# Supplementary material for: ERFVII action and modulation through oxygen-sensing in Arabidopsis thaliana
Source: Nat Commun. 2023 Aug 3;14:4665. doi: 10.1038/s41467-023-40366-y (PMC10400637; doi:10.1038/s41467-023-40366-y)
Supplement: Supplementary file 4 — Supplementary Data 1 [file 41467_2023_40366_MOESM4_ESM.xlsx]

## Sheet: Supplementary Data 1
	Supplementary Data 1	Col-0_vs_prt6_erfVII	Statistically significant differentially regulated genes between Col-0 and prt6 erfVII
			Genes in red are ERFVIIs with TDNA insertions in the prt6 erfVII background
			Table sorted by fold change
			GeneID	TAIR11 symbol	TAIR11 full name	Core 49	baseMean	log2FoldChange	Unlogged fold change	lfcSE	stat	pvalue	padj
	Col-0 > prt6 erfVII	1	AT1G72360	AtERF73, ERF73, HRE1	HYPOXIA RESPONSIVE ERF (ETHYLENE RESPONSE FACTOR) 1, ethylene response factor 73		51.6995	9.15938	571.804	1.04205	8.78979	1.49842e-18	4.31798e-17
		2	AT5G19470	NUDX24, atnudt24, NUDT24	nudix hydrolase homolog 24		40.7811	8.81832	451.418	1.06621	8.27075	1.33123e-16	3.28936e-15
		3	AT3G16770	ERF72, ATEBP, EBP, RAP2.3	RELATED TO AP2 3, ethylene-responsive element binding protein, ETHYLENE RESPONSE FACTOR 72		1082.53	7.01436	129.281	0.19306	36.3326	4.94653e-289	1.65758e-285
		4	AT4G09455	#N/A	#N/A		5.82487	6.00963	64.4288	1.18451	5.07351	3.90553e-07	3.60819e-06
		5	AT5G15500	no symbol available	no full name available		6.74242	5.47507	44.4796	1.18089	4.6364	3.54538e-06	2.82199e-05
		6	AT4G01830	PGP5, ABCB5	P-glycoprotein 5, ATP-binding cassette B5		6.63398	5.44974	43.7053	1.18369	4.60401	4.14434e-06	3.26111e-05
		7	AT5G18937	no symbol available	no full name available		6.51904	5.41795	42.753	1.174	4.61494	3.93206e-06	3.10553e-05
		8	AT2G47520	ERF71, AtERF71, HRE2	HYPOXIA RESPONSIVE ERF (ETHYLENE RESPONSE FACTOR) 2, ethylene response factor 71, Arabidopsis thaliana ethylene response factor 71	ERF071	8.96476	5.15527	35.6361	1.15356	4.46901	7.85826e-06	5.86109e-05
		9	AT4G13420	ATHAK5, HAK5	ARABIDOPSIS THALIANA HIGH AFFINITY K+ TRANSPORTER 5, high affinity K+ transporter 5		285.408	5.11647	34.6904	0.326269	15.6817	2.01652e-55	3.35472e-53
		10	AT2G06935	#N/A	#N/A		2.91349	5.01009	32.2245	1.33893	3.74187	0.000182659	0.00101676
		11	AT1G75160	BDR9	Boundary of ROP domain9		4.05383	4.72226	26.3963	1.2425	3.80061	0.000144337	0.000824008
		12	AT4G35650	IDH-III	isocitrate dehydrogenase III		3.85876	4.64439	25.0093	1.2883	3.60505	0.000312087	0.00163876
		13	AT3G46250	#N/A	#N/A		2.20464	4.60328	24.3067	1.60912	2.86074	0.00422649	0.0160864
		14	AT3G14490	no symbol available	no full name available		2.16369	4.57942	23.908	1.44553	3.168	0.00153492	0.00669482
		15	AT3G30393	#N/A	#N/A		1.8593	4.36866	20.6584	1.52639	2.86208	0.00420874	0.0160267
		16	AT1G66960	LUP5	0		3.13704	4.34703	20.3511	1.36924	3.17477	0.00149954	0.00656734
		17	AT3G20880	WIP4	WIP domain protein 4		1.79709	4.31045	19.8415	1.71155	2.51845	0.0117874	0.0381586
		18	AT5G46360	ATKCO3, KCO3	CA2+ ACTIVATED OUTWARD RECTIFYING K+ CHANNEL 3, Ca2+ activated outward rectifying K+ channel 3		1.77908	4.29764	19.6661	1.54745	2.77723	0.00548238	0.0200406
		19	AT5G46830	MYC5, ATNIG1, bhlh28, NIG1	NACL-INDUCIBLE GENE 1, NACL-inducible gene 1		6.91117	4.19941	18.3716	1.0488	4.004	6.22815e-05	0.000385176
		20	AT4G13572	no symbol available	no full name available		1.64639	4.18706	18.2151	1.68547	2.48421	0.012984	0.0413757
		21	AT3G27250	AITR1, DIL4	DIG-like 4		4.69349	4.18621	18.2043	1.20591	3.47142	0.000517715	0.00257343
		22	AT2G28860	CYP710A4	cytochrome P450, family 710, subfamily A, polypeptide 4		9.43923	4.17261	18.0335	0.878795	4.7481	2.05333e-06	1.70677e-05
		23	AT2G44990	MAX3, ATCCD7, CCD7	carotenoid cleavage dioxygenase 7		1.61275	4.16286	17.912	1.62353	2.56408	0.010345	0.0341682
		24	AT1G50960	GA2OX7, ATGA2OX7	ARABIDOPSIS THALIANA GIBBERELLIN 2-OXIDASE 7, gibberellin 2-oxidase 7		1.60392	4.15568	17.8232	1.71198	2.42741	0.0152071	0.0472092
		25	AT1G56480	#N/A	#N/A		1.60334	4.15529	17.8184	1.70611	2.43554	0.0148695	0.0462961
		26	AT1G14686	PICALM9d	0		1.51985	4.07135	16.8112	1.58286	2.57215	0.0101069	0.033533
		27	AT5G46540	PGP7, ABCB7	P-glycoprotein 7, ATP-binding cassette B7		1.51926	4.07088	16.8057	1.56822	2.59585	0.0094356	0.0317048
		28	AT3G03135	#N/A	#N/A		1.491	4.04972	16.561	1.60002	2.53104	0.0113726	0.0370254
		29	AT3G06655	#N/A	#N/A		2.55533	4.03302	16.3704	1.38726	2.90718	0.00364699	0.0141823
		30	AT2G12465	LCR50	low-molecular-weight cysteine-rich 50		4.05939	3.9657	15.6241	1.22933	3.22591	0.00125572	0.00563094
		31	AT3G45940	no symbol available	no full name available		2.4134	3.94324	15.3827	1.38509	2.84691	0.00441452	0.0167099
		32	AT3G54450	no symbol available	no full name available		3.91396	3.92215	15.1595	1.2254	3.20072	0.00137085	0.00606833
		33	AT5G42610	no symbol available	no full name available		3.81421	3.89353	14.8617	1.26632	3.07468	0.0021073	0.00880067
		34	AT1G31570	#N/A	#N/A		2.32343	3.88267	14.7502	1.54706	2.5097	0.0120833	0.0389283
		35	AT3G10986	no symbol available	no full name available		3.62896	3.79936	13.9226	1.31935	2.87971	0.00398037	0.0152786
		36	AT2G44460	BGLU28	beta glucosidase 28		190.895	3.77094	13.6511	0.21962	17.1703	4.42867e-66	1.08212e-63
		37	AT5G04120	no symbol available	no full name available		255.323	3.76466	13.5918	0.757947	4.96692	6.80256e-07	6.0603e-06
		38	AT5G42600	MRN1	marneral synthase 1		116.984	3.7419	13.3791	0.23843	15.6939	1.66394e-55	2.78793e-53
		39	AT2G47935	no symbol available	no full name available		5.18258	3.7256	13.2287	1.03544	3.59808	0.00032057	0.00167961
		40	AT4G12170	no symbol available	no full name available		8.9022	3.71713	13.1512	0.877765	4.23476	2.28792e-05	0.000155875
		41	AT1G01980	OGOX4, AtBBE1	oligogalacturonide oxidase 4		2.07437	3.7072	13.0611	1.52375	2.43295	0.0149764	0.0465792
		42	AT5G36130	no symbol available	no full name available		59.3738	3.70704	13.0596	0.694611	5.33686	9.45724e-08	9.62006e-07
		43	AT2G24850	TAT, TAT3	TYROSINE AMINOTRANSFERASE, tyrosine aminotransferase 3		6.86153	3.69747	12.9732	0.928865	3.98063	6.8733e-05	0.000421178
		44	AT1G09370	no symbol available	no full name available		1.99615	3.66665	12.6991	1.4566	2.51728	0.0118266	0.0382748
		45	AT1G07725	ATEXO70H6, EXO70H6	exocyst subunit exo70 family protein H6		1.98843	3.65592	12.6049	1.44521	2.52969	0.0114164	0.0371577
		46	AT1G60050	UMAMIT35	Usually multiple acids move in and out Transporters 35		6.2779	3.59173	12.0564	1.03866	3.45803	0.000544139	0.00268657
		47	AT4G07850	#N/A	#N/A		1.86844	3.55938	11.7891	1.47666	2.41043	0.0159338	0.0490368
		48	AT5G36150	PEN3, ATPEN3	putative pentacyclic triterpene synthase 3		44.4471	3.52008	11.4723	0.412212	8.53949	1.34821e-17	3.59375e-16
		49	AT1G52820	no symbol available	no full name available		4.3314	3.50879	11.3828	1.11919	3.13512	0.00171786	0.00739644
		50	AT2G39330	JAL23	jacalin-related lectin 23		13.3482	3.50012	11.3147	0.648922	5.39375	6.90025e-08	7.18735e-07
		51	AT2G20520	FLA6	FASCICLIN-like arabinogalactan 6		37.0612	3.48276	11.1793	0.390327	8.92269	4.55111e-19	1.35305e-17
		52	AT5G36140	CYP716A2	cytochrome P450, family 716, subfamily A, polypeptide 2		80.2484	3.47182	11.0948	0.308084	11.2691	1.86535e-29	1.08306e-27
		53	AT5G57810	TET15	tetraspanin15		4.17999	3.41752	10.6851	1.14739	2.97852	0.00289644	0.0116438
		54	AT1G26360	ATMES13, MES13	methyl esterase 13, ARABIDOPSIS THALIANA METHYL ESTERASE 13		12.1337	3.38328	10.4344	0.675023	5.01209	5.38419e-07	4.86881e-06
		55	AT5G48850	ATSDI1, SDI1	SULPHUR DEFICIENCY-INDUCED 1		474.647	3.34704	10.1756	0.136039	24.6036	1.15665e-133	9.6898e-131
		56	AT4G10860	no symbol available	no full name available		8.16629	3.34373	10.1523	0.77614	4.30816	1.64621e-05	0.000115834
		57	AT1G70270	no symbol available	no full name available		25.1476	3.22748	9.36631	0.441777	7.30567	2.75879e-13	5.23991e-12
		58	AT1G76135	#N/A	#N/A		4.92308	3.22297	9.33705	1.01796	3.16611	0.00154493	0.00672719
		59	AT2G06995	#N/A	#N/A		25.4308	3.19637	9.16651	0.472615	6.76316	1.35014e-11	2.17069e-10
		60	AT1G61575	no symbol available	no full name available		3.63002	3.19285	9.14415	1.19629	2.66895	0.00760883	0.026465
		61	AT3G28510	no symbol available	no full name available		30.8759	3.1378	8.80181	0.415562	7.55074	4.32796e-14	8.7745e-13
		62	AT5G35407	#N/A	#N/A		3.38619	3.1099	8.63324	1.20781	2.57483	0.010029	0.0333262
		63	AT5G54060	UGT79B1, UF3GT	UDP-glucosyl transferase 79B1, UDP-glucose:flavonoid 3-o-glucosyltransferase		133.506	3.09035	8.51705	0.25801	11.9776	4.65407e-33	3.22037e-31
		64	AT3G45080	no symbol available	no full name available		28.3773	3.0852	8.48671	0.420281	7.34081	2.12298e-13	4.06519e-12
		65	AT5G22490	no symbol available	no full name available		13.7273	3.07726	8.44009	0.597675	5.14871	2.62277e-07	2.49888e-06
		66	AT4G16820	PLA-I[beta]2, DALL1	phospholipase A I beta 2, DAD1-Like Lipase 1		6.68904	3.07468	8.42502	0.88239	3.48449	0.000493077	0.0024656
		67	AT1G21890	UMAMIT19	Usually multiple acids move in and out Transporters 19		11.2927	3.06319	8.35821	0.640192	4.7848	1.71156e-06	1.43849e-05
		68	AT1G12340	no symbol available	no full name available		3.20624	3.04926	8.27787	1.22272	2.49384	0.012637	0.0404512
		69	AT1G30990	no symbol available	no full name available		9.86279	3.02631	8.14724	0.69117	4.37853	1.1948e-05	8.61824e-05
		70	AT5G00570	#N/A	#N/A		4.43909	3.0133	8.07409	1.0118	2.97816	0.00289984	0.0116499
		71	AT1G49640	no symbol available	no full name available		7.60652	2.99211	7.95639	0.782523	3.82368	0.000131477	0.000758124
		72	AT5G42800	TT3, M318, DFR	dihydroflavonol 4-reductase		539.856	2.98842	7.93602	0.274021	10.9058	1.08165e-27	5.56411e-26
		73	AT5G21130	no symbol available	no full name available		4.42081	2.97181	7.8452	1.01926	2.91564	0.00354957	0.0138425
		74	AT2G16367	#N/A	#N/A		19.4078	2.95317	7.74448	0.52301	5.64648	1.63762e-08	1.84238e-07
		75	AT1G70260	UMAMIT36, RTP1	Resistance to Phytophthora parasitica 1, Usually multiple acids move in and out Transporters 36		74.9354	2.94177	7.68354	0.333121	8.83093	1.03806e-18	3.02483e-17
		76	AT1G03940	no symbol available	no full name available		95.5237	2.91691	7.55224	0.279059	10.4527	1.42465e-25	6.53972e-24
		77	AT5G42580	CYP705A12	cytochrome P450, family 705, subfamily A, polypeptide 12		90.953	2.9019	7.4741	0.262692	11.0468	2.27195e-28	1.23937e-26
		78	AT2G25150	no symbol available	no full name available		109.811	2.90186	7.47389	0.215629	13.4576	2.77726e-41	2.71443e-39
		79	AT4G13564	#N/A	#N/A		4.14763	2.89581	7.4426	0.997922	2.90184	0.00370983	0.0143956
		80	AT1G34510	no symbol available	no full name available		29.9512	2.88657	7.39509	0.433474	6.65914	2.75432e-11	4.29574e-10
		81	AT4G25860	ORP4A	OSBP(oxysterol binding protein)-related protein 4A		15.5686	2.87996	7.36129	0.534858	5.38453	7.26352e-08	7.53105e-07
		82	AT1G56650	SIAA1, AtPAP1, MYB75, ATMYB75, PAP1-D, PAP1	Arabidopsis thaliana production of anthocyanin pigment 1, SUC-INDUCED ANTHOCYANIN ACCUMULATION 1, MYB DOMAIN PROTEIN 75, MYELOBLASTOSIS PROTEIN 75, production of anthocyanin pigment 1		41.6183	2.87602	7.34121	0.354694	8.10845	5.12687e-16	1.20381e-14
		83	AT2G24720	GLR2.2, ATGLR2.2	glutamate receptor 2.2		3.91891	2.85998	7.26007	1.08749	2.62989	0.00854125	0.0291676
		84	AT4G22880	LDOX, TT18, TDS4, ANS	leucoanthocyanidin dioxygenase, ANTHOCYANIDIN SYNTHASE, TANNIN DEFICIENT SEED 4		479.859	2.85976	7.25896	0.146163	19.5656	3.04093e-85	1.18885e-82
		85	AT5G26220	GGCT2;1, AtGGCT2;1	gamma-glutamyl cyclotransferase 2;1		231.883	2.8508	7.214	0.167684	17.0011	8.06354e-65	1.89147e-62
		86	AT3G13130	no symbol available	no full name available		7.94104	2.84129	7.16659	0.747588	3.80061	0.000144343	0.000824008
		87	AT3G29590	AT5MAT	0		110.19	2.83487	7.1348	0.248117	11.4256	3.11619e-30	1.88393e-28
		88	AT3G44860	FAMT	farnesoic acid carboxyl-O-methyltransferase		6.72925	2.81066	7.01606	0.897693	3.13098	0.00174222	0.00748485
		89	AT2G25125	no symbol available	no full name available		5.70667	2.79866	6.95793	0.932223	3.00213	0.00268094	0.0108726
		90	AT5G02310	GED1, PRT6	proteolysis 6, Greening after Extended Darkness 1		893.95	2.7688	6.8154	0.0920343	30.0844	7.74647e-199	1.81709e-195
		91	AT2G42250	CYP712A1	cytochrome P450, family 712, subfamily A, polypeptide 1		6.40205	2.76098	6.77855	0.881317	3.13279	0.00173155	0.00744993
		92	AT2G18480	no symbol available	no full name available		59.3887	2.74797	6.71769	0.288606	9.5215	1.70696e-21	6.02108e-20
		93	AT5G24080	no symbol available	no full name available		3.55348	2.72675	6.61964	1.12331	2.42743	0.0152064	0.0472092
		94	AT1G03495	no symbol available	no full name available		55.5617	2.71146	6.54982	0.30814	8.79941	1.37534e-18	3.96817e-17
		95	AT1G18710	AtMYB47, MYB47	myb domain protein 47		23.7982	2.709	6.5387	0.485946	5.5747	2.47956e-08	2.73194e-07
		96	AT3G33528	no symbol available	no full name available		9.78286	2.69809	6.4894	0.702368	3.84141	0.000122327	0.000710784
		97	AT5G24770	ATVSP2, VSP2	vegetative storage protein 2		114.714	2.66936	6.36145	0.201613	13.24	5.15641e-40	4.81888e-38
		98	AT5G37980	no symbol available	no full name available		23.7254	2.66846	6.35749	0.423195	6.30551	2.87245e-10	4.01584e-09
		99	AT4G22217	no symbol available	no full name available		9.75843	2.6616	6.32733	0.674901	3.94368	8.02391e-05	0.00048497
		100	AT2G38823	no symbol available	no full name available		14.3963	2.65743	6.30906	0.646286	4.11184	3.92512e-05	0.000253921
		101	AT5G39473	#N/A	#N/A		3.52507	2.63641	6.21784	1.07317	2.45666	0.0140234	0.0440534
		102	AT4G14090	no symbol available	no full name available		196.152	2.6275	6.17954	0.182489	14.3981	5.31887e-47	6.49816e-45
		103	AT1G33090	no symbol available	no full name available		31.8711	2.62369	6.16324	0.366848	7.15199	8.55293e-13	1.54804e-11
		104	AT1G63600	no symbol available	no full name available		8.42265	2.61565	6.12901	0.693158	3.77353	0.000160953	0.000909752
		105	AT1G08197	#N/A	#N/A		6.22517	2.59974	6.06178	0.832732	3.12194	0.00179662	0.00767779
		106	AT3G46170	no symbol available	no full name available		15.2131	2.59009	6.02138	0.563186	4.599	4.24523e-06	3.33714e-05
		107	AT5G41730	no symbol available	no full name available		10.1481	2.5788	5.97442	0.637407	4.04577	5.21523e-05	0.000329297
		108	AT4G28530	anac074, NAC074, KIRA1	KIR1, NAC domain containing protein 74		16.4347	2.57872	5.97408	0.608921	4.23489	2.28661e-05	0.000155831
		109	AT3G49580	LSU1	RESPONSE TO LOW SULFUR 1		490.997	2.5554	5.87832	0.112877	22.6388	1.79791e-113	1.08137e-110
		110	AT1G13470	no symbol available	no full name available		4.8292	2.54327	5.82908	0.974654	2.60941	0.00906994	0.0306766
		111	AT3G49570	LSU3	RESPONSE TO LOW SULFUR 3		324.325	2.54214	5.82454	0.283098	8.97974	2.71398e-19	8.22504e-18
		112	AT3G24982	ATRLP40, RLP40	receptor like protein 40		15.7345	2.52159	5.74216	0.522772	4.8235	1.41059e-06	1.19807e-05
		113	AT5G65800	ACS5, ATACS5, CIN5, ETO2	ACC synthase 5, CYTOKININ-INSENSITIVE 5, ETHYLENE OVERPRODUCER 2		13.2685	2.51259	5.70644	0.544833	4.61168	3.99436e-06	3.15049e-05
		114	AT5G38000	no symbol available	no full name available		138.253	2.51257	5.70635	0.203991	12.3171	7.33227e-35	5.47748e-33
		115	AT1G56710	PGL1	POLYGALACTURONASE LIKE 1		15.3108	2.49754	5.64723	0.54929	4.54686	5.44521e-06	4.20285e-05
		116	AT2G47810	NF-YB5	nuclear factor Y, subunit B5		8.58593	2.48549	5.60023	0.716503	3.46891	0.000522571	0.00259647
		117	AT5G57530	XTH12, AtXTH12	xyloglucan endotransglucosylase/hydrolase 12		83.9843	2.46632	5.52633	0.231021	10.6757	1.32193e-26	6.38033e-25
		118	AT4G22214	no symbol available	no full name available		79.2196	2.46568	5.52389	0.681124	3.62002	0.00029458	0.0015563
		119	AT5G09470	DIC3	dicarboxylate carrier 3		9.20143	2.46453	5.51946	0.777225	3.17093	0.00151952	0.00663873
		120	AT4G33730	ATCAPE1	CAP-derived peptide 1		44.3112	2.46178	5.50895	0.32544	7.56446	3.8949e-14	7.93768e-13
		121	AT1G13420	ATST4B, ST4B	ARABIDOPSIS THALIANA SULFOTRANSFERASE 4B, sulfotransferase 4B		422.082	2.45638	5.48838	0.118777	20.6807	5.17285e-95	2.33345e-92
		122	AT2G29350	SAG13	senescence-associated gene 13		32.8662	2.45351	5.47747	0.384237	6.3854	1.70946e-10	2.45253e-09
		123	AT5G46140	AtDOA13	DUF295 Organellar A 13		16.5518	2.45018	5.46484	0.518734	4.72338	2.31952e-06	1.90909e-05
		124	AT3G47710	PRE4, BNQ3, BHLH161	BANQUO 3, BASIC HELIX-LOOP-HELIX PROTEIN 161		8.54067	2.44189	5.43354	0.697739	3.49972	0.000465746	0.00234643
		125	AT1G18870	ATICS2, ICS2	ARABIDOPSIS ISOCHORISMATE SYNTHASE 2, isochorismate synthase 2		543.084	2.43798	5.41881	0.140104	17.4011	8.08723e-68	2.03981e-65
		126	AT2G39510	UMAMIT14	Usually multiple acids move in and out Transporters 14		239.714	2.42507	5.37055	0.162867	14.8899	3.83508e-50	5.26079e-48
		127	AT1G11655	no symbol available	no full name available		13.6672	2.41972	5.35066	0.532216	4.5465	5.45465e-06	4.20749e-05
		128	AT5G26080	no symbol available	no full name available		3.92117	2.41934	5.34925	0.967879	2.49963	0.0124324	0.0398928
		129	AT3G25795	#N/A	#N/A		24.6076	2.40368	5.29153	0.395196	6.08226	1.18501e-09	1.53573e-08
		130	AT3G01730	no symbol available	no full name available		3.93199	2.40029	5.27909	0.977547	2.45542	0.014072	0.0441826
		131	AT1G19630	CYP722A1	cytochrome P450, family 722, subfamily A, polypeptide 1		24.1904	2.38736	5.23198	0.432024	5.52598	3.27644e-08	3.55977e-07
		132	AT1G77960	no symbol available	no full name available		23.9693	2.38551	5.22527	0.41874	5.69686	1.22034e-08	1.39842e-07
		133	AT5G40800	AITR4, DIL3	DIG-like 3		5.23071	2.3693	5.16692	0.828191	2.86082	0.0042255	0.0160853
		134	AT5G39110	no symbol available	no full name available		5.26928	2.34565	5.08288	0.968894	2.42095	0.01548	0.0478853
		135	AT1G19640	JMT	jasmonic acid carboxyl methyltransferase		38.4746	2.34309	5.07387	0.327046	7.1644	7.81282e-13	1.41956e-11
		136	AT5G03395	#N/A	#N/A		8.53965	2.30718	4.94913	0.747454	3.08671	0.00202382	0.00850006
		137	AT3G47050	no symbol available	no full name available		9.41869	2.30472	4.94071	0.636236	3.62243	0.000291848	0.0015436
		138	AT3G29631	no symbol available	no full name available		5.67804	2.27548	4.84158	0.838868	2.71256	0.00667658	0.0237022
		139	AT5G06380	no symbol available	no full name available		4.40484	2.27113	4.82701	0.940915	2.41375	0.0157894	0.0486629
		140	AT1G54970	RHS7, ATPRP1, PRP1	proline-rich protein 1, ROOT HAIR SPECIFIC 7		106.085	2.2663	4.81087	0.246982	9.17596	4.47561e-20	1.45366e-18
		141	AT3G14395	MATI	Mite Attack Triggered Immunity 1		4.10956	2.25911	4.78695	0.938403	2.40739	0.0160668	0.0493945
		142	AT2G26400	ARD3, ARD, ATARD3	ACIREDUCTONE DIOXYGENASE, acireductone dioxygenase 3		14.9164	2.2416	4.7292	0.528804	4.23899	2.24529e-05	0.000153461
		143	AT3G44765	#N/A	#N/A		6.20476	2.23615	4.71138	0.756274	2.9568	0.0031085	0.0123902
		144	AT3G48290	CYP71A24	cytochrome P450, family 71, subfamily A, polypeptide 24		11.177	2.23186	4.6974	0.551745	4.0451	5.23003e-05	0.000330142
		145	AT1G51538	no symbol available	no full name available		7.50342	2.19958	4.59345	0.770931	2.85314	0.0043289	0.0164309
		146	AT5G24660	LSU2	RESPONSE TO LOW SULFUR 2		614.969	2.18859	4.55859	0.0951282	23.0067	3.99204e-117	2.53084e-114
		147	AT1G01453	AtMLKL1	Mixed Lineage Kinase Like 1		14.2365	2.18781	4.55612	0.518325	4.22092	2.4331e-05	0.000164951
		148	AT2G28580	no symbol available	no full name available		12.06	2.17967	4.53049	0.539352	4.04127	5.3162e-05	0.000334771
		149	AT3G61660	no symbol available	no full name available		4.70565	2.16945	4.49853	0.85591	2.53468	0.0112552	0.0367194
		150	AT5G05840	BDR6	Boundary of ROP domain6		34.153	2.16845	4.49539	0.333252	6.50692	7.67074e-11	1.14899e-09
		151	AT4G28850	XTH26, ATXTH26	xyloglucan endotransglucosylase/hydrolase 26		15.3495	2.15833	4.46399	0.513683	4.20168	2.64943e-05	0.000178431
		152	AT1G12940	ATNRT2.5, NRT2.5	nitrate transporter2.5		10.5322	2.15557	4.45545	0.64871	3.32286	0.000891011	0.00416178
		153	AT1G14960	no symbol available	no full name available		296.511	2.14101	4.41072	0.131186	16.3205	7.0555e-60	1.42673e-57
		154	AT1G63910	AtMYB103, MYB103	myb domain protein 103		8.88374	2.13045	4.37853	0.684278	3.11343	0.00184929	0.00786847
		155	AT4G22950	GL19, AGL19	AGAMOUS-like 19		17.8715	2.12794	4.37093	0.485355	4.38429	1.16363e-05	8.40629e-05
		156	AT3G60280	UCC3	uclacyanin 3		32.7834	2.10644	4.30627	0.329521	6.39243	1.63269e-10	2.35246e-09
		157	AT5G57540	XTH13, AtXTH13	xyloglucan endotransglucosylase/hydrolase 13		45.6474	2.1013	4.29095	0.332148	6.32638	2.50979e-10	3.52739e-09
		158	AT5G47980	no symbol available	no full name available		247.514	2.09196	4.26327	0.167264	12.5069	6.84182e-36	5.31419e-34
		159	AT5G17220	GSTF12, GST26, TT19, ATGSTF12	glutathione S-transferase phi 12, GLUTATHIONE S-TRANSFERASE 26, ARABIDOPSIS THALIANA GLUTATHIONE S-TRANSFERASE PHI 12, TRANSPARENT TESTA 19		297.403	2.09119	4.26101	0.144711	14.4508	2.47762e-47	3.05881e-45
		160	AT3G28857	PRE5	Paclobutrazol Resistance 5		5.14215	2.07815	4.22266	0.853122	2.43594	0.0148533	0.0462638
		161	AT5G42590	MRO, CYP71A16	marneral oxidase, "cytochrome P450, family 71, subfamily A, polypeptide 16"		160.69	2.07454	4.2121	0.172827	12.0036	3.40226e-33	2.3752e-31
		162	AT1G23160	GH3.7	GRETCHEN HAGEN 3.7		8.68494	2.06007	4.17008	0.639249	3.22264	0.00127013	0.00568577
		163	AT5G24780	VSP1, ATVSP1	vegetative storage protein 1		242.632	2.05818	4.1646	0.163552	12.5842	2.57805e-36	2.04994e-34
		164	AT1G08430	ALMT1, ATALMT1	ARABIDOPSIS THALIANA ALUMINUM-ACTIVATED MALATE TRANSPORTER 1, aluminum-activated malate transporter 1		357.117	2.05712	4.16154	0.15236	13.5017	1.52799e-41	1.49967e-39
		165	AT4G38340	NLP3	NIN-like protein 3		47.1534	2.05447	4.15392	0.293807	6.99259	2.69848e-12	4.67836e-11
		166	AT5G22410	RHS18	root hair specific 18		91.7382	2.05287	4.14932	0.208026	9.86837	5.70825e-23	2.22054e-21
		167	AT3G28840	no symbol available	no full name available		8.92584	2.04767	4.13438	0.645657	3.17146	0.00151676	0.00662916
		168	AT3G15310	#N/A	#N/A		22.8135	2.04036	4.11348	0.44019	4.63518	3.56626e-06	2.83764e-05
		169	AT2G22930	no symbol available	no full name available		76.1462	2.03955	4.11117	0.20985	9.71908	2.50023e-22	9.29443e-21
		170	AT4G11190	no symbol available	no full name available		560.367	2.03817	4.10723	0.103483	19.6957	2.34553e-86	9.48604e-84
		171	AT1G73780	no symbol available	no full name available		8.03863	2.03454	4.09693	0.677536	3.00286	0.00267457	0.0108526
		172	AT5G65980	PILS7	PIN-LIKES 7		45.771	2.03105	4.08702	0.3276	6.19978	5.65409e-10	7.63546e-09
		173	AT2G46860	AtPPa3, PPa3	pyrophosphorylase 3		25.1281	2.0234	4.06542	0.372003	5.43921	5.35158e-08	5.6546e-07
		174	AT2G47015	#N/A	#N/A		30.1551	2.02059	4.05748	0.338483	5.96953	2.37936e-09	2.96403e-08
		175	AT5G09575	#N/A	#N/A		9.16878	2.01726	4.04815	0.664125	3.03747	0.0023857	0.00981779
		176	AT5G28510	BGLU24	beta glucosidase 24		6.07778	1.99877	3.9966	0.801997	2.49225	0.0126938	0.0406109
		177	AT1G34330	#N/A	#N/A		49.4569	1.99091	3.97488	0.264617	7.52374	5.32299e-14	1.0681e-12
		178	AT2G24980	EXT6	extensin 6		127.568	1.9866	3.96301	0.205095	9.68621	3.45085e-22	1.27274e-20
		179	AT2G29010	#N/A	#N/A		31.1536	1.97796	3.93935	0.398862	4.959	7.08578e-07	6.29826e-06
		180	AT2G43480	no symbol available	no full name available		39.6614	1.97696	3.93662	0.296421	6.66943	2.56801e-11	4.02122e-10
		181	AT1G62190	no symbol available	no full name available		8.53992	1.97222	3.9237	0.620569	3.17807	0.00148257	0.00650637
		182	AT1G60470	AtGolS4, GolS4	galactinol synthase 4		68.6111	1.96997	3.91761	0.266904	7.38082	1.5732e-13	3.05739e-12
		183	AT1G54040	TASTY, ESR, ESP	epithiospecifier protein, EPITHIOSPECIFYING SENESCENCE REGULATOR		110.654	1.96444	3.90261	0.227831	8.62237	6.55805e-18	1.80766e-16
		184	AT2G42540	COR15, AtCOR15A, COR15A	cold-regulated 15a		73.4598	1.96378	3.90082	0.237966	8.25233	1.55335e-16	3.81539e-15
		185	AT4G13560	UNE15	unfertilized embryo sac 15		48.9292	1.95623	3.88047	0.288285	6.78574	1.15493e-11	1.87352e-10
		186	AT5G63087	no symbol available	no full name available		7.77401	1.93621	3.827	0.711015	2.72317	0.00646584	0.0230746
		187	AT4G25790	AtCAPE4	0		18.7779	1.93379	3.82058	0.410275	4.7134	2.43615e-06	1.99737e-05
		188	AT5G09570	At12Cys-2	0		22.8702	1.92976	3.80992	0.41663	4.63183	3.62448e-06	2.87909e-05
		189	AT5G37990	CIMT1	0		2459.49	1.92081	3.78634	0.1613	11.9083	1.0712e-32	7.30438e-31
		190	AT5G52790	no symbol available	no full name available		125.475	1.91975	3.78358	0.197963	9.69753	3.08894e-22	1.14106e-20
		191	AT1G77240	AAE2	acyl activating enzyme 2		13.1899	1.91828	3.77972	0.596863	3.21394	0.00130929	0.00583578
		192	AT5G06630	EXT9	extensin 9		64.506	1.91256	3.76477	0.251036	7.61868	2.56274e-14	5.32927e-13
		193	AT5G46090	DMP6	DUF679 domain membrane protein 6		16.4495	1.90917	3.75592	0.532405	3.58593	0.000335883	0.00174968
		194	AT3G09400	PLL3	pol-like 3		13.8305	1.90414	3.74285	0.514377	3.70183	0.00021405	0.00117285
		195	AT4G14980	no symbol available	no full name available		8.64503	1.8988	3.72903	0.626428	3.03115	0.00243622	0.0100064
		196	AT1G71200	CITF1, bHLH160	Basic Helix Loop Helix 160, Cu-deficiency Induced Transcription Factor 1		20.5083	1.89689	3.7241	0.410283	4.62337	3.77551e-06	2.99096e-05
		197	AT4G12890	no symbol available	no full name available		20.2704	1.89367	3.7158	0.530125	3.57213	0.000354095	0.00183315
		198	AT4G26950	no symbol available	no full name available		75.8826	1.89257	3.71296	0.2077	9.11203	8.08517e-20	2.55598e-18
		199	AT4G11210	no symbol available	no full name available		197.744	1.89163	3.71053	0.321835	5.87763	4.16171e-09	5.03203e-08
		200	AT3G03290	no symbol available	no full name available		5.6878	1.88722	3.69921	0.773636	2.43941	0.0147112	0.0458518
		201	AT3G01840	LYK2	LysM-containing receptor-like kinase 2		11.1921	1.8828	3.68791	0.639843	2.9426	0.00325467	0.0128722
		202	AT5G19700	ELS1	EARLY LEAF SENESCENCE 1		14.6871	1.88257	3.68731	0.545607	3.45041	0.000559736	0.00275314
		203	AT5G38910	no symbol available	no full name available		24.8414	1.87507	3.66819	0.370833	5.05636	4.27334e-07	3.92482e-06
		204	AT5G49080	#N/A	#N/A		56.9745	1.86483	3.64225	0.301	6.19545	5.81188e-10	7.83052e-09
		205	AT4G25220	AtG3Pp2, G3Pp2, RHS15	glycerol-3-phosphate permease 2, root hair specific 15		37.8532	1.86183	3.63467	0.373404	4.98609	6.16141e-07	5.53536e-06
		206	AT1G52000	no symbol available	no full name available		308.761	1.86012	3.63038	0.123635	15.0453	3.70869e-51	5.37004e-49
		207	AT2G32487	no symbol available	no full name available		71.5566	1.85314	3.61287	0.223065	8.30765	9.76141e-17	2.4333e-15
		208	AT5G59330	no symbol available	no full name available		84.147	1.85302	3.61255	0.45425	4.0793	4.51721e-05	0.000288563
		209	AT1G73700	no symbol available	no full name available		16.9575	1.85059	3.60646	0.458917	4.0325	5.51857e-05	0.000345474
		210	AT4G35640	ATSERAT3;2, SERAT3;2	serine acetyltransferase 3;2		156.832	1.844	3.59003	0.158509	11.6334	2.78731e-31	1.76708e-29
		211	AT5G35190	EXT13	extensin 13		162.72	1.83634	3.57104	0.156363	11.7441	7.5703e-32	4.90543e-30
		212	AT3G45070	SULT202B1, AtSULT202B1	sulfotransferase 202B1		393.5	1.8356	3.56919	0.126883	14.4668	1.96374e-47	2.43722e-45
		213	AT1G14240	APY3	apyrase3		196.564	1.8338	3.56474	0.201229	9.11299	8.01441e-20	2.54046e-18
		214	AT4G08400	EXT7	extensin 7		28.8387	1.83375	3.56462	0.33601	5.45742	4.83096e-08	5.12527e-07
		215	AT1G29395	DEG25, COR413-TM1, COR414-TM1, COR413IM1	COLD REGULATED 314 THYLAKOID MEMBRANE 1, COLD REGULATED 314 INNER MEMBRANE 1, cold regulated 414 thylakoid membrane 1		703.888	1.83268	3.56199	0.0890959	20.5698	5.11884e-94	2.18314e-91
		216	AT2G17060	no symbol available	no full name available		44.3931	1.83155	3.55919	0.290238	6.31051	2.78112e-10	3.89689e-09
		217	AT5G06990	no symbol available	no full name available		21.6311	1.8222	3.5362	0.415052	4.39029	1.13197e-05	8.19022e-05
		218	AT4G36770	no symbol available	no full name available		21.7475	1.8151	3.51885	0.403548	4.49787	6.86391e-06	5.1854e-05
		219	AT1G64360	SAQR	enescence-Associated and QQS-Related		25.4469	1.81422	3.51669	0.361295	5.02143	5.12891e-07	4.65771e-06
		220	AT1G61610	no symbol available	no full name available		9.29036	1.81048	3.5076	0.610388	2.96612	0.00301582	0.012072
		221	AT2G17890	CPK16, CDPK16, AtCDPK16	calcium-dependent protein kinase 16		7.69858	1.80918	3.50442	0.651866	2.77538	0.00551368	0.0201362
		222	AT5G07995	#N/A	#N/A		16.6612	1.80423	3.49244	0.476539	3.78612	0.000153015	0.000868235
		223	AT1G48800	no symbol available	no full name available		18.3916	1.80162	3.48611	0.459433	3.92139	8.80381e-05	0.000526411
		224	AT3G19230	MLLR4, LLR4	malectin-like domain (MLD)- and leucine-rich repeat (LRR)-containing protein 4		24.7574	1.79842	3.47838	0.404466	4.44639	8.73243e-06	6.45561e-05
		225	AT1G58684	no symbol available	no full name available		14.7837	1.79562	3.47165	0.669769	2.68095	0.00734127	0.0256662
		226	AT4G13575	no symbol available	no full name available		326.72	1.79382	3.46731	0.111518	16.0854	3.23075e-58	6.01459e-56
		227	AT1G66390	ATMYB90, MYB90, PAP2	myb domain protein 90, PRODUCTION OF ANTHOCYANIN PIGMENT 2		29.5229	1.79367	3.46696	0.335401	5.34784	8.90125e-08	9.08206e-07
		228	AT5G38230	#N/A	#N/A		10.4994	1.78749	3.45213	0.672878	2.65648	0.00789603	0.0272539
		229	AT1G51055	no symbol available	no full name available		12.7091	1.78466	3.44538	0.544366	3.27842	0.0010439	0.0047863
		230	AT4G26230	no symbol available	no full name available		2180.76	1.78462	3.44529	0.0717171	24.8842	1.10215e-136	9.57527e-134
		231	AT3G49960	no symbol available	no full name available		186.551	1.78137	3.43753	0.180032	9.89473	4.388e-23	1.727e-21
		232	AT2G16005	ROSY1	InteractoR Of SYnaptotagmin1		486.497	1.77819	3.42995	0.144602	12.2971	9.38682e-35	6.99005e-33
		233	AT5G08391	no symbol available	no full name available		11.8481	1.777	3.42712	0.544916	3.26105	0.00111001	0.00506073
		234	AT1G04778	no symbol available	no full name available		22.076	1.77679	3.42662	0.401908	4.42088	9.83016e-06	7.20132e-05
		235	AT5G37800	RSL1, ATRSL1	RHD SIX-LIKE 1, ARABIDOPSIS THALIANA RHD SIX-LIKE 1		10.5053	1.77343	3.41866	0.564788	3.14	0.0016895	0.00728905
		236	AT3G00770	#N/A	#N/A		12.1263	1.77329	3.41832	0.512285	3.46153	0.000537123	0.0026564
		237	AT1G22150	SULTR1;3	sulfate transporter 1;3		71.4159	1.7705	3.41172	0.257169	6.88457	5.79639e-12	9.65667e-11
		238	AT3G45140	ATLOX2, LOX2	ARABIODOPSIS THALIANA LIPOXYGENASE 2, lipoxygenase 2		6740.66	1.76765	3.40499	0.232366	7.60718	2.80133e-14	5.7946e-13
		239	AT2G00840	#N/A	#N/A		10.6034	1.76245	3.39273	0.594006	2.96705	0.00300671	0.0120397
		240	AT5G63270	no symbol available	no full name available		27.6446	1.75255	3.36953	0.353317	4.96026	7.03991e-07	6.25986e-06
		241	AT4G08620	SULTR1;1	sulphate transporter 1;1		22.5521	1.7452	3.3524	0.412793	4.22777	2.36017e-05	0.000160425
		242	AT2G30380	CHIQL8	CHIQUITA1-LIKE 8		9.61425	1.74451	3.35081	0.56686	3.0775	0.00208747	0.00872518
		243	AT5G19790	RAP2.11	related to AP2 11		42.0576	1.73995	3.34024	0.297907	5.84058	5.20189e-09	6.19081e-08
		244	AT1G33100	no symbol available	no full name available		14.9339	1.7392	3.3385	0.481424	3.61262	0.000303125	0.00159748
		245	AT5G09735	#N/A	#N/A		12.8015	1.73776	3.33517	0.509	3.41407	0.000640005	0.0030973
		246	AT1G20070	no symbol available	no full name available		198.739	1.73706	3.33355	0.157321	11.0415	2.41029e-28	1.30876e-26
		247	AT4G21760	BGLU47	beta-glucosidase 47		128.292	1.72931	3.31569	0.160272	10.7898	3.8443e-27	1.89843e-25
		248	AT1G59930	no symbol available	no full name available		9.70384	1.72859	3.31404	0.592895	2.91551	0.00355105	0.0138459
		249	AT1G61800	ATGPT2, GPT2	ARABIDOPSIS GLUCOSE-6-PHOSPHATE/PHOSPHATE TRANSLOCATOR 2, glucose-6-phosphate/phosphate translocator 2		10.4351	1.72394	3.30336	0.558292	3.08787	0.00201595	0.00847004
		250	AT2G45930	no symbol available	no full name available		7.2832	1.72091	3.29644	0.690764	2.49131	0.0127273	0.0406836
		251	AT1G08765	#N/A	#N/A		9.65657	1.71953	3.2933	0.610233	2.81783	0.00483495	0.0180164
		252	AT1G56555	no symbol available	no full name available		9.40444	1.71757	3.28882	0.652908	2.63064	0.00852231	0.0291114
		253	AT3G57260	AtBG2, PR2, GNS2, AtPR2, BG2, PR-2, BGL2	beta-1,3-glucanase 2, PATHOGENESIS-RELATED PROTEIN 2, "&#946;-1,3-Glucanase", "BETA-1,3-GLUCANASE 2"		8.56605	1.71092	3.2737	0.650274	2.63108	0.00851146	0.0290785
		254	AT4G22080	RHS14	root hair specific 14		42.6916	1.71005	3.27171	0.286263	5.97369	2.31951e-09	2.89562e-08
		255	AT1G73010	PS2, ATPS2, AtPPsPase1, PPsPase1	pyrophosphate-specific phosphatase1, phosphate starvation-induced gene 2		38.503	1.70961	3.27072	0.366538	4.6642	3.09817e-06	2.49395e-05
		256	AT1G20990	no symbol available	no full name available		9.90838	1.70706	3.26494	0.576916	2.95894	0.00308703	0.0123192
		257	AT5G54050	no symbol available	no full name available		7.12816	1.70605	3.26267	0.686049	2.48678	0.0128906	0.0411115
		258	AT5G52320	CYP96A4	cytochrome P450, family 96, subfamily A, polypeptide 4		120.382	1.70463	3.25946	0.186817	9.12461	7.19927e-20	2.30072e-18
		259	AT5G22430	no symbol available	no full name available		8.1025	1.70431	3.25872	0.703885	2.42129	0.0154657	0.0478536
		260	AT1G22160	no symbol available	no full name available		155.395	1.70053	3.25021	0.173808	9.78395	1.31961e-22	4.9926e-21
		261	AT3G08860	PYD4	PYRIMIDINE 4		155.476	1.69556	3.23902	0.185867	9.12244	7.34498e-20	2.3441e-18
		262	AT5G35480	no symbol available	no full name available		87.451	1.69534	3.23852	0.202091	8.38896	4.90453e-17	1.25186e-15
		263	AT5G53820	no symbol available	no full name available		13.0699	1.69488	3.23749	0.500407	3.387	0.000706616	0.00337991
		264	AT2G33260	no symbol available	no full name available		8.98409	1.68845	3.2231	0.623713	2.7071	0.00678745	0.0240267
		265	AT4G01390	no symbol available	no full name available		1009.07	1.68719	3.22028	0.0826375	20.4167	1.18719e-92	4.97286e-90
		266	AT1G69230	SP1L2	SPIRAL1-like2		45.4456	1.67778	3.19936	0.257746	6.50944	7.5433e-11	1.13135e-09
		267	AT5G19800	AtHRGP2, HRGP2	hydroxyproline-rich glycoprotein 2		18.0079	1.67762	3.199	0.471003	3.5618	0.000368318	0.00189924
		268	AT5G42530	no symbol available	no full name available		1691.31	1.67639	3.19627	0.0958571	17.4884	1.75541e-68	4.57518e-66
		269	AT1G09080	BIP3	binding protein 3		43.3075	1.67273	3.18818	0.32587	5.13313	2.8497e-07	2.70082e-06
		270	AT3G22540	no symbol available	no full name available		49.652	1.67039	3.183	0.25813	6.4711	9.72939e-11	1.44353e-09
		271	AT3G27970	no symbol available	no full name available		13.5706	1.66887	3.17965	0.509252	3.27709	0.00104882	0.004807
		272	AT1G52800	no symbol available	no full name available		10.1204	1.6668	3.1751	0.577665	2.88542	0.00390898	0.0150514
		273	AT1G52040	MBP1, ATMBP	myrosinase-binding protein 1		66.0061	1.6661	3.17354	0.247446	6.73316	1.6602e-11	2.6492e-10
		274	AT5G62040	BFT	brother of FT and TFL1		12.8702	1.66549	3.17222	0.518824	3.21013	0.00132676	0.00590658
		275	AT4G33040	ROXY21	0		131.709	1.6619	3.16434	0.176574	9.41192	4.8717e-21	1.66582e-19
		276	AT2G00720	#N/A	#N/A		11.9247	1.65825	3.15633	0.638241	2.59815	0.00937273	0.0315329
		277	AT5G54400	no symbol available	no full name available		11.6096	1.65621	3.15187	0.562421	2.94479	0.00323176	0.0127953
		278	AT5G45850	no symbol available	no full name available		24.213	1.65123	3.14101	0.402455	4.10288	4.08038e-05	0.000263021
		279	AT1G14220	no symbol available	no full name available		49.1751	1.64982	3.13795	0.318169	5.18536	2.15593e-07	2.08543e-06
		280	AT5G07560	GRP20, ATGRP20	glycine-rich protein 20		21.4942	1.64924	3.13669	0.396303	4.16157	3.16072e-05	0.000209084
		281	AT3G62680	ATPRP3, PRP3	proline-rich protein 3, ARABIDOPSIS THALIANA PROLINE-RICH PROTEIN 3		363.029	1.64746	3.13281	0.120388	13.6846	1.25581e-42	1.31507e-40
		282	AT2G26010	PDF1.3	plant defensin 1.3		97.2043	1.64597	3.12957	0.636787	2.5848	0.0097436	0.032583
		283	AT4G24010	ATCSLG1, CSLG1	cellulose synthase like G1, ARABIDOPSIS THALIANA CELLULOSE SYNTHASE LIKE G1		47	1.63876	3.11399	0.303165	5.40552	6.4621e-08	6.75196e-07
		284	AT4G22960	no symbol available	no full name available		8.43334	1.63834	3.11308	0.655445	2.49959	0.0124337	0.0398928
		285	AT1G79320	MC6, AtMC6, MCP2c, AtMCP2c	metacaspase 6, metacaspase 2c		21.3146	1.62904	3.09306	0.406024	4.01217	6.01635e-05	0.000373546
		286	AT3G59010	PME61, PME35	pectin methylesterase 35, pectin methylesterase 61		130.602	1.62486	3.08412	0.184461	8.80869	1.26613e-18	3.66663e-17
		287	AT1G66020	TPS26	Terpene Synthase 26		7.53852	1.62089	3.07565	0.632368	2.56321	0.0103709	0.0342346
		288	AT1G68600	no symbol available	no full name available		428.568	1.61799	3.06946	0.102135	15.8416	1.60656e-56	2.81232e-54
		289	AT5G48000	CYP708 A2, THAH, CYP708A2, THAH1	THALIANOL HYDROXYLASE 1, "cytochrome P450, family 708, subfamily A, polypeptide 2", "CYTOCHROME P450, FAMILY 708, SUBFAMILY A, POLYPEPTIDE 2", THALIANOL HYDROXYLASE		1779.88	1.61316	3.05921	0.188509	8.55745	1.15387e-17	3.09685e-16
		290	AT5G46350	ATWRKY8, WRKY8	ARABIDOPSIS THALIANA WRKY DNA-BINDING PROTEIN 8, WRKY DNA-binding protein 8		11.1507	1.60901	3.05041	0.56611	2.84221	0.00448013	0.0169146
		291	AT5G64550	no symbol available	no full name available		349.936	1.60385	3.03953	0.11789	13.6046	3.76063e-42	3.85211e-40
		292	AT2G02010	GAD4	glutamate decarboxylase 4		112.927	1.60239	3.03647	0.474108	3.37981	0.000725362	0.00346252
		293	AT5G35490	MRU1, ATMRU1	ARABIDOPSIS MTO 1 RESPONDING UP 1, MTO 1 RESPONDING UP 1		78.3213	1.59894	3.02922	0.198763	8.04447	8.66187e-16	2.00574e-14
		294	AT2G32160	no symbol available	no full name available		12.2566	1.59858	3.02845	0.605963	2.63808	0.00833763	0.0285637
		295	AT1G18100	E12A11, MFT	MOTHER OF FT AND TFL1		81.0798	1.59505	3.02104	0.206001	7.74292	9.71589e-15	2.07943e-13
		296	AT5G06640	EXT10	extensin 10		171.914	1.59009	3.01068	0.163736	9.71132	2.69824e-22	9.99882e-21
		297	AT4G35720	no symbol available	no full name available		77.0028	1.5771	2.98369	0.254189	6.20442	5.48973e-10	7.43061e-09
		298	AT2G23010	SCPL9	serine carboxypeptidase-like 9		136.031	1.5736	2.97646	0.158486	9.92891	3.11656e-23	1.23697e-21
		299	AT5G01870	no symbol available	no full name available		438.004	1.57213	2.97343	0.223424	7.03653	1.97089e-12	3.47603e-11
		300	AT5G36960	no symbol available	no full name available		9.22358	1.56929	2.96759	0.582064	2.69608	0.00701604	0.0247258
		301	AT4G25010	SWEET14, AtSWEET14	0		17.1336	1.56869	2.96635	0.493169	3.18083	0.00146853	0.0064496
		302	AT4G17670	no symbol available	no full name available	no symbol available	77.0634	1.56839	2.96574	0.231304	6.78064	1.19646e-11	1.9342e-10
		303	AT4G16620	UMAMIT8	Usually multiple acids move in and out Transporters 8		33.2539	1.56715	2.96318	0.351183	4.46247	8.10188e-06	6.02173e-05
		304	AT4G11880	AGL14, XAL2	XAANTAL2, AGAMOUS-like 14		32.8283	1.5647	2.95815	0.365417	4.28195	1.85262e-05	0.000128685
		305	AT4G30180	no symbol available	no full name available		22.6825	1.56141	2.95142	0.386282	4.04216	5.29619e-05	0.0003336
		306	AT4G08570	HIPP24, AtHMP33	HEAVY METAL ASSOCIATED PROTEIN 33		114.951	1.56092	2.95041	0.17124	9.11539	7.83895e-20	2.4882e-18
		307	AT3G51895	AST12, SULTR3;1	sulfate transporter 3;1		252.623	1.55724	2.94289	0.152993	10.1785	2.47455e-24	1.04211e-22
		308	AT2G35990	LOG2	LONELY GUY 2		7.65206	1.55391	2.93612	0.63224	2.45779	0.0139797	0.0439396
		309	AT1G24575	no symbol available	no full name available		139.477	1.54786	2.92383	0.169626	9.12513	7.16524e-20	2.29297e-18
		310	AT2G45760	BAP2, BAL	BON ASSOCIATION PROTEIN 1-LIKE, BON association protein 2		10.1214	1.54753	2.92317	0.626648	2.46954	0.0135287	0.042803
		311	AT1G25422	no symbol available	no full name available		24.2363	1.54719	2.92248	0.376854	4.10555	4.03347e-05	0.000260355
		312	AT4G28840	TIE1	TCP Interactor containing EAR motif protein 1		52.8901	1.54355	2.91512	0.263365	5.8609	4.60368e-09	5.52653e-08
		313	AT5G12270	no symbol available	no full name available		34.6222	1.54076	2.90947	0.37967	4.05815	4.94639e-05	0.000313673
		314	AT2G25160	CYP82F1	cytochrome P450, family 82, subfamily F, polypeptide 1		337.707	1.53808	2.90408	0.111554	13.7878	3.01838e-43	3.2478e-41
		315	AT5G15581	no symbol available	no full name available		11.7569	1.53526	2.89841	0.572663	2.68092	0.00734194	0.0256662
		316	AT1G26730	no symbol available	no full name available		63.1393	1.53362	2.89511	0.26687	5.74668	9.1014e-09	1.05794e-07
		317	AT3G21310	no symbol available	no full name available		22.7026	1.52966	2.88718	0.358144	4.27108	1.94529e-05	0.000134405
		318	AT1G73810	no symbol available	no full name available		54.2649	1.52606	2.87999	0.258238	5.90951	3.43121e-09	4.18979e-08
		319	AT1G73040	no symbol available	no full name available		22.9603	1.52568	2.87922	0.382584	3.98782	6.66824e-05	0.000409898
		320	AT2G41510	ATCKX1, CKX1	cytokinin oxidase/dehydrogenase 1, CYTOKININ OXIDASE/DEHYDROGENASE 1		38.7002	1.52514	2.87815	0.302651	5.03927	4.67314e-07	4.26861e-06
		321	AT2G20800	NDB4	NAD(P)H dehydrogenase B4		14.4372	1.51814	2.86421	0.483745	3.1383	0.00169931	0.00732736
		322	AT5G57123	no symbol available	no full name available		22.2502	1.51752	2.86298	0.397562	3.81706	0.000135052	0.000777401
		323	AT4G19975	no symbol available	no full name available		38.3072	1.51625	2.86047	0.288975	5.24699	1.54602e-07	1.52888e-06
		324	AT1G52030	F-ATMBP, MBP1.2, MBP2	myrosinase-binding protein 2		29.1022	1.51206	2.85217	0.33729	4.48296	7.36159e-06	5.51696e-05
		325	AT1G11990	no symbol available	no full name available		11.4462	1.50978	2.84766	0.563134	2.68102	0.00733975	0.0256662
		326	AT5G56490	AtGulLO4, GulLO4	L -gulono-1,4-lactone ( L -GulL) oxidase 4		41.8765	1.50904	2.8462	0.27325	5.52256	3.34097e-08	3.62653e-07
		327	AT1G65890	AAE12	acyl activating enzyme 12		33.8112	1.50561	2.83945	0.309972	4.85725	1.19025e-06	1.02458e-05
		328	AT3G25905	CLE27	CLAVATA3/ESR-RELATED 27		22.225	1.50383	2.83594	0.390314	3.85286	0.000116744	0.000681887
		329	AT1G45191	BGLU1	beta glucosidase 1		240.638	1.50218	2.8327	0.125026	12.0149	2.96637e-33	2.07708e-31
		330	AT4G25410	no symbol available	no full name available		51.4534	1.49825	2.825	0.246799	6.07074	1.2732e-09	1.64367e-08
		331	AT4G14819	no symbol available	no full name available		9.12268	1.49724	2.82302	0.622497	2.40521	0.016163	0.0496381
		332	AT1G28230	PUP1, ATPUP1	purine permease 1		149.369	1.49532	2.81926	0.15541	9.62178	6.4701e-22	2.35666e-20
		333	AT3G25655	IDL1	inflorescence deficient in abscission (IDA)-like 1		14.1662	1.49294	2.81462	0.51169	2.91767	0.00352659	0.013778
		334	AT5G47130	no symbol available	no full name available		16.9974	1.49235	2.81346	0.484272	3.08163	0.00205872	0.00862194
		335	AT1G08865	#N/A	#N/A		25.873	1.48922	2.80737	0.400089	3.72222	0.000197482	0.00108996
		336	AT5G42510	no symbol available	no full name available		75.0986	1.48473	2.79866	0.230222	6.44914	1.12488e-10	1.65491e-09
		337	AT5G48010	THAS, THAS1, AtTHAS1	Arabidopsis thaliana thalianol synthase 1, THALIANOL SYNTHASE, thalianol synthase 1		2227.69	1.48142	2.79224	0.149304	9.9222	3.3333e-23	1.32077e-21
		338	AT2G43470	no symbol available	no full name available		12.5896	1.47621	2.78216	0.513804	2.87309	0.00406473	0.0155338
		339	AT5G25880	ATNADP-ME3, NADP-ME3	NADP-malic enzyme 3, Arabidopsis thaliana NADP-malic enzyme 3		65.1918	1.47556	2.78091	0.263592	5.59789	2.16981e-08	2.40194e-07
		340	AT4G03060	#N/A	#N/A		207.34	1.47542	2.78064	0.155148	9.50977	1.91092e-21	6.71025e-20
		341	AT1G56600	GolS2, AtGolS2	galactinol synthase 2		21.8975	1.47135	2.77282	0.452303	3.25303	0.00114181	0.0051943
		342	AT3G20460	no symbol available	no full name available		32.8941	1.47039	2.77096	0.350844	4.191	2.77729e-05	0.000186027
		343	AT3G14370	WAG2	0		34.2232	1.46978	2.76981	0.347684	4.22735	2.36458e-05	0.000160677
		344	AT1G19340	no symbol available	no full name available		73.0542	1.46946	2.76917	0.212347	6.92007	4.51429e-12	7.62908e-11
		345	AT2G35980	NHL10, ATNHL10, YLS9	NDR1/HIN1-LIKE, ARABIDOPSIS NDR1/HIN1-LIKE 10, YELLOW-LEAF-SPECIFIC GENE 9		36.8687	1.46578	2.76212	0.358704	4.08631	4.38281e-05	0.000280742
		346	AT3G07070	PBL26	PBS1-Like 26		33.6166	1.4596	2.75032	0.301372	4.84318	1.27777e-06	1.09469e-05
		347	AT1G59940	ARR3	response regulator 3		58.03	1.45769	2.74668	0.302675	4.81603	1.46442e-06	1.24055e-05
		348	AT4G23990	ATCSLG3, CSLG3	cellulose synthase like G3, ARABIDOPSIS THALIANA CELLULOSE SYNTHASE-LIKE G3		373.731	1.45502	2.7416	0.111393	13.062	5.43129e-39	4.8813e-37
		349	AT2G18969	no symbol available	no full name available		25.7557	1.4533	2.73833	0.341213	4.25921	2.05151e-05	0.000141079
		350	AT2G40130	SMXL8	SMAX1-like 8		103.847	1.45302	2.73781	0.186723	7.78172	7.15466e-15	1.55108e-13
		351	AT5G66815	CEP5	C-TERMINALLY ENCODED PEPTIDE 5		17.3151	1.45297	2.73771	0.50853	2.8572	0.00427402	0.016241
		352	AT5G45240	no symbol available	no full name available		10.3	1.4525	2.73683	0.561665	2.58607	0.00970771	0.0324888
		353	AT3G15270	SPL5	squamosa promoter binding protein-like 5		10.1068	1.45222	2.73629	0.56288	2.57998	0.00988053	0.0329462
		354	AT1G29230	WL1, ATWL1, ATCIPK18, CIPK18, SnRK3.20	CBL-interacting protein kinase 18, WPL4-LIKE 1, SNF1-RELATED PROTEIN KINASE 3.20		12.1945	1.44912	2.73041	0.579576	2.50031	0.0124086	0.0398341
		355	AT1G02570	no symbol available	no full name available		14.0566	1.44691	2.72623	0.539994	2.67948	0.00737359	0.0257461
		356	AT1G53708	RTFL9	ROTUNDIFOLIA like 9		12.064	1.44686	2.72614	0.515503	2.8067	0.00500523	0.018557
		357	AT2G38995	no symbol available	no full name available		96.2293	1.44565	2.72386	0.191513	7.54858	4.4004e-14	8.91365e-13
		358	AT4G08410	EXT8	extensin 8		50.6988	1.44559	2.72373	0.252764	5.71912	1.07076e-08	1.23485e-07
		359	AT1G07710	no symbol available	no full name available		9.15177	1.44411	2.72094	0.595639	2.42447	0.015331	0.0474932
		360	AT5G67180	TOE3, EAT3	target of early activation tagged (EAT) 3		119.735	1.44249	2.71789	0.178193	8.09509	5.72216e-16	1.33823e-14
		361	AT2G25820	ESE2	ethylene and salt inducible 2		9.3197	1.43869	2.71074	0.593608	2.42363	0.0153662	0.0475891
		362	AT2G32680	AtRLP23, RLP23	receptor like protein 23		17.4362	1.43863	2.71064	0.425551	3.38064	0.000723173	0.00345418
		363	AT1G52130	no symbol available	no full name available		12.2106	1.43693	2.70743	0.524712	2.7385	0.00617195	0.0221539
		364	AT5G38020	no symbol available	no full name available		1310.36	1.43691	2.7074	0.159218	9.02477	1.80073e-19	5.52153e-18
		365	AT1G61930	S40-6	0		45.7418	1.43659	2.70681	0.256014	5.61137	2.00726e-08	2.23891e-07
		366	AT5G65090	MRH3, DER4, BST1	BRISTLED 1, DEFORMED ROOT HAIRS 4		49.6956	1.435	2.70382	0.312166	4.59691	4.288e-06	3.36738e-05
		367	AT5G47990	CYP705A5, THAD1, THAD	cytochrome P450, family 705, subfamily A, polypeptide 5, THALIAN-DIOL DESATURASE		2000.24	1.43151	2.69729	0.205578	6.96336	3.3225e-12	5.70541e-11
		368	AT2G47880	ROXY9, CEPD2	CEP DOWNSTREAM 2		133.54	1.43015	2.69475	0.1623	8.8118	1.2315e-18	3.57517e-17
		369	AT4G01380	no symbol available	no full name available		96.761	1.42104	2.67778	0.205446	6.91685	4.61808e-12	7.79886e-11
		370	AT1G75300	no symbol available	no full name available		18.4604	1.41765	2.6715	0.445722	3.18057	0.00146986	0.00645422
		371	AT1G54940	GUX4, PGSIP4	Glucuronic Acid Substitution of Xylan 4, plant glycogenin-like starch initiation protein 4		17.7865	1.41757	2.67135	0.4342	3.26479	0.00109546	0.0050022
		372	AT5G50800	AtSWEET13, RPG2, SWEET13	RUPTURED POLLEN GRAIN 2		36.3761	1.41543	2.6674	0.355938	3.97663	6.98997e-05	0.000427545
		373	AT1G09350	GolS3, AtGolS3	galactinol synthase 3		21.037	1.41264	2.66224	0.397241	3.55613	0.000376353	0.00193684
		374	AT1G04180	YUC9	YUCCA 9		31.8457	1.40872	2.65502	0.373129	3.77543	0.00015973	0.000903278
		375	AT2G42530	COR15B	cold regulated 15b		100.775	1.40715	2.65214	0.220575	6.37949	1.77682e-10	2.54449e-09
		376	AT4G13390	EXT12	extensin 12		113.076	1.40573	2.64953	0.242047	5.80769	6.33407e-09	7.47e-08
		377	AT5G44400	AtBBE26	0		321.523	1.39957	2.63824	0.127131	11.0089	3.46329e-28	1.82969e-26
		378	AT1G01190	CYP78A8	cytochrome P450, family 78, subfamily A, polypeptide 8		105.61	1.39781	2.63501	0.181174	7.71528	1.20715e-14	2.56952e-13
		379	AT1G30510	ATRFNR2, RFNR2	root FNR 2		2892.29	1.39769	2.63479	0.0648079	21.5667	3.69504e-103	1.88423e-100
		380	AT4G27360	no symbol available	no full name available		45.592	1.39559	2.63095	0.287051	4.8618	1.16325e-06	1.00428e-05
		381	AT2G37370	no symbol available	no full name available		13.733	1.39451	2.62899	0.486811	2.86458	0.00417561	0.0159135
		382	AT5G26190	no symbol available	no full name available		11.8696	1.39236	2.62507	0.569822	2.44349	0.0145459	0.0454271
		383	AT5G46690	bHLH071	beta HLH protein 71		310.075	1.38878	2.61858	0.120898	11.4872	1.52939e-30	9.36684e-29
		384	AT2G14580	ATPRB1, PRB1, AtCAPE7	basic pathogenesis-related protein 1		100.482	1.38838	2.61785	0.19981	6.94852	3.69129e-12	6.31558e-11
		385	AT4G36830	ELO4, HOS3-1	ELO homolog 4		64.1116	1.38743	2.61612	0.256377	5.41166	6.24415e-08	6.53879e-07
		386	AT1G04313	#N/A	#N/A		10.7878	1.38413	2.61015	0.527662	2.62314	0.0087123	0.029661
		387	AT3G12520	SULTR4;2	sulfate transporter 4;2		420.308	1.38392	2.60976	0.138181	10.0152	1.30667e-23	5.27548e-22
		388	AT5G38320	no symbol available	no full name available		19.347	1.38207	2.60641	0.414433	3.33484	0.000853488	0.00401288
		389	AT1G75290	no symbol available	no full name available		61.785	1.38047	2.60353	0.228588	6.03911	1.54966e-09	1.98095e-08
		390	AT1G78030	no symbol available	no full name available		15.8968	1.38032	2.60327	0.517436	2.66762	0.00763905	0.0265544
		391	AT5G15960	KIN1	0		216.074	1.37792	2.59894	0.160684	8.57536	9.87762e-18	2.67242e-16
		392	AT5G25020	no symbol available	no full name available		18.1862	1.37714	2.59754	0.429732	3.20466	0.00135224	0.00599385
		393	AT1G35240	ARF20	auxin response factor 20		9.38417	1.37664	2.59662	0.561405	2.45212	0.0142016	0.0445223
		394	AT4G14060	no symbol available	no full name available		111.147	1.37382	2.59155	0.232918	5.89829	3.67293e-09	4.4733e-08
		395	AT1G02310	MAN1	endo-beta-mannanase 1		13.924	1.37356	2.59109	0.456005	3.01216	0.00259395	0.0105581
		396	AT3G19620	no symbol available	no full name available		120.125	1.37155	2.58749	0.156808	8.74667	2.19736e-18	6.27051e-17
		397	AT2G23000	scpl10	serine carboxypeptidase-like 10		305.174	1.37048	2.58556	0.130722	10.4839	1.02416e-25	4.73841e-24
		398	AT1G15150	no symbol available	no full name available		13.1933	1.36988	2.58448	0.540919	2.5325	0.0113253	0.0368968
		399	AT2G25625	CV	chloroplast vesiculation		151.579	1.36824	2.58155	0.163201	8.38374	5.1272e-17	1.30443e-15
		400	AT3G00170	#N/A	#N/A		38.082	1.36676	2.57891	0.353054	3.87126	0.000108275	0.000637663
		401	AT1G80130	no symbol available	no full name available		123.84	1.36585	2.57728	0.200843	6.80058	1.04202e-11	1.69858e-10
		402	AT1G43800	FTM1, AAD6, SAD6, HUP7	HYPOXIA RESPONSE UNKNOWN PROTEIN 7, ACYL?ACYL CARRIER PROTEIN (ACP) DESATURASE 6, FLORAL TRANSITION AT THE MERISTEM1, STEAROYL-ACYL CARRIER PROTEIN &#916;9-DESATURASE6	S-ACP-DES6	70.2984	1.36492	2.57562	0.270038	5.05455	4.31396e-07	3.96057e-06
		403	AT1G66950	ABCG39, ATPDR11, PDR11	ATP-binding cassette G39, PLEIOTROPIC DRUG RESISTANCE 11, pleiotropic drug resistance 11		19.1802	1.36341	2.57293	0.449568	3.03272	0.00242359	0.009958
		404	AT4G09820	AtTT8, BHLH42, TT8	TRANSPARENT TESTA 8		36.3039	1.35681	2.56119	0.328175	4.13443	3.55842e-05	0.000232507
		405	AT1G77520	no symbol available	no full name available		212.394	1.35648	2.56059	0.152589	8.88976	6.12437e-19	1.8025e-17
		406	AT2G34850	MEE25	maternal effect embryo arrest 25		20.2005	1.35627	2.56023	0.418737	3.23897	0.00119964	0.00542432
		407	AT4G22505	no symbol available	no full name available		985.085	1.35514	2.55822	0.114307	11.8553	2.01949e-32	1.34577e-30
		408	AT3G16390	NSP3	nitrile specifier protein 3		95.6305	1.35426	2.55666	0.215475	6.285	3.27851e-10	4.55593e-09
		409	AT5G03545	ATIPS2, AT4	INDUCED BY PI STARVATION 2		330.741	1.35071	2.55037	0.131441	10.2761	9.02675e-25	3.89229e-23
		410	AT4G28790	no symbol available	no full name available		40.4921	1.35036	2.54976	0.291145	4.63811	3.5161e-06	2.80058e-05
		411	AT5G44565	PROSCOOP1	0		20.5637	1.34971	2.54861	0.388774	3.47171	0.000517151	0.00257172
		412	AT5G64800	CLE21	CLAVATA3/ESR-RELATED 21		16.999	1.34911	2.54754	0.4174	3.23216	0.00122856	0.00553242
		413	AT3G61880	CYP78A9	cytochrome p450 78a9		51.2898	1.34889	2.54716	0.291874	4.62148	3.81011e-06	3.01734e-05
		414	AT5G56840	no symbol available	no full name available		101.268	1.34723	2.54423	0.179156	7.51986	5.48364e-14	1.09846e-12
		415	AT3G16210	no symbol available	no full name available		11.2878	1.34489	2.5401	0.496247	2.71012	0.00672596	0.0238433
		416	AT1G69240	MES15, ATMES15, RHS9	ROOT HAIR SPECIFIC 9, ARABIDOPSIS THALIANA METHYL ESTERASE 15, methyl esterase 15		26.6798	1.33816	2.52829	0.358889	3.72862	0.000192531	0.00106489
		417	AT5G53200	TRY, MAU5	MALAMBRUNO5, TRIPTYCHON		27.4211	1.33715	2.52652	0.349094	3.83036	0.000127958	0.00074038
		418	AT5G37300	WSD1	0		12.7813	1.33624	2.52492	0.513958	2.59989	0.00932525	0.0314195
		419	AT5G24655	LSU4	RESPONSE TO LOW SULFUR 4		44.6714	1.33584	2.52422	0.309182	4.32056	1.55634e-05	0.00011016
		420	AT2G44930	no symbol available	no full name available		25.4032	1.33335	2.51988	0.367711	3.62609	0.000287742	0.00152532
		421	AT2G21650	RSM1, ATRL2, MEE3	RADIALIS-LIKE SANT/MYB 1, ARABIDOPSIS RAD-LIKE 2, MATERNAL EFFECT EMBRYO ARREST 3		92.0671	1.33175	2.51707	0.268332	4.96305	6.93961e-07	6.1777e-06
		422	AT1G35710	no symbol available	no full name available		82.5046	1.33142	2.5165	0.235379	5.65647	1.54516e-08	1.74857e-07
		423	AT1G10300	Nog1-2	0		28.6534	1.33089	2.51559	0.337725	3.94076	8.12236e-05	0.000490289
		424	AT5G50950	FUM2	FUMARASE 2		2076.18	1.32989	2.51383	0.0693163	19.1858	4.86536e-82	1.75579e-79
		425	AT4G32810	CCD8, ATCCD8, MAX4	carotenoid cleavage dioxygenase 8, MORE AXILLARY BRANCHING 4		24.6016	1.32896	2.51221	0.368455	3.60684	0.000309952	0.00162907
		426	AT5G49525	no symbol available	no full name available		18.4594	1.32287	2.50164	0.446523	2.96261	0.00305044	0.012194
		427	AT1G64405	no symbol available	no full name available		54.664	1.32284	2.50158	0.251995	5.24946	1.52546e-07	1.51045e-06
		428	AT3G15650	no symbol available	no full name available		166.319	1.32254	2.50105	0.15675	8.43722	3.24988e-17	8.37719e-16
		429	AT3G55240	no symbol available	no full name available		318.302	1.32209	2.50029	0.138341	9.55679	1.21463e-21	4.32476e-20
		430	AT4G35810	no symbol available	no full name available		59.9877	1.31886	2.49469	0.307895	4.28348	1.83992e-05	0.000127841
		431	AT5G51490	no symbol available	no full name available		15.9857	1.31854	2.49413	0.426055	3.09476	0.00196972	0.0082981
		432	AT5G38010	no symbol available	no full name available		135.741	1.31842	2.49392	0.158961	8.29395	1.09551e-16	2.71356e-15
		433	AT1G11112	no symbol available	no full name available		24.9915	1.31534	2.48861	0.360177	3.65193	0.00026028	0.0013932
		434	AT1G66100	no symbol available	no full name available		1392.71	1.31416	2.48657	0.0798964	16.4483	8.62977e-61	1.77569e-58
		435	AT1G79480	no symbol available	no full name available		16.6516	1.31292	2.48443	0.434696	3.02031	0.00252517	0.0103193
		436	AT1G21250	WAK1, PRO25, AtWAK1	cell wall-associated kinase 1		217.902	1.31288	2.48436	0.130136	10.0885	6.2119e-24	2.55636e-22
		437	AT5G03130	no symbol available	no full name available		19.3928	1.31243	2.4836	0.407816	3.21819	0.00129001	0.00576547
		438	AT5G38240	no symbol available	no full name available		14.5209	1.31156	2.4821	0.474119	2.76631	0.00566939	0.0206245
		439	AT4G08910	no symbol available	no full name available		28.2464	1.30728	2.47474	0.319636	4.08989	4.31576e-05	0.000277052
		440	AT1G51870	no symbol available	no full name available		44.7081	1.30577	2.47215	0.278405	4.69017	2.72974e-06	2.21716e-05
		441	AT2G45900	TRM13	TON1 Recruiting Motif 13		113.212	1.30492	2.47071	0.211285	6.17614	6.56865e-10	8.78454e-09
		442	AT3G22550	no symbol available	no full name available		378.841	1.30351	2.46828	0.118076	11.0396	2.46199e-28	1.33374e-26
		443	AT1G07485	no symbol available	no full name available		13.0529	1.3015	2.46486	0.532939	2.44212	0.0146012	0.0455696
		444	AT3G10290	no symbol available	no full name available		50.1719	1.30094	2.46389	0.263354	4.93989	7.81684e-07	6.89841e-06
		445	AT2G01610	no symbol available	no full name available		94.4232	1.30084	2.46373	0.185416	7.01582	2.28609e-12	4.01083e-11
		446	AT2G18470	PERK4, AtPERK4	proline-rich extensin-like receptor kinase 4		27.1676	1.30035	2.46289	0.372895	3.48717	0.000488153	0.0024441
		447	AT3G02000	ROXY1	0		19.601	1.29836	2.45949	0.472449	2.74815	0.00599319	0.0216314
		448	AT3G55710	no symbol available	no full name available		84.7861	1.29694	2.45708	0.218771	5.92832	3.06054e-09	3.76264e-08
		449	AT3G32030	TPS9	Terpene Synthase 9		59.3247	1.29643	2.45621	0.255451	5.07507	3.87358e-07	3.5815e-06
		450	AT3G59750	LecRK-V.8	L-type lectin receptor kinase V.8		24.2392	1.29414	2.4523	0.416238	3.10912	0.00187643	0.00796516
		451	AT5G06510	NF-YA10	nuclear factor Y, subunit A10		68.5696	1.29329	2.45086	0.244339	5.29301	1.20321e-07	1.20769e-06
		452	AT4G22560	no symbol available	no full name available		59.0674	1.28906	2.44369	0.272166	4.73632	2.17634e-06	1.79945e-05
		453	AT1G56670	no symbol available	no full name available		74.9317	1.28844	2.44264	0.229172	5.62215	1.88593e-08	2.11061e-07
		454	AT3G14210	ESM1	epithiospecifier modifier 1		4264.54	1.28818	2.4422	0.149764	8.60143	7.87304e-18	2.14992e-16
		455	AT1G17745	PGDH2, PGDH	phosphoglycerate dehydrogenase 2, 3-phosphoglycerate dehydrogenase		1935.24	1.28666	2.43963	0.0616605	20.8668	1.07198e-96	4.93048e-94
		456	AT5G16570	GLN1;4	glutamine synthetase 1;4		112.846	1.28605	2.43859	0.196001	6.56144	5.32915e-11	8.12782e-10
		457	AT3G13270	#N/A	#N/A		20.488	1.28558	2.4378	0.367184	3.50119	0.000463178	0.00233601
		458	AT3G02885	GASA5	GAST1 protein homolog 5		195.426	1.28038	2.42904	0.364129	3.51629	0.000437616	0.00221949
		459	AT1G13650	no symbol available	no full name available		333.453	1.27804	2.42509	0.109764	11.6435	2.47527e-31	1.58208e-29
		460	AT2G30670	no symbol available	no full name available		27.4188	1.27617	2.42194	0.380692	3.35222	0.000801658	0.00379568
		461	AT1G62710	AEP2, BETAVPE, BETA-VPE, LEGbeta	vacuolar processing enzyme (VPE, legumain) isoform beta, asparaginyl endopeptidase 2, beta vacuolar processing enzyme		145.638	1.27597	2.42162	0.19797	6.44528	1.15384e-10	1.69372e-09
		462	AT1G52410	TSA1, AtTSA1	TSK-associating protein 1		491.419	1.27184	2.4147	0.122955	10.344	4.45555e-25	1.96825e-23
		463	AT4G23600	CORI3, JR2	JASMONIC ACID RESPONSIVE 2, CORONATINE INDUCED 1		1286.67	1.26934	2.41052	0.221535	5.72976	1.00572e-08	1.1627e-07
		464	AT5G06250	NGAL3, DPA4	NGATHA-like protein 3, DEVELOPMENT-RELATED PcG TARGET IN THE APEX 4		21.0049	1.26884	2.40967	0.405824	3.12657	0.00176861	0.00758155
		465	AT4G40090	AGP3	arabinogalactan protein 3		254.22	1.26346	2.4007	0.169895	7.43668	1.03247e-13	2.02837e-12
		466	AT1G15085	no symbol available	no full name available		24.0345	1.261	2.39662	0.3944	3.19726	0.0013874	0.00612885
		467	AT4G36160	ANAC076, VND2, NAC076	VASCULAR-RELATED NAC-DOMAIN 2, NAC domain containing protein 76		28.7466	1.25952	2.39417	0.355329	3.54467	0.0003931	0.00201419
		468	AT1G27740	RSL4	root hair defective 6-like 4		33.0396	1.25875	2.39289	0.315355	3.99154	6.56451e-05	0.000404157
		469	AT2G39370	MAKR4	MEMBRANE-ASSOCIATED KINASE REGULATOR 4		41.2094	1.2547	2.38618	0.267128	4.697	2.64006e-06	2.15027e-05
		470	AT1G59730	TH7, ATH7	thioredoxin H-type 7		48.2953	1.25296	2.3833	0.265551	4.71834	2.37773e-06	1.95426e-05
		471	AT2G46640	TAC1	Tiller Angle Control 1		123.697	1.25258	2.38267	0.174981	7.15837	8.16438e-13	1.48114e-11
		472	AT4G15320	ATCSLB06, ATCSLB6, CSLB06	CELLULOSE SYNTHASE LIKE B6, cellulose synthase-like B6		32.6821	1.25224	2.38211	0.310905	4.02773	5.63181e-05	0.000351718
		473	AT2G35700	ERF38, ATERF38	ERF FAMILY PROTEIN 38, ERF family protein 38		46.7578	1.25196	2.38165	0.282545	4.43103	9.37854e-06	6.90064e-05
		474	AT3G50890	HB28, AtHB28, ZHD7	homeobox protein 28, ZINC FINGER HOMEODOMAIN 7		100.799	1.25065	2.37948	0.21527	5.80967	6.25959e-09	7.38959e-08
		475	AT1G76955	no symbol available	no full name available		23.7979	1.24705	2.37355	0.371346	3.35818	0.000784583	0.00372098
		476	AT3G20940	CYP705A30	cytochrome P450, family 705, subfamily A, polypeptide 30		57.1638	1.24665	2.3729	0.233188	5.34611	8.98668e-08	9.16126e-07
		477	AT4G03500	no symbol available	no full name available		65.211	1.24548	2.37098	0.249505	4.99181	5.98157e-07	5.38204e-06
		478	AT5G40860	no symbol available	no full name available		21.8734	1.24463	2.36958	0.483002	2.57687	0.00997005	0.0331774
		479	AT2G37260	TTG2, ATWRKY44, WRKY44, DSL1	DR. STRANGELOVE 1, TRANSPARENT TESTA GLABRA 2		113.974	1.23822	2.35907	0.179355	6.90371	5.066e-12	8.49415e-11
		480	AT4G15620	CASPL1E2	CASP-like protein 1E2		701.009	1.2381	2.35888	0.103373	11.977	4.689e-33	3.235e-31
		481	AT1G54160	NFYA5, NF-YA5	nuclear factor Y, subunit A5, NUCLEAR FACTOR Y A5		35.6132	1.23677	2.35671	0.287351	4.30406	1.67696e-05	0.000117774
		482	AT2G37870	no symbol available	no full name available		23.2856	1.23605	2.35552	0.500537	2.46944	0.0135323	0.0428088
		483	AT2G12460	#N/A	#N/A		19.3655	1.23427	2.35262	0.4196	2.94153	0.00326593	0.0129123
		484	AT4G25820	ATXTH14, XTH14, XTR9	xyloglucan endotransglucosylase/hydrolase 14, xyloglucan endotransglycosylase 9		350.324	1.23417	2.35247	0.120147	10.2722	9.40089e-25	4.03877e-23
		485	AT5G11190	SHN2	shine2		33.7525	1.23267	2.35001	0.336828	3.65964	0.000252571	0.00135604
		486	AT3G24360	no symbol available	no full name available		40.2805	1.23143	2.34799	0.309434	3.97961	6.90281e-05	0.000422765
		487	AT5G59320	LTP3	lipid transfer protein 3		87.7672	1.23097	2.34725	0.203852	6.03857	1.55485e-09	1.98649e-08
		488	AT5G11930	ROXY20	0		18.0683	1.23032	2.3462	0.426724	2.88318	0.0039368	0.0151336
		489	AT5G45540	no symbol available	no full name available		20.8066	1.22662	2.34018	0.36757	3.3371	0.000846571	0.00398435
		490	AT3G50800	no symbol available	no full name available		75.8168	1.22585	2.33893	0.253966	4.82683	1.38723e-06	1.17942e-05
		491	AT5G06190	no symbol available	no full name available		33.6199	1.22489	2.33738	0.318913	3.84084	0.000122615	0.00071228
		492	AT1G24070	CSLA10, ATCSLA10	cellulose synthase-like A10, CELLULOSE SYNTHASE LIKE A10		70.2637	1.22276	2.33393	0.243468	5.02226	5.10666e-07	4.6429e-06
		493	AT3G61810	no symbol available	no full name available		27.5259	1.22111	2.33126	0.335357	3.64122	0.00027135	0.00144595
		494	AT1G53700	WAG1, PK3AT	PROTEIN KINASE 3 ARABIDOPSIS THALIANA, WAG 1		39.744	1.21961	2.32883	0.278881	4.37321	1.22434e-05	8.82588e-05
		495	AT5G38930	DEG8	0		71.4707	1.2193	2.32834	0.302203	4.03472	5.4667e-05	0.000342867
		496	AT5G24105	AGP41	arabinogalactan protein 41		98.2884	1.2182	2.32656	0.174035	6.99971	2.56496e-12	4.47e-11
		497	AT3G15700	no symbol available	no full name available		12.887	1.21782	2.32595	0.479757	2.53841	0.0111356	0.0363789
		498	AT4G29270	no symbol available	no full name available		644.438	1.21745	2.32536	0.11029	11.0386	2.48908e-28	1.34531e-26
		499	AT1G22220	AUF2	auxin up-regulated f-box protein 2		47.4104	1.21672	2.32417	0.271491	4.48161	7.40835e-06	5.54846e-05
		500	AT1G67750	no symbol available	no full name available		345.018	1.21647	2.32377	0.0978157	12.4363	1.65986e-35	1.25533e-33
		501	AT1G66800	no symbol available	no full name available		187.37	1.21622	2.32337	0.329458	3.69158	0.000222868	0.00121436
		502	AT1G03820	no symbol available	no full name available		354.125	1.2162	2.32335	0.101794	11.9477	6.6753e-33	4.57843e-31
		503	AT5G53486	no symbol available	no full name available		97.0909	1.2145	2.32061	0.19296	6.29406	3.09269e-10	4.31304e-09
		504	AT2G19410	PUB34	0		13.5593	1.21269	2.31769	0.487348	2.48834	0.0128341	0.0409648
		505	AT4G36740	HB-5, HB40, ATHB40	homeobox protein 40		16.8102	1.21265	2.31763	0.424155	2.85898	0.00425012	0.0161633
		506	AT3G26170	CYP71B19	cytochrome P450, family 71, subfamily B, polypeptide 19		19.1534	1.21164	2.31601	0.501827	2.41446	0.0157585	0.0485929
		507	AT1G75360	no symbol available	no full name available		17.2445	1.2108	2.31467	0.475669	2.54548	0.0109128	0.0357666
		508	AT5G03350	SAI-LLP1	SA-induced legume lectin-like protein 1		135.71	1.21059	2.31432	0.169114	7.15841	8.1616e-13	1.48114e-11
		509	AT2G42990	no symbol available	no full name available		17.644	1.20806	2.31027	0.452545	2.66949	0.00759673	0.0264308
		510	AT4G03275	#N/A	#N/A		16.2604	1.2063	2.30745	0.436879	2.76117	0.00575944	0.0209067
		511	AT1G29071	#N/A	#N/A		13.6853	1.20263	2.30159	0.469128	2.56354	0.0103611	0.0342069
		512	AT2G34925	CLE42	CLAVATA3/ESR-RELATED 42		36.5312	1.19914	2.29602	0.295537	4.05748	4.96047e-05	0.000314395
		513	AT3G25290	no symbol available	no full name available		270.706	1.1982	2.29453	0.113285	10.5768	3.81624e-26	1.80116e-24
		514	AT1G16530	ASL9, LBD3	LOB DOMAIN-CONTAINING PROTEIN 3, ASYMMETRIC LEAVES 2-like 9		42.6897	1.19807	2.29432	0.271157	4.41835	9.94575e-06	7.2769e-05
		515	AT5G04960	PME46	PECTIN METHYLESTERASE46		344.57	1.19673	2.29219	0.126376	9.46958	2.80966e-21	9.80747e-20
		516	AT5G58310	ATMES18, MES18	ARABIDOPSIS THALIANA METHYL ESTERASE 18, methyl esterase 18		120.437	1.19463	2.28887	0.157345	7.59245	3.13901e-14	6.45326e-13
		517	AT2G33460	RIC1	ROP-interactive CRIB motif-containing protein 1		17.5655	1.1945	2.28865	0.451017	2.64845	0.00808621	0.027808
		518	AT4G36620	GATA19, HANL2	GATA transcription factor 19, hanaba taranu like 2		22.2923	1.19277	2.2859	0.375363	3.17763	0.00148485	0.00651519
		519	AT5G14340	MYB40, AtMYB40	myb domain protein 40		27.7414	1.19225	2.28508	0.355865	3.35028	0.000807295	0.00381404
		520	AT2G36570	PXC1	PXY/TDR-correlated 1		628.519	1.1858	2.2749	0.0843848	14.0523	7.45316e-45	8.44583e-43
		521	AT3G27690	LHCB2.4, DEG13, LHCB2, LHCB2.3	LIGHT-HARVESTING CHLOROPHYLL B-BINDING 2, photosystem II light harvesting complex gene 2.3		18653.2	1.18339	2.27111	0.136261	8.68477	3.79494e-18	1.061e-16
		522	AT1G05540	AtDOA1	DUF295 Organellar A 1		131.377	1.18193	2.26879	0.175194	6.74638	1.51575e-11	2.43028e-10
		523	AT1G23340	no symbol available	no full name available		91.9907	1.18186	2.26869	0.188051	6.28477	3.28338e-10	4.55999e-09
		524	AT4G20040	no symbol available	no full name available		20.9489	1.18018	2.26605	0.371818	3.17408	0.00150313	0.00658061
		525	AT2G32870	no symbol available	no full name available		357.221	1.17264	2.25424	0.12455	9.41505	4.72861e-21	1.62162e-19
		526	AT5G19600	SULTR3;5	sulfate transporter 3;5		466.076	1.1719	2.25308	0.094203	12.4401	1.58255e-35	1.20136e-33
		527	AT1G11700	no symbol available	no full name available		432.031	1.17159	2.25259	0.0942085	12.4361	1.66436e-35	1.25533e-33
		528	AT1G27140	ATGSTU14, GSTU14, GST13	GLUTATHIONE S-TRANSFERASE 13, glutathione S-transferase tau 14		91.8704	1.17005	2.2502	0.240218	4.87079	1.11152e-06	9.62458e-06
		529	AT3G57680	CtpB	0		55.5033	1.16933	2.24907	0.235915	4.95656	7.17516e-07	6.37047e-06
		530	AT5G47000	no symbol available	no full name available		58.1503	1.1691	2.24872	0.257411	4.54178	5.57823e-06	4.29434e-05
		531	AT1G65250	ZRK14	0		66.0003	1.16904	2.24862	0.230171	5.07901	3.79403e-07	3.51765e-06
		532	AT3G19002	#N/A	#N/A		21.9351	1.16874	2.24815	0.394175	2.96502	0.00302662	0.012109
		533	AT4G39250	RSM2, RL1, ATRL1	RAD-like 1, RADIALIS-LIKE SANT/MYB 2		20.6155	1.16788	2.24682	0.41295	2.82814	0.00468187	0.0175295
		534	AT5G36907	no symbol available	no full name available		14.5009	1.16737	2.24601	0.473466	2.46558	0.0136793	0.0431573
		535	AT3G28420	no symbol available	no full name available		33.1233	1.1667	2.24497	0.328455	3.55207	0.000382207	0.00196395
		536	AT1G55240	no symbol available	no full name available		67.5757	1.16594	2.2438	0.230258	5.06364	4.11322e-07	3.78813e-06
		537	AT3G16070	no symbol available	no full name available		19.1549	1.16354	2.24006	0.396646	2.93345	0.00335218	0.0131933
		538	AT2G22240	MIPS2, ATIPS2, ATMIPS2	myo-inositol-1-phosphate synthase 2, INOSITOL 3-PHOSPHATE SYNTHASE 2, MYO-INOSITOL-1-PHOSTPATE SYNTHASE 2		731.562	1.16342	2.23988	0.0849994	13.6874	1.20758e-42	1.27023e-40
		539	AT3G21950	no symbol available	no full name available		173.763	1.16226	2.23807	0.150172	7.73948	9.98204e-15	2.12862e-13
		540	AT2G46440	ATCNGC11, CNGC11	CYCLIC NUCLEOTIDE-GATED CHANNEL 11, cyclic nucleotide-gated channel 11		123.468	1.16201	2.2377	0.2154	5.39467	6.86482e-08	7.15681e-07
		541	AT5G48740	no symbol available	no full name available		29.9348	1.16123	2.23648	0.311961	3.72236	0.000197368	0.00108959
		542	AT3G56620	UMAMIT10	Usually multiple acids move in and out Transporters 10		97.8858	1.16105	2.2362	0.191727	6.05572	1.39789e-09	1.79968e-08
		543	AT1G66460	no symbol available	no full name available		32.5989	1.16015	2.2348	0.368697	3.14661	0.00165174	0.00713927
		544	AT5G59720	HSP18.2	heat shock protein 18.2		39.5921	1.15925	2.23341	0.315224	3.67753	0.000235501	0.00127661
		545	AT2G04032	ZIP7	zinc transporter 7 precursor		39.5413	1.15854	2.23232	0.286466	4.04425	5.24901e-05	0.000331162
		546	AT4G17480	no symbol available	no full name available		55.1549	1.15835	2.23201	0.231752	4.99822	5.78615e-07	5.2122e-06
		547	AT4G25420	ATGA20OX1, AT2301, GA5, GA20OX1	ARABIDOPSIS THALIANA GIBBERELLIN 20-OXIDASE 1, gibberellin 20 oxidase 1, GA REQUIRING 5		18.1142	1.15755	2.23078	0.431484	2.68271	0.0073028	0.025556
		548	AT1G18075	#N/A	#N/A		34.2819	1.15713	2.23014	0.285307	4.05574	4.99751e-05	0.000316652
		549	AT1G14630	no symbol available	no full name available		90.1984	1.15658	2.22929	0.191631	6.03549	1.5848e-09	2.02145e-08
		550	AT1G01380	ETC1	ENHANCER OF TRY AND CPC 1		24.3378	1.15643	2.22905	0.370067	3.12491	0.00177858	0.00762151
		551	AT1G76960	no symbol available	no full name available		44.9381	1.15541	2.22748	0.289191	3.99533	6.4604e-05	0.000398479
		552	AT2G12462	no symbol available	no full name available		333.771	1.15416	2.22555	0.111995	10.3055	6.65759e-25	2.89735e-23
		553	AT4G24450	ATGWD2, PWD, At4g24450, GWD3	phosphoglucan, water dikinase		191.494	1.15379	2.22498	0.139937	8.24511	1.65006e-16	4.03182e-15
		554	AT4G31910	PIZ, BAT1	BR-related AcylTransferase1, PIZZA		1199.28	1.15295	2.22367	0.0691019	16.6847	1.69305e-62	3.67722e-60
		555	AT3G23840	CER26-LIKE, AtPNP-R1	CER26-LIKE		260.857	1.15291	2.22362	0.109906	10.49	9.60784e-26	4.47165e-24
		556	AT5G25980	BGLU37, TGG2	BETA GLUCOSIDASE 37, glucoside glucohydrolase 2		5498.97	1.1509	2.22053	0.0706605	16.2878	1.20459e-59	2.41505e-57
		557	AT3G59710	no symbol available	no full name available		34.0675	1.14937	2.21817	0.295203	3.89349	9.88141e-05	0.00058636
		558	AT5G13250	no symbol available	no full name available		21.8075	1.14849	2.21681	0.363914	3.15592	0.00159991	0.0069421
		559	AT2G12461	no symbol available	no full name available		18.4742	1.1477	2.2156	0.397975	2.88384	0.00392853	0.0151093
		560	AT5G10230	ANN7, ANNAT7	ANNEXIN 7, annexin 7		281.399	1.14652	2.21379	0.1445	7.93439	2.1154e-15	4.77124e-14
		561	AT5G22580	no symbol available	no full name available		712.235	1.14643	2.21366	0.087833	13.0524	6.15516e-39	5.469e-37
		562	AT3G43190	ATSUS4, SUS4	ARABIDOPSIS THALIANA SUCROSE SYNTHASE 4, sucrose synthase 4	SUS4	57.8495	1.14392	2.20981	0.227536	5.02744	4.97082e-07	4.52817e-06
		563	AT2G40435	no symbol available	no full name available		41.1135	1.14312	2.20858	0.329997	3.46403	0.000532147	0.00263457
		564	AT5G49630	AAP6	amino acid permease 6		269.349	1.14239	2.20747	0.107128	10.6638	1.50382e-26	7.22848e-25
		565	AT1G44800	UMAMIT18, SIAR1	Siliques Are Red 1, Usually multiple acids move in and out Transporters 18		2102.43	1.14133	2.20584	0.0750106	15.2156	2.7881e-52	4.13927e-50
		566	AT3G53235	no symbol available	no full name available		110.452	1.14094	2.20524	0.208326	5.47669	4.33349e-08	4.64795e-07
		567	AT1G33440	AtNPF4.4, NRT1.13, NPF4.4	NRT1/ PTR family 4.4		113.381	1.14034	2.20433	0.175013	6.51573	7.23364e-11	1.08909e-09
		568	AT1G13448	#N/A	#N/A		38.3713	1.13936	2.20284	0.308227	3.69651	0.000218585	0.00119519
		569	AT4G22940	no symbol available	no full name available		19.7513	1.13899	2.20226	0.423221	2.69124	0.00711877	0.0250277
		570	AT3G06160	REM18	0		45.8355	1.13778	2.20043	0.274805	4.14033	3.46804e-05	0.000227171
		571	AT1G78815	LSH7	LIGHT SENSITIVE HYPOCOTYLS 7		18.5868	1.13755	2.20007	0.426444	2.66753	0.00764122	0.026558
		572	AT5G53048	#N/A	#N/A		62.9468	1.13702	2.19926	0.268915	4.22817	2.35595e-05	0.000160184
		573	AT4G34320	no symbol available	no full name available		25.7853	1.13375	2.19428	0.336616	3.36807	0.000756953	0.00359867
		574	AT4G34580	COW1, AtSFH1, SRH1	SHORT ROOT HAIR 1, CAN OF WORMS1		127.397	1.13244	2.19229	0.199222	5.6843	1.31352e-08	1.4986e-07
		575	AT1G73220	1-Oct, AtOCT1	organic cation/carnitine transporter1		27.9104	1.13133	2.19061	0.44849	2.52254	0.011651	0.0377954
		576	AT5G59990	no symbol available	no full name available		25.0153	1.13037	2.18914	0.410901	2.75095	0.00594227	0.021474
		577	AT3G08500	AtMYB83, MYB83	myb domain protein 83		16.4418	1.12816	2.1858	0.437435	2.57904	0.0099074	0.0330064
		578	AT4G30290	ATXTH19, XTH19	XYLOGLUCAN ENDOTRANSGLUCOSYLASE/HYDROLASE 19, xyloglucan endotransglucosylase/hydrolase 19		352.967	1.12619	2.18281	0.124233	9.06514	1.2444e-19	3.85092e-18
		579	AT4G39795	no symbol available	no full name available		78.6941	1.12613	2.18272	0.205821	5.47139	4.46522e-08	4.77613e-07
		580	AT4G17030	AT-EXPR, EXPR, ATHEXP BETA 3.1, ATEXPR1, ATEXLB1, EXLB1	expansin-like B1		301.965	1.12504	2.18108	0.103854	10.8329	2.404e-27	1.19725e-25
		581	AT4G22390	no symbol available	no full name available		21.3919	1.12315	2.17821	0.439691	2.5544	0.0106371	0.0349656
		582	AT3G51230	no symbol available	no full name available		100.538	1.1219	2.17634	0.191204	5.86756	4.4225e-09	5.3223e-08
		583	AT3G17130	no symbol available	no full name available		33.726	1.12035	2.174	0.318281	3.52	0.00043154	0.00219199
		584	AT5G08185	#N/A	#N/A		23.7891	1.11965	2.17294	0.36782	3.04402	0.0023344	0.00963879
		585	AT4G23340	no symbol available	no full name available		15.6302	1.11927	2.17237	0.441229	2.53671	0.01119	0.0365394
		586	AT4G39210	APL3	0		388.815	1.11835	2.17099	0.126334	8.85231	8.57293e-19	2.5043e-17
		587	AT1G65900	no symbol available	no full name available		190.671	1.11785	2.17023	0.14099	7.92858	2.2166e-15	4.9947e-14
		588	AT4G18550	DSEL, AtDSEL	DAD1-like seeding establishment-related lipase, Arabidopsis thaliana DAD1-like seeding establishment-related lipase		55.3357	1.11688	2.16878	0.281414	3.96882	7.22281e-05	0.000440181
		589	AT1G62540	FMO GS-OX2	flavin-monooxygenase glucosinolate S-oxygenase 2		145.872	1.11581	2.16716	0.158269	7.05009	1.78806e-12	3.16309e-11
		590	AT1G76420	ANAC031, CUC3, NAC368	CUP SHAPED COTYLEDON3, Arabidopsis NAC domain containing protein 31		44.4345	1.11576	2.16709	0.259629	4.29751	1.72725e-05	0.000120691
		591	AT3G20420	RTL2, ATRTL2	RNASEIII-LIKE 2, RNAse THREE-like protein 2		56.1839	1.11525	2.16633	0.245164	4.54901	5.38979e-06	4.1643e-05
		592	AT4G20230	TPS30	Terpene Synthase 30		92.9167	1.11392	2.16433	0.215735	5.16339	2.42515e-07	2.32571e-06
		593	AT4G24265	no symbol available	no full name available		72.1115	1.11317	2.16321	0.282738	3.93712	8.24653e-05	0.000497083
		594	AT5G38700	no symbol available	no full name available		16.3569	1.11269	2.16248	0.449631	2.47467	0.013336	0.0423018
		595	AT1G31720	MWL1	MODIFYING WALL LIGNIN-1		31.2789	1.11178	2.16112	0.323801	3.43353	0.000595786	0.00290669
		596	AT3G18900	no symbol available	no full name available		100.036	1.11	2.15846	0.179831	6.17249	6.72239e-10	8.9748e-09
		597	AT2G45040	no symbol available	no full name available		18.6718	1.10945	2.15764	0.400098	2.77296	0.00555495	0.0202585
		598	AT2G02120	PDF2.1, LCR70	LOW-MOLECULAR-WEIGHT CYSTEINE-RICH 70		483.795	1.10922	2.15728	0.116634	9.51021	1.90273e-21	6.69152e-20
		599	AT3G45680	NPF2.3	0		165.73	1.10576	2.15212	0.145996	7.57388	3.62251e-14	7.41477e-13
		600	AT1G12040	LRX1	leucine-rich repeat/extensin 1		106.616	1.10563	2.15192	0.196398	5.62953	1.80698e-08	2.02515e-07
		601	AT5G59660	no symbol available	no full name available		45.9526	1.10376	2.14915	0.249919	4.41648	1.0032e-05	7.33083e-05
		602	AT3G44420	#N/A	#N/A		19.9378	1.10301	2.14803	0.38129	2.89285	0.00381769	0.0147653
		603	AT2G44940	ERF34	Ethylene-responsive transcription factor 34		298.078	1.10118	2.1453	0.10816	10.181	2.41088e-24	1.01712e-22
		604	AT4G12910	scpl20	serine carboxypeptidase-like 20		576.867	1.101	2.14503	0.119103	9.24411	2.37214e-20	7.82607e-19
		605	AT1G35230	AGP5	arabinogalactan protein 5		22.6339	1.09773	2.14018	0.399786	2.7458	0.00603635	0.021767
		606	AT3G25790	HHO1, NIGT1.3	NITRATE-INDUCIBLE, GARP-TYPE TRANSCRIPTIONAL REPRESSOR 1/HYPERSENSITIVE TO LOW Pi-ELICITED PRIMARY ROOT SHORTENING 1.3, HRS1 homologue 1		183.971	1.09724	2.13945	0.157803	6.95323	3.57017e-12	6.11728e-11
		607	AT1G15640	no symbol available	no full name available		23.4558	1.09642	2.13823	0.374468	2.92793	0.00341224	0.0134027
		608	AT1G04330	PH2	0		27.8538	1.0963	2.13806	0.320849	3.41687	0.000633448	0.00307219
		609	AT5G44063	no symbol available	no full name available		20.7687	1.09609	2.13775	0.400135	2.73931	0.00615686	0.02212
		610	AT4G00670	no symbol available	no full name available		250.923	1.09544	2.13678	0.126098	8.6872	3.71492e-18	1.04111e-16
		611	AT3G61970	NGA2	NGATHA2		59.8432	1.09124	2.13057	0.220873	4.94057	7.78952e-07	6.87688e-06
		612	AT1G01200	RABA3, ATRABA3, ATRAB-A3	ARABIDOPSIS RAB GTPASE HOMOLOG A3, RAB GTPase homolog A3		62.7449	1.09032	2.12922	0.237423	4.59231	4.38368e-06	3.43792e-05
		613	AT2G17050	no symbol available	no full name available		25.6113	1.09008	2.12886	0.371978	2.93051	0.00338407	0.0133054
		614	AT1G16440	RSH3, AGC1-6	AGC VIIIa Kinase 1-6, root hair specific 3		27.1323	1.09006	2.12884	0.384976	2.83151	0.00463284	0.0173737
		615	AT2G35210	RPA, MEE28, AGD10	MATERNAL EFFECT EMBRYO ARREST 28, root and pollen arfgap		21.7229	1.08998	2.12872	0.380059	2.86793	0.00413163	0.0157663
		616	AT5G67400	RHS19	root hair specific 19		204.024	1.08943	2.1279	0.168564	6.463	1.02648e-10	1.51912e-09
		617	AT1G10640	no symbol available	no full name available		309.253	1.08859	2.12666	0.145969	7.45769	8.80558e-14	1.74601e-12
		618	AT1G10657	DEG17	0		370.732	1.0883	2.12624	0.128641	8.46001	2.67356e-17	6.95274e-16
		619	AT4G04900	RIC10	ROP-interactive CRIB motif-containing protein 10		31.1544	1.08785	2.12556	0.33154	3.28119	0.00103371	0.00474795
		620	AT1G06420	no symbol available	no full name available		48.4871	1.08762	2.12524	0.296947	3.66269	0.000249578	0.00134268
		621	AT4G29180	RHS16	root hair specific 16		60.8139	1.08501	2.12139	0.236749	4.58296	4.58431e-06	3.58071e-05
		622	AT1G71050	AtHMP15, HIPP20	HEAVY METAL ASSOCIATED PROTEIN 15, heavy metal associated isoprenylated plant protein 20		62.3367	1.08421	2.12021	0.226755	4.78141	1.74067e-06	1.4619e-05
		623	AT4G17470	CRSH	Ca2+-activated RelA-spot homolog		130.758	1.08306	2.11853	0.172083	6.29385	3.09695e-10	4.31641e-09
		624	AT2G42800	RLP29, AtRLP29	receptor like protein 29		85.596	1.08292	2.11832	0.215732	5.01975	5.17377e-07	4.69663e-06
		625	AT1G67865	no symbol available	no full name available		306.727	1.08285	2.11822	0.170534	6.34975	2.1567e-10	3.06599e-09
		626	AT4G28250	EXPB3, ATEXPB3, ATHEXP BETA 1.6	expansin B3		2334.41	1.08009	2.11416	0.0730199	14.7917	1.65768e-49	2.20933e-47
		627	AT1G64970	TMT1, G-TMT, VTE4	gamma-tocopherol methyltransferase, VITAMIN E DEFICIENT 4		438.283	1.07995	2.11396	0.132873	8.12766	4.37649e-16	1.03175e-14
		628	AT3G54590	EXT2, ATHRGP1, HRGP1	hydroxyproline-rich glycoprotein, extensin 2		369.739	1.07971	2.11362	0.119371	9.045	1.49664e-19	4.60718e-18
		629	AT2G20870	no symbol available	no full name available		35.9281	1.07805	2.11119	0.308162	3.49834	0.000468168	0.00235712
		630	AT1G35250	ALT2	acyl-lipid thioesterase 2		258.331	1.07803	2.11115	0.115962	9.29639	1.45292e-20	4.83422e-19
		631	AT5G43230	no symbol available	no full name available		25.0483	1.07787	2.11092	0.344451	3.12925	0.00175254	0.00752506
		632	AT5G00715	#N/A	#N/A		16.1288	1.07682	2.10938	0.415389	2.59231	0.0095333	0.0319826
		633	AT5G19100	no symbol available	no full name available		21.4436	1.0749	2.10658	0.416554	2.58046	0.00986678	0.0329178
		634	AT5G12280	no symbol available	no full name available		41.218	1.07441	2.10586	0.303871	3.53574	0.000406638	0.00207584
		635	AT5G23810	AAP7	amino acid permease 7		63.5939	1.0744	2.10585	0.255967	4.19741	2.69979e-05	0.000181458
		636	AT3G09960	no symbol available	no full name available		48.59	1.0732	2.10409	0.25127	4.2711	1.94511e-05	0.000134405
		637	AT4G08991	#N/A	#N/A		23.2269	1.07259	2.1032	0.41952	2.5567	0.0105669	0.0347738
		638	AT5G09290	no symbol available	no full name available		24.0457	1.0724	2.10292	0.339847	3.15552	0.00160211	0.00694908
		639	AT3G06490	AtMYB108, BOS1, MYB108	BOTRYTIS-SUSCEPTIBLE1, myb domain protein 108		15.3759	1.07059	2.10029	0.444797	2.40691	0.016088	0.0494531
		640	AT3G25770	AOC2	allene oxide cyclase 2		2928.73	1.0694	2.09856	0.0875104	12.2203	2.42262e-34	1.77032e-32
		641	AT2G22920	FPT1, SCPL12	serine carboxypeptidase-like 12, lavonol-phenylacyltransferase 1		291.325	1.06922	2.09829	0.134141	7.97082	1.57625e-15	3.59321e-14
		642	AT1G31550	no symbol available	no full name available		101.1	1.06844	2.09717	0.196554	5.43587	5.45308e-08	5.75666e-07
		643	AT3G61950	MYC67	MYC-type transcription factor 67		91.6744	1.06742	2.09569	0.200348	5.32784	9.93871e-08	1.00792e-06
		644	AT1G75280	no symbol available	no full name available		4480.92	1.06541	2.09277	0.0564841	18.8621	2.33646e-79	8.18004e-77
		645	AT1G73860	no symbol available	no full name available		37.6356	1.06521	2.09248	0.281911	3.77854	0.000157752	0.000892521
		646	AT2G03090	EXPA15, ATEXP15, ATHEXP ALPHA 1.3, ATEXPA15, EXP15	expansin A15, EXPANSIN 15		1142.45	1.06389	2.09056	0.0695755	15.2911	8.75953e-53	1.36074e-50
		647	AT3G27884	#N/A	#N/A		56.9659	1.06387	2.09053	0.231708	4.59143	4.40212e-06	3.44848e-05
		648	AT1G69720	HO3	heme oxygenase 3		15.7066	1.06378	2.0904	0.42767	2.48739	0.0128685	0.0410577
		649	AT2G24945	no symbol available	no full name available		86.5063	1.06217	2.08807	0.214572	4.95018	7.41431e-07	6.5654e-06
		650	AT5G38970	CYP85A1, ATBR6OX, BR6OX, BR6OX1	brassinosteroid-6-oxidase 1, BRASSINOSTEROID-6-OXIDASE		42.3798	1.06004	2.08498	0.285378	3.7145	0.000203605	0.0011198
		651	AT2G32990	GH9B8, AtGH9B8	glycosyl hydrolase 9B8		382.656	1.05857	2.08286	0.0997345	10.6138	2.56997e-26	1.22528e-24
		652	AT1G35210	no symbol available	no full name available		51.1768	1.05641	2.07975	0.307311	3.43758	0.000586942	0.00287091
		653	AT4G04610	APR, 1-Apr, ATAPR1, PRH19	PAPS REDUCTASE HOMOLOG 19, APS reductase 1		3865.94	1.05572	2.07875	0.0655594	16.1033	2.4201e-58	4.61531e-56
		654	AT1G78490	CYP708A3	cytochrome P450, family 708, subfamily A, polypeptide 3		409.633	1.05558	2.07855	0.0973802	10.8398	2.23019e-27	1.11781e-25
		655	AT1G71870	MATE45, bige1a	Multidrug And Toxic compound Extrusion 45		240.689	1.0547	2.07729	0.132079	7.98539	1.4008e-15	3.20572e-14
		656	AT3G03450	RGL2	RGA-like 2		102.875	1.05236	2.07392	0.178426	5.89801	3.67913e-09	4.47853e-08
		657	AT2G16970	MEE15	maternal effect embryo arrest 15		41.0796	1.04906	2.06919	0.317672	3.30234	0.000958807	0.00443779
		658	AT5G50160	FRO8, ATFRO8	FERRIC REDUCTION OXIDASE 8, ferric reduction oxidase 8		751.554	1.04839	2.06822	0.0965375	10.8599	1.78937e-27	9.02652e-26
		659	AT4G30140	CDEF1	CUTICLE DESTRUCTING FACTOR 1		1479.03	1.0476	2.06708	0.0925553	11.3186	1.06176e-29	6.25771e-28
		660	AT4G09500	UGT79B7	UDP-glycosyltransferase 79B7		105.174	1.04675	2.06588	0.173906	6.01907	1.75419e-09	2.22662e-08
		661	AT5G01820	ATSR1, SnRK3.15, ATCIPK14, PKS24, CIPK14, SR1	SOS2-like protein kinase 24, serine/threonine protein kinase 1, CBL-INTERACTING PROTEIN KINASE 14, SNF1-RELATED PROTEIN KINASE 3.15		973.405	1.04651	2.06553	0.079423	13.1765	1.19901e-39	1.10294e-37
		662	AT1G46480	WOX4	WUSCHEL related homeobox 4		67.2374	1.04574	2.06442	0.231837	4.51068	6.46215e-06	4.91036e-05
		663	AT2G22190	TPPE	trehalose-6-phosphate phosphatase E		304.274	1.04437	2.06246	0.11507	9.07591	1.12727e-19	3.51159e-18
		664	AT3G48340	CEP2	cysteine endopeptidase 2		374.309	1.0428	2.06022	0.146797	7.1037	1.21459e-12	2.18152e-11
		665	AT5G25970	no symbol available	no full name available		44.7399	1.04204	2.05914	0.325733	3.19906	0.00137875	0.00609984
		666	AT5G03640	AGC1-8	AGCVIIIa kinase 1-8		25.7139	1.04183	2.05884	0.342812	3.03908	0.00237305	0.00977087
		667	AT4G22485	no symbol available	no full name available		1322.96	1.04163	2.05855	0.231444	4.50057	6.77704e-06	5.12969e-05
		668	AT2G29125	RTFL2, DVL13	ROTUNDIFOLIA like 2, DEVIL 13		35.2265	1.04121	2.05795	0.289409	3.59769	0.000321053	0.00168176
		669	AT4G04955	ALN, ATALN	allantoinase		717.076	1.04101	2.05767	0.0748324	13.9112	5.41289e-44	5.98916e-42
		670	AT3G61820	no symbol available	no full name available		1094.95	1.03984	2.056	0.0902709	11.5191	1.05684e-30	6.55825e-29
		671	AT1G31690	CuAOalpha2	COPPER AMINE OXIDASE ALPHA 2		203.617	1.03965	2.05572	0.162703	6.38983	1.66067e-10	2.38544e-09
		672	AT1G08290	WIP3	WIP domain protein 3		41.5041	1.03828	2.05378	0.335016	3.0992	0.00194045	0.00820277
		673	AT4G19170	NCED4, CCD4	carotenoid cleavage dioxygenase 4, nine-cis-epoxycarotenoid dioxygenase 4		1965.82	1.03804	2.05344	0.0763497	13.5959	4.23604e-42	4.32021e-40
		674	AT2G38060	PHT4;2	phosphate transporter 4;2		57.609	1.03797	2.05333	0.249657	4.15757	3.21646e-05	0.000212232
		675	AT3G29250	AtSDR4, SDR4	short-chain dehydrogenase reductase 4		1015.54	1.03641	2.05112	0.107947	9.60113	7.90741e-22	2.84922e-20
		676	AT3G21890	BBX31, miP1a	microProtein 1a, B-box domain protein 31		67.1275	1.03527	2.0495	0.226975	4.56116	5.08714e-06	3.94476e-05
		677	AT2G48080	ALKBH10A	AtALKBH10A		126.668	1.03417	2.04793	0.161022	6.42252	1.34038e-10	1.95409e-09
		678	AT2G16580	SAUR8	SMALL AUXIN UPREGULATED RNA 8		34.5522	1.03367	2.04722	0.299634	3.44976	0.000561084	0.00275919
		679	AT1G54660	#N/A	#N/A		121.585	1.03266	2.0458	0.177321	5.8237	5.75602e-09	6.81226e-08
		680	AT2G43590	no symbol available	no full name available		3021.08	1.03246	2.04551	0.0749528	13.7748	3.61599e-43	3.87307e-41
		681	AT4G00680	ADF8	actin depolymerizing factor 8		101.571	1.03189	2.0447	0.230476	4.47721	7.56248e-06	5.65306e-05
		682	AT3G03650	EDA5	embryo sac development arrest 5		29.6847	1.0282	2.03948	0.311765	3.29801	0.000973729	0.00450153
		683	AT3G25130	no symbol available	no full name available		149.984	1.02804	2.03925	0.16621	6.18518	6.20298e-10	8.32399e-09
		684	AT4G01490	#N/A	#N/A		23.4242	1.0275	2.03849	0.394135	2.60698	0.00913454	0.0308776
		685	AT2G25130	no symbol available	no full name available		22.6615	1.02744	2.03841	0.403106	2.54881	0.010809	0.035461
		686	AT3G18217	#N/A	#N/A		55.9997	1.02697	2.03773	0.233616	4.39596	1.10286e-05	7.9845e-05
		687	AT3G56710	SIB1	sigma factor binding protein 1		79.5848	1.02604	2.03643	0.224525	4.56984	4.88087e-06	3.7961e-05
		688	AT2G31230	ATERF15, ERF15	ethylene-responsive element binding factor 15		85.5312	1.02499	2.03494	0.199073	5.1488	2.62161e-07	2.49879e-06
		689	AT4G21650	SBT3.13	subtilase 3.13		190.091	1.02421	2.03384	0.13925	7.35517	1.9069e-13	3.67545e-12
		690	AT4G28330	no symbol available	no full name available		31.3101	1.02381	2.03328	0.310797	3.29413	0.000987256	0.00455957
		691	AT5G48670	FEM111, AGL80	AGAMOUS-like 80		25.8306	1.0229	2.03199	0.358469	2.85351	0.0043239	0.0164172
		692	AT3G62760	ATGSTF13	0		23.8733	1.02072	2.02893	0.413003	2.47146	0.0134564	0.0426205
		693	AT5G18300	NAC088, anac088	NAC domain containing protein 88		63.8105	1.02067	2.02887	0.250599	4.07294	4.64234e-05	0.000295911
		694	AT5G05960	no symbol available	no full name available		955.098	1.02035	2.02841	0.0690963	14.7671	2.38768e-49	3.11154e-47
		695	AT4G39510	CYP96A12	cytochrome P450, family 96, subfamily A, polypeptide 12		501.255	1.01941	2.02708	0.111097	9.17584	4.48053e-20	1.45366e-18
		696	AT3G26135	no symbol available	no full name available		26.5566	1.01886	2.02632	0.331877	3.06999	0.00214065	0.00892837
		697	AT2G18328	RL4, ATRL4	RAD-like 4		480.977	1.01869	2.02607	0.102542	9.93436	2.95066e-23	1.1751e-21
		698	AT1G19960	no symbol available	no full name available		358.666	1.0183	2.02553	0.103721	9.81765	9.45188e-23	3.62869e-21
		699	AT4G29700	no symbol available	no full name available		868.95	1.0179	2.02497	0.0741381	13.7298	6.73037e-43	7.14363e-41
		700	AT5G59050	no symbol available	no full name available		197.092	1.01571	2.02189	0.129494	7.84366	4.37602e-15	9.69294e-14
		701	AT4G12980	Araport11, DEG18	Auxin-responsive family protein gene		632.531	1.01521	2.0212	0.0948787	10.7001	1.01693e-26	4.92854e-25
		702	AT5G65040	IRM1	Increased Resistance to Myzus persicae 1		140.266	1.01278	2.0178	0.163684	6.18743	6.11549e-10	8.21598e-09
		703	AT1G49860	ATGSTF14, GSTF14	glutathione S-transferase (class phi) 14		869.209	1.01234	2.01718	0.105331	9.61098	7.18585e-22	2.60523e-20
		704	AT4G15248	BBX30, miP1b	microProtein 1b, B-box domain protein 30		35.3904	1.01043	2.01451	0.312052	3.23802	0.00120363	0.0054381
		705	AT2G37580	ATL33	Arabidopsis TÃ³xicos en Levadura 33		42.3169	1.01007	2.01401	0.265468	3.80486	0.000141883	0.000811543
		706	AT5G38900	PDI	Protein Disulfide Isomerase		148.612	1.00943	2.01311	0.177572	5.6846	1.3112e-08	1.49669e-07
		707	AT1G01750	ADF11	actin depolymerizing factor 11		129.369	1.00902	2.01254	0.197685	5.10418	3.32239e-07	3.11733e-06
		708	AT2G29620	no symbol available	no full name available		38.9874	1.00885	2.01231	0.272925	3.69644	0.000218648	0.00119525
		709	AT1G17030	no symbol available	no full name available		32.3135	1.0069	2.0096	0.408808	2.46303	0.013777	0.0434248
		710	AT5G18840	no symbol available	no full name available		154.621	1.00579	2.00805	0.1525	6.59537	4.24211e-11	6.50798e-10
		711	AT3G50130	no symbol available	no full name available		27.4336	1.00514	2.00714	0.363309	2.76664	0.00566378	0.0206073
		712	AT2G46650	CYTB5-C, ATCB5-C, B5 #1, CB5-C	ARABIDOPSIS CYTOCHROME B5 ISOFORM C, cytochrome B5 isoform C		810.876	1.00458	2.00636	0.107391	9.35439	8.40817e-21	2.82565e-19
		713	AT1G12480	SLAC1, CDI3, RCD3, OZS1	CARBON DIOXIDE INSENSITIVE 3, SLOW ANION CHANNEL-ASSOCIATED 1, RADICAL-INDUCED CELL DEATH 3, OZONE-SENSITIVE 1		85.0887	1.00454	2.0063	0.235997	4.25658	2.07574e-05	0.000142556
		714	AT4G04830	MSRB5, ATMSRB5	methionine sulfoxide reductase B5		2429.77	1.00387	2.00537	0.0696212	14.419	3.92818e-47	4.82425e-45
		715	AT2G20750	ATEXPB1, EXPB1, ATHEXP BETA 1.5	expansin B1		182.552	1.00196	2.00272	0.13192	7.59518	3.07371e-14	6.32457e-13
		716	AT4G38950	no symbol available	no full name available		1069.92	1.00183	2.00254	0.099535	10.0651	7.88167e-24	3.22091e-22
		717	AT3G49510	no symbol available	no full name available		22.8176	1.00108	2.0015	0.388748	2.57514	0.0100199	0.0333007
		718	AT5G18050	SAUR22	SMALL AUXIN UP RNA 22		20.082	1.00012	2.00016	0.392292	2.54942	0.0107903	0.0354096
		719	AT5G36180	scpl1	serine carboxypeptidase-like 1		417.572	0.999775	1.99969	0.114716	8.71524	2.90131e-18	8.1798e-17
		720	AT1G66350	RGL1, RGL	RGA-like 1		153.014	0.998052	1.9973	0.188536	5.29369	1.19875e-07	1.20373e-06
		721	AT4G03960	AtPFA-DSP4, PFA-DSP4	plant and fungi atypical dual-speci&#64257;city phosphatase 4		151.208	0.998025	1.99726	0.190299	5.24452	1.56691e-07	1.54823e-06
		722	AT1G18140	ATLAC1, LAC1	laccase 1		206.127	0.992992	1.99031	0.135063	7.35209	1.95131e-13	3.75358e-12
		723	AT5G26330	no symbol available	no full name available		93.1761	0.992985	1.9903	0.233964	4.24419	2.19388e-05	0.00015016
		724	AT2G16660	no symbol available	no full name available		577.615	0.992357	1.98943	0.118999	8.33922	7.47836e-17	1.87816e-15
		725	AT4G13710	no symbol available	no full name available		132.794	0.991688	1.98851	0.189826	5.22419	1.74915e-07	1.71673e-06
		726	AT5G01790	no symbol available	no full name available		199.812	0.991118	1.98773	0.127608	7.76689	8.04355e-15	1.7294e-13
		727	AT1G65910	NAC028, anac028	NAC domain containing protein 28		33.6683	0.991065	1.98765	0.349206	2.83805	0.004539	0.0170957
		728	AT1G54200	BG3	BIG GRAIN 3		96.2609	0.990393	1.98673	0.174688	5.66951	1.43209e-08	1.62518e-07
		729	AT4G10270	WIP4	Wound-induced polypeptide 4	WIP4	54.6776	0.990335	1.98665	0.335413	2.95258	0.00315128	0.0125351
		730	AT5G58780	HEPS, cPT5, AtcPT5, AtHEPS	cis -prenyltransferase 5, heptaprenyl diphosphate synthase		37.8491	0.990269	1.98656	0.292067	3.39055	0.000697524	0.00334119
		731	AT5G59360	SMR113	0		25.9343	0.989843	1.98597	0.334108	2.96265	0.00305005	0.012194
		732	AT4G08780	no symbol available	no full name available		70.3479	0.989534	1.98554	0.21005	4.71094	2.46577e-06	2.01813e-05
		733	AT3G05690	ATHAP2B, AtNF-YA2, UNE8, HAP2B, NF-YA2	UNFERTILIZED EMBRYO SAC 8, HEME ACTIVATOR PROTEIN (YEAST) HOMOLOG 2B, "nuclear factor Y, subunit A2"		394.841	0.988724	1.98443	0.11706	8.44627	3.00746e-17	7.77796e-16
		734	AT4G03330	SYP123, ATSYP123	syntaxin of plants 123		36.7073	0.988561	1.98421	0.344553	2.86911	0.00411629	0.015718
		735	AT3G46880	no symbol available	no full name available		35.1982	0.986952	1.98199	0.291052	3.39098	0.000696432	0.00333732
		736	AT3G44716	no symbol available	no full name available		40.1902	0.98633	1.98114	0.290513	3.39513	0.00068596	0.00328916
		737	AT1G67360	LDAP1, SRP1	LD-associated protein 1, small rubber particle protein		721.067	0.986233	1.98101	0.0956421	10.3117	6.23848e-25	2.72e-23
		738	AT5G61650	CYCP4, CYCP4;2	CYCLIN P4;2		42.9926	0.985349	1.97979	0.296454	3.32378	0.000888048	0.00414876
		739	AT2G46660	EOD3, CYP78A6	cytochrome P450, family 78, subfamily A, polypeptide 6, enhancer of da1-1		127.502	0.982722	1.97619	0.173495	5.66426	1.4766e-08	1.67407e-07
		740	AT1G02390	ATGPAT2, GPAT2	GLYCEROL-3-PHOSPHATE sn-2-ACYLTRANSFERASE 2		23.0437	0.980885	1.97368	0.356297	2.753	0.00590518	0.0213564
		741	AT1G73330	ATDR4, DR4	drought-repressed 4		6956.79	0.980873	1.97366	0.179331	5.46963	4.50969e-08	4.81712e-07
		742	AT2G39700	ATEXPA4, XPA4, ATEXP4, EXPA4, ATHEXP ALPHA 1.6	expansin A4		1986.07	0.98082	1.97359	0.0704449	13.9232	4.57785e-44	5.08922e-42
		743	AT3G26460	no symbol available	no full name available		405.832	0.980743	1.97348	0.14647	6.69585	2.14424e-11	3.3916e-10
		744	AT3G02020	AK3	aspartate kinase 3		1348.86	0.980419	1.97304	0.0750844	13.0576	5.75383e-39	5.13184e-37
		745	AT5G09220	AAP2	amino acid permease 2		4260.29	0.980039	1.97252	0.0542752	18.0568	6.97143e-73	2.06999e-70
		746	AT3G28070	UMAMIT46	Usually multiple acids move in and out Transporters 46		506.713	0.979739	1.97211	0.0884714	11.0741	1.676e-28	9.28362e-27
		747	AT1G67105	#N/A	#N/A		99.1864	0.978437	1.97033	0.227808	4.29501	1.74687e-05	0.000121989
		748	AT5G43950	no symbol available	no full name available		124.901	0.977679	1.96929	0.164454	5.94499	2.76473e-09	3.4259e-08
		749	AT5G44578	PROSCOOP9	0		80.95	0.977419	1.96894	0.190345	5.13498	2.82167e-07	2.67621e-06
		750	AT2G46535	no symbol available	no full name available		309.11	0.977247	1.9687	0.129575	7.54194	4.63023e-14	9.33889e-13
		751	AT2G03720	MRH6	morphogenesis of root hair 6		52.5799	0.976401	1.96755	0.245479	3.97753	6.96339e-05	0.000426253
		752	AT1G62560	FMO GS-OX3	flavin-monooxygenase glucosinolate S-oxygenase 3		580.843	0.974687	1.96521	0.0894445	10.8971	1.1897e-27	6.09318e-26
		753	AT3G12540	no symbol available	no full name available		31.7139	0.974296	1.96468	0.374223	2.60352	0.00922731	0.0311342
		754	AT2G41300	SSL1	strictosidine synthase-like 1		80.9602	0.973994	1.96427	0.201431	4.83537	1.32899e-06	1.1336e-05
		755	AT4G29690	no symbol available	no full name available		200.712	0.972872	1.96274	0.186356	5.2205	1.78443e-07	1.74842e-06
		756	AT1G60095	no symbol available	no full name available		65.0617	0.971272	1.96057	0.234198	4.14723	3.36524e-05	0.000221054
		757	AT1G05370	no symbol available	no full name available		45.5198	0.969784	1.95855	0.306219	3.16696	0.00154041	0.00671252
		758	AT5G41471	#N/A	#N/A		38.7385	0.969189	1.95774	0.287262	3.37389	0.000741152	0.00353071
		759	AT1G60590	no symbol available	no full name available		331.215	0.967896	1.95599	0.11584	8.35544	6.5189e-17	1.64424e-15
		760	AT1G19670	CLH1, ATCLH1, CORI1, ATHCOR1	chlorophyllase 1, CORONATINE-INDUCED PROTEIN 1		917.135	0.967636	1.95563	0.0753098	12.8487	8.74211e-38	7.40302e-36
		761	AT2G30790	PSBP-2	photosystem II subunit P-2		73.2153	0.964636	1.95157	0.237597	4.05996	4.90801e-05	0.000311491
		762	AT2G28270	no symbol available	no full name available		43.4083	0.963161	1.94958	0.362213	2.6591	0.00783494	0.0270788
		763	AT3G42725	no symbol available	no full name available		50.6112	0.957293	1.94166	0.238059	4.02124	5.78918e-05	0.000360395
		764	AT4G28160	no symbol available	no full name available		34.577	0.957058	1.94135	0.320446	2.98664	0.0028206	0.0113682
		765	AT2G39850	no symbol available	no full name available		181.699	0.95665	1.9408	0.134343	7.12096	1.07178e-12	1.93243e-11
		766	AT1G06350	ADS4, AtADS4, CER17	delta 9 desaturase 4, ECERIFERUM 17		54.995	0.955821	1.93968	0.259465	3.68382	0.000229768	0.0012483
		767	AT1G45010	no symbol available	no full name available		353.702	0.955655	1.93946	0.0968169	9.87075	5.57484e-23	2.17949e-21
		768	AT3G58865	#N/A	#N/A		35.3502	0.954872	1.93841	0.286393	3.33414	0.000855646	0.004019
		769	AT2G39220	pPLAIIIa, PLA IIB, PLP6	PATATIN-like protein 6		341.379	0.954706	1.93819	0.11642	8.20055	2.39299e-16	5.75126e-15
		770	AT1G34060	TAR4	TRYPTOPHAN AMINOTRANSFERASE RELATED 4		66.103	0.952646	1.93542	0.21101	4.51469	6.34101e-06	4.82142e-05
		771	AT1G12570	no symbol available	no full name available		126.62	0.950788	1.93293	0.16633	5.71627	1.08889e-08	1.25329e-07
		772	AT5G05500	PRPL1, AtPRPL1, MOP10	proline-rich protein-like 1		128.747	0.95047	1.9325	0.182927	5.1959	2.03734e-07	1.97806e-06
		773	AT5G02140	no symbol available	no full name available		25.5545	0.948959	1.93048	0.353928	2.68122	0.00733545	0.0256588
		774	AT5G02640	no symbol available	no full name available		32.8032	0.948684	1.93011	0.298646	3.17662	0.00149003	0.00653423
		775	AT4G13810	RLP47, AtRLP47	receptor like protein 47		167.536	0.947148	1.92806	0.15319	6.18285	6.29541e-10	8.43837e-09
		776	AT3G20760	Nse4B	0		29.0273	0.946151	1.92673	0.37898	2.49657	0.01254	0.0401734
		777	AT1G06100	ADS1.3	0		137.612	0.94321	1.9228	0.163226	5.77854	7.53498e-09	8.81537e-08
		778	AT1G12380	no symbol available	no full name available		171.11	0.942576	1.92196	0.178771	5.27253	1.34556e-07	1.34082e-06
		779	AT3G60330	AHA7, HA7	H(+)-ATPase 7		346.534	0.941551	1.92059	0.121666	7.7388	1.00357e-14	2.13813e-13
		780	AT3G44450	BIC2	Blue-light Inhibitor of Cryptochromes 2		323.33	0.94006	1.91861	0.107001	8.78552	1.55647e-18	4.47427e-17
		781	AT2G42200	SPL9, AtSPL9	squamosa promoter binding protein-like 9		93.9628	0.940032	1.91857	0.193439	4.85959	1.17628e-06	1.01404e-05
		782	AT4G34880	no symbol available	no full name available		35.6922	0.939929	1.91843	0.34944	2.68982	0.00714908	0.0251042
		783	AT5G55720	no symbol available	no full name available		76.456	0.93946	1.91781	0.217614	4.31709	1.58097e-05	0.0001116
		784	AT4G02270	RHS13, SRPP	root hair specific 13, SEED AND ROOT HAIR PROTECTIVE PROTEIN		189.373	0.938965	1.91715	0.140337	6.69081	2.21941e-11	3.50106e-10
		785	AT2G33620	AHL10	AT-hook motif nuclear localized protein 10		438.196	0.938749	1.91686	0.10324	9.0929	9.64342e-20	3.0201e-18
		786	AT3G29030	ATEXPA5, EXPA5, ATEXP5, ATHEXP ALPHA 1.4, EXP5	ARABIDOPSIS THALIANA EXPANSIN A5, expansin A5, EXPANSIN 5, ARABIDOPSIS THALIANA EXPANSIN 5		536.575	0.937049	1.91461	0.0831386	11.2709	1.82655e-29	1.06316e-27
		787	AT3G44770	no symbol available	no full name available		20.5578	0.936963	1.91449	0.384127	2.4392	0.0147198	0.0458665
		788	AT1G73870	COL7, BBX16	CONSTANS-LIKE 7, B-box domain protein 16		612.075	0.93599	1.9132	0.0990584	9.44888	3.42485e-21	1.18491e-19
		789	AT5G22930	no symbol available	no full name available		111.935	0.935333	1.91233	0.187223	4.99582	5.85854e-07	5.27336e-06
		790	AT4G00070	CTL12	0		39.4511	0.935252	1.91222	0.275251	3.39782	0.000679253	0.00326167
		791	AT3G49760	bZIP5, AtbZIP5	basic leucine-zipper 5		64.8547	0.934941	1.91181	0.254998	3.66646	0.000245933	0.00132617
		792	AT1G62980	EXPA18, ATEXP18, ATHEXP ALPHA 1.25, ATEXPA18, EXP18	EXPANSIN 18, expansin A18		115.81	0.932925	1.90914	0.20549	4.54	5.62539e-06	4.3278e-05
		793	AT5G05330	no symbol available	no full name available		58.7314	0.932693	1.90884	0.248146	3.75865	0.000170831	0.0009582
		794	AT3G47420	AtG3Pp1, ATPS3, G3Pp1, PS3	Glycerol-3-phosphate permease 1, phosphate starvation-induced gene 3		1050.24	0.929925	1.90518	0.0769362	12.087	1.23791e-33	8.79926e-32
		795	AT4G28680	TYRDC1, AtTYDC, TYDC, TYRDC	L-TYROSINE DECARBOXYLASE 1, L-tyrosine decarboxylase		157.671	0.92822	1.90293	0.154498	6.00796	1.87877e-09	2.37447e-08
		796	AT2G41090	CML10	calmodulin like 10		2366.5	0.927498	1.90197	0.0648621	14.2995	2.20307e-46	2.6366e-44
		797	AT2G26410	Iqd4	IQ-domain 4		21.0465	0.926984	1.9013	0.380659	2.43521	0.0148831	0.0463259
		798	AT1G49475	no symbol available	no full name available		29.9861	0.926695	1.90092	0.304948	3.03886	0.00237475	0.00977614
		799	AT4G22490	no symbol available	no full name available		1068.63	0.926036	1.90005	0.167227	5.53759	3.06662e-08	3.34576e-07
		800	AT3G27150	no symbol available	no full name available		212.239	0.925117	1.89884	0.145152	6.37342	1.84859e-10	2.64404e-09
		801	AT5G20410	MGD2, ATMGD2	monogalactosyldiacylglycerol synthase 2, ARABIDOPSIS THALIANA MONOGALACTOSYLDIACYLGLYCEROL SYNTHASE 2		141	0.925076	1.89878	0.147108	6.28842	3.20717e-10	4.45943e-09
		802	AT1G14250	no symbol available	no full name available		125.937	0.923798	1.8971	0.173233	5.33268	9.67755e-08	9.83563e-07
		803	AT5G55340	no symbol available	no full name available		47.973	0.922341	1.89519	0.263487	3.50051	0.000464367	0.002341
		804	AT3G54870	CAE1, MRH2, AtKINUc, ARK1	Arabidopsis thaliana KINESIN Ungrouped clade, gene A, ARMADILLO REPEAT-CONTAINING KINESIN 1, CA-ROP2 ENHANCER 1, MORPHOGENESIS OF ROOT HAIR 2		51.9933	0.921458	1.89403	0.295595	3.1173	0.00182514	0.00778263
		805	AT3G26200	CYP71B22	cytochrome P450, family 71, subfamily B, polypeptide 22		107.609	0.921368	1.89391	0.178374	5.16538	2.3995e-07	2.30487e-06
		806	AT3G10870	MES17, ATMES17	methyl esterase 17, ARABIDOPSIS THALIANA METHYL ESTERASE 17		127.052	0.921087	1.89354	0.160609	5.73496	9.7537e-09	1.12984e-07
		807	AT1G06980	no symbol available	no full name available		54.4435	0.920932	1.89334	0.249011	3.69836	0.000216993	0.00118704
		808	AT5G22460	no symbol available	no full name available		43.9199	0.920873	1.89326	0.292424	3.1491	0.00163772	0.00708782
		809	AT3G26960	no symbol available	no full name available		42.2316	0.920753	1.8931	0.270719	3.40115	0.000671039	0.00322619
		810	AT3G44960	no symbol available	no full name available		71.5964	0.920677	1.893	0.228864	4.02281	5.75071e-05	0.000358095
		811	AT1G35310	MLP168	MLP-like protein 168		135.192	0.920067	1.8922	0.161999	5.67945	1.35132e-08	1.53873e-07
		812	AT5G10850	#N/A	#N/A		38.1179	0.920011	1.89213	0.325088	2.83004	0.00465428	0.0174458
		813	AT4G19030	NIP1;1, ATNLM1, AT-NLM1, NLM1	NOD26-LIKE INTRINSIC PROTEIN 1;1, NOD26-like major intrinsic protein 1, NOD26-LIKE MAJOR INTRINSIC PROTEIN 1		508.859	0.919064	1.89089	0.109518	8.39193	4.78212e-17	1.22461e-15
		814	AT1G70800	EHB1, CAR6	C2-domain ABA-related6, ENHANCED BENDING 1		68.281	0.917165	1.8884	0.203898	4.49815	6.85467e-06	5.18009e-05
		815	AT2G30933	no symbol available	no full name available		33.3415	0.916426	1.88743	0.337652	2.71412	0.00664528	0.0236144
		816	AT1G51355	SMR9	0		29.2795	0.915641	1.88641	0.375117	2.44095	0.0146486	0.0456872
		817	AT2G25240	AtCCP3, CCP3, SERP5	SERPIN5, conserved in ciliated species and in the land plants 3		23.7912	0.915523	1.88625	0.37105	2.46738	0.0136104	0.0429979
		818	AT1G25510	no symbol available	no full name available		197.06	0.913584	1.88372	0.134869	6.77386	1.25393e-11	2.02293e-10
		819	AT1G13480	no symbol available	no full name available		112.255	0.913573	1.8837	0.193033	4.73272	2.21528e-06	1.82971e-05
		820	AT4G31330	no symbol available	no full name available		153.963	0.913244	1.88328	0.145015	6.29761	3.02278e-10	4.21805e-09
		821	AT1G25425	CLE43	CLAVATA3/ESR-RELATED 43		65.3285	0.912914	1.88285	0.216268	4.22121	2.42991e-05	0.000164783
		822	AT1G35260	MLP165	MLP-like protein 165		417.246	0.912437	1.88222	0.0933582	9.77351	1.463e-22	5.5173e-21
		823	AT5G43980	PDLP1A, PDLP1	plasmodesmata-located protein 1, PLASMODESMATA-LOCATED PROTEIN 1A		36.3157	0.912302	1.88205	0.309472	2.94793	0.00319909	0.0126973
		824	AT5G04680	no symbol available	no full name available		65.3743	0.911994	1.88164	0.249669	3.65281	0.000259384	0.00138912
		825	AT5G54020	no symbol available	no full name available		33.6663	0.911942	1.88158	0.330809	2.7567	0.00583873	0.021152
		826	AT2G15310	ATARFB1A, ARFB1A	ADP-ribosylation factor B1A		70.4829	0.911437	1.88092	0.20447	4.45756	8.28979e-06	6.1497e-05
		827	AT2G35600	BRXL1, ATBRXL1	ARABIDOPSIS THALIANA BREVIS RADIX LIKE 1, BREVIS RADIX-like 1		30.2234	0.910344	1.87949	0.334859	2.71859	0.00655617	0.0233615
		828	AT5G17980	MCTP16	multiple C2 domain and transmembrane region protein 16		147.902	0.909662	1.8786	0.187553	4.85016	1.23365e-06	1.05921e-05
		829	AT1G16515	no symbol available	no full name available		28.1322	0.90893	1.87765	0.341438	2.66207	0.00776621	0.0269008
		830	AT2G40610	ATHEXP ALPHA 1.11, EXP8, ATEXPA8, ATEXP8, EXPA8	expansin A8		807.62	0.908333	1.87688	0.104912	8.65805	4.79888e-18	1.33374e-16
		831	AT1G64390	AtGH9C2, GH9C2	glycosyl hydrolase 9C2		2437.5	0.906522	1.87452	0.0707065	12.8209	1.25231e-37	1.04613e-35
		832	AT5G67160	EPS1	ENHANCED PSEUDOMONAS SUSCEPTIBILTY 1		108.943	0.905045	1.8726	0.166414	5.43851	5.37287e-08	5.67453e-07
		833	AT4G01110	no symbol available	no full name available		36.5215	0.904914	1.87243	0.353732	2.55819	0.0105219	0.0346403
		834	AT5G38212	#N/A	#N/A		62.9794	0.903858	1.87106	0.293322	3.08145	0.00205996	0.00862557
		835	AT5G59930	no symbol available	no full name available		27.6176	0.900405	1.86659	0.346929	2.59536	0.00944929	0.0317417
		836	AT2G46680	HB-7, ATHB7, ATHB-7	ARABIDOPSIS THALIANA HOMEOBOX 7, homeobox 7		392.343	0.898931	1.86468	0.0932996	9.63489	5.69555e-22	2.08425e-20
		837	AT5G59130	no symbol available	no full name available		423.995	0.898803	1.86452	0.0980182	9.16976	4.74072e-20	1.53383e-18
		838	AT5G67280	RLK	receptor-like kinase		671.248	0.89851	1.86414	0.123861	7.25421	4.04018e-13	7.53342e-12
		839	AT1G53910	RAP2.12, ERF74	ETHYLENE RESPONSE FACTOR 74, related to AP2 12		1848.26	0.897984	1.86346	0.0606419	14.808	1.30127e-49	1.74422e-47
		840	AT4G04750	IF1	Mitochondrial F1F0-ATP synthase inhibitor factor 1		422.299	0.897738	1.86314	0.119854	7.49029	6.87203e-14	1.37306e-12
		841	AT5G62310	IRE	INCOMPLETE ROOT HAIR ELONGATION		37.9259	0.897346	1.86264	0.296222	3.0293	0.00245123	0.010061
		842	AT5G50240	PIMT2, AtPIMT2	Arabidopsis thaliana protein-l-isoaspartate methyltransferase 2, protein-l-isoaspartate methyltransferase 2		145.47	0.897148	1.86238	0.152676	5.87615	4.1992e-09	5.06691e-08
		843	AT1G31580	ECS1, CXC750	0		4919.01	0.897016	1.86221	0.0715815	12.5314	5.02709e-36	3.91762e-34
		844	AT1G03340	no symbol available	no full name available		53.9281	0.895441	1.86018	0.241664	3.70532	0.000211127	0.00115791
		845	AT1G24130	no symbol available	no full name available		33.6805	0.894719	1.85925	0.304737	2.93603	0.00332437	0.0131081
		846	AT4G17770	TPS5, ATTPS5	trehalose phosphatase/synthase 5, TREHALOSE -6-PHOSPHATASE SYNTHASE S5		778.252	0.893189	1.85728	0.0995182	8.97513	2.83017e-19	8.54407e-18
		847	AT3G47480	CML47	y CALMODULIN-LIKE 47		35.4085	0.893184	1.85727	0.32232	2.77111	0.00558653	0.0203641
		848	AT3G09240	BSK9	brassinosteroid-signaling kinase 9		37.0254	0.893095	1.85716	0.277328	3.22035	0.00128033	0.00572488
		849	AT1G15760	no symbol available	no full name available		60.8811	0.891859	1.85557	0.229838	3.88038	0.000104293	0.000616069
		850	AT1G59850	no symbol available	no full name available		34.4049	0.891615	1.85525	0.367464	2.4264	0.0152495	0.0473095
		851	AT5G58390	no symbol available	no full name available		333.894	0.891513	1.85512	0.12267	7.26757	3.6601e-13	6.86839e-12
		852	AT4G02290	AtGH9B13, GH9B13	glycosyl hydrolase 9B13		460.378	0.890812	1.85422	0.107707	8.27066	1.33218e-16	3.28936e-15
		853	AT4G35390	AGF1, AHL25	AT-hook motif nuclear localized protein 25, AT-hook protein of GA feedback 1		33.7012	0.89034	1.85361	0.304976	2.91937	0.00350737	0.0137121
		854	AT2G29440	GST24, ATGSTU6, GSTU6	glutathione S-transferase tau 6, GLUTATHIONE S-TRANSFERASE 24		141.862	0.890052	1.85324	0.160167	5.55704	2.74395e-08	3.0091e-07
		855	AT1G66810	AtC3H14	0		55.9185	0.889653	1.85273	0.265427	3.35178	0.000802928	0.00379953
		856	AT3G58430	no symbol available	no full name available		66.5547	0.888307	1.851	0.209859	4.23287	2.30725e-05	0.000157055
		857	AT1G04425	#N/A	#N/A		98.3003	0.888272	1.85096	0.22555	3.93825	8.2079e-05	0.000494943
		858	AT4G37608	no symbol available	no full name available		60.9148	0.884617	1.84627	0.236592	3.739	0.000184751	0.0010267
		859	AT2G41870	REM4.2, AtREM4.2	remorin group 4 2		389.071	0.884442	1.84605	0.109587	8.07068	6.99049e-16	1.62836e-14
		860	AT3G13650	no symbol available	no full name available		238.26	0.884098	1.84561	0.126676	6.97919	2.96879e-12	5.13182e-11
		861	AT5G18030	SAUR21	SMALL AUXIN UP RNA 21		99.5361	0.883893	1.84535	0.190568	4.6382	3.51463e-06	2.80036e-05
		862	AT1G15460	BOR4, ATBOR4	ARABIDOPSIS THALIANA REQUIRES HIGH BORON 4, REQUIRES HIGH BORON 4		49.915	0.883061	1.84428	0.263325	3.3535	0.000797976	0.00377991
		863	AT3G56220	no symbol available	no full name available		41.4364	0.88289	1.84407	0.258106	3.42065	0.000624727	0.003034
		864	AT3G22235	AthCYSTM8	Cysteine-Rich Transmembrane Module 8		196.673	0.880793	1.84139	0.19418	4.53596	5.73424e-06	4.40433e-05
		865	AT1G70550	no symbol available	no full name available		303.496	0.880477	1.84098	0.125119	7.03715	1.96218e-12	3.46327e-11
		866	AT3G45160	no symbol available	no full name available		673.406	0.880393	1.84088	0.0747274	11.7814	4.86815e-32	3.17201e-30
		867	AT3G15240	no symbol available	no full name available		121.291	0.879539	1.83979	0.220727	3.98474	6.75534e-05	0.0004146
		868	AT1G60390	PGL2, PG1	polygalacturonase 1		281.27	0.877626	1.83735	0.124447	7.05219	1.76123e-12	3.12033e-11
		869	AT2G46570	LAC6	laccase 6		67.942	0.877513	1.8372	0.242626	3.61673	0.00029835	0.00157479
		870	AT4G39800	ATMIPS1, ATIPS1, MIPS1, MI-1-P SYNTHASE	INOSITOL 3-PHOSPHATE SYNTHASE 1, MYO-INOSITOL-1-PHOSPHATE SYNTHASE 1, myo-inositol-1-phosphate synthase 1, D-myo-Inositol 3-Phosphate Synthase 1		4648.71	0.877307	1.83694	0.0415397	21.1197	5.24084e-99	2.50887e-96
		871	AT3G47980	AtNITR2;2	0		275.711	0.876124	1.83544	0.135246	6.47801	9.29387e-11	1.3824e-09
		872	AT3G25760	AOC1, ERD12	early-responsive to dehydration 12, allene oxide cyclase 1		648.512	0.87588	1.83513	0.0932122	9.39662	5.63428e-21	1.91264e-19
		873	AT2G43440	no symbol available	no full name available		29.9601	0.873645	1.83229	0.357005	2.44715	0.0143992	0.045023
		874	AT1G48330	no symbol available	no full name available		99.5508	0.87283	1.83125	0.171736	5.08241	3.72679e-07	3.46215e-06
		875	AT2G15400	NRPE3B, RBP36B	0		27.1024	0.872334	1.83062	0.319956	2.72642	0.00640253	0.0228695
		876	AT2G32960	PFA-DSP2, AtPFA-DSP2	plant and fungi atypical dual-speci&#64257;city phosphatase 2		392.989	0.871945	1.83013	0.102418	8.51361	1.68599e-17	4.4637e-16
		877	AT1G66270	BGLU21	0		1846.52	0.871551	1.82963	0.148317	5.87628	4.19584e-09	5.06546e-08
		878	AT5G09540	no symbol available	no full name available		30.1718	0.869064	1.82648	0.302937	2.8688	0.00412037	0.015731
		879	AT5G07030	no symbol available	no full name available		2035.79	0.867625	1.82466	0.076584	11.3291	9.42134e-30	5.59485e-28
		880	AT5G28490	OBO2, LSH1	LIGHT-DEPENDENT SHORT HYPOCOTYLS 1, ORGAN BOUNDARY 2		81.9755	0.865996	1.8226	0.237902	3.64014	0.00027249	0.00145169
		881	AT5G16530	PIN5	PIN-FORMED 5		94.1561	0.865204	1.8216	0.23634	3.66084	0.000251387	0.00135031
		882	AT2G32290	BMY5, BAM6	BETA-AMYLASE 5, beta-amylase 6		85.9061	0.864773	1.82105	0.206949	4.17868	2.93204e-05	0.000195555
		883	AT5G66460	AtMAN7, MAN7	endo-beta-mannase 7		265.215	0.864668	1.82092	0.118969	7.26799	3.64863e-13	6.85235e-12
		884	AT4G26270	PFK3	phosphofructokinase 3		128.368	0.863648	1.81963	0.184175	4.68927	2.74175e-06	2.22573e-05
		885	AT5G20670	no symbol available	no full name available		47.2056	0.86228	1.81791	0.255617	3.37333	0.000742636	0.00353634
		886	AT3G24463	no symbol available	no full name available		76.3843	0.861246	1.81661	0.208356	4.13353	3.57231e-05	0.000233219
		887	AT1G18835	MIF3	mini zinc finger 3		33.6191	0.860407	1.81555	0.345368	2.49127	0.0127287	0.0406836
		888	AT1G33750	TPS22	Terpene Synthase 22		111.82	0.860316	1.81544	0.238365	3.60924	0.000307098	0.00161661
		889	AT3G17120	no symbol available	no full name available		419.433	0.859217	1.81405	0.0954818	8.99875	2.28303e-19	6.95493e-18
		890	AT4G39190	no symbol available	no full name available		100.361	0.858709	1.81342	0.176565	4.86341	1.15379e-06	9.9685e-06
		891	AT2G12170	no symbol available	no full name available		33.807	0.858438	1.81307	0.319213	2.68923	0.00716171	0.025141
		892	AT1G80120	no symbol available	no full name available		77.1175	0.858345	1.81296	0.208076	4.12515	3.70488e-05	0.000240869
		893	AT3G56080	no symbol available	no full name available		336.661	0.857783	1.81225	0.118912	7.21362	5.4485e-13	1.0024e-11
		894	AT5G18060	SAUR23	SMALL AUXIN UP RNA 23		30.4618	0.857763	1.81223	0.321644	2.66681	0.00765746	0.0266027
		895	AT5G42650	CYP74A, AOS, DDE2	allene oxide synthase, DELAYED DEHISCENCE 2, CYTOCHROME P450 74A		4017.41	0.857396	1.81177	0.057977	14.7886	1.73601e-49	2.28773e-47
		896	AT1G18420	ALMT3	aluminum-activated malate transporter 3		46.5368	0.856747	1.81095	0.291897	2.9351	0.00333441	0.0131366
		897	AT5G15950	SAMDC2	S-adenosylmethionine decarboxylase 2		980.431	0.856631	1.8108	0.066079	12.9637	1.96425e-38	1.71923e-36
		898	AT3G03190	GSTF11, ATGSTF6, ATGSTF11	ARABIDOPSIS GLUTATHIONE-S-TRANSFERASE 6, glutathione S-transferase F11		227.325	0.855258	1.80908	0.129731	6.59252	4.32409e-11	6.62942e-10
		899	AT1G79110	BRG2	BOI-related gene 2		560.173	0.854153	1.8077	0.0762309	11.2048	3.86187e-29	2.20408e-27
		900	AT1G23730	ATBCA3, BCA3	beta carbonic anhydrase 3, BETA CARBONIC ANHYDRASE 3		95.239	0.853669	1.80709	0.206969	4.12462	3.71342e-05	0.00024129
		901	AT1G51140	AKS1, CFLAP1, FBH3	AtCFL1 associated protein 1, FLOWERING BHLH 3, ABA-responsive kinase substrate 1		358.543	0.852661	1.80583	0.100565	8.47867	2.27783e-17	5.95664e-16
		902	AT5G22860	no symbol available	no full name available		282.712	0.852272	1.80534	0.116912	7.28986	3.10268e-13	5.85988e-12
		903	AT2G21050	LAX2	like AUXIN RESISTANT 2		432.154	0.851211	1.80401	0.106832	7.96776	1.6157e-15	3.67243e-14
		904	AT1G49230	ATL78, AtATL78	Arabidopsis Tóxicos en Levadura 78		100.844	0.850236	1.8028	0.191098	4.44922	8.61827e-06	6.37926e-05
		905	AT5G42210	no symbol available	no full name available		65.2357	0.849437	1.8018	0.205092	4.14174	3.44674e-05	0.000225965
		906	AT1G55210	no symbol available	no full name available		1437.74	0.849241	1.80155	0.0660609	12.8554	8.01857e-38	6.81491e-36
		907	AT1G07490	RTFL3, DVL9	DEVIL 9, ROTUNDIFOLIA like 3		43.2137	0.84901	1.80126	0.267238	3.17699	0.00148814	0.00652734
		908	AT2G37380	MAKR3	MEMBRANE-ASSOCIATED KINASE REGULATOR 3		132.655	0.848446	1.80056	0.164105	5.17014	2.33913e-07	2.25484e-06
		909	AT4G15440	HPL1, CYP74B2	hydroperoxide lyase 1		106.843	0.848027	1.80004	0.19745	4.29489	1.74777e-05	0.000122016
		910	AT4G25760	GDU2, ATGDU2	glutamine dumper 2		89.0375	0.847891	1.79987	0.230443	3.67939	0.000233792	0.00126828
		911	AT5G53990	no symbol available	no full name available		118.304	0.847128	1.79892	0.173392	4.88564	1.03094e-06	8.9466e-06
		912	AT5G01370	TRM29, ACI1	ALC-interacting protein 1, TON1 Recruiting Motif 29		165.115	0.846844	1.79856	0.136637	6.19777	5.72704e-10	7.72065e-09
		913	AT3G53980	no symbol available	no full name available		445.582	0.846263	1.79784	0.132065	6.40793	1.47512e-10	2.13724e-09
		914	AT1G62870	no symbol available	no full name available		72.2006	0.84585	1.79732	0.201232	4.20335	2.62989e-05	0.000177268
		915	AT2G14520	no symbol available	no full name available		96.9851	0.845737	1.79718	0.188519	4.48621	7.25e-06	5.44725e-05
		916	AT3G56200	no symbol available	no full name available		876.355	0.845723	1.79716	0.0759358	11.1373	8.25562e-29	4.67759e-27
		917	AT5G67200	no symbol available	no full name available		268.76	0.845379	1.79674	0.137416	6.15198	7.65209e-10	1.0187e-08
		918	AT3G11570	TBL8	TRICHOME BIREFRINGENCE-LIKE 8		25.9086	0.845297	1.79664	0.348786	2.42354	0.01537	0.0475891
		919	AT5G48800	no symbol available	no full name available		238.373	0.845124	1.79642	0.121709	6.9438	3.81691e-12	6.52099e-11
		920	AT2G34940	BP80-3;2, VSR5, VSR3;2	VACUOLAR SORTING RECEPTOR 3;2, VACUOLAR SORTING RECEPTOR 5, binding protein of 80 kDa 3;2		46.2403	0.84466	1.79584	0.273788	3.08509	0.0020349	0.00854045
		921	AT2G34490	CYP710A2	cytochrome P450, family 710, subfamily A, polypeptide 2		654.059	0.843717	1.79467	0.0827821	10.192	2.15236e-24	9.12984e-23
		922	AT4G14465	AHL20	AT-hook motif nuclear-localized protein 20		392.238	0.842993	1.79377	0.107507	7.84125	4.4609e-15	9.87164e-14
		923	AT1G52700	no symbol available	no full name available		48.1889	0.841969	1.79249	0.252747	3.33128	0.000864488	0.00405161
		924	AT2G18230	AtPPa2, PPa2	pyrophosphorylase 2		1021.14	0.841675	1.79213	0.0776691	10.8367	2.30689e-27	1.15379e-25
		925	AT1G01110	IQD18	IQ-domain 18		76.4903	0.840155	1.79024	0.205077	4.09678	4.18931e-05	0.000269673
		926	AT1G64700	no symbol available	no full name available		49.5382	0.838369	1.78803	0.262721	3.1911	0.00141734	0.00624265
		927	AT4G23496	SP1L5	SPIRAL1-like5		48.7457	0.836662	1.78591	0.236785	3.53342	0.000410216	0.00209183
		928	AT1G53070	no symbol available	no full name available		349.705	0.835994	1.78509	0.140942	5.93148	3.00221e-09	3.6948e-08
		929	AT5G53420	CCT101	CONSTANS, CO-like and TOC1 motif;		872.73	0.835439	1.7844	0.077019	10.8472	2.05673e-27	1.03308e-25
		930	AT1G75450	ATCKX6, ATCKX5, CKX5	ARABIDOPSIS THALIANA CYTOKININ OXIDASE 5, CYTOKININ OXIDASE 6, cytokinin oxidase 5		41.3954	0.835047	1.78392	0.320697	2.60385	0.00921837	0.031113
		931	AT5G06480	no symbol available	no full name available		40.0532	0.834818	1.78363	0.26882	3.10549	0.00189962	0.00805047
		932	AT1G01250	no symbol available	no full name available		36.9987	0.834009	1.78263	0.286912	2.90684	0.00365096	0.014193
		933	AT5G01170	OPL1	Octopus Like 1		193.151	0.833267	1.78172	0.138098	6.03388	1.60068e-09	2.04061e-08
		934	AT1G17232	#N/A	#N/A		53.3405	0.833154	1.78158	0.245327	3.39609	0.000683547	0.00328162
		935	AT3G14230	RAP2.2	related to AP2 2		2046.67	0.831677	1.77975	0.0561171	14.8204	1.08154e-49	1.45803e-47
		936	AT1G76790	IGMT5	indole glucosinolate O-methyltransferase 5		1751.01	0.831613	1.77967	0.0648307	12.8274	1.15102e-37	9.67727e-36
		937	AT1G31335	no symbol available	no full name available		195.475	0.831268	1.77925	0.17102	4.86065	1.17e-06	1.00937e-05
		938	AT1G01600	CYP86A4	cytochrome P450, family 86, subfamily A, polypeptide 4		399.157	0.830512	1.77832	0.118692	6.99721	2.61106e-12	4.53685e-11
		939	AT3G54260	TBL36	TRICHOME BIREFRINGENCE-LIKE 36		376.089	0.830224	1.77796	0.0973322	8.5298	1.46606e-17	3.89901e-16
		940	AT5G17800	BRAVO, AtMYB56, MYB56	BRASSINOSTEROIDS AT VASCULAR AND ORGANIZING CENTER, myb domain protein 56		83.9358	0.829171	1.77666	0.230929	3.59059	0.00032993	0.00172135
		941	AT5G41460	no symbol available	no full name available		213.865	0.828938	1.77638	0.128759	6.43788	1.21154e-10	1.7773e-09
		942	AT1G16400	CYP79F2	cytochrome P450, family 79, subfamily F, polypeptide 2		751.139	0.82723	1.77427	0.0764918	10.8146	2.93521e-27	1.45256e-25
		943	AT4G15393	CYP702A5	cytochrome P450, family 702, subfamily A, polypeptide 5		239.955	0.826639	1.77355	0.151383	5.46057	4.74612e-08	5.04668e-07
		944	AT2G40475	ASG8	ALTERED SEED GERMINATION 8		343.007	0.826552	1.77344	0.115593	7.15057	8.64202e-13	1.56074e-11
		945	AT3G05400	no symbol available	no full name available		279.208	0.826489	1.77336	0.11843	6.9787	2.97925e-12	5.14233e-11
		946	AT3G62740	BGLU7	beta glucosidase 7		133.92	0.826382	1.77323	0.154368	5.35331	8.63588e-08	8.84207e-07
		947	AT5G55450	AtLTP4.4	0		334.41	0.826338	1.77318	0.128795	6.41591	1.39984e-10	2.03698e-09
		948	AT1G75040	PR-5, PR5	pathogenesis-related gene 5		183.795	0.82585	1.77258	0.161746	5.10586	3.2929e-07	3.09214e-06
		949	AT2G01505	CLE16	CLAVATA3/ESR-RELATED 16		109.832	0.825277	1.77187	0.16826	4.90476	9.354e-07	8.17195e-06
		950	AT4G11211	no symbol available	no full name available		371.442	0.825155	1.77173	0.1113	7.41376	1.2277e-13	2.39586e-12
		951	AT5G02190	PCS1, EMB24, ATASP38, ASP38	PROMOTION OF CELL SURVIVAL 1, ARABIDOPSIS THALIANA ASPARTIC PROTEASE 38, EMBRYO DEFECTIVE 24		53.1559	0.824149	1.77049	0.256801	3.20929	0.00133065	0.00591601
		952	AT3G44326	CFB	Cytokinin-induced F-box		80.2219	0.823821	1.77009	0.206087	3.99745	6.40289e-05	0.000395036
		953	AT3G55940	PLC7	Phospholipase C 7		33.9527	0.822604	1.76859	0.303467	2.71069	0.00671436	0.0238129
		954	AT4G36570	ATRL3, RL3	RAD-like 3		155.5	0.822167	1.76806	0.145022	5.66924	1.4343e-08	1.6269e-07
		955	AT5G61660	no symbol available	no full name available		414.559	0.821787	1.76759	0.0954959	8.60547	7.60051e-18	2.08034e-16
		956	AT2G42610	LSH10	LIGHT SENSITIVE HYPOCOTYLS 10		137.551	0.821613	1.76738	0.150361	5.46427	4.6482e-08	4.95378e-07
		957	AT1G74810	BOR5	REQUIRES HIGH BORON 5		144.738	0.819983	1.76539	0.169484	4.83813	1.31069e-06	1.11963e-05
		958	AT2G33240	ATXID, XID	MYOSIN XI D, myosin XI D		46.8728	0.819257	1.7645	0.2539	3.2267	0.00125228	0.00561767
		959	AT1G51340	MATE	multi-drug and toxic compound extrusion		344.972	0.819014	1.7642	0.127299	6.43376	1.24483e-10	1.82045e-09
		960	AT1G30870	PER7	PEROXIDASE7		307.876	0.818862	1.76401	0.1624	5.04225	4.60085e-07	4.20862e-06
		961	AT4G13235	EDA21	embryo sac development arrest 21		161.635	0.817186	1.76197	0.160468	5.09252	3.53331e-07	3.2994e-06
		962	AT4G29150	IQD25	IQ-domain 25		48.3643	0.815904	1.7604	0.25709	3.17361	0.00150557	0.00659006
		963	AT5G64900	PEP1, PROPEP1, ATPEP1	precursor of peptide 1, ARABIDOPSIS THALIANA PEPTIDE 1, PEPTIDE 1, PLANT ELICITOR PEPTIDE		55.701	0.814931	1.75921	0.26226	3.10734	0.0018878	0.00800474
		964	AT4G01440	UMAMIT31	Usually multiple acids move in and out Transporters 31		294.23	0.814857	1.75912	0.132629	6.14389	8.05225e-10	1.06773e-08
		965	AT1G73600	DEG26, NMT, AtPMT3, NMT3	Phosphoethanolamine methyltransferase3		8117.06	0.814383	1.75855	0.047896	17.0031	7.78262e-65	1.84401e-62
		966	AT4G30110	ATHMA2, HMA2	heavy metal atpase 2, ARABIDOPSIS HEAVY METAL ATPASE 2		140.396	0.814374	1.75853	0.175207	4.64805	3.35082e-06	2.67712e-05
		967	AT5G49270	COBL9, SHV2, MRH4, DER9	DEFORMED ROOT HAIRS 9, COBRA-LIKE 9, SHAVEN 2, MUTANT ROOT HAIR 4		102.103	0.814345	1.7585	0.196999	4.13375	3.56896e-05	0.000233065
		968	AT3G04960	no symbol available	no full name available		38.6586	0.814015	1.7581	0.294911	2.76021	0.00577645	0.0209555
		969	AT1G24430	no symbol available	no full name available		91.8282	0.813608	1.7576	0.179795	4.52519	6.03418e-06	4.61055e-05
		970	AT5G28913	#N/A	#N/A		104.019	0.813055	1.75693	0.1622	5.01267	5.36789e-07	4.85594e-06
		971	AT1G69080	no symbol available	no full name available		89.5736	0.812507	1.75626	0.175945	4.61797	3.8752e-06	3.06475e-05
		972	AT4G21903	no symbol available	no full name available		83.5964	0.811806	1.75541	0.193221	4.20143	2.65232e-05	0.000178523
		973	AT5G47500	PME5	pectin methylesterase 5		1774.52	0.8116	1.75516	0.222553	3.64676	0.000265563	0.00141866
		974	AT5G64667	IDL2	inflorescence deficient in abscission (IDA)-like 2		36.3029	0.810639	1.75399	0.300726	2.6956	0.00702614	0.0247466
		975	AT3G04030	MYR2	0		97.1264	0.810408	1.75371	0.189144	4.28461	1.8306e-05	0.000127382
		976	AT3G29630	no symbol available	no full name available		83.9629	0.80974	1.7529	0.216032	3.74823	0.000178084	0.000993892
		977	AT3G50440	ATMES10, MES10	ARABIDOPSIS THALIANA METHYL ESTERASE 10, methyl esterase 10		599.737	0.809486	1.75259	0.0794934	10.1831	2.36019e-24	9.9933e-23
		978	AT5G47060	no symbol available	no full name available	no symbol available	279.773	0.807615	1.75032	0.122895	6.5716	4.97764e-11	7.60655e-10
		979	AT5G12330	LRP1	LATERAL ROOT PRIMORDIUM 1		82.5492	0.807066	1.74965	0.197156	4.09354	4.24836e-05	0.000273249
		980	AT2G20570	ATGLK1, GLK1, GPRI1	GBF's pro-rich region-interacting factor 1, ARABIDOPSIS GOLDEN2-LIKE 1, GOLDEN2-LIKE 1		2693.25	0.806729	1.74924	0.0527611	15.2902	8.88656e-53	1.37139e-50
		981	AT5G60890	ATR1, AtATR1, ATMYB34, MYB34	ALTERED TRYPTOPHAN REGULATION 1, myb domain protein 34		892.383	0.804876	1.747	0.0730889	11.0123	3.33432e-28	1.76953e-26
		982	AT2G46530	ARF11	auxin response factor 11		232.638	0.804763	1.74686	0.117034	6.87632	6.14178e-12	1.01887e-10
		983	AT4G13990	no symbol available	no full name available		113.329	0.804667	1.74674	0.175256	4.59139	4.40304e-06	3.44848e-05
		984	AT2G22970	SCPL11	serine carboxypeptidase-like 11		456.758	0.803975	1.7459	0.0914961	8.78698	1.53628e-18	4.42166e-17
		985	AT5G13550	SULTR4;1	sulfate transporter 4.1		1073.15	0.803504	1.74533	0.0757594	10.606	2.79459e-26	1.32967e-24
		986	AT4G22200	AKT2, AKT3, AKT2/3, KT2/3	potassium transport 2/3		527.357	0.802715	1.74438	0.0893123	8.98774	2.52374e-19	7.6683e-18
		987	AT4G24780	PLL19	0		2339.41	0.800486	1.74169	0.0550482	14.5416	6.60757e-48	8.333e-46
		988	AT1G35513	#N/A	#N/A		37.1701	0.800236	1.74139	0.30969	2.58399	0.00976657	0.0326345
		989	AT1G65450	GLC	GLAUCE		156.738	0.79963	1.74065	0.135733	5.8912	3.83394e-09	4.66214e-08
		990	AT3G47790	ATATH7, ATH7, ABCA8	ABC2 homolog 7, ATP-binding cassette A8		130.122	0.799389	1.74036	0.160584	4.978	6.42431e-07	5.74514e-06
		991	AT4G27070	TSB2	tryptophan synthase beta-subunit 2		290.47	0.798808	1.73966	0.123849	6.44985	1.1196e-10	1.64861e-09
		992	AT1G64370	PARCL	Phloem associated RNA Chaperone-like		5245.75	0.797758	1.7384	0.0565774	14.1003	3.78194e-45	4.3701e-43
		993	AT1G45201	TLL1, ATTLL1	ARABIDOPSIS THALIANA TRIACYLGLYCEROL LIPASE-LIKE 1, triacylglycerol lipase-like 1		7106.14	0.797427	1.738	0.0423801	18.8161	5.57749e-79	1.92399e-76
		994	AT2G17300	no symbol available	no full name available		232.867	0.79732	1.73787	0.145386	5.48415	4.15473e-08	4.46643e-07
		995	AT5G43990	SUVR2, SDG18	SET DOMAIN PROTEIN 18		199.254	0.796685	1.7371	0.13537	5.88523	3.9751e-09	4.8213e-08
		996	AT5G10210	no symbol available	no full name available		112.617	0.79662	1.73703	0.16523	4.82128	1.42642e-06	1.21011e-05
		997	AT1G11080	scpl31	serine carboxypeptidase-like 31		360.605	0.79645	1.73682	0.111308	7.15534	8.34637e-13	1.51299e-11
		998	AT3G17790	PAP17, ATACP5, ATPAP17	purple acid phosphatase 17		530.949	0.795779	1.73601	0.134638	5.91053	3.41018e-09	4.16846e-08
		999	AT3G60900	FLA10	FASCICLIN-like arabinogalactan-protein 10		158.494	0.79561	1.73581	0.155756	5.10805	3.25493e-07	3.06016e-06
		1000	AT5G45700	no symbol available	no full name available		220.128	0.795342	1.73549	0.145486	5.46679	4.5827e-08	4.89077e-07
		1001	AT1G78050	PGM	phosphoglycerate/bisphosphoglycerate mutase		380.229	0.795147	1.73525	0.112861	7.04539	1.84938e-12	3.26664e-11
		1002	AT4G12540	no symbol available	no full name available		56.939	0.793645	1.73345	0.266278	2.98051	0.00287769	0.0115844
		1003	AT1G52565	no symbol available	no full name available		58.6479	0.793536	1.73332	0.233055	3.40493	0.000661808	0.003189
		1004	AT1G72210	bHLH096, bHLH96	0		41.8377	0.793065	1.73275	0.319955	2.47868	0.013187	0.0418691
		1005	AT1G48930	AtGH9C1, GH9C1	glycosyl hydrolase 9C1		176.103	0.792249	1.73177	0.18047	4.38992	1.13392e-05	8.20174e-05
		1006	AT4G19230	CYP707A1	cytochrome P450, family 707, subfamily A, polypeptide 1		152.459	0.790457	1.72962	0.150835	5.24053	1.60117e-07	1.58076e-06
		1007	AT5G54470	BBX29	B-box domain protein 29		59.9076	0.789091	1.72799	0.249575	3.16174	0.0015683	0.00682261
		1008	AT3G49110	ATPCA, PRX33, ATPRX33, PRXCA	peroxidase CA, PEROXIDASE CA, PEROXIDASE 33		637.109	0.788075	1.72677	0.112624	6.9974	2.60752e-12	4.53407e-11
		1009	AT3G23870	ENOR3L2	0		31.4266	0.787835	1.72648	0.313895	2.50987	0.0120775	0.0389152
		1010	AT3G08870	LecRK-VI.1	L-type lectin receptor kinase VI.1		31.3509	0.787511	1.72609	0.309636	2.54335	0.0109796	0.0359605
		1011	AT5G14150	AthD-1	0		38.5168	0.786425	1.7248	0.305652	2.57294	0.0100838	0.0334705
		1012	AT5G11540	GulLO3, AtGulLO3	L -gulono-1,4-lactone ( L -GulL) oxidase 3		62.1137	0.785845	1.7241	0.218977	3.58871	0.000332313	0.00173301
		1013	AT1G48100	PGX3	POLYGALACTURONASE INVOLVED IN EXPANSION3		124.102	0.785668	1.72389	0.169766	4.62795	3.693e-06	2.93054e-05
		1014	AT1G78970	ATLUP1, LUP1	lupeol synthase 1, ARABIDOPSIS THALIANA LUPEOL SYNTHASE 1		309.97	0.78559	1.7238	0.123622	6.35478	2.08728e-10	2.97276e-09
		1015	AT5G41670	PGD3	6-phosphogluconate dehydrogenase 3		5153.92	0.785542	1.72374	0.0882566	8.90066	5.55138e-19	1.6421e-17
		1016	AT4G18270	ATTRANS11, TRANS11	ARABIDOPSIS THALIANA TRANSLOCASE 11, translocase 11		135.881	0.785239	1.72338	0.155593	5.04674	4.49422e-07	4.11787e-06
		1017	AT3G54600	DJ1F, DJ-1f	0		1711.69	0.785027	1.72312	0.0682815	11.4969	1.36709e-30	8.39473e-29
		1018	AT1G13430	ST4C, ATST4C	ARABIDOPSIS THALIANA SULFOTRANSFERASE 4C, sulfotransferase 4C		49.3302	0.784489	1.72248	0.301892	2.59857	0.00936118	0.0315104
		1019	AT3G22810	FL2	FORKED-LIKE2		178.089	0.783478	1.72128	0.130579	6.00005	1.97259e-09	2.48903e-08
		1020	AT5G45650	no symbol available	no full name available		671.857	0.783362	1.72114	0.0747363	10.4817	1.04866e-25	4.84222e-24
		1021	AT1G51440	DALL2	DAD1-Like Lipase 2		28.8999	0.783215	1.72096	0.319029	2.45499	0.0140887	0.044217
		1022	AT4G21960	PRXR1	0		33030.4	0.783176	1.72092	0.0414748	18.8832	1.56883e-79	5.57577e-77
		1023	AT1G22065	no symbol available	no full name available		87.5361	0.782544	1.72016	0.231698	3.37743	0.000731659	0.00348761
		1024	AT4G04460	AtPaspA3, PaspA3	putative aspartic proteinase A3		119.024	0.782342	1.71992	0.182022	4.29806	1.72303e-05	0.00012054
		1025	AT3G14440	SIS7, ATNCED3, NCED3, STO1	SALT TOLERANT 1, nine-cis-epoxycarotenoid dioxygenase 3, SUGAR INSENSITIVE 7		72.4229	0.782131	1.71967	0.210964	3.70742	0.000209381	0.00114914
		1026	AT4G26490	no symbol available	no full name available		41.5772	0.781585	1.71902	0.284335	2.74882	0.00598102	0.0215974
		1027	AT4G03400	DFL2, GH3-10	DWARF IN LIGHT 2		776.39	0.781375	1.71877	0.0900568	8.67647	4.08238e-18	1.13865e-16
		1028	AT4G21270	KATA, KATAP, ATK1	KINESIN-LIKE PROTEIN IN ARABIDOPSIS THALIANA A, KINESIN-LIKE PROTEIN IN ARABIDOPSIS THALIANA A PROTEIN, kinesin 1		313.389	0.77963	1.71669	0.127226	6.12791	8.90417e-10	1.17406e-08
		1029	AT1G61600	no symbol available	no full name available		97.6659	0.779066	1.71602	0.199847	3.89831	9.68681e-05	0.000575978
		1030	AT3G49620	DIN11	DARK INDUCIBLE 11		41.4669	0.778648	1.71552	0.302557	2.57356	0.0100658	0.033425
		1031	AT3G63450	no symbol available	no full name available		157.461	0.77859	1.71545	0.161469	4.82191	1.42187e-06	1.20669e-05
		1032	AT3G08770	LTP6, AtLtpI-6	lipid transfer protein 6		932.607	0.778306	1.71512	0.111102	7.00535	2.4637e-12	4.30634e-11
		1033	AT2G38010	AtNCER2	neutral ceramidase 2		359.105	0.778132	1.71491	0.133516	5.82801	5.60909e-09	6.64843e-08
		1034	AT3G21755	#N/A	#N/A		105.517	0.77784	1.71456	0.172481	4.50971	6.49158e-06	4.92952e-05
		1035	AT4G27440	PORB	protochlorophyllide oxidoreductase B		12821.2	0.777498	1.71416	0.0751617	10.3443	4.43951e-25	1.96486e-23
		1036	AT4G24540	AGL24	AGAMOUS-like 24		60.7139	0.777225	1.71383	0.226063	3.43809	0.000585841	0.00286711
		1037	AT1G12560	EXPA7, ATEXP7, ATEXPA7, EXP7, ATHEXP ALPHA 1.26	expansin A7		142.846	0.776785	1.71331	0.176421	4.40301	1.06757e-05	7.75053e-05
		1038	AT4G29930	no symbol available	no full name available		106.889	0.775316	1.71156	0.228419	3.39426	0.000688131	0.00329889
		1039	AT1G49560	HHO6	HRS1 HOMOLOG6		164.554	0.774863	1.71103	0.147031	5.27005	1.36385e-07	1.35731e-06
		1040	AT1G59510	CF9	0		65.4633	0.774836	1.711	0.22115	3.50366	0.000458903	0.00231644
		1041	AT3G06035	no symbol available	no full name available		512.556	0.773958	1.70996	0.082384	9.39452	5.74779e-21	1.94835e-19
		1042	AT3G63440	ATCKX7, ATCKX6, CKX6	cytokinin oxidase/dehydrogenase 6, CYTOKININ OXIDASE 6		150.016	0.773809	1.70978	0.141626	5.46374	4.66198e-08	4.96621e-07
		1043	AT4G18970	GGL22	0		1311.46	0.773626	1.70956	0.0616864	12.5413	4.43819e-36	3.47022e-34
		1044	AT3G13672	SINA2, SINAT6	0		49.8715	0.773512	1.70943	0.267575	2.89083	0.0038423	0.0148482
		1045	AT5G39220	no symbol available	no full name available		34.344	0.772105	1.70776	0.30081	2.56675	0.0102657	0.0339492
		1046	AT2G38090	no symbol available	no full name available		127.744	0.771749	1.70734	0.17616	4.38095	1.1816e-05	8.53089e-05
		1047	AT2G04080	no symbol available	no full name available		138.397	0.771213	1.7067	0.160505	4.80492	1.54815e-06	1.30865e-05
		1048	AT2G33850	E6L1	E6-like 1		1407	0.771147	1.70663	0.0753661	10.232	1.4254e-24	6.10138e-23
		1049	AT1G19570	ATDHAR1, DHAR1, DHAR5	DEHYDROASCORBATE REDUCTASE 5, dehydroascorbate reductase		4748.52	0.770986	1.70644	0.0434209	17.7561	1.54599e-70	4.31719e-68
		1050	AT5G23750	no symbol available	no full name available		270.713	0.770687	1.70608	0.133021	5.79371	6.88463e-09	8.09082e-08
		1051	AT2G41820	PXC3	PXY/TDR-correlated 3		713.613	0.770564	1.70594	0.0789218	9.76364	1.61255e-22	6.05211e-21
		1052	AT1G02800	CEL2, ATCEL2	cellulase 2		65.8509	0.770545	1.70591	0.276391	2.78788	0.00530543	0.0194726
		1053	AT1G76952	IDL5	inflorescence deficient in abscission (IDA)-like 5		55.1827	0.770231	1.70554	0.261344	2.94719	0.00320674	0.0127227
		1054	AT5G15970	AtCor6.6, KIN2, COR6.6	COLD-RESPONSIVE 6.6		1715.54	0.769973	1.70524	0.102303	7.52637	5.21715e-14	1.04866e-12
		1055	AT3G05727	DEG28	0		2020.16	0.769772	1.705	0.0900903	8.54445	1.29151e-17	3.45045e-16
		1056	AT3G48970	AtHMP29	HEAVY METAL ASSOCIATED PROTEIN 29		70.6692	0.767992	1.7029	0.208707	3.67977	0.000233445	0.0012667
		1057	AT4G38330	no symbol available	no full name available		72.3876	0.767254	1.70203	0.206686	3.71218	0.000205483	0.00112934
		1058	AT2G46630	no symbol available	no full name available		335.589	0.767183	1.70194	0.127419	6.02094	1.73412e-09	2.20472e-08
		1059	AT1G70430	no symbol available	no full name available		77.2556	0.766918	1.70163	0.215607	3.55702	0.00037509	0.00193076
		1060	AT2G40460	no symbol available	no full name available		532.255	0.76655	1.7012	0.0979013	7.82982	4.88564e-15	1.07912e-13
		1061	AT5G60490	AtFLA12, FLA12	FASCICLIN-like arabinogalactan-protein 12		74.1375	0.766508	1.70115	0.19801	3.87106	0.000108364	0.000637867
		1062	AT2G39050	EULS3, ArathEULS3	Euonymus lectin S3		410.228	0.766147	1.70072	0.110363	6.94208	3.86362e-12	6.59119e-11
		1063	AT5G45210	no symbol available	no full name available		41.0277	0.765812	1.70033	0.299499	2.55698	0.0105586	0.0347513
		1064	AT1G74090	ATST5B, SOT18, ATSOT18	DESULFO-GLUCOSINOLATE SULFOTRANSFERASE 18, ARABIDOPSIS SULFOTRANSFERASE 5B, desulfo-glucosinolate sulfotransferase 18		1002.94	0.765465	1.69992	0.0697187	10.9793	4.80498e-28	2.51586e-26
		1065	AT4G31020	ABAPT8	ABHD17 (Alpha/Beta Hydrolase Domain-containing Protein 17)-like Acyl Protein Thioesterase 8		42.1744	0.765245	1.69966	0.275735	2.77529	0.00551523	0.0201387
		1066	AT3G26445	no symbol available	no full name available		50.9672	0.764587	1.69888	0.272681	2.80397	0.00504783	0.018685
		1067	AT2G33205	no symbol available	no full name available		90.9864	0.76214	1.696	0.197282	3.86321	0.000111908	0.000656583
		1068	AT2G20480	no symbol available	no full name available		49.8892	0.760852	1.69449	0.245617	3.09772	0.00195018	0.00823945
		1069	AT5G61420	HAG1, MYB28, AtMYB28, PMG1	HIGH ALIPHATIC GLUCOSINOLATE 1, PRODUCTION OF METHIONINE-DERIVED GLUCOSINOLATE 1, myb domain protein 28		1188.19	0.760837	1.69447	0.0643137	11.8301	2.72815e-32	1.80266e-30
		1070	AT3G59370	no symbol available	no full name available		155.639	0.759819	1.69328	0.180533	4.20875	2.56792e-05	0.00017344
		1071	AT4G32000	no symbol available	no full name available		93.4829	0.759411	1.6928	0.19722	3.85057	0.000117845	0.000687792
		1072	AT5G57625	AtCAPE5	0		164.719	0.758832	1.69212	0.178923	4.2411	2.22426e-05	0.000152157
		1073	AT2G01150	RHA2B	RING-H2 finger protein 2B		215.793	0.757721	1.69082	0.138481	5.47166	4.45847e-08	4.77155e-07
		1074	AT4G35160	ASMT1, ASMT	N-acetylserotonin O-methyltransferase		546.187	0.757491	1.69055	0.0872137	8.68546	3.77199e-18	1.05584e-16
		1075	AT4G00880	SAUR31	SMALL AUXIN UPREGULATED RNA 31		349.359	0.754894	1.68751	0.12069	6.25483	3.97941e-10	5.48443e-09
		1076	AT1G16070	AtTLP8, TLP8	tubby like protein 8		91.5981	0.753417	1.68578	0.184332	4.08727	4.36475e-05	0.000279661
		1077	AT1G62570	FMO GS-OX4	flavin-monooxygenase glucosinolate S-oxygenase 4		1037.81	0.753211	1.68554	0.113299	6.64797	2.97167e-11	4.62245e-10
		1078	AT5G64770	GLV2, RGF9, CLEL 9	root meristem growth factor 9, GOLVEN 2, CLE-like 9		1085.71	0.752722	1.68497	0.0876545	8.58738	8.89764e-18	2.41285e-16
		1079	AT1G32900	GBSS1	granule bound starch synthase 1		2793.54	0.752695	1.68494	0.0669196	11.2478	2.37539e-29	1.3724e-27
		1080	AT2G04170	no symbol available	no full name available		258.463	0.752319	1.6845	0.126019	5.96986	2.37455e-09	2.95961e-08
		1081	AT1G18590	ATSOT17, ATST5C, SOT17	sulfotransferase 17, SULFOTRANSFERASE 17, ARABIDOPSIS SULFOTRANSFERASE 5C		735.215	0.752234	1.6844	0.0830092	9.06205	1.28018e-19	3.9512e-18
		1082	AT2G35585	no symbol available	no full name available		79.9357	0.751966	1.68409	0.195791	3.84065	0.00012271	0.000712477
		1083	AT3G52180	ATPTPKIS1, SEX4, ATSEX4, DSP4	STARCH-EXCESS 4, DUAL-SPECIFICITY PROTEIN PHOSPHATASE 4		1042.92	0.75056	1.68245	0.0748091	10.033	1.09152e-23	4.42207e-22
		1084	AT1G78020	FLZ6	FCS like zinc finger 6		2490.6	0.750092	1.6819	0.0537255	13.9616	2.67494e-44	2.9879e-42
		1085	AT3G23480	no symbol available	no full name available		54.7538	0.749922	1.6817	0.230472	3.25385	0.00113854	0.00518276
		1086	AT4G15830	no symbol available	no full name available		442.266	0.74963	1.68136	0.121364	6.17673	6.54439e-10	8.75709e-09
		1087	AT3G06020	FAF4	FANTASTIC FOUR 4		72.066	0.749318	1.681	0.202543	3.69955	0.00021598	0.0011826
		1088	AT3G57010	no symbol available	no full name available		693.905	0.749232	1.6809	0.0764054	9.80601	1.06081e-22	4.05929e-21
		1089	AT5G58670	PLC1, ATPLC1, ATPLC	ARABIDOPSIS THALIANA PHOSPHOLIPASE C, phospholipase C1, phospholipase C 1		161.257	0.748782	1.68037	0.184308	4.06266	4.85166e-05	0.000308332
		1090	AT4G21990	3-Apr, PRH26, PRH-26, ATAPR3	PAPS REDUCTASE HOMOLOG 26, APS reductase 3		10092.2	0.748401	1.67993	0.0612875	12.2113	2.70518e-34	1.97066e-32
		1091	AT5G09980	PROPEP4	elicitor peptide 4 precursor		42.85	0.748366	1.67989	0.283969	2.63538	0.00840443	0.028759
		1092	AT1G61480	no symbol available	no full name available		43.9674	0.748144	1.67963	0.258864	2.89011	0.00385108	0.0148739
		1093	AT3G18070	BGLU43	beta glucosidase 43		44.7793	0.748032	1.6795	0.271487	2.75532	0.00586356	0.0212288
		1094	AT1G28620	#N/A	#N/A		66.9571	0.747607	1.67901	0.244523	3.05741	0.00223258	0.00927883
		1095	AT4G15450	no symbol available	no full name available		234.17	0.747105	1.67842	0.13634	5.47973	4.25976e-08	4.57724e-07
		1096	AT4G30530	GGP1	gamma-glutamyl peptidase 1		3743.77	0.746943	1.67823	0.0512618	14.5711	4.28687e-48	5.46506e-46
		1097	AT5G33370	CUS2	CUTIN SYNTHASE2		468.441	0.746879	1.67816	0.111555	6.69519	2.15398e-11	3.40241e-10
		1098	AT5G10180	SULTR2;1, AST68	ARABIDOPSIS SULFATE TRANSPORTER 68, sulfate transporter 2;1		2183.96	0.74657	1.6778	0.0710221	10.5118	7.62192e-26	3.56861e-24
		1099	AT2G38750	AtANN4, ANNAT4	annexin 4		802.242	0.745844	1.67695	0.073136	10.198	2.02316e-24	8.59733e-23
		1100	AT3G24255	no symbol available	no full name available		76.3925	0.745572	1.67664	0.252643	2.95109	0.00316653	0.0125887
		1101	AT4G32980	ATH1	homeobox gene 1		794.607	0.745312	1.67634	0.0897933	8.30032	1.03835e-16	2.58562e-15
		1102	AT1G21270	WAK2	wall-associated kinase 2		604.735	0.744837	1.67578	0.0858056	8.68052	3.93976e-18	1.10018e-16
		1103	AT1G17020	ATSRG1, SRG1	SENESCENCE-RELATED GENE 1, senescence-related gene 1		203.073	0.744293	1.67515	0.163963	4.53939	5.64165e-06	4.33889e-05
		1104	AT1G16500	no symbol available	no full name available		145.505	0.743969	1.67478	0.174543	4.26239	2.02253e-05	0.000139372
		1105	AT1G55265	no symbol available	no full name available		234.173	0.743489	1.67422	0.139816	5.31762	1.05131e-07	1.06388e-06
		1106	AT4G04745	no symbol available	no full name available		311.311	0.743409	1.67413	0.128172	5.80007	6.62862e-09	7.79777e-08
		1107	AT4G38530	PLC1, ATPLC1, PLC3, ATPLC3	Phosphoinositide-Specific Phospholipase C Isoform 3, phospholipase C1		62.8244	0.743095	1.67376	0.229274	3.24108	0.00119076	0.00539116
		1108	AT5G46240	AtKAT1, KAT1	potassium channel in Arabidopsis thaliana 1		311.861	0.742793	1.67341	0.105106	7.06709	1.58213e-12	2.81792e-11
		1109	AT1G55120	FRUCT5, AtcwINV3, ATFRUCT5	beta-fructofuranosidase 5, 6-fructan exohydrolase		171.681	0.742699	1.6733	0.137163	5.4147	6.1391e-08	6.43453e-07
		1110	AT1G48870	no symbol available	no full name available		55.1642	0.742638	1.67323	0.23263	3.19236	0.00141114	0.00622203
		1111	AT1G20823	AtATL80, ATL80	Arabidopsis TÃ³xicos en Levadura 80		171.469	0.742108	1.67262	0.13962	5.31521	1.06533e-07	1.07639e-06
		1112	AT3G01990	ACR6	ACT domain repeat 6		44.5562	0.741852	1.67232	0.261618	2.83563	0.00457356	0.0172009
		1113	AT1G17180	GSTU25, ATGSTU25	glutathione S-transferase TAU 25		1523.99	0.74182	1.67228	0.0731356	10.1431	3.55718e-24	1.47683e-22
		1114	AT3G11410	PP2CA, ATPP2CA, AHG3	ABA-HYPERSENSITIVE GERMINATION 3, ARABIDOPSIS THALIANA PROTEIN PHOSPHATASE 2CA, protein phosphatase 2CA		716.03	0.741186	1.67155	0.0718432	10.3167	5.92187e-25	2.58676e-23
		1115	AT2G41180	SIB2	sigma factor binding protein 2		395.733	0.739957	1.67013	0.103634	7.14011	9.32574e-13	1.68272e-11
		1116	AT3G63430	TRM5	TON1 Recruiting Motif 5		79.2602	0.739408	1.66949	0.210921	3.50562	0.000455552	0.00230101
		1117	AT2G37460	UMAMIT12	Usually multiple acids move in and out Transporters 12		474.672	0.73921	1.66926	0.101	7.31893	2.49952e-13	4.76677e-12
		1118	AT5G10170	MIPS3, ATMIPS3	myo-inositol-1-phosphate synthase 3, MYO-INOSITOL-1-PHOSTPATE SYNTHASE 3		773.993	0.738941	1.66895	0.0830615	8.89631	5.77324e-19	1.70343e-17
		1119	AT1G80760	NIP6, NIP6;1, NLM7	NOD26-like intrinsic protein 6;1		156.045	0.738932	1.66894	0.149351	4.94762	7.51251e-07	6.64985e-06
		1120	AT3G10710	RHS12	root hair specific 12		83.4396	0.738438	1.66837	0.203218	3.63371	0.00027937	0.00148585
		1121	AT5G17600	ATL52	Arabidopsis TÃ³xicos en Levadura 52		219.907	0.738365	1.66828	0.126966	5.81547	6.04653e-09	7.14526e-08
		1122	AT5G19260	FAF3	FANTASTIC FOUR 3		224.423	0.738332	1.66825	0.120397	6.13245	8.65346e-10	1.14326e-08
		1123	AT4G18425	DMP4	DUF679 domain membrane protein 4		68.7612	0.738258	1.66816	0.250983	2.94147	0.00326661	0.0129129
		1124	AT1G33260	no symbol available	no full name available		183.534	0.738102	1.66798	0.145725	5.06504	4.08322e-07	3.76346e-06
		1125	AT1G75550	no symbol available	no full name available		69.9278	0.737965	1.66782	0.224156	3.29219	0.000994113	0.00458672
		1126	AT4G29920	AtHSPR, SMXL4	SMAX1-like 4, Arabidopsis thaliana heat shock protein-related		146.75	0.737962	1.66782	0.144435	5.10931	3.23341e-07	3.04114e-06
		1127	AT3G21150	AtBBX32, BBX32, EIP6	B-box domain protein 32, EMF1-Interacting Protein 6		145.218	0.736976	1.66668	0.163736	4.50102	6.7629e-06	5.12064e-05
		1128	AT2G36490	AtROS1, DML1, ROS1	demeter-like 1, REPRESSOR OF SILENCING1		562.735	0.736357	1.66596	0.120299	6.12103	9.29701e-10	1.22258e-08
		1129	AT5G48940	RGFR2, RGI2	RGF1 INSENSITIVE 2		108.493	0.735177	1.6646	0.214947	3.42027	0.000625593	0.00303758
		1130	AT3G03820	SAUR29	SMALL AUXIN UP RNA 29		49.3255	0.734136	1.6634	0.289488	2.53598	0.0112134	0.0366004
		1131	AT1G72870	TN5	TIR-NBS5		64.1223	0.734115	1.66338	0.249397	2.94356	0.00324461	0.0128367
		1132	AT1G23410	RPS27aA	0		246.645	0.733789	1.663	0.124026	5.91642	3.29029e-09	4.02879e-08
		1133	AT5G50740	AtHMP52	HEAVY METAL ASSOCIATED PROTEIN 52		508.595	0.733227	1.66235	0.126756	5.78457	7.2698e-09	8.52638e-08
		1134	AT4G07960	ATCSLC12, CSLC12	CELLULOSE-SYNTHASE LIKE C12, Cellulose-synthase-like C12		90.0294	0.732695	1.66174	0.241293	3.03654	0.00239313	0.00984592
		1135	AT2G38760	ANNAT3, ANN3, AtANN3	ANNEXIN 3, annexin 3		233.963	0.732597	1.66163	0.119527	6.12914	8.83556e-10	1.16567e-08
		1136	AT4G18290	KAT2	potassium channel in Arabidopsis thaliana 2		270.02	0.732183	1.66115	0.143538	5.10095	3.37946e-07	3.16455e-06
		1137	AT1G17950	MYB52, BW52, ATMYB52	myb domain protein 52, MYB DOMAIN PROTEIN 52		41.6829	0.731888	1.66081	0.275258	2.65892	0.00783922	0.0270857
		1138	AT3G60415	no symbol available	no full name available		90.964	0.731316	1.66015	0.190948	3.82992	0.000128185	0.000741418
		1139	AT5G17450	AtHMP45, HIPP21	HEAVY METAL ASSOCIATED PROTEIN 45, heavy metal associated isoprenylated plant protein 21		94.4177	0.731281	1.66011	0.194533	3.75915	0.000170491	0.000956521
		1140	AT5G02565	#N/A	#N/A		35.6539	0.731249	1.66008	0.296738	2.46429	0.0137286	0.0432955
		1141	AT2G26310	AtFAP2, FAP2	fatty-acid-binding protein 2		51.294	0.730717	1.65946	0.24978	2.92543	0.00343975	0.0134882
		1142	AT5G56080	NAS2, ATNAS2	nicotianamine synthase 2, ARABIDOPSIS THALIANA NICOTIANAMINE SYNTHASE 2		1507.18	0.730315	1.659	0.164546	4.43836	9.06462e-06	6.68644e-05
		1143	AT2G43010	SRL2, AtPIF4, PIF4	phytochrome interacting factor 4		595.22	0.730045	1.65869	0.0745146	9.79734	1.15588e-22	4.40156e-21
		1144	AT2G45310	GAE4	UDP-D-glucuronate 4-epimerase 4		170.649	0.729953	1.65858	0.163151	4.4741	7.67351e-06	5.72876e-05
		1145	AT1G50590	no symbol available	no full name available		52.5395	0.729949	1.65858	0.241475	3.02288	0.00250385	0.0102465
		1146	AT1G31710	CuAOalpha3	COPPER AMINE OXIDASE ALPHA 3		955.491	0.728557	1.65698	0.0881361	8.26628	1.38209e-16	3.40544e-15
		1147	AT2G26480	UGT76D1	UDP-glucosyl transferase 76D1		45.919	0.728145	1.65651	0.268223	2.7147	0.00663349	0.0235862
		1148	AT5G13420	GSM2, TRA2	Glc-hypersensitive mutant 2, transaldolase 2		5431.79	0.726947	1.65513	0.0567004	12.8208	1.2532e-37	1.04613e-35
		1149	AT1G19330	AFR2	SAP30 FUNCTION-RELATED 2		289.726	0.725709	1.65371	0.114594	6.33288	2.40624e-10	3.38998e-09
		1150	AT4G26795	#N/A	#N/A		83.6803	0.7256	1.65359	0.193864	3.74283	0.000181959	0.00101359
		1151	AT5G02890	no symbol available	no full name available		390.327	0.725329	1.65328	0.0929446	7.80388	6.00321e-15	1.31359e-13
		1152	AT1G55673	no symbol available	no full name available		76.469	0.725131	1.65305	0.242556	2.98954	0.002794	0.0112668
		1153	AT4G12900	no symbol available	no full name available		91.5974	0.724994	1.65289	0.190592	3.8039	0.000142436	0.000814312
		1154	AT1G75120	RRA1	REDUCED RESIDUAL ARABINOSE 1		196.585	0.72498	1.65288	0.165862	4.37097	1.23695e-05	8.90856e-05
		1155	AT1G17700	PRA1.F1	prenylated RAB acceptor 1.F1		53.6894	0.724708	1.65257	0.255593	2.8354	0.00457686	0.0172078
		1156	AT1G33930	IAN6	IMMUNE ASSOCIATED NUCLEOTIDE BINDING 6		65.6188	0.72424	1.65203	0.244708	2.95962	0.00308024	0.0122963
		1157	AT2G28410	no symbol available	no full name available		231.624	0.724217	1.652	0.118696	6.10146	1.05103e-09	1.37578e-08
		1158	AT5G23020	MAM-L, MAM3, IMS2	METHYLTHIOALKYMALATE SYNTHASE-LIKE, 2-isopropylmalate synthase 2		1607.38	0.724056	1.65182	0.0634944	11.4035	4.01796e-30	2.41665e-28
		1159	AT1G24280	G6PD3	glucose-6-phosphate dehydrogenase 3		1101.66	0.723988	1.65174	0.077711	9.31641	1.20343e-20	4.01549e-19
		1160	AT1G28390	no symbol available	no full name available		175.275	0.723982	1.65174	0.152679	4.74187	2.11753e-06	1.75516e-05
		1161	AT5G03140	LecRK-VIII.2	L-type lectin receptor kinase VIII.2		403.268	0.722314	1.64983	0.0996483	7.24863	4.20995e-13	7.8251e-12
		1162	AT3G54580	EXT17	extensin 17		727.44	0.722225	1.64972	0.0946678	7.62905	2.36492e-14	4.93101e-13
		1163	AT3G51740	IMK2	inflorescence meristem receptor-like kinase 2		679.368	0.721552	1.64896	0.12969	5.56368	2.64138e-08	2.89798e-07
		1164	AT1G12950	AtDTX31, RHS2	ROOT HAIR SPECIFIC 2		134.545	0.721537	1.64894	0.152233	4.73968	2.14052e-06	1.77233e-05
		1165	AT4G18630	no symbol available	no full name available		158.51	0.720983	1.6483	0.159348	4.52459	6.05138e-06	4.62218e-05
		1166	AT5G19060	no symbol available	no full name available		45.4506	0.72073	1.64802	0.24711	2.91663	0.00353831	0.0138086
		1167	AT4G28950	ROP9, RAC7, ATRAC7, ARAC7, ATROP9	RHO-related protein from plants 9, Arabidopsis RAC-like 7		119.326	0.719748	1.64689	0.166508	4.32259	1.54207e-05	0.000109216
		1168	AT1G07897	#N/A	#N/A		53.7701	0.719604	1.64673	0.28275	2.54501	0.0109273	0.0358042
		1169	AT2G26360	no symbol available	no full name available		66.0916	0.719473	1.64658	0.217128	3.31359	0.00092106	0.00428847
		1170	AT1G19550	DHAR	dehydroascorbate reductase		95.946	0.71862	1.64561	0.188606	3.81017	0.000138869	0.000796247
		1171	AT1G01070	UMAMIT28	Usually multiple acids move in and out Transporters 28		182.622	0.718149	1.64507	0.166288	4.31869	1.56956e-05	0.000110996
		1172	AT3G62040	no symbol available	no full name available		1284.67	0.717953	1.64485	0.0649166	11.0596	1.96917e-28	1.07922e-26
		1173	AT5G51850	TRM24	TON1 Recruiting Motif 24		46.2826	0.717924	1.64481	0.265598	2.70304	0.00687077	0.0242576
		1174	AT5G22500	FAR1	fatty acid reductase 1		432.204	0.717905	1.64479	0.114119	6.29086	3.15707e-10	4.39498e-09
		1175	AT1G75710	no symbol available	no full name available		564.764	0.71759	1.64443	0.0872168	8.22766	1.90906e-16	4.6309e-15
		1176	AT1G06360	ADS4.2	0		1015.33	0.717455	1.64428	0.09255	7.75208	9.03981e-15	1.94004e-13
		1177	AT5G41315	GL3, MYC6.2	GLABRA 3, GLABROUS 3		39.8802	0.716551	1.64325	0.270915	2.64493	0.00817084	0.0280579
		1178	AT1G05835	no symbol available	no full name available		189.524	0.7165	1.64319	0.124399	5.75969	8.42665e-09	9.83403e-08
		1179	AT2G24220	ATPUP5, PUP5	purine permease 5		81.6375	0.715353	1.64189	0.206641	3.46181	0.000536556	0.00265471
		1180	AT5G11590	ERF041, TINY2	TINY2		51.3897	0.715182	1.64169	0.255496	2.79919	0.00512312	0.0189246
		1181	AT4G02420	LecRK-IV.4	L-type lectin receptor kinase IV.4		285.481	0.7151	1.6416	0.106015	6.7453	1.5271e-11	2.44681e-10
		1182	AT2G19780	no symbol available	no full name available		119.05	0.714929	1.6414	0.161534	4.42586	9.60566e-06	7.05448e-05
		1183	AT1G49870	no symbol available	no full name available		272.977	0.714857	1.64132	0.144258	4.95539	7.21854e-07	6.40656e-06
		1184	AT1G21150	mTERF27	0		69.194	0.714587	1.64101	0.222432	3.21261	0.00131535	0.0058569
		1185	AT3G46490	no symbol available	no full name available		495.823	0.714479	1.64089	0.0790703	9.036	1.62509e-19	4.99603e-18
		1186	AT2G05518	#N/A	#N/A		49.922	0.713837	1.64016	0.255987	2.78857	0.00529419	0.0194435
		1187	AT1G62180	APSR, PRH43, PRH, ATAPR2, 2-Apr	ADENOSINE-5'-PHOSPHOSULFATE REDUCTASE, 3'-PHOSPHOADENOSINE-5'-PHOSPHOSULFATE (PAPS) REDUCTASE HOMOLOG 43, 5'adenylylphosphosulfate reductase 2		8691.9	0.713659	1.63996	0.0424037	16.8301	1.46837e-63	3.31187e-61
		1188	AT5G28020	CYSD2, ATCYSD2	CYSTEINE SYNTHASE D2, cysteine synthase D2		1519.93	0.713174	1.63941	0.0662824	10.7596	5.33773e-27	2.62489e-25
		1189	AT1G77530	no symbol available	no full name available		123.407	0.712541	1.63869	0.165577	4.30337	1.68217e-05	0.000118104
		1190	AT2G32100	ATOFP16, OFP16	RABIDOPSIS THALIANA OVATE FAMILY PROTEIN 16, ovate family protein 16		393.123	0.711628	1.63765	0.100857	7.05583	1.71579e-12	3.04672e-11
		1191	AT3G50870	GATA18, MNP, AtGATA18, HAN	GATA TRANSCRIPTION FACTOR 18, MONOPOLE, HANABA TANARU		41.7176	0.710995	1.63693	0.263637	2.69687	0.00699936	0.0246708
		1192	AT3G57157	#N/A	#N/A		218.368	0.710771	1.63668	0.117046	6.07259	1.25867e-09	1.6258e-08
		1193	AT4G16920	no symbol available	no full name available		90.2826	0.710603	1.63649	0.190547	3.72928	0.000192031	0.00106238
		1194	AT2G08665	#N/A	#N/A		305.989	0.709844	1.63563	0.271654	2.61304	0.00897408	0.0303978
		1195	AT1G09945	#N/A	#N/A		37.9055	0.709792	1.63557	0.293501	2.41836	0.0155906	0.0481767
		1196	AT1G02705	no symbol available	no full name available		60.925	0.709478	1.63521	0.241961	2.9322	0.00336575	0.01324
		1197	AT2G14750	APK, APK1, ATAKN1, AKN1	APS KINASE 1, ADENOSINE-5'-PHOSPHOSULFATE (APS) KINASE 1, APS kinase		1943.98	0.708645	1.63427	0.0613418	11.5524	7.17883e-31	4.4905e-29
		1198	AT5G62220	GT18, ATGT18, XLT2	glycosyltransferase 18, Xyloglucan L-side chain galactosylTransferase position 2		626.287	0.706519	1.63186	0.0773203	9.13757	6.38713e-20	2.04956e-18
		1199	AT4G00905	no symbol available	no full name available		85.7732	0.706077	1.63136	0.195595	3.60988	0.000306333	0.00161367
		1200	AT5G57190	PSD2	phosphatidylserine decarboxylase 2		104.62	0.705521	1.63073	0.175657	4.01647	5.90774e-05	0.000367386
		1201	AT3G51720	no symbol available	no full name available		657.996	0.705512	1.63072	0.104016	6.78272	1.17932e-11	1.90913e-10
		1202	AT4G01450	UMAMIT30	Usually multiple acids move in and out Transporters 30		810.798	0.705173	1.63034	0.0701262	10.0558	8.66388e-24	3.52827e-22
		1203	AT3G57630	ExAD	Extensin Arabinose Deficient transferase		420.534	0.704986	1.63013	0.0978187	7.20706	5.71717e-13	1.04772e-11
		1204	AT5G49800	no symbol available	no full name available		103.635	0.704689	1.62979	0.169787	4.15043	3.31851e-05	0.00021829
		1205	AT1G12320	no symbol available	no full name available		141.532	0.704196	1.62924	0.17273	4.07685	4.56503e-05	0.000291459
		1206	AT5G48070	ATXTH20, XTH20	XYLOGLUCAN ENDOTRANSGLUCOSYLASE/HYDROLASE 20, xyloglucan endotransglucosylase/hydrolase 20		304.033	0.704183	1.62922	0.118274	5.95381	2.61975e-09	3.25484e-08
		1207	AT5G61290	no symbol available	no full name available		184.092	0.703148	1.62805	0.141844	4.95718	7.15232e-07	6.355e-06
		1208	AT4G29020	no symbol available	no full name available		1688.53	0.702869	1.62774	0.063458	11.0761	1.638e-28	9.10485e-27
		1209	AT4G28162	#N/A	#N/A		45.2442	0.701194	1.62585	0.280031	2.50399	0.0122803	0.0394655
		1210	AT4G23670	no symbol available	no full name available		23964.9	0.700996	1.62563	0.06032	11.6213	3.21254e-31	2.02571e-29
		1211	AT1G78000	SULTR1;2, SEL1	sulfate transporter 1;2, SELENATE RESISTANT 1		2576.05	0.700981	1.62561	0.0670004	10.4623	1.28651e-25	5.92883e-24
		1212	AT2G06050	OPR3, DDE1, AtOPR3	DELAYED DEHISCENCE 1, oxophytodienoate-reductase 3		702.506	0.700522	1.62509	0.0835034	8.38914	4.89725e-17	1.25136e-15
		1213	AT5G02620	ATANK1, ANK1	ankyrin-like1		405.254	0.699491	1.62393	0.106259	6.58291	4.61341e-11	7.06376e-10
		1214	AT5G63560	FACT	FATTY ALCOHOL:CAFFEOYL-CoA CAFFEOYL TRANSFERASE		609.204	0.698419	1.62273	0.0829498	8.41978	3.77189e-17	9.70145e-16
		1215	AT3G03900	APK3	adenosine-5'-phosphosulfate (APS) kinase 3		162.213	0.698253	1.62254	0.154178	4.52888	5.92959e-06	4.5395e-05
		1216	AT2G15020	no symbol available	no full name available		1079.64	0.698079	1.62234	0.0656912	10.6267	2.2396e-26	1.06994e-24
		1217	AT5G18430	GGL26	0		156.51	0.697972	1.62222	0.13915	5.01595	5.27716e-07	4.78286e-06
		1218	AT1G24020	MLP423	MLP-like protein 423		3001.58	0.697851	1.62209	0.0658456	10.5983	3.03486e-26	1.43816e-24
		1219	AT4G12030	BAT5, BASS5	BILE ACID:SODIUM SYMPORTER FAMILY PROTEIN 5, bile acid transporter 5		715.502	0.697463	1.62165	0.103098	6.76506	1.33257e-11	2.14537e-10
		1220	AT1G48670	no symbol available	no full name available		42.563	0.696506	1.62058	0.280129	2.48637	0.0129053	0.0411504
		1221	AT5G13150	EXO70C1, ATEXO70C1	exocyst subunit exo70 family protein C1		43.6695	0.696279	1.62032	0.273984	2.54131	0.0110437	0.03614
		1222	AT4G10955	PRLIP9	0		244.455	0.696051	1.62006	0.141428	4.9216	8.58409e-07	7.54711e-06
		1223	AT1G16330	CYCB3;1	cyclin b3;1		117.351	0.695984	1.61999	0.170517	4.08162	4.47225e-05	0.000285968
		1224	AT1G20620	SEN2, ROG1, ATCAT3, CAT3	SENESCENCE 2, catalase 3, REPRESSOR OF GSNOR1		21068	0.695931	1.61993	0.0553532	12.5725	2.98938e-36	2.36898e-34
		1225	AT4G10770	OPT7, ATOPT7	oligopeptide transporter 7, ARABIDOPSIS THALIANA OLIGOPEPTIDE TRANSPORTER 7		1107.23	0.695726	1.6197	0.0584275	11.9075	1.08161e-32	7.35398e-31
		1226	AT3G44510	no symbol available	no full name available		53.1082	0.695475	1.61942	0.244864	2.84025	0.00450788	0.0170002
		1227	AT3G58990	IPMI SSU3, IPMI1	isopropylmalate isomerase 1		1195.1	0.69388	1.61763	0.0757891	9.1554	5.41575e-20	1.74982e-18
		1228	AT3G09070	OPS	OCTOPUS		422.58	0.693612	1.61733	0.0977601	7.09504	1.29313e-12	2.3155e-11
		1229	AT1G67780	DDR3	DDT-RELATED PROTEIN3		57.7782	0.69337	1.61706	0.229586	3.02009	0.002527	0.0103215
		1230	AT1G78865	#N/A	#N/A		109.15	0.693254	1.61693	0.194495	3.56439	0.000364706	0.00188268
		1231	AT5G03870	no symbol available	no full name available		205.568	0.691907	1.61542	0.156523	4.42047	9.8486e-06	7.21257e-05
		1232	AT2G22200	no symbol available	no full name available		133.74	0.691605	1.61508	0.15223	4.54317	5.54153e-06	4.26749e-05
		1233	AT1G61050	no symbol available	no full name available		100.399	0.691199	1.61462	0.18155	3.80721	0.000140543	0.00080486
		1234	AT3G51030	ATTRX H1, TRX1, ATTRX1	ARABIDOPSIS THALIANA THIOREDOXIN H-TYPE 1, thioredoxin H-type 1		97.6086	0.689573	1.61281	0.169808	4.06089	4.8887e-05	0.000310434
		1235	AT5G25040	no symbol available	no full name available		451.08	0.689529	1.61276	0.0948171	7.27221	3.53666e-13	6.64773e-12
		1236	AT1G64080	MAKR2	MEMBRANE-ASSOCIATED KINASE REGULATOR 2		123.173	0.689484	1.61271	0.183943	3.74835	0.000178002	0.000993722
		1237	AT1G70830	MLP28	MLP-like protein 28		6037.28	0.689467	1.61269	0.0773937	8.90857	5.16965e-19	1.53112e-17
		1238	AT4G14650	no symbol available	no full name available		98.4478	0.689133	1.61231	0.181997	3.7865	0.000152781	0.000867115
		1239	AT2G20875	EPF1, atEPF1	EPIDERMAL PATTERNING FACTOR 1		42.499	0.68894	1.6121	0.284019	2.42568	0.0152796	0.0473717
		1240	AT2G01990	no symbol available	no full name available		165.478	0.687927	1.61097	0.138334	4.97294	6.59463e-07	5.88176e-06
		1241	AT3G57200	no symbol available	no full name available		53.0007	0.687726	1.61074	0.258102	2.66455	0.00770915	0.0267228
		1242	AT1G28710	no symbol available	no full name available		279.894	0.686985	1.60992	0.124296	5.52703	3.257e-08	3.54029e-07
		1243	AT5G38030	DTX30	DETOXIFICATION30		574.322	0.686788	1.6097	0.0836249	8.21272	2.16224e-16	5.21808e-15
		1244	AT5G51050	APC2	ATP/phosphate carrier 2		210.231	0.686624	1.60951	0.157972	4.3465	1.38326e-05	9.86233e-05
		1245	AT5G18930	BUD2, SAMDC4	S-adenosylmethionine decarboxylase 4, BUSHY AND DWARF 2		80.1813	0.68629	1.60914	0.189419	3.62313	0.000291058	0.00154012
		1246	AT1G70470	no symbol available	no full name available		138.965	0.68588	1.60868	0.163355	4.19871	2.68435e-05	0.000180472
		1247	AT5G50820	anac097, NAC097	NAC domain containing protein 97		89.2713	0.685877	1.60868	0.207923	3.2987	0.000971327	0.00449131
		1248	AT3G50300	no symbol available	no full name available		194.354	0.685755	1.60854	0.140328	4.88678	1.02496e-06	8.89805e-06
		1249	AT1G56170	HAP5B, ATHAP5B, NF-YC2	nuclear factor Y, subunit C2		159.366	0.685552	1.60832	0.142704	4.80402	1.55513e-06	1.31312e-05
		1250	AT3G23170	PRP, HUP39	HYPOXIA RESPONSE UNKNOWN PROTEIN 39, Proline/serine-Rich Protein	HUP39	190.699	0.685479	1.60824	0.131739	5.20331	1.95765e-07	1.90463e-06
		1251	AT4G11320	AtCP2, CP2	cysteine protease 2		8579.58	0.685282	1.60802	0.0702485	9.75511	1.75405e-22	6.55172e-21
		1252	AT2G16060	Pgb1, ATGLB1, AHB1, GLB1, NSHB1, HB1, ARATH GLB1	CLASS I HEMOGLOBIN, Phytoglobin 1, hemoglobin 1	AHB1	196.851	0.684927	1.60762	0.142574	4.80402	1.55509e-06	1.31312e-05
		1253	AT1G01225	no symbol available	no full name available		100.958	0.684329	1.60695	0.173749	3.93862	8.19529e-05	0.000494309
		1254	AT2G42365	#N/A	#N/A		69.9599	0.684164	1.60677	0.200443	3.41325	0.00064193	0.00310469
		1255	AT3G48920	MYB45, AtMYB45	myb domain protein 45		193.853	0.684113	1.60671	0.145988	4.68608	2.7849e-06	2.25884e-05
		1256	AT5G10530	LecRK-IX.1	L-type lectin receptor kinase IX.1		69.9221	0.683727	1.60628	0.237237	2.88204	0.00395106	0.0151785
		1257	AT5G49100	no symbol available	no full name available		533.997	0.683447	1.60597	0.081847	8.3503	6.80915e-17	1.71376e-15
		1258	AT4G28430	RTN18	reticulon 18		93.1353	0.683144	1.60563	0.196635	3.47417	0.000512444	0.00255156
		1259	AT1G60989	SCRL7	SCR-like 7		319.287	0.682246	1.60464	0.133096	5.12596	2.9602e-07	2.79314e-06
		1260	AT4G01070	UGT72B1, GT72B1	UDP-GLUCOSE-DEPENDENT GLUCOSYLTRANSFERASE 72 B1		1942.52	0.68183	1.60417	0.0538015	12.6731	8.34035e-37	6.76953e-35
		1261	AT4G30560	ATCNGC9, CNGC9	cyclic nucleotide gated channel 9		245.541	0.681679	1.60401	0.116695	5.84154	5.1722e-09	6.16057e-08
		1262	AT5G49850	no symbol available	no full name available		136.551	0.681666	1.60399	0.161831	4.2122	2.52897e-05	0.000171105
		1263	AT3G54390	no symbol available	no full name available		230.09	0.68162	1.60394	0.13631	5.0005	5.71832e-07	5.15903e-06
		1264	AT2G21187	#N/A	#N/A		60.2432	0.681581	1.6039	0.232279	2.93433	0.00334272	0.0131627
		1265	AT3G58550	LTPG22	glycosylphosphatidylinositol-anchored lipid protein transfer 22		719.301	0.681418	1.60372	0.0826196	8.24766	1.61528e-16	3.95508e-15
		1266	AT3G08940	LHCB4.2	light harvesting complex photosystem II		36698.4	0.681411	1.60371	0.0587248	11.6035	3.95717e-31	2.48191e-29
		1267	AT2G39375	no symbol available	no full name available		51.2942	0.681235	1.60351	0.274895	2.47817	0.013206	0.0419228
		1268	AT4G05180	PSBQ-2, PSBQ, PSII-Q	photosystem II subunit Q-2, PHOTOSYSTEM II SUBUNIT Q		32394.9	0.681235	1.60351	0.044355	15.3587	3.09722e-53	4.87593e-51
		1269	AT2G39250	SNZ	SCHNARCHZAPFEN		329.13	0.680456	1.60265	0.118698	5.73268	9.88543e-09	1.14397e-07
		1270	AT2G45750	no symbol available	no full name available		189.14	0.680328	1.6025	0.143907	4.72756	2.2723e-06	1.87351e-05
		1271	AT3G01140	MYB106, AtMYB106, NOK	myb domain protein 106, NOECK		178.921	0.680101	1.60225	0.13564	5.01401	5.3307e-07	4.82603e-06
		1272	AT5G60880	BASL	BREAKING OF ASYMMETRY IN THE STOMATAL LINEAGE		80.9028	0.67986	1.60198	0.210095	3.23596	0.00121236	0.00546862
		1273	AT4G05110	ATENT6, ENT6	equilibrative nucleoside transporter 6		69.5918	0.679843	1.60197	0.23581	2.88301	0.0039389	0.0151368
		1274	AT1G01900	ATSBT1.1, SBTI1.1	0		203.734	0.679382	1.60145	0.129794	5.23431	1.65601e-07	1.63078e-06
		1275	AT1G36370	SHM7, MSA1	MORE SULPHUR ACCUMULATION1, serine hydroxymethyltransferase 7		2107.34	0.679371	1.60144	0.0798651	8.50648	1.79288e-17	4.73067e-16
		1276	AT2G24645	no symbol available	no full name available		117.433	0.678865	1.60088	0.163337	4.15623	3.23547e-05	0.000213306
		1277	AT2G26180	IQD6	IQ-domain 6		175.745	0.677821	1.59972	0.171287	3.95722	7.58277e-05	0.000460801
		1278	AT5G41410	BEL1	BELL 1		434.427	0.677554	1.59943	0.107522	6.30153	2.94717e-10	4.11743e-09
		1279	AT2G24700	REM32	0		102.556	0.677316	1.59916	0.186287	3.63587	0.000277043	0.00147461
		1280	AT5G01180	ATPTR5, AtNPF8.2, PTR5, NPF8.2	NRT1/ PTR family 8.2, peptide transporter 5, ARABIDOPSIS THALIANA PEPTIDE TRANSPORTER 5		103.1	0.676849	1.59864	0.174098	3.88774	0.000101181	0.000598898
		1281	AT1G23935	no symbol available	no full name available		91.8223	0.675508	1.59716	0.19777	3.41562	0.000636365	0.00308286
		1282	AT5G11110	SPSA2, KNS2, SPS1, ATSPS2F, SPS2F	sucrose phosphate synthase 2F, KAONASHI 2, sucrose-phosphate synthase A2, SUCROSE PHOSPHATE SYNTHASE 1		483.472	0.674788	1.59636	0.0912346	7.39619	1.4015e-13	2.73048e-12
		1283	AT4G22520	no symbol available	no full name available		549.154	0.673639	1.59509	0.132353	5.08972	3.58597e-07	3.34325e-06
		1284	AT1G26210	ATSOFL1, SOFL1	SOB FIVE-LIKE 1, SOB five-like 1		319.11	0.672724	1.59408	0.104042	6.46589	1.00704e-10	1.4913e-09
		1285	AT2G37300	ABCI16	ATP-binding cassette I16		193.325	0.672447	1.59377	0.156102	4.30775	1.64927e-05	0.00011597
		1286	AT5G61430	NAC100, ATNAC5, ANAC100	NAC domain containing protein 100		165.929	0.671721	1.59297	0.140265	4.78893	1.67673e-06	1.41022e-05
		1287	AT5G14200	ATIMD1, IMD1	isopropylmalate dehydrogenase 1, ARABIDOPSIS ISOPROPYLMALATE DEHYDROGENASE 1		3932.44	0.671462	1.59269	0.0779688	8.61194	7.18336e-18	1.96846e-16
		1288	AT4G38740	ROC1	rotamase CYP 1		4771.59	0.671227	1.59243	0.0474117	14.1574	1.68052e-45	1.97099e-43
		1289	AT1G51400	no symbol available	no full name available		11292.7	0.670985	1.59216	0.070668	9.4949	2.20418e-21	7.70544e-20
		1290	AT2G36792	#N/A	#N/A		168.601	0.670651	1.59179	0.154984	4.32723	1.50998e-05	0.000107008
		1291	AT1G68430	no symbol available	no full name available		45.081	0.670504	1.59163	0.257515	2.60375	0.009221	0.0311174
		1292	AT5G58910	LAC16	laccase 16		45.2183	0.670484	1.59161	0.26724	2.50892	0.01211	0.0390036
		1293	AT1G63420	no symbol available	no full name available		319.815	0.670481	1.5916	0.114628	5.8492	4.9393e-09	5.90526e-08
		1294	AT1G62920	no symbol available	no full name available		47.5216	0.670248	1.59135	0.264808	2.53107	0.0113715	0.0370254
		1295	AT3G61490	PGF9	Polygalacturonase Clade F 9		259.145	0.670226	1.59132	0.155855	4.30031	1.70559e-05	0.000119498
		1296	AT2G38740	Sgpp	broad-range sugar phosphate phosphatase		701.432	0.670092	1.59117	0.0801296	8.36261	6.13472e-17	1.55234e-15
		1297	AT2G36650	no symbol available	no full name available		55.1927	0.669264	1.59026	0.260178	2.57233	0.0101016	0.03352
		1298	AT3G18710	PUB29, ATPUB29	ARABIDOPSIS THALIANA PLANT U-BOX 29, plant U-box 29		240.703	0.667843	1.5887	0.109107	6.12101	9.29821e-10	1.22258e-08
		1299	AT2G04955	#N/A	#N/A		47.3798	0.667679	1.58852	0.244764	2.72785	0.00637494	0.0227883
		1300	AT1G72030	GNAT10	GCN5&#8208;related N&#8208;acetyltransferase 10		786.44	0.667669	1.5885	0.0735088	9.08285	1.05768e-19	3.2992e-18
		1301	AT4G09990	GXM2	glucuronoxylan methyltransferase 2		110.968	0.667371	1.58818	0.177073	3.76891	0.000163959	0.000925407
		1302	AT5G18080	SAUR24	small auxin up RNA 24		73.0526	0.667355	1.58816	0.204119	3.26944	0.00107759	0.00492922
		1303	AT1G58170	no symbol available	no full name available		97.8473	0.667285	1.58808	0.19474	3.42654	0.000611314	0.00297749
		1304	AT1G75780	TUB1	tubulin beta-1 chain		617.993	0.666903	1.58766	0.0854994	7.80008	6.18671e-15	1.35123e-13
		1305	AT5G17520	RCP1, MEX1	MALTOSE EXCESS 1, ROOT CAP 1		438.627	0.666631	1.58736	0.088075	7.5689	3.76385e-14	7.67728e-13
		1306	AT5G43150	no symbol available	no full name available		656.762	0.666167	1.58685	0.114315	5.82747	5.62731e-09	6.66665e-08
		1307	AT1G06830	ROXY6, CEPD1	CEP DOWNSTREAM 1		264.69	0.665978	1.58664	0.12343	5.39558	6.8301e-08	7.12377e-07
		1308	AT4G13495	#N/A	#N/A		3056.91	0.665856	1.58651	0.0643686	10.3444	4.4359e-25	1.96486e-23
		1309	AT4G34900	XDH2, ATXDH2	xanthine dehydrogenase 2, A. THALIANA XANTHINE DEHYDROGENASE 2		477.55	0.665755	1.5864	0.11782	5.65061	1.59882e-08	1.80219e-07
		1310	AT1G77120	ADH1, ATADH, ADH, ATADH1	ARABIDOPSIS THALIANA ALCOHOL DEHYDROGENASE, ALCOHOL DEHYDROGENASE, alcohol dehydrogenase 1	ADH1	123.443	0.665344	1.58595	0.176649	3.76646	0.000165576	0.000932068
		1311	AT5G10930	CIPK5, SnRK3.24	SNF1-RELATED PROTEIN KINASE 3.24, CBL-interacting protein kinase 5		213.826	0.66517	1.58576	0.141195	4.71102	2.46485e-06	2.01808e-05
		1312	AT1G23080	PIN7, ATPIN7	PIN-FORMED 7, ARABIDOPSIS PIN-FORMED 7		2730.58	0.665139	1.58572	0.0537321	12.3788	3.40357e-35	2.55072e-33
		1313	AT5G49280	no symbol available	no full name available		194.848	0.665132	1.58571	0.129857	5.12205	3.02232e-07	2.84832e-06
		1314	AT4G13290	CYP71A19	cytochrome P450, family 71, subfamily A, polypeptide 19		138.432	0.665074	1.58565	0.161093	4.12851	3.65114e-05	0.000237704
		1315	AT2G46870	NGA1	NGATHA1		329.212	0.66474	1.58528	0.103677	6.41164	1.43964e-10	2.09099e-09
		1316	AT1G68470	no symbol available	no full name available		101.435	0.664608	1.58514	0.16733	3.97183	7.13236e-05	0.000435233
		1317	AT5G11100	SYTD, SYT4, ATSYTD, NTMC2TYPE2.2, NTMC2T2.2	synaptotagmin 4		127.315	0.664583	1.58511	0.177996	3.7337	0.000188687	0.00104585
		1318	AT1G29730	RKFL2	RKF-LIKE 2		50.2375	0.663439	1.58385	0.241593	2.74611	0.0060307	0.0217534
		1319	AT5G40980	no symbol available	no full name available		120.994	0.663373	1.58378	0.181004	3.66497	0.000247365	0.0013331
		1320	AT5G07800	no symbol available	no full name available		99.8301	0.663182	1.58357	0.194982	3.40125	0.000670773	0.00322557
		1321	AT3G04485	#N/A	#N/A		66.2096	0.663089	1.58347	0.213633	3.10387	0.00191008	0.0080904
		1322	AT4G04810	MSRB4, ATMSRB4	methionine sulfoxide reductase B4		137.452	0.66282	1.58317	0.170929	3.87776	0.000105421	0.000621949
		1323	AT1G11600	CYP77B1	cytochrome P450, family 77, subfamily B, polypeptide 1		600.542	0.662589	1.58292	0.108945	6.08184	1.18813e-09	1.53892e-08
		1324	AT5G52310	COR78, LTI140, RD29A, LTI78	RESPONSIVE TO DESICCATION 29A, LOW-TEMPERATURE-INDUCED 78, COLD REGULATED 78		731.81	0.662566	1.5829	0.103249	6.4172	1.38805e-10	2.02108e-09
		1325	AT1G43910	no symbol available	no full name available		259.786	0.661919	1.58219	0.132861	4.98205	6.29153e-07	5.64145e-06
		1326	AT5G24140	SQP2	squalene monooxygenase 2		103.633	0.661386	1.5816	0.187452	3.52829	0.000418253	0.00213004
		1327	AT5G23940	EMB3009, DCR, PEL3	EMBRYO DEFECTIVE 3009, DEFECTIVE IN CUTICULAR RIDGES, PERMEABLE LEAVES3		1528.82	0.661317	1.58153	0.0743176	8.89852	5.65946e-19	1.67196e-17
		1328	AT4G22513	no symbol available	no full name available		1529.33	0.660992	1.58117	0.162507	4.06747	4.75261e-05	0.000302447
		1329	AT1G78370	ATGSTU20, GSTU20	glutathione S-transferase TAU 20		7771.61	0.660524	1.58066	0.122672	5.38448	7.26553e-08	7.53105e-07
		1330	AT4G34980	SLP2	subtilisin-like serine protease 2		1774.68	0.660184	1.58028	0.0612934	10.7709	4.72373e-27	2.32783e-25
		1331	AT4G30410	IBL1	IBH1-LIKE 1		86.4036	0.660172	1.58027	0.195083	3.38406	0.000714227	0.00341284
		1332	AT1G72600	no symbol available	no full name available		100.701	0.660036	1.58012	0.168034	3.92798	8.5661e-05	0.000513375
		1333	AT2G23050	NPY4, MEL4	MAB4/ENP/NPY1-LIKE 4, NAKED PINS IN YUC MUTANTS 4		81.6145	0.659957	1.58004	0.238704	2.76475	0.00569661	0.0207139
		1334	AT2G32860	BGLU33	beta glucosidase 33		681.664	0.659253	1.57927	0.0909398	7.24934	4.18808e-13	7.79063e-12
		1335	AT3G05470	FH11	Formin 11		210.847	0.657866	1.57775	0.151073	4.35463	1.33294e-05	9.51514e-05
		1336	AT2G27010	CYP705A9	cytochrome P450, family 705, subfamily A, polypeptide 9		72.9558	0.657463	1.57731	0.205741	3.19559	0.00139547	0.00616217
		1337	AT1G67940	AtSTAR1, NAP3, ATNAP3, ABCI17	ARABIDOPSIS THALIANA NON-INTRINSIC ABC PROTEIN 3, non-intrinsic ABC protein 3, ATP-binding cassette I17		464.449	0.657375	1.57721	0.10795	6.08964	1.13162e-09	1.47306e-08
		1338	AT5G11950	MOBP2, LOG8	LONELY GUY 8		1063.4	0.657374	1.57721	0.0773042	8.50372	1.83608e-17	4.83377e-16
		1339	AT1G20380	POQR	prolyl-oligopeptidase associated with quantitative resistance		216.159	0.657064	1.57687	0.124756	5.26679	1.38828e-07	1.38046e-06
		1340	AT5G07460	MRSA2, ATMSRA2, PMSR2	peptidemethionine sulfoxide reductase 2, ARABIDOPSIS THALIANA METHIONINE SULFOXIDE REDUCTASE 2		647.139	0.657047	1.57685	0.0730965	8.98877	2.50007e-19	7.60625e-18
		1341	AT4G22517	no symbol available	no full name available		1615.61	0.656739	1.57651	0.16796	3.91008	9.22642e-05	0.000549719
		1342	AT4G30020	no symbol available	no full name available		1337.97	0.656321	1.57606	0.0863627	7.59959	2.97081e-14	6.12895e-13
		1343	AT1G55610	BRL1	BRI1 like		115.412	0.656101	1.57582	0.165239	3.97063	7.16834e-05	0.000437088
		1344	AT5G26310	UGT72E3	0		105.727	0.655951	1.57565	0.196707	3.33466	0.000854036	0.00401455
		1345	AT4G37400	CYP81F3	cytochrome P450, family 81, subfamily F, polypeptide 3		89.7054	0.655849	1.57554	0.218043	3.00788	0.00263074	0.0106893
		1346	AT2G47260	ATWRKY23, WRKY23	WRKY DNA-BINDING PROTEIN 23, WRKY DNA-binding protein 23		83.4552	0.655822	1.57551	0.222533	2.94708	0.00320788	0.0127227
		1347	AT3G56100	IMK3, MRLK	meristematic receptor-like kinase		164.366	0.655309	1.57495	0.155657	4.20996	2.55417e-05	0.000172561
		1348	AT2G35340	MEE29	maternal effect embryo arrest 29		130.645	0.655002	1.57462	0.162186	4.03858	5.3775e-05	0.000337996
		1349	AT1G67920	no symbol available	no full name available		70.8543	0.654723	1.57431	0.213534	3.06613	0.00216845	0.00903471
		1350	AT3G54180	CDKB1;1, CDC2B	CDC2-LIKE GENE, cyclin-dependent kinase B1;1		221.099	0.654456	1.57402	0.136384	4.79862	1.59759e-06	1.34704e-05
		1351	AT1G16850	no symbol available	no full name available		42.5198	0.654316	1.57387	0.271903	2.40643	0.0161092	0.0494988
		1352	AT1G53060	no symbol available	no full name available		85.735	0.653802	1.57331	0.186124	3.51272	0.000443553	0.00224717
		1353	AT5G25475	no symbol available	no full name available		175.532	0.653389	1.57286	0.144752	4.51384	6.36637e-06	4.83915e-05
		1354	AT3G28130	UMAMIT44	Usually multiple acids move in and out Transporters 44		402.615	0.653149	1.5726	0.0861948	7.5776	3.52017e-14	7.21789e-13
		1355	AT4G12880	ENODL19, AtENODL19	early nodulin-like protein 19		1170.22	0.652944	1.57237	0.067702	9.64437	5.19276e-22	1.90621e-20
		1356	AT1G14700	ATPAP3, PAP3	purple acid phosphatase 3		645.793	0.652908	1.57233	0.0899801	7.25614	3.98297e-13	7.4445e-12
		1357	AT5G42720	no symbol available	no full name available		846.703	0.652403	1.57178	0.0969141	6.73177	1.67614e-11	2.67282e-10
		1358	AT3G44220	NHL17	0		68.3391	0.652358	1.57173	0.207977	3.13668	0.00170872	0.00736386
		1359	AT2G33550	ASR3	ARABIDOPSIS SH4-RELATED3		319.577	0.652188	1.57155	0.105566	6.17801	6.49134e-10	8.69106e-09
		1360	AT3G60840	MAP65-4	microtubule-associated protein 65-4		262.229	0.651736	1.57106	0.127997	5.09181	3.54669e-07	3.31002e-06
		1361	AT2G24390	no symbol available	no full name available		264.782	0.651688	1.57101	0.132835	4.906	9.29525e-07	8.12364e-06
		1362	AT1G21810	VETH2	vesicle tethering 2		109.013	0.651628	1.57094	0.188839	3.4507	0.000559137	0.00275077
		1363	AT5G62820	CASPL4A2	CASP-like protein 4A2		73.6279	0.651494	1.57079	0.22424	2.90534	0.00366853	0.0142566
		1364	AT1G23000	AtHMP05	HEAVY METAL ASSOCIATED PROTEIN 5		140.751	0.651351	1.57064	0.15234	4.27565	1.90584e-05	0.000132108
		1365	AT1G27030	no symbol available	no full name available		933.052	0.651185	1.57046	0.0625145	10.4166	2.08369e-25	9.41754e-24
		1366	AT1G69170	AtSPL6, SPL6	SQUAMOSA PROMOTER BINDING PROTEIN (SBP)-domain transcription factor 6		149.796	0.650281	1.56947	0.154568	4.20709	2.58675e-05	0.000174611
		1367	AT5G11510	AtMYB3R4, MYB3R-4	myb domain protein 3r-4, myb domain protein 3R4		280.905	0.650225	1.56941	0.13832	4.70087	2.59061e-06	2.1144e-05
		1368	AT3G10420	SPD1	SEEDLING PLASTID DEVELOPMENT 1		2338.03	0.648411	1.56744	0.0605287	10.7125	8.89644e-27	4.34758e-25
		1369	AT5G14210	no symbol available	no full name available		973.368	0.647994	1.56699	0.0705779	9.18127	4.26042e-20	1.38801e-18
		1370	AT3G53190	no symbol available	no full name available		1060.99	0.647112	1.56603	0.102175	6.33339	2.3984e-10	3.38096e-09
		1371	AT5G37010	no symbol available	no full name available		273.942	0.646903	1.5658	0.134246	4.81877	1.44445e-06	1.22407e-05
		1372	AT5G45920	GGL28	Guard-cell-enriched GDSL Lipase 28		85.3609	0.646862	1.56576	0.222965	2.90119	0.00371754	0.0144184
		1373	AT1G48600	AtPMT2, AtPMEAMT, PMEAMT	phosphoethanolamine N-methyltransferase, Phosphoethanolamine methyltransferase2		7155.8	0.646475	1.56534	0.0456283	14.1683	1.43938e-45	1.69665e-43
		1374	AT5G61480	TDR, PXY	TDIF receptor, PHLOEM INTERCALATED WITH XYLEM		673.154	0.646053	1.56488	0.0888387	7.2722	3.53684e-13	6.64773e-12
		1375	AT5G63990	no symbol available	no full name available		244.154	0.645974	1.5648	0.124672	5.18138	2.20253e-07	2.12787e-06
		1376	AT4G06701	#N/A	#N/A		95.5341	0.645906	1.56472	0.179622	3.59592	0.000323246	0.00169137
		1377	AT5G14700	no symbol available	no full name available		198.769	0.645854	1.56467	0.134712	4.79433	1.63222e-06	1.37476e-05
		1378	AT2G30820	no symbol available	no full name available		87.7898	0.645685	1.56448	0.181621	3.55513	0.000377797	0.00194299
		1379	AT3G11010	RLP34, AtRLP34	receptor like protein 34		107.896	0.645601	1.56439	0.193662	3.33365	0.000857146	0.00402416
		1380	AT1G13280	AOC4	allene oxide cyclase 4		581.325	0.645248	1.56401	0.0845403	7.63243	2.30378e-14	4.8078e-13
		1381	AT3G59765	#N/A	#N/A		178.407	0.644952	1.56369	0.197626	3.26349	0.00110048	0.00502315
		1382	AT3G52072	#N/A	#N/A		38.7467	0.644918	1.56365	0.264016	2.44272	0.014577	0.0455181
		1383	AT3G43960	no symbol available	no full name available		298.487	0.644384	1.56307	0.108404	5.9443	2.77646e-09	3.43684e-08
		1384	AT3G55290	SDRd	SHORT-CHAIN DEHYDROGENASE/REDUCTASE ISOFORM d		105.13	0.644227	1.5629	0.18053	3.56853	0.000358989	0.0018548
		1385	AT1G23140	CAR8	C2-domain ABA-related8		105.262	0.644207	1.56288	0.192818	3.34101	0.000834744	0.00393579
		1386	AT2G34150	ATRANGAP2, ATSCAR1, WAVE1, SCAR1	WISKOTT-ALDRICH SYNDROME PROTEIN FAMILY VERPROLIN HOMOLOGOUS PROTEIN 1		153.077	0.644066	1.56273	0.148389	4.34037	1.42241e-05	0.000101169
		1387	AT5G05240	no symbol available	no full name available		190.944	0.644063	1.56272	0.147477	4.36722	1.25836e-05	9.04604e-05
		1388	AT1G28470	NAC010, SND3, ANAC010	NAC domain containing protein 10, SECONDARY WALL-ASSOCIATED NAC DOMAIN PROTEIN 3		80.0945	0.64318	1.56177	0.184999	3.47668	0.000507672	0.00253156
		1389	AT3G19970	no symbol available	no full name available		214.808	0.641882	1.56036	0.136267	4.71048	2.47131e-06	2.02196e-05
		1390	AT4G27560	UGT79B2	0		825.83	0.640388	1.55875	0.0882761	7.25438	4.03511e-13	7.52996e-12
		1391	AT1G12060	ATBAG5, BAG5	BCL-2-associated athanogene 5		82.2771	0.640302	1.55866	0.187438	3.41607	0.00063533	0.00307848
		1392	AT1G09932	no symbol available	no full name available		66.9417	0.640249	1.5586	0.260723	2.45567	0.0140622	0.0441577
		1393	AT1G14120	AtDAO2	Auxin Oxidase		683.027	0.640027	1.55836	0.102048	6.27181	3.56869e-10	4.93577e-09
		1394	AT2G36970	no symbol available	no full name available		534.881	0.639938	1.55826	0.107671	5.94348	2.79027e-09	3.45208e-08
		1395	AT1G11440	no symbol available	no full name available		271.309	0.639608	1.55791	0.110173	5.80547	6.41845e-09	7.56191e-08
		1396	AT5G57390	CHO1, PLT5, EMK, AIL5	PLETHORA 5, EMBRYOMAKER, CHOTTO 1, AINTEGUMENTA-like 5		70.4857	0.639388	1.55767	0.23055	2.77331	0.00554892	0.0202459
		1397	AT2G41312	#N/A	#N/A		121.848	0.639133	1.55739	0.190156	3.36111	0.00077631	0.00368323
		1398	AT5G40330	MYB23, ATMYBRTF, ATMYB23	myb domain protein 23, MYB DOMAIN PROTEIN 23		81.632	0.638868	1.55711	0.192373	3.32099	0.000896993	0.00418555
		1399	AT5G48490	DIR1-like, DEG15	DIR1-like		1255.36	0.638607	1.55682	0.105572	6.04903	1.45721e-09	1.87092e-08
		1400	AT5G63650	SNRK2.5, SRK2H, SNRK2-5	SNF1-related protein kinase 2.5, SNF1-RELATED PROTEIN KINASE 2H		90.6754	0.638512	1.55672	0.211675	3.01647	0.00255734	0.0104228
		1401	AT3G04290	LTL1, ATLTL1	Li-tolerant lipase 1		2043.8	0.638462	1.55667	0.0763829	8.3587	6.34135e-17	1.6029e-15
		1402	AT5G25090	AtENODL13, ENODL13	early nodulin-like protein 13		314.316	0.637829	1.55599	0.137127	4.65138	3.29724e-06	2.6379e-05
		1403	AT4G18360	GOX3	glycolate oxidase 3		651.977	0.637083	1.55518	0.0796807	7.99544	1.29112e-15	2.96338e-14
		1404	AT3G06370	NHX4, ATNHX4	sodium hydrogen exchanger 4		137.508	0.637075	1.55517	0.147814	4.30998	1.63271e-05	0.000114976
		1405	AT3G02930	no symbol available	no full name available		236.686	0.636505	1.55456	0.168853	3.76959	0.000163516	0.00092313
		1406	AT3G02120	no symbol available	no full name available		384.215	0.636065	1.55408	0.121621	5.22989	1.69609e-07	1.66745e-06
		1407	AT1G18250	ATLP-1	0		687.905	0.636063	1.55408	0.101699	6.25435	3.99162e-10	5.49481e-09
		1408	AT4G17000	no symbol available	no full name available		221.289	0.636027	1.55404	0.158023	4.02491	5.69962e-05	0.000355385
		1409	AT2G44300	LTPG14	glycosylphosphatidylinositol-anchored lipid protein transfer 14		308.529	0.635931	1.55394	0.101733	6.25095	4.07951e-10	5.59835e-09
		1410	AT5G52540	no symbol available	no full name available		843.752	0.635541	1.55352	0.0729069	8.71716	2.85266e-18	8.05232e-17
		1411	AT1G47410	no symbol available	no full name available		162.473	0.634967	1.5529	0.138004	4.60106	4.20339e-06	3.30647e-05
		1412	AT1G16410	CYP79F1, BUS1, SPS1	SUPERSHOOT 1, BUSHY 1, cytochrome p450 79f1		1763.04	0.634601	1.55251	0.154399	4.11013	3.95437e-05	0.000255601
		1413	AT4G22840	BASS6	Bile Acid Sodium Symporter 6		167.226	0.63446	1.55236	0.137129	4.62673	3.71476e-06	2.94487e-05
		1414	AT1G74670	GASA6	GA-stimulated Arabidopsis 6		1282.29	0.634277	1.55216	0.1004	6.31747	2.65872e-10	3.73e-09
		1415	AT5G24310	ABIL3	ABL interactor-like protein 3		157.763	0.634256	1.55214	0.18487	3.43082	0.000601749	0.00293273
		1416	AT1G70460	PERK13, RHS10, AtPERK13	proline-rich extensin-like receptor kinase 13, root hair specific 10		88.69	0.634118	1.55199	0.185029	3.42712	0.000610013	0.00297177
		1417	AT3G07960	PIP5K6	phosphatidylinositol-4-phosphate 5-kinase 6		67.844	0.634034	1.5519	0.2459	2.57842	0.00992523	0.033047
		1418	AT4G03070	AOP1, AOP1.1, AOP	0		170.717	0.633577	1.55141	0.129016	4.91085	9.06807e-07	7.93693e-06
		1419	AT5G20790	no symbol available	no full name available		185.479	0.633454	1.55127	0.153571	4.12481	3.71033e-05	0.000241156
		1420	AT1G52400	BGL1, ATBG1, BGLU18	A. THALIANA BETA-GLUCOSIDASE 1, BETA-GLUCOSIDASE HOMOLOG 1, beta glucosidase 18		1989.32	0.633439	1.55126	0.102154	6.20084	5.61634e-10	7.58886e-09
		1421	AT5G55930	OPT1, ATOPT1	ARABIDOPSIS THALIANA OLIGOPEPTIDE TRANSPORTER 1, oligopeptide transporter 1		503.942	0.633317	1.55113	0.0911423	6.94866	3.68763e-12	6.31392e-11
		1422	AT2G35150	EXL7	EXORDIUM LIKE 7		54.0393	0.632887	1.55067	0.246493	2.56756	0.0102416	0.0338896
		1423	AT3G10940	LSF2	LIKE SEX4 2		818.432	0.63241	1.55015	0.0706701	8.94876	3.59483e-19	1.07556e-17
		1424	AT1G63650	EGL1, ATMYC-2, EGL3, AtEGL3	ENHANCER OF GLABRA 3		101.135	0.631632	1.54932	0.196972	3.20672	0.0013426	0.00595448
		1425	AT3G05870	APC11, ZGY1, ZYG1	anaphase-promoting complex/cyclosome 11, ZYGOTE -ARREST 1		93.486	0.630741	1.54836	0.187867	3.35739	0.000786828	0.00373012
		1426	AT4G33130	no symbol available	no full name available		91.3303	0.630105	1.54768	0.194932	3.23244	0.00122739	0.00552821
		1427	AT5G12970	MCTP5	multiple C2 domain and transmembrane region protein 5		108.045	0.629942	1.5475	0.180247	3.49488	0.000474272	0.00238529
		1428	AT2G28790	no symbol available	no full name available		573.123	0.629797	1.54735	0.212392	2.96526	0.00302425	0.0121037
		1429	AT4G35320	no symbol available	no full name available		364.594	0.628475	1.54593	0.105368	5.96456	2.45296e-09	3.05409e-08
		1430	AT5G63530	ATFP3, AtHMP54, FP3	farnesylated protein 3, ARABIDOPSIS THALIANA FARNESYLATED PROTEIN 3, HEAVY METAL ASSOCIATED PROTEIN 54		1583.77	0.628421	1.54587	0.0825923	7.60871	2.76836e-14	5.73651e-13
		1431	AT3G21700	SGP2, ATSGP2	0		214.994	0.628161	1.54559	0.125149	5.01932	5.18551e-07	4.70366e-06
		1432	AT1G17590	NF-YA8	nuclear factor Y, subunit A8		131.655	0.628072	1.5455	0.164236	3.8242	0.0001312	0.000757273
		1433	AT1G75090	no symbol available	no full name available		97.817	0.627273	1.54464	0.18233	3.44032	0.000581023	0.00284542
		1434	AT2G47860	SETH6	0		181.753	0.627089	1.54445	0.147193	4.26031	2.04146e-05	0.000140512
		1435	AT5G65280	GCL1	GCR2-like 1		141.819	0.626637	1.54396	0.145876	4.29568	1.74156e-05	0.000121655
		1436	AT2G36026	no symbol available	no full name available		65.0472	0.626001	1.54328	0.219342	2.85399	0.00431741	0.0163969
		1437	AT5G20150	SPX1, ATSPX1	SPX domain gene 1, ARABIDOPSIS THALIANA SPX DOMAIN GENE 1		370.617	0.625825	1.54309	0.105993	5.90439	3.53946e-09	4.31523e-08
		1438	AT2G24762	GDU4, AtGDU4	glutamine dumper 4		640.94	0.625078	1.54229	0.0812919	7.6893	1.47941e-14	3.14051e-13
		1439	AT1G72800	no symbol available	no full name available		99.5154	0.624244	1.5414	0.211677	2.94904	0.00318768	0.0126606
		1440	AT5G20190	no symbol available	no full name available		1692	0.624026	1.54117	0.0604426	10.3243	5.47311e-25	2.40417e-23
		1441	AT2G26760	CYCB1;4	Cyclin B1;4		321.487	0.623874	1.54101	0.11124	5.60837	2.04241e-08	2.27595e-07
		1442	AT4G36010	no symbol available	no full name available		120.731	0.623515	1.54062	0.155307	4.01473	5.95132e-05	0.000369802
		1443	AT1G73370	ATSUS6, SUS6	ARABIDOPSIS THALIANA SUCROSE SYNTHASE 6, sucrose synthase 6		193.713	0.623504	1.54061	0.151317	4.12051	3.7803e-05	0.00024516
		1444	AT1G19190	NPF5.1	0		50.1539	0.623017	1.54009	0.241476	2.58004	0.00987899	0.0329462
		1445	AT1G30530	UGT78D1	UDP-glucosyl transferase 78D1		2138.69	0.622853	1.53992	0.073686	8.4528	2.84408e-17	7.37167e-16
		1446	AT4G39940	APK2, AKN2	APS-kinase 2, ADENOSINE-5'-PHOSPHOSULFATE (APS) KINASE 2		1586.41	0.622843	1.53991	0.0850133	7.32642	2.36376e-13	4.51521e-12
		1447	AT4G22666	LTPG28	glycosylphosphatidylinositol-anchored lipid protein transfer 28		220.839	0.622053	1.53906	0.178593	3.48309	0.000495671	0.00247698
		1448	AT3G07390	AIR12	Auxin-Induced in Root cultures 12		829.523	0.621955	1.53896	0.0753458	8.25467	1.52324e-16	3.74536e-15
		1449	AT1G76620	PDE339	PIGMENT DEFECTIVE EMBRYO 339		123.531	0.621304	1.53826	0.163048	3.81057	0.000138648	0.000795699
		1450	AT5G52450	no symbol available	no full name available		674.902	0.620713	1.53764	0.0756151	8.20885	2.23314e-16	5.37811e-15
		1451	AT2G10931	no symbol available	no full name available		117.436	0.620553	1.53746	0.170086	3.64846	0.000263821	0.00140999
		1452	AT5G42500	no symbol available	no full name available		156.422	0.620332	1.53723	0.174682	3.5512	0.00038348	0.00197006
		1453	AT4G30650	no symbol available	no full name available		877.227	0.620318	1.53721	0.0904378	6.85906	6.93129e-12	1.14498e-10
		1454	AT5G48880	PKT2, PKT1, KAT5	3-KETO-ACYL-COENZYME A THIOLASE 5, peroxisomal 3-keto-acyl-CoA thiolase 2, PEROXISOMAL-3-KETO-ACYL-COA THIOLASE 1		1801.5	0.620229	1.53712	0.0783498	7.91615	2.44987e-15	5.4992e-14
		1455	AT4G03610	no symbol available	no full name available		100.284	0.620224	1.53711	0.174046	3.56356	0.000365859	0.0018878
		1456	AT3G55760	LESV	LIKE EARLY STARVATION		528.088	0.619849	1.53671	0.0898337	6.89996	5.20189e-12	8.69714e-11
		1457	AT4G02630	no symbol available	no full name available		432.887	0.619836	1.5367	0.0993109	6.24137	4.33755e-10	5.93963e-09
		1458	AT2G03550	no symbol available	no full name available		707.087	0.619816	1.53668	0.0896761	6.91172	4.788e-12	8.0684e-11
		1459	AT4G13770	REF2, CYP83A1	REDUCED EPIDERMAL FLUORESCENCE 2, "cytochrome P450, family 83, subfamily A, polypeptide 1"		3537.04	0.619453	1.53629	0.0627679	9.86894	5.67607e-23	2.21169e-21
		1460	AT2G34920	EDA18	embryo sac development arrest 18		122.89	0.619308	1.53614	0.165408	3.74412	0.000181025	0.00100913
		1461	AT2G22610	MDKIN2	MALECTIN DOMAIN KINESIN 2		346.281	0.61883	1.53563	0.111948	5.52782	3.24231e-08	3.5276e-07
		1462	AT1G14190	no symbol available	no full name available		67.9203	0.618431	1.5352	0.233387	2.6498	0.00805383	0.0277169
		1463	AT5G54660	no symbol available	no full name available		246.956	0.617796	1.53453	0.108344	5.70217	1.1829e-08	1.35683e-07
		1464	AT1G75110	RRA2	REDUCED RESIDUAL ARABINOSE 2		59.1903	0.616996	1.53368	0.253004	2.43868	0.014741	0.0459265
		1465	AT4G14680	APS3, ATPS3	ATP-sulfurylase 3		856.422	0.616536	1.53319	0.0850156	7.25203	4.10558e-13	7.64929e-12
		1466	AT1G19840	SAUR53	SMALL AUXIN UPREGULATED RNA 53		57.1469	0.615591	1.53219	0.238588	2.58014	0.00987612	0.0329443
		1467	AT1G49450	AIW2	ABA-induced WD40 repeat 2		85.1266	0.615239	1.53181	0.195715	3.14354	0.00166917	0.00720666
		1468	AT5G66080	APD9, FGT2	Arabidopsis Pp2c clade D 9, FORGETTER2		66.4489	0.615005	1.53156	0.212611	2.89263	0.0038203	0.014773
		1469	AT5G44820	no symbol available	no full name available		61.4273	0.61439	1.53091	0.215762	2.84754	0.00440586	0.0166852
		1470	AT1G46264	AT-HSFB4, HSFB4, SCZ	SCHIZORIZA, heat shock transcription factor B4		158.864	0.614296	1.53081	0.148066	4.1488	3.34217e-05	0.000219662
		1471	AT5G47960	SMG1, ATRABA4C, RABA4C	RAB GTPase homolog A4C, SMALL MOLECULAR WEIGHT G-PROTEIN 1		101.589	0.614173	1.53068	0.193576	3.17278	0.00150988	0.0066077
		1472	AT1G04770	SDI2	Sulfur Deficiency Induced 2		1080.63	0.614086	1.53059	0.087993	6.97881	2.97693e-12	5.14211e-11
		1473	AT4G36280	MORC2, CRH1, AtMORC2	microrchidia 2, CRT1 Homologue 1		102.724	0.614084	1.53059	0.163858	3.74766	0.00017849	0.000995919
		1474	AT3G01710	no symbol available	no full name available		201.084	0.614043	1.53054	0.195402	3.14246	0.00167533	0.00723058
		1475	AT5G48500	no symbol available	no full name available		451.389	0.613765	1.53025	0.110504	5.55421	2.78872e-08	3.05535e-07
		1476	AT1G73630	no symbol available	no full name available		160.563	0.613602	1.53007	0.136525	4.49442	6.97591e-06	5.25816e-05
		1477	AT3G05685	no symbol available	no full name available		49.8469	0.61342	1.52988	0.23939	2.56243	0.0103942	0.0342948
		1478	AT1G45130	AtBGAL5, BGAL5	beta-galactosidase 5		1060.2	0.613214	1.52966	0.0739673	8.29034	1.12928e-16	2.79426e-15
		1479	AT1G07610	MT1C	metallothionein 1C		4937.36	0.613009	1.52945	0.079817	7.68018	1.58871e-14	3.36643e-13
		1480	AT5G22740	ATCSLA2, CSLA2, CSLA02, ATCSLA02	CELLULOSE SYNTHASE-LIKE A 2, ARABIDOPSIS THALIANA CELLULOSE SYNTHASE-LIKE A2, ARABIDOPSIS THALIANA CELLULOSE SYNTHASE-LIKE A02, cellulose synthase-like A02		1167.8	0.612925	1.52936	0.062529	9.80225	1.10105e-22	4.19955e-21
		1481	AT5G58700	ATPLC4, PLC4	phosphatidylinositol-specific phospholipase C4		306.851	0.612882	1.52931	0.102486	5.98013	2.22962e-09	2.79083e-08
		1482	AT2G38070	OPL2	Octopus Like 2		92.0079	0.612519	1.52893	0.221124	2.77002	0.00560523	0.0204228
		1483	AT5G03110	no symbol available	no full name available		119.327	0.612413	1.52881	0.160495	3.81578	0.000135751	0.000780854
		1484	AT1G62320	no symbol available	no full name available		60.0444	0.612386	1.52879	0.241412	2.53669	0.0111906	0.0365394
		1485	AT5G18370	DSC2	DOMINANT SUPRESSOR OF camta3 NUMBER 2		162.599	0.611864	1.52823	0.167944	3.64327	0.000269199	0.00143612
		1486	AT2G39310	JAL22	jacalin-related lectin 22		4693.91	0.611695	1.52805	0.0708486	8.63384	5.93268e-18	1.64301e-16
		1487	AT1G08250	ADT6, AtADT6	Arabidopsis thaliana arogenate dehydratase 6, arogenate dehydratase 6		392.537	0.61149	1.52784	0.0921848	6.63331	3.28246e-11	5.08564e-10
		1488	AT2G43800	FH2	Formin 2, formin homology 2		673.42	0.611456	1.5278	0.0882483	6.92882	4.24378e-12	7.19785e-11
		1489	AT1G11840	AtGLYI3, GLX1, ATGLX1	glyoxalaseI 3, glyoxalase I homolog		8748.86	0.611373	1.52771	0.0393963	15.5185	2.5993e-54	4.14775e-52
		1490	AT4G23000	no symbol available	no full name available		107.46	0.611369	1.52771	0.20016	3.05441	0.00225507	0.00936231
		1491	AT1G67870	no symbol available	no full name available		6548.18	0.611178	1.52751	0.0558219	10.9487	6.73982e-28	3.51324e-26
		1492	AT4G35270	NLP2	NIN-like protein 2		444.254	0.611104	1.52743	0.0932039	6.55663	5.50378e-11	8.37239e-10
		1493	AT3G04230	no symbol available	no full name available		309.444	0.611031	1.52735	0.1132	5.39778	6.74695e-08	7.04017e-07
		1494	AT1G31770	AtABCG14, ABCG14	ATP-binding cassette G14		1115.63	0.610927	1.52724	0.0701912	8.70375	3.21093e-18	9.03102e-17
		1495	AT1G22370	AtUGT85A5, UGT85A5	UDP-glucosyl transferase 85A5		194.767	0.610605	1.5269	0.147667	4.13501	3.54937e-05	0.000232044
		1496	AT3G25710	BHLH32, TMO5, ATAIG1	basic helix-loop-helix 32, TARGET OF MONOPTEROS 5		316.709	0.609295	1.52551	0.0974243	6.25404	3.99969e-10	5.50268e-09
		1497	AT4G05390	ATRFNR1, RFNR1	root FNR 1		1356.46	0.608241	1.5244	0.0729217	8.34102	7.36534e-17	1.85176e-15
		1498	AT1G73640	RABA6a, AtRABA6a	RAB GTPase homolog A6A		80.074	0.607866	1.524	0.210645	2.88574	0.00390492	0.0150382
		1499	AT5G03760	CSLA09, CSLA9, ATCSLA9, RAT4, ATCSLA09	CELLULOSE SYNTHASE LIKE A9, RESISTANT TO AGROBACTERIUM TRANSFORMATION 4		1600.26	0.607714	1.52384	0.0689167	8.81809	1.1643e-18	3.38847e-17
		1500	AT5G02950	PDP5	PWWP DOMAIN PROTEIN 5		68.1925	0.607359	1.52347	0.217545	2.79188	0.00524033	0.0192789
		1501	AT5G41900	no symbol available	no full name available		125.775	0.607304	1.52341	0.166887	3.63901	0.00027369	0.00145776
		1502	AT2G24440	no symbol available	no full name available		103.476	0.6073	1.52341	0.178255	3.40692	0.000656993	0.00316775
		1503	AT2G39920	no symbol available	no full name available		104.212	0.607218	1.52332	0.170997	3.55105	0.000383703	0.00197078
		1504	AT4G05020	NDB2	NAD(P)H dehydrogenase B2		739.549	0.606063	1.5221	0.0840627	7.20966	5.60919e-13	1.02954e-11
		1505	AT1G53140	DRP5A	Dynamin related protein 5A		276.231	0.605791	1.52181	0.130173	4.65375	3.25947e-06	2.61328e-05
		1506	AT3G58200	no symbol available	no full name available		48.0145	0.603559	1.51946	0.243555	2.47812	0.0132076	0.0419228
		1507	AT1G54450	no symbol available	no full name available		92.9728	0.603164	1.51904	0.206376	2.92264	0.00347074	0.0135896
		1508	AT4G09060	no symbol available	no full name available		117.098	0.603014	1.51889	0.181175	3.32836	0.000873604	0.00408698
		1509	AT5G63595	FLS4, ATFLS4	flavonol synthase 4		74.0152	0.602794	1.51865	0.192728	3.1277	0.00176181	0.00755792
		1510	AT3G52900	no symbol available	no full name available		271.404	0.60255	1.5184	0.108637	5.54646	2.91504e-08	3.18631e-07
		1511	AT1G28610	GGL3	Guard-cell-enriched GDSL Lipase 3		374.021	0.602389	1.51823	0.11975	5.03038	4.89506e-07	4.46436e-06
		1512	AT5G14450	no symbol available	no full name available		288.107	0.602012	1.51783	0.115065	5.23193	1.67747e-07	1.64982e-06
		1513	AT1G30600	no symbol available	no full name available		486.464	0.601753	1.51756	0.131433	4.57841	4.68529e-06	3.6549e-05
		1514	AT2G39420	MAGL8	0		407.76	0.601532	1.51733	0.110905	5.42387	5.83217e-08	6.14027e-07
		1515	AT5G55830	LecRK-S.7	L-type lectin receptor kinase S.7		78.7887	0.601151	1.51693	0.213324	2.81802	0.00483207	0.0180113
		1516	AT4G14020	no symbol available	no full name available		528.904	0.60101	1.51678	0.124496	4.82754	1.38228e-06	1.17607e-05
		1517	AT4G08685	SAH7	0		793.665	0.600854	1.51661	0.0742194	8.09564	5.69651e-16	1.33356e-14
		1518	AT1G54820	no symbol available	no full name available		591.623	0.600834	1.51659	0.0810057	7.41719	1.19634e-13	2.33855e-12
		1519	AT2G44450	BGLU15	beta glucosidase 15		256.559	0.600568	1.51631	0.128651	4.66818	3.03877e-06	2.45118e-05
		1520	AT2G31560	no symbol available	no full name available		542.864	0.600252	1.51598	0.0948984	6.3252	2.529e-10	3.55226e-09
		1521	AT1G04160	XIB, XI-B, ATXIB, XI-8	myosin XI B, ARABIDOPSIS THALIANA MYOSIN XI B, MYOSIN XI-8, MYOSIN XI B		253.319	0.600231	1.51596	0.126535	4.74361	2.09948e-06	1.74204e-05
		1522	AT3G20150	no symbol available	no full name available		446.768	0.599939	1.51565	0.115409	5.19837	2.01043e-07	1.95274e-06
		1523	AT4G38860	SAUR16	SMALL AUXIN UPREGULATED RNA 16		395.34	0.599695	1.5154	0.101253	5.92272	3.16652e-09	3.88681e-08
		1524	AT3G19710	BCAT4	branched-chain aminotransferase4		2449.47	0.599149	1.51482	0.070658	8.47957	2.26034e-17	5.91751e-16
		1525	AT3G10570	CYP77A6	cytochrome P450, family 77, subfamily A, polypeptide 6		234.479	0.598504	1.51415	0.150779	3.96942	7.20481e-05	0.000439198
		1526	AT4G21865	no symbol available	no full name available		53.383	0.598252	1.51388	0.237498	2.51898	0.0117695	0.0381216
		1527	AT4G37750	ANT, CKC1, DRG, CKC, AtANT	COMPLEMENTING A PROTEIN KINASE C MUTANT 1, AINTEGUMENTA, DRAGON		498.205	0.59818	1.51381	0.233477	2.56205	0.0104055	0.0343091
		1528	AT2G44110	MLO15, ATMLO15	MILDEW RESISTANCE LOCUS O 15		90.357	0.597827	1.51344	0.192876	3.09954	0.0019382	0.00819473
		1529	AT4G01460	no symbol available	no full name available		233.759	0.597518	1.51311	0.11842	5.04574	4.51774e-07	4.13632e-06
		1530	AT1G48260	CIPK17, SnRK3.21	SNF1-RELATED PROTEIN KINASE 3.21, CBL-interacting protein kinase 17		145.446	0.597279	1.51286	0.15185	3.93334	8.37739e-05	0.000503352
		1531	AT1G73690	AT;CDKD;1, CDKD1;1, CAK3AT	CYCLIN-DEPENDENT KINASE D1, cyclin-dependent kinase D1;1		69.9309	0.59718	1.51276	0.212966	2.80411	0.00504564	0.018683
		1532	AT1G10750	no symbol available	no full name available		91.3089	0.597042	1.51261	0.174871	3.41419	0.000639716	0.00309654
		1533	AT5G54270	LHCB3, LHCB3*1	light-harvesting chlorophyll B-binding protein 3		79195.2	0.596987	1.51255	0.0727706	8.20368	2.3313e-16	5.60874e-15
		1534	AT4G33810	no symbol available	no full name available		87.906	0.596836	1.5124	0.2271	2.62807	0.00858698	0.0293024
		1535	AT3G20470	ATGRP-5, GRP5, GRP-5, ATGRP5	glycine-rich protein 5, GLYCINE-RICH PROTEIN 5		861.715	0.596764	1.51232	0.0917074	6.50726	7.65347e-11	1.14714e-09
		1536	AT1G14970	no symbol available	no full name available		162.428	0.596629	1.51218	0.13922	4.2855	1.82326e-05	0.000126947
		1537	AT4G30960	ATCIPK6, CIPK6, SNRK3.14, SIP3	SNF1-RELATED PROTEIN KINASE 3.14, SOS3-interacting protein 3, CBL-INTERACTING PROTEIN KINASE 6		7016.48	0.596551	1.5121	0.0488828	12.2037	2.97061e-34	2.14405e-32
		1538	AT3G26330	CYP71B37	cytochrome P450, family 71, subfamily B, polypeptide 37		336.802	0.596427	1.51197	0.111305	5.35851	8.39089e-08	8.61756e-07
		1539	AT3G49750	RLP44, AtRLP44	receptor like protein 44		109.634	0.596151	1.51168	0.191762	3.10881	0.00187842	0.00797214
		1540	AT2G32280	VCC	VASCULATURE COMPLEXITY AND CONNECTIVITY		114.987	0.595482	1.51098	0.173019	3.44172	0.000578028	0.0028336
		1541	AT3G21180	ATACA9, ACA9	autoinhibited Ca(2+)-ATPase 9		57.9666	0.595253	1.51074	0.22217	2.67927	0.00737836	0.0257589
		1542	AT3G13560	no symbol available	no full name available		554.481	0.595251	1.51074	0.106528	5.58776	2.30015e-08	2.54263e-07
		1543	AT3G23570	no symbol available	no full name available		779.39	0.593189	1.50858	0.0708797	8.36896	5.81269e-17	1.47244e-15
		1544	AT1G58280	no symbol available	no full name available		352.22	0.593135	1.50852	0.133769	4.43401	9.24957e-06	6.8143e-05
		1545	AT2G43100	IPMI2, IPMI SSU2, ATLEUD1	isopropylmalate isomerase 2, isopropylmalate isomerase small sub-unit 2		2150.43	0.591733	1.50706	0.0940752	6.29	3.17471e-10	4.41691e-09
		1546	AT4G14150	KINESIN-12A, PAKRP1	phragmoplast-associated kinesin-related protein 1		174.862	0.591458	1.50677	0.147864	4	6.33413e-05	0.000391308
		1547	AT2G19170	SLP3	subtilisin-like serine protease 3		372.656	0.591228	1.50653	0.142089	4.16095	3.16924e-05	0.000209529
		1548	AT1G61580	RPL3B, ARP2	ARABIDOPSIS RIBOSOMAL PROTEIN 2, R-protein L3 B		711.407	0.591061	1.50635	0.102214	5.78255	7.35754e-09	8.62498e-08
		1549	AT2G27510	ATFD3, FD3	ferredoxin 3		3040.45	0.590951	1.50624	0.0549355	10.7572	5.48294e-27	2.69066e-25
		1550	AT1G73590	PIN1, ATPIN1	ARABIDOPSIS THALIANA PIN-FORMED 1, PIN-FORMED 1		398.271	0.590144	1.5054	0.111791	5.279	1.29894e-07	1.29878e-06
		1551	AT2G35960	NHL12	NDR1/HIN1-like 12		634.268	0.590064	1.50531	0.0757884	7.78568	6.93368e-15	1.50596e-13
		1552	AT3G12145	FLR1, FTM4	FLOR1, FLORAL TRANSITION AT THE MERISTEM4		258.37	0.589837	1.50508	0.121195	4.86687	1.13382e-06	9.80681e-06
		1553	AT1G63710	CYP86A7	cytochrome P450, family 86, subfamily A, polypeptide 7		69.6219	0.589016	1.50422	0.217092	2.71322	0.00666336	0.0236678
		1554	AT1G53640	no symbol available	no full name available		90.0815	0.588877	1.50408	0.230131	2.55888	0.010501	0.0345764
		1555	AT1G15820	CP24, LHCB6	light harvesting complex photosystem II subunit 6		84104.1	0.588531	1.50371	0.0600947	9.79339	1.202e-22	4.56974e-21
		1556	AT2G37390	NAKR2, AtHMP21	HEAVY METAL ASSOCIATED PROTEIN 21, SODIUM POTASSIUM ROOT DEFECTIVE 2		167.605	0.587481	1.50262	0.164726	3.56641	0.000361909	0.00186865
		1557	AT3G01410	no symbol available	no full name available		233.389	0.58738	1.50252	0.16871	3.4816	0.000498434	0.00248867
		1558	AT1G69440	AGO7, ZIP	ZIPPY, ARGONAUTE7		131.825	0.587223	1.50235	0.18052	3.25296	0.00114208	0.0051943
		1559	AT1G76800	VTL2, AtVTL2	Vacuolar Iron Transporter-Like 2		61.0407	0.58689	1.50201	0.221349	2.65143	0.00801524	0.0276085
		1560	AT5G20540	BRXL4, ATBRXL4, BRX-LIKE4	BREVIS RADIX-like 4		330.384	0.586577	1.50168	0.110359	5.31518	1.06551e-07	1.07639e-06
		1561	AT5G66005	no symbol available	no full name available		194.306	0.585686	1.50075	0.122256	4.79065	1.66242e-06	1.39869e-05
		1562	AT4G33770	ITPK2, AtITPK2	inositol 1,3,4-trisphosphate 5/6 kinase 2		255.476	0.584122	1.49913	0.114203	5.11478	3.14108e-07	2.95668e-06
		1563	AT3G51450	no symbol available	no full name available		90.9297	0.584051	1.49905	0.210261	2.77774	0.00547384	0.0200164
		1564	AT1G24100	UGT74B1	UDP-glucosyl transferase 74B1		1622.59	0.582992	1.49795	0.0690491	8.44316	3.08881e-17	7.97076e-16
		1565	AT3G56810	no symbol available	no full name available		204.364	0.582528	1.49747	0.126786	4.59458	4.33612e-06	3.40289e-05
		1566	AT5G19730	no symbol available	no full name available		539.983	0.582436	1.49738	0.079536	7.32293	2.42623e-13	4.63077e-12
		1567	AT1G77110	PIN6	PIN-FORMED 6		86.5563	0.582421	1.49736	0.222062	2.62279	0.0087213	0.0296795
		1568	AT5G38940	no symbol available	no full name available		387.744	0.582288	1.49722	0.135921	4.28401	1.83553e-05	0.000127611
		1569	AT5G63590	ATFLS3, FLS3	flavonol synthase 3		303.095	0.58111	1.496	0.120561	4.82004	1.43528e-06	1.21675e-05
		1570	AT1G03130	PSAD-2	photosystem I subunit D-2		16934	0.580329	1.49519	0.0607006	9.56051	1.17179e-21	4.18366e-20
		1571	AT3G03530	AtNPC4, NPC4	non-specific phospholipase C4		95.252	0.579906	1.49475	0.18521	3.13108	0.00174165	0.00748378
		1572	AT1G02205	CER22, CER1	ECERIFERUM 22, ECERIFERUM 1		703.027	0.579324	1.49415	0.0838203	6.9115	4.79564e-12	8.07547e-11
		1573	AT3G10080	no symbol available	no full name available		276.197	0.578632	1.49343	0.111527	5.18829	2.12237e-07	2.05551e-06
		1574	AT4G01480	PPa5, AtPPa5	pyrophosphorylase 5		924.531	0.578583	1.49338	0.0823858	7.02284	2.17398e-12	3.81985e-11
		1575	AT1G62800	ASP4	aspartate aminotransferase 4		487.609	0.577873	1.49265	0.0883843	6.53819	6.22692e-11	9.42963e-10
		1576	AT2G28550	TOE1, RAP2.7	TARGET OF EARLY ACTIVATION TAGGED (EAT) 1, related to AP2.7		1897.37	0.577595	1.49236	0.0548259	10.5351	5.95359e-26	2.79307e-24
		1577	AT4G16750	ERF39	Ethylene-responsive transcription factor 39		100.364	0.576708	1.49144	0.194826	2.96012	0.00307524	0.0122814
		1578	AT5G41130	ELT5	0		162.156	0.576705	1.49144	0.157167	3.66938	0.000243137	0.001312
		1579	AT5G40550	AtSGF29b, SGF29b	SaGa associated Factor 29 b		152.324	0.576669	1.4914	0.159401	3.61773	0.000297194	0.00156905
		1580	AT1G58520	RXW8	0		661.175	0.576471	1.4912	0.0754807	7.63734	2.21755e-14	4.64438e-13
		1581	AT1G80520	no symbol available	no full name available		63.8541	0.575657	1.49036	0.221717	2.59636	0.00942179	0.0316765
		1582	AT1G65310	XTH17, ATXTH17	XYLOGLUCAN ENDOTRANSGLUCOSYLASE/HYDROLASE 17, xyloglucan endotransglucosylase/hydrolase 17		333.647	0.575442	1.49013	0.13468	4.27265	1.93161e-05	0.000133657
		1583	AT5G64080	AtXYP1, XYP1, LTPG31	xylogen protein 1, glycosylphosphatidylinositol-anchored lipid protein transfer 31		270.559	0.575123	1.4898	0.111734	5.14725	2.64337e-07	2.51748e-06
		1584	AT5G56120	no symbol available	no full name available		451.364	0.575103	1.48978	0.12479	4.60857	4.05449e-06	3.19577e-05
		1585	AT5G02370	no symbol available	no full name available		171.658	0.574758	1.48943	0.159955	3.59325	0.000326577	0.00170651
		1586	AT3G60160	MRP9, ABCC9, ATMRP9	ATP-binding cassette C9, multidrug resistance-associated protein 9		98.3797	0.574684	1.48935	0.206672	2.78066	0.00542482	0.019858
		1587	AT1G68725	ATAGP19, AGP19	arabinogalactan protein 19, ARABINOGALACTAN PROTEIN 19		68.355	0.574209	1.48886	0.206381	2.78228	0.00539791	0.0197742
		1588	AT1G68585	no symbol available	no full name available		211.186	0.573528	1.48816	0.121479	4.72123	2.34427e-06	1.9281e-05
		1589	AT4G27900	no symbol available	no full name available		421.207	0.572896	1.48751	0.086497	6.62331	3.51235e-11	5.42391e-10
		1590	AT1G06000	UGT89C1	0		1921.17	0.572841	1.48745	0.0639946	8.95139	3.51021e-19	1.05293e-17
		1591	AT1G80280	no symbol available	no full name available		786.681	0.572811	1.48742	0.115857	4.94411	7.64922e-07	6.76575e-06
		1592	AT5G02520	KNL2	KINETOCHORE NULL 2		63.6898	0.572651	1.48725	0.227927	2.51243	0.0119903	0.0387247
		1593	AT4G27595	no symbol available	no full name available		395.883	0.572402	1.487	0.109469	5.22892	1.70505e-07	1.67555e-06
		1594	AT5G53830	MVQ3	MPK3/6-targeted VQP 3		148.821	0.57229	1.48688	0.138764	4.12418	3.72057e-05	0.000241687
		1595	AT5G26230	MAKR1	membrane-associated kinase regulator 1		125.54	0.572169	1.48676	0.170884	3.3483	0.000813095	0.00383989
		1596	AT2G33110	VAMP723, ATVAMP723	vesicle-associated membrane protein 723		78.3439	0.571365	1.48593	0.228199	2.5038	0.0122868	0.0394809
		1597	AT1G03310	ATISA2, BE2, DBE1, ISA2, AtBE2	debranching enzyme 1, BRANCHING ENZYME 2, ARABIDOPSIS THALIANA ISOAMYLASE 2		1302.94	0.57044	1.48498	0.0724702	7.87137	3.50778e-15	7.78449e-14
		1598	AT5G57070	no symbol available	no full name available		427.287	0.570143	1.48467	0.0944283	6.03784	1.56193e-09	1.99446e-08
		1599	AT2G35350	PLL1	poltergeist like 1		160.525	0.570049	1.48457	0.148745	3.83239	0.000126906	0.000734655
		1600	AT1G50950	PDI13	0		82.75	0.569627	1.48414	0.214032	2.66141	0.00778148	0.0269417
		1601	AT5G01890	PXC2	PXY/TDR-correlated 2		695.844	0.569367	1.48387	0.0881811	6.45679	1.06946e-10	1.57776e-09
		1602	AT2G22500	ATPUMP5, UCP5, DIC1	uncoupling protein 5, DICARBOXYLATE CARRIER 1, PLANT UNCOUPLING MITOCHONDRIAL PROTEIN 5		613.991	0.569292	1.4838	0.102174	5.57178	2.52147e-08	2.77421e-07
		1603	AT4G31840	ENODL15, AtENODL15	early nodulin-like protein 15		959.957	0.56929	1.48379	0.0919256	6.19294	5.90527e-10	7.94722e-09
		1604	AT4G20240	CYP71A27	cytochrome P450, family 71, subfamily A, polypeptide 27		293.127	0.569022	1.48352	0.122272	4.65373	3.25978e-06	2.61328e-05
		1605	AT4G13860	no symbol available	no full name available		424.78	0.568892	1.48338	0.1061	5.36185	8.23743e-08	8.4748e-07
		1606	AT4G34160	CYCD3, CYCD3;1	CYCLIN D3;1		619.179	0.568718	1.48321	0.0772425	7.36276	1.80143e-13	3.47787e-12
		1607	AT5G21100	no symbol available	no full name available		1349.04	0.568542	1.48302	0.0611329	9.30009	1.40324e-20	4.67555e-19
		1608	AT1G27660	PFA5	PERICYCLE FACTOR TYPE-A 5		130.429	0.568301	1.48278	0.188016	3.02262	0.00250595	0.0102515
		1609	AT3G53100	no symbol available	no full name available		363.457	0.568218	1.48269	0.0924675	6.14505	7.99382e-10	1.06118e-08
		1610	AT1G70710	GH9B1, CEL1, ATGH9B1	CELLULASE 1, glycosyl hydrolase 9B1		587.827	0.56802	1.48249	0.0798365	7.11479	1.12086e-12	2.01625e-11
		1611	AT1G80690	no symbol available	no full name available		238.203	0.567937	1.4824	0.147237	3.8573	0.000114645	0.00067113
		1612	AT5G09800	PUB28	0		66.2607	0.566186	1.4806	0.219047	2.58478	0.00974421	0.032583
		1613	AT3G28080	UMAMIT47	Usually multiple acids move in and out Transporters 47		348.561	0.565877	1.48029	0.111394	5.07994	3.7755e-07	3.50299e-06
		1614	AT1G20060	no symbol available	no full name available		125.8	0.565795	1.4802	0.166857	3.3909	0.000696627	0.00333758
		1615	AT4G10390	no symbol available	no full name available		97.0199	0.5655	1.4799	0.170024	3.32601	0.000880996	0.00411828
		1616	AT4G18610	LSH9	LIGHT SENSITIVE HYPOCOTYLS 9		111.812	0.565473	1.47987	0.206472	2.73874	0.0061675	0.0221446
		1617	AT3G44320	NIT3, AtNIT3	NITRILASE 3, nitrilase 3		823.439	0.565449	1.47985	0.0894688	6.32008	2.61433e-10	3.66992e-09
		1618	AT4G09890	no symbol available	no full name available		445.93	0.565315	1.47971	0.107475	5.25995	1.44094e-07	1.42978e-06
		1619	AT4G24350	no symbol available	no full name available		1010.94	0.565079	1.47947	0.0715664	7.89588	2.88276e-15	6.43397e-14
		1620	AT1G65860	FMO GS-OX1	flavin-monooxygenase glucosinolate S-oxygenase 1		294.245	0.56458	1.47896	0.135602	4.1635	3.13402e-05	0.000207552
		1621	AT5G62550	no symbol available	no full name available		451.398	0.564085	1.47845	0.0944546	5.97202	2.34337e-09	2.92385e-08
		1622	AT5G26260	no symbol available	no full name available		2797.94	0.563407	1.47775	0.16917	3.33042	0.000867138	0.0040624
		1623	AT5G42860	CC2	companion of cellulose synthase 2		260.056	0.562173	1.47649	0.120496	4.66551	3.07851e-06	2.47983e-05
		1624	AT3G57830	no symbol available	no full name available		191.318	0.561937	1.47625	0.127787	4.39745	1.0953e-05	7.93715e-05
		1625	AT1G44110	CYCA1;1	Cyclin A1;1		348.353	0.561889	1.4762	0.130154	4.3171	1.58089e-05	0.0001116
		1626	AT4G15390	no symbol available	no full name available		1405.92	0.561618	1.47592	0.0717851	7.82361	5.13314e-15	1.12953e-13
		1627	AT1G12110	NRT1, AtNPF6.3, ATNRT1, B-1, NRT1.1, CHL1, NPF6.3, CHL1-1	CHLORINA 1, ARABIDOPSIS THALIANA NITRATE TRANSPORTER 1, nitrate transporter 1.1, NRT1/ PTR family 6.3, NITRATE TRANSPORTER 1		6686.19	0.561314	1.47561	0.0627718	8.94214	3.81694e-19	1.13766e-17
		1628	AT5G66420	no symbol available	no full name available		1289.95	0.56074	1.47503	0.066354	8.45074	2.89468e-17	7.49455e-16
		1629	AT1G56630	no symbol available	no full name available		70.9352	0.56049	1.47477	0.230841	2.42803	0.0151809	0.0471592
		1630	AT1G49750	no symbol available	no full name available		1885.51	0.55997	1.47424	0.0608915	9.1962	3.70834e-20	1.2149e-18
		1631	AT2G28780	no symbol available	no full name available		675.831	0.559505	1.47376	0.108575	5.15318	2.561e-07	2.44499e-06
		1632	AT1G28290	AGP31	arabinogalactan protein 31		3103.63	0.559428	1.47368	0.0877785	6.37318	1.85152e-10	2.64662e-09
		1633	AT3G58850	HLH2, PAR2	PHY RAPIDLY REGULATED 2		106.217	0.558844	1.47309	0.17879	3.1257	0.00177383	0.00760255
		1634	AT1G70890	MLP43	MLP-like protein 43, major latex protein like 43		2653.68	0.558594	1.47283	0.061466	9.08786	1.01011e-19	3.15921e-18
		1635	AT4G01060	ETC3, CPL3	CAPRICE-like MYB3, ENHANCER OF TRY AND CPC 3		67.127	0.558507	1.47274	0.2233	2.50115	0.012379	0.0397501
		1636	AT3G15940	no symbol available	no full name available		667.654	0.558037	1.47226	0.0796803	7.00346	2.4972e-12	4.36165e-11
		1637	AT5G50150	LOTR1	LORD OF THE RINGS 1		368.072	0.557775	1.472	0.0988324	5.64365	1.66485e-08	1.87123e-07
		1638	AT1G26760	SDG35, ATXR1	SET domain protein 35		121.769	0.55738	1.47159	0.231166	2.41117	0.0159013	0.0489498
		1639	AT4G10630	no symbol available	no full name available		95.0599	0.556254	1.47045	0.198006	2.80928	0.00496523	0.0184318
		1640	AT1G58590	#N/A	#N/A		201.16	0.556091	1.47028	0.156962	3.54283	0.000395854	0.00202653
		1641	AT1G34245	EPF2	EPIDERMAL PATTERNING FACTOR 2		134.035	0.555867	1.47005	0.159249	3.49056	0.00048201	0.00241845
		1642	AT4G10960	UGE5	UDP-D-glucose/UDP-D-galactose 4-epimerase 5		121.073	0.555571	1.46975	0.175144	3.17208	0.00151349	0.00661731
		1643	AT3G01960	no symbol available	no full name available		66.4688	0.555243	1.46942	0.228423	2.43077	0.015067	0.0468424
		1644	AT1G77400	no symbol available	no full name available		167.838	0.555085	1.46926	0.151533	3.66314	0.000249142	0.00134132
		1645	AT5G63850	AAP4	amino acid permease 4		1400.93	0.55482	1.46899	0.0653564	8.48915	2.08146e-17	5.45528e-16
		1646	AT4G39030	SCORD3, SID1, EDS5	SALICYLIC ACID INDUCTION DEFICIENT 1, ENHANCED DISEASE SUSCEPTIBILITY 5, susceptible to coronatine-deficient Pst DC3000 3		274.444	0.554485	1.46864	0.118448	4.68127	2.85099e-06	2.30924e-05
		1647	AT3G25400	no symbol available	no full name available		106.393	0.553893	1.46804	0.19249	2.87751	0.00400822	0.0153579
		1648	AT3G15680	no symbol available	no full name available		595.906	0.553868	1.46802	0.102604	5.39813	6.73404e-08	7.03297e-07
		1649	AT2G34620	mTERF10	0		1769.95	0.553751	1.4679	0.0545235	10.1562	3.1099e-24	1.30266e-22
		1650	AT4G23020	TRM11	TON1 Recruiting Motif 11		129.325	0.553583	1.46773	0.154112	3.59208	0.000328046	0.00171304
		1651	AT4G19810	ChiC	class V chitinase		405.08	0.553209	1.46735	0.118731	4.65934	3.1723e-06	2.54837e-05
		1652	AT2G20610	RTY1, RTY, HLS3, ALF1, SUR1	ABERRANT LATERAL ROOT FORMATION 1, SUPERROOT 1, ROOTY 1, ROOTY, HOOKLESS 3		1995.89	0.553083	1.46722	0.0497256	11.1227	9.72841e-29	5.48556e-27
		1653	AT5G02410	ALG10	homolog of yeast ALG10		214.778	0.552715	1.46684	0.137862	4.00919	6.09284e-05	0.000377795
		1654	AT2G22900	MAGT1, MUCI10	MANNAN &#945;151 GALACTOSYL TRANSFERASE1, MUCILAGE-RELATED10		408.535	0.552648	1.46678	0.095119	5.81007	6.24481e-09	7.37586e-08
		1655	AT3G55110	ABCG18	ATP-binding cassette G18		212.506	0.552366	1.46649	0.153701	3.59377	0.000325932	0.00170352
		1656	AT3G05030	NHX2, ATNHX2	sodium hydrogen exchanger 2		227.708	0.552141	1.46626	0.124334	4.44079	8.96285e-06	6.61761e-05
		1657	AT2G16980	no symbol available	no full name available		128.631	0.551283	1.46539	0.164877	3.3436	0.000826984	0.00390078
		1658	AT3G49900	no symbol available	no full name available		138.888	0.551268	1.46537	0.164502	3.35113	0.000804814	0.00380635
		1659	AT4G10690	#N/A	#N/A		182.165	0.550936	1.46504	0.134934	4.083	4.44587e-05	0.000284548
		1660	AT1G79840	GL2	GLABRA 2		282.193	0.550797	1.46489	0.109733	5.01943	5.18237e-07	4.70263e-06
		1661	AT3G21230	4CL5	4-coumarate:CoA ligase 5		304.875	0.550776	1.46487	0.111791	4.92681	8.35811e-07	7.35671e-06
		1662	AT2G05210	AtPOT1a, ATPOT1	Protection of Telomeres 1a		323.355	0.550706	1.4648	0.109237	5.04137	4.62201e-07	4.22354e-06
		1663	AT2G01210	ZAR1	ZYGOTIC ARREST 1		145.21	0.550574	1.46467	0.149734	3.67702	0.000235977	0.00127836
		1664	AT3G10310	no symbol available	no full name available		254.884	0.550504	1.4646	0.159892	3.44298	0.000575343	0.00282221
		1665	AT2G17260	ATGLR2, ATGLR3.1, GLR2, GLR3.1	glutamate receptor 2		73.0152	0.550379	1.46447	0.202451	2.71858	0.00655621	0.0233615
		1666	AT5G23100	no symbol available	no full name available		206.659	0.550155	1.46424	0.138411	3.97479	7.04413e-05	0.000430409
		1667	AT5G15510	TPXL5	0		274.55	0.549785	1.46387	0.140375	3.91655	8.98252e-05	0.000536549
		1668	AT4G18640	MRH1, MDIS2	Male Disoverer 2, morphogenesis of root hair 1		511.522	0.547813	1.46187	0.0916224	5.97903	2.24466e-09	2.80816e-08
		1669	AT3G46270	no symbol available	no full name available		164.503	0.54643	1.46047	0.153011	3.57118	0.000355376	0.00183816
		1670	AT2G18150	no symbol available	no full name available		250.154	0.54643	1.46047	0.143492	3.80808	0.000140051	0.000802239
		1671	AT3G15540	IAA19, MSG2	indole-3-acetic acid inducible 19, MASSUGU 2		100.05	0.546361	1.4604	0.195036	2.80133	0.00508925	0.0188116
		1672	AT1G17750	PEPR2, AtPEPR2	PEP1 RECEPTOR 2, PEP1 receptor 2		68.8696	0.545541	1.45957	0.218216	2.50001	0.0124191	0.0398569
		1673	AT5G01910	no symbol available	no full name available		121.215	0.545219	1.45924	0.17166	3.17615	0.00149243	0.00654111
		1674	AT5G62960	no symbol available	no full name available		108.425	0.544933	1.45895	0.178535	3.05225	0.00227132	0.00942147
		1675	AT5G11550	no symbol available	no full name available		510.334	0.544843	1.45886	0.0963511	5.65476	1.56062e-08	1.76336e-07
		1676	AT1G24625	ZFP7	zinc finger protein 7		313.896	0.543817	1.45782	0.115906	4.69187	2.70718e-06	2.19959e-05
		1677	AT2G37080	ICR2, RIP2, RIP3	interactor of constitutively active ROP2, ROP interactive partner 2, ROP interactive partner 3		1319.9	0.543565	1.45757	0.0963676	5.64054	1.6952e-08	1.90442e-07
		1678	AT4G34590	BZIP11, ATB2, GBF6, AtbZIP11	Arabidopsis thaliana basic leucine-zipper 11, G-box binding factor 6		623.584	0.543394	1.4574	0.0907968	5.98473	2.1675e-09	2.71743e-08
		1679	AT3G18490	ASPG1	ASPARTIC PROTEASE IN GUARD CELL 1		4293.35	0.543311	1.45731	0.0420254	12.9282	3.12238e-38	2.71266e-36
		1680	AT2G26695	no symbol available	no full name available		243.779	0.543282	1.45728	0.126944	4.2797	1.87142e-05	0.000129952
		1681	AT1G69690	AtTCP15, TCP15	TEOSINTE BRANCHED1/CYCLOIDEA/PCF 15		213.609	0.543164	1.45716	0.149525	3.63259	0.000280594	0.0014908
		1682	AT1G72140	NPF5.12, TOB1	TRANSPORTER OF IBA1		286.655	0.542529	1.45652	0.13681	3.96557	7.32211e-05	0.000445769
		1683	AT1G02180	no symbol available	no full name available		102.921	0.542413	1.45641	0.177837	3.05007	0.00228789	0.00948183
		1684	AT1G76740	no symbol available	no full name available		111.762	0.54219	1.45618	0.196215	2.76325	0.00572297	0.0208065
		1685	AT5G25620	AtYUC6, YUC6	YUCCA6		164.773	0.541481	1.45547	0.147461	3.67204	0.000240622	0.00130022
		1686	AT3G16700	FAHD1b	fumarylacetoacetate hydrolase domain containing protein 1b		73.3226	0.541386	1.45537	0.203485	2.66057	0.00780085	0.0269889
		1687	AT3G15550	no symbol available	no full name available		435.929	0.541118	1.4551	0.132756	4.07603	4.58109e-05	0.000292245
		1688	AT4G01730	no symbol available	no full name available		263.626	0.541001	1.45498	0.1495	3.61874	0.000296037	0.00156329
		1689	AT1G60270	BGLU6	beta glucosidase 6		342.037	0.540844	1.45482	0.106618	5.07272	3.92163e-07	3.62164e-06
		1690	AT3G01550	PPT2, ATPPT2	phosphoenolpyruvate (pep)/phosphate translocator 2, PHOSPHOENOLPYRUVATE (PEP)/PHOSPHATE TRANSLOCATOR 2		762.606	0.54069	1.45467	0.0803013	6.73327	1.65894e-11	2.64899e-10
		1691	AT2G22000	PROPEP6	elicitor peptide 6 precursor		110.013	0.540566	1.45454	0.166904	3.23878	0.00120043	0.00542658
		1692	AT4G28490	HAE, RLK5	RECEPTOR-LIKE PROTEIN KINASE 5, HAESA		242.712	0.54055	1.45453	0.112261	4.81513	1.47105e-06	1.24572e-05
		1693	AT3G48187	no symbol available	no full name available		132.876	0.53985	1.45382	0.167462	3.22371	0.00126543	0.00566689
		1694	AT5G24380	YSL2, ATYSL2	YELLOW STRIPE like 2, YELLOW STRIPE LIKE 2		1131.51	0.539801	1.45377	0.0689269	7.83151	4.82054e-15	1.06574e-13
		1695	AT3G25590	no symbol available	no full name available		179.924	0.539654	1.45362	0.135149	3.99302	6.52362e-05	0.000401956
		1696	AT5G19875	no symbol available	no full name available		131.638	0.539406	1.45337	0.153741	3.50854	0.000450569	0.0022778
		1697	AT5G33290	XGD1	xylogalacturonan deficient 1		382.512	0.539025	1.45299	0.10334	5.216	1.82823e-07	1.78687e-06
		1698	AT5G26670	AtPAE10	Pectin Acetyesterase 10		238.473	0.539	1.45296	0.124154	4.34138	1.41591e-05	0.000100829
		1699	AT5G17700	no symbol available	no full name available		597.631	0.538739	1.4527	0.102793	5.24103	1.59679e-07	1.57709e-06
		1700	AT3G09925	no symbol available	no full name available		152.762	0.538673	1.45264	0.185713	2.90056	0.00372496	0.0144424
		1701	AT3G23110	RLP37, EMB2800, AtRLP37	EMBRYO DEFECTIVE 2800, receptor like protein 37		66.3641	0.538457	1.45242	0.210132	2.56247	0.010393	0.0342948
		1702	AT4G01140	no symbol available	no full name available		63.7679	0.538212	1.45217	0.223616	2.40686	0.0160905	0.0494543
		1703	AT2G22540	AGL22, FAQ1, SVP	SHORT VEGETATIVE PHASE, Flowering Arabidopsis QTL1, AGAMOUS-like 22		1069.09	0.53815	1.45211	0.0628717	8.5595	1.1336e-17	3.04591e-16
		1704	AT4G09020	ATISA3, ISA3	isoamylase 3		986.922	0.537957	1.45191	0.0803416	6.69587	2.14396e-11	3.3916e-10
		1705	AT1G14430	GOXL5	GALACTOSE OXIDASE-LIKE 5		227.057	0.537892	1.45185	0.156398	3.43926	0.000583311	0.00285592
		1706	AT1G68540	TKPR2, CCRL6	tetraketide alpha-pyrone reductase 2, cinnamoyl coA reductase-like 6		214.183	0.537458	1.45141	0.142154	3.78081	0.000156318	0.000885261
		1707	AT3G26840	PES2	phytyl ester synthase 2		124.095	0.537319	1.45127	0.17388	3.09018	0.00200038	0.00841967
		1708	AT5G19380	CLT1	CRT (chloroquine-resistance transporter)-like transporter 1		205.579	0.53692	1.45087	0.118673	4.52438	6.0574e-06	4.62527e-05
		1709	AT4G26542	#N/A	#N/A		80.322	0.536842	1.45079	0.194357	2.76214	0.00574237	0.0208641
		1710	AT4G24340	no symbol available	no full name available		136.491	0.536746	1.4507	0.185425	2.89467	0.00379552	0.0146868
		1711	AT1G11160	KTN80.1	Katanin p80 subunit 1		105.728	0.536448	1.4504	0.192212	2.79093	0.00525575	0.0193296
		1712	AT5G16940	no symbol available	no full name available		156.384	0.536428	1.45038	0.135896	3.94734	7.90239e-05	0.000477995
		1713	AT2G24940	MAPR2, AtMAPR2	membrane-associated progesterone binding protein 2		2447.12	0.536285	1.45023	0.0702426	7.63475	2.26252e-14	4.72591e-13
		1714	AT3G49670	BAM2	BARELY ANY MERISTEM 2		1479.86	0.536222	1.45017	0.0684901	7.82919	4.91023e-15	1.08353e-13
		1715	AT1G70210	ATCYCD1;1, CYCD1;1	CYCLIN D1;1		481.801	0.536145	1.45009	0.0936971	5.72211	1.0521e-08	1.21452e-07
		1716	AT2G20100	UKTF1, PFA2	PERICYCLE FACTOR TYPE-A 2, unknown transcription factor 1		131.327	0.536101	1.45005	0.192263	2.78838	0.00529719	0.0194454
		1717	AT3G05920	AtHMP24	HEAVY METAL ASSOCIATED PROTEIN 24		89.8904	0.53594	1.44989	0.211606	2.53272	0.011318	0.0368783
		1718	AT2G18370	no symbol available	no full name available		723.046	0.535837	1.44978	0.10362	5.17118	2.32622e-07	2.24368e-06
		1719	AT1G22030	no symbol available	no full name available		112.008	0.535776	1.44972	0.185519	2.88798	0.00387723	0.0149586
		1720	AT3G17070	no symbol available	no full name available		225.752	0.535571	1.44952	0.13236	4.04631	5.20323e-05	0.000328627
		1721	AT5G04660	CYP77A4	cytochrome P450, family 77, subfamily A, polypeptide 4		128.062	0.535257	1.4492	0.191328	2.79759	0.0051485	0.0189977
		1722	AT3G18090	NRPD2B	nuclear RNA polymerase D2B		188.19	0.53496	1.4489	0.147424	3.62872	0.000284828	0.00151158
		1723	AT3G47470	LHCA4, CAB4	light-harvesting chlorophyll-protein complex I subunit A4		99082	0.534955	1.4489	0.0709108	7.54406	4.55578e-14	9.2125e-13
		1724	AT1G70790	CAR9	C2-domain ABA-related 9		153.095	0.534763	1.4487	0.135674	3.94154	8.09601e-05	0.00048895
		1725	AT4G26540	RGFR3, RGI3	RGF1 INSENSITIVE 3		1074.56	0.534713	1.44865	0.0684849	7.80775	5.82182e-15	1.27628e-13
		1726	AT5G41400	no symbol available	no full name available		258.57	0.533567	1.4475	0.117035	4.55904	5.13879e-06	3.98218e-05
		1727	AT2G26290	PBL12, ARSK1	root-specific kinase 1, PBS1-Like 12		123.559	0.533216	1.44715	0.178475	2.98762	0.00281162	0.0113339
		1728	AT4G09950	IAN13	IMMUNE ASSOCIATED NUCLEOTIDE BINDING 13		106.025	0.532228	1.44616	0.180428	2.94982	0.00317963	0.0126329
		1729	AT2G31390	FRK1, FRK2	Fructokinase 2, Fructokinase 1		2416.72	0.532103	1.44604	0.0514562	10.3409	4.60246e-25	2.02932e-23
		1730	AT1G32740	no symbol available	no full name available		105.91	0.532058	1.44599	0.185496	2.8683	0.00412683	0.0157506
		1731	AT3G44940	no symbol available	no full name available		172.547	0.531213	1.44514	0.150683	3.52537	0.000422895	0.00215274
		1732	AT2G34650	ABR, PID	PINOID, ABRUPTUS		107.892	0.53098	1.44491	0.171902	3.08885	0.0020093	0.0084477
		1733	AT3G16470	JAL35, AtJAC1, JR1	jacalin-related lectin 35, JACALIN-LECTIN LIKE 1, JASMONATE RESPONSIVE 1		4641.51	0.530838	1.44477	0.0651141	8.15242	3.56702e-16	8.46878e-15
		1734	AT1G64890	no symbol available	no full name available		181.949	0.530836	1.44477	0.133067	3.98923	6.62869e-05	0.00040768
		1735	AT5G17390	no symbol available	no full name available		66.7457	0.530539	1.44447	0.216625	2.44911	0.014321	0.0448204
		1736	AT3G24770	CLE41	CLAVATA3/ESR-RELATED 41		424.836	0.530513	1.44444	0.0882514	6.01138	1.83954e-09	2.32614e-08
		1737	AT2G38160	BPP4	BASIC PROLINE-RICH PROTEIN4		84.2093	0.530466	1.4444	0.204576	2.593	0.00951422	0.0319278
		1738	AT3G59680	no symbol available	no full name available		120.904	0.529955	1.44388	0.172784	3.06716	0.00216102	0.00901016
		1739	AT1G06160	ERF59, ORA59	ethylene responsive factor 59, octadecanoid-responsive Arabidopsis AP2/ERF 59		101.02	0.529271	1.4432	0.210342	2.51624	0.0118614	0.0383718
		1740	AT3G57062	no symbol available	no full name available		353.656	0.529087	1.44302	0.110734	4.77799	1.77056e-06	1.48382e-05
		1741	AT3G61990	OMTF3	O-MTase family 3 protein		819.491	0.528965	1.44289	0.0906817	5.8332	5.43736e-09	6.45139e-08
		1742	AT1G77660	no symbol available	no full name available		187.071	0.528865	1.44279	0.134883	3.9209	8.82172e-05	0.000527273
		1743	AT1G04760	VAMP726, ATVAMP726	vesicle-associated membrane protein 726		89.7906	0.528699	1.44263	0.197085	2.68259	0.00730547	0.0255577
		1744	AT1G54050	HSP17.4B	0		103.359	0.52841	1.44234	0.179305	2.947	0.00320875	0.0127227
		1745	AT5G25570	no symbol available	no full name available		100.636	0.528307	1.44224	0.188028	2.80972	0.00495852	0.0184167
		1746	AT3G09455	no symbol available	no full name available		194.21	0.528073	1.442	0.127263	4.14946	3.33258e-05	0.000219093
		1747	AT4G08300	UMAMIT17	Usually multiple acids move in and out Transporters 17		436.511	0.528014	1.44194	0.0976239	5.40866	6.34994e-08	6.64069e-07
		1748	AT1G22650	A/N-InvD	alkaline/neutral invertase D		329.346	0.527808	1.44174	0.100016	5.27722	1.31157e-07	1.31085e-06
		1749	AT4G17880	MYC4	0		639.871	0.527752	1.44168	0.0773174	6.82578	8.74496e-12	1.43348e-10
		1750	AT4G26660	no symbol available	no full name available		420.764	0.526849	1.44078	0.147086	3.5819	0.0003411	0.00177444
		1751	AT3G48440	no symbol available	no full name available		223.959	0.52671	1.44064	0.13317	3.95516	7.64822e-05	0.000464297
		1752	AT1G29951,TAIR	#N/A	#N/A		1221.64	0.526577	1.44051	0.0663614	7.93499	2.10508e-15	4.75377e-14
		1753	AT3G22790	NET1A	Networked 1A		738.689	0.526538	1.44047	0.0877617	5.99963	1.97772e-09	2.49416e-08
		1754	AT5G18550	no symbol available	no full name available		356.652	0.526437	1.44037	0.119037	4.42245	9.75865e-06	7.15563e-05
		1755	AT1G54575	no symbol available	no full name available		261.675	0.52637	1.4403	0.12633	4.16662	3.09155e-05	0.000205144
		1756	AT3G15020	mMDH2	mitochondrial malate dehydrogenase 2		818.06	0.52619	1.44012	0.0766697	6.86308	6.73921e-12	1.11482e-10
		1757	AT3G14850	TBL41	TRICHOME BIREFRINGENCE-LIKE 41		127.865	0.52572	1.43965	0.182651	2.87827	0.00399867	0.0153338
		1758	AT4G03205	hemf2	0		317.065	0.525629	1.43956	0.127384	4.12633	3.68594e-05	0.00023977
		1759	AT1G74030	ENO1	enolase 1		1887.27	0.525292	1.43922	0.0760657	6.90576	4.9934e-12	8.39041e-11
		1760	AT3G02830	ZFN1, PNT1	zinc finger protein 1, PENTA 1		2159.84	0.525218	1.43915	0.0544328	9.64891	4.96802e-22	1.82657e-20
		1761	AT2G18210	no symbol available	no full name available		115.536	0.525093	1.43903	0.181688	2.89008	0.00385147	0.0148739
		1762	AT1G29390	COR314-TM2, COR413IM2	cold regulated 314 thylakoid membrane 2, COLD REGULATED 314 INNER MEMBRANE 2		1261.64	0.524951	1.43889	0.0568667	9.23126	2.67464e-20	8.81168e-19
		1763	AT5G53120	ATSPDS3, SPDS3, SPMS	SPERMIDINE SYNTHASE 3, spermidine synthase 3		590.941	0.52488	1.43881	0.0818378	6.41366	1.42066e-10	2.06472e-09
		1764	AT1G66940	no symbol available	no full name available		996.465	0.524876	1.43881	0.0652196	8.04782	8.42814e-16	1.95355e-14
		1765	AT4G30810	scpl29	serine carboxypeptidase-like 29		1444.75	0.52483	1.43876	0.060052	8.73959	2.33954e-18	6.65194e-17
		1766	AT3G17840	RLK902	receptor-like kinase 902		1011.82	0.524628	1.43856	0.0941495	5.57229	2.51415e-08	2.76746e-07
		1767	AT1G68330	no symbol available	no full name available		60.127	0.524491	1.43843	0.21653	2.42226	0.0154243	0.0477444
		1768	AT1G29050	TBL38	TRICHOME BIREFRINGENCE-LIKE 38		577.277	0.524383	1.43832	0.0852547	6.15078	7.71027e-10	1.02586e-08
		1769	AT3G55370	OBP3	OBF-binding protein 3		201.816	0.524146	1.43808	0.121826	4.30242	1.68941e-05	0.000118542
		1770	AT1G31950	TPS29	terpene synthase 29		87.0472	0.523999	1.43794	0.199618	2.62501	0.00866457	0.0295114
		1771	AT4G35970	APX5	ascorbate peroxidase 5		93.0057	0.523867	1.4378	0.172551	3.03601	0.00239734	0.00985878
		1772	AT4G23500	PGF12	Polygalacturonase Clade F 12		432.117	0.523373	1.43731	0.0958365	5.4611	4.73196e-08	5.0339e-07
		1773	AT1G04700	no symbol available	no full name available		80.9828	0.521927	1.43587	0.212135	2.46035	0.01388	0.0437025
		1774	AT3G19050	POK2	phragmoplast orienting kinesin 2		507.59	0.521724	1.43567	0.117695	4.43284	9.30003e-06	6.84717e-05
		1775	AT1G12160	FMOGS-OX7	0		113.913	0.521681	1.43563	0.167687	3.11104	0.00186428	0.00792075
		1776	AT1G80900	MGT1, MRS2-10, ATMGT1	MAGNESIUM TRANSPORTER 1, magnesium transporter 1		141.201	0.521471	1.43542	0.175085	2.97839	0.0028977	0.0116469
		1777	AT5G65310	HB5, ATHB-5, ATHB5	homeobox protein 5		2714.99	0.521471	1.43542	0.056993	9.14974	5.7072e-20	1.84145e-18
		1778	AT3G19400	no symbol available	no full name available		517.284	0.52139	1.43534	0.0795141	6.55721	5.48245e-11	8.34535e-10
		1779	AT3G50760	GATL2	galacturonosyltransferase-like 2		75.3959	0.520569	1.43452	0.195092	2.66833	0.00762284	0.026502
		1780	AT5G09760	no symbol available	no full name available		534.516	0.519842	1.4338	0.0869594	5.97799	2.25912e-09	2.82475e-08
		1781	AT5G59000	no symbol available	no full name available		123.029	0.519782	1.43374	0.193919	2.68041	0.00735327	0.0256981
		1782	AT2G27420	no symbol available	no full name available		306.772	0.51968	1.43364	0.112079	4.63674	3.5394e-06	2.81818e-05
		1783	AT3G25560	NIK2, AtNIK2	NSP-interacting kinase 2		476.588	0.519663	1.43362	0.111428	4.66366	3.10636e-06	2.49969e-05
		1784	AT1G23170	no symbol available	no full name available		166.633	0.519628	1.43359	0.168772	3.07888	0.00207781	0.008691
		1785	AT1G80340	GA4H, GA3OX2, ATGA3OX2	ARABIDOPSIS THALIANA GIBBERELLIN-3-OXIDASE 2, gibberellin 3-oxidase 2		100.473	0.518689	1.43265	0.182801	2.83745	0.0045475	0.0171166
		1786	AT1G14520	MIOX1	myo-inositol oxygenase 1		134.775	0.517734	1.4317	0.155889	3.32117	0.0008964	0.00418362
		1787	AT3G43800	GSTU27, ATGSTU27	glutathione S-transferase tau 27		1245.9	0.517668	1.43164	0.0626195	8.26689	1.37502e-16	3.39156e-15
		1788	AT3G21190	AtMSR1, MSR1	Mannan Synthesis Related 1		765.007	0.517589	1.43156	0.0844022	6.13241	8.65594e-10	1.14326e-08
		1789	AT1G55760	SIBP1	Stress-induced BTB protein1		161.179	0.517462	1.43144	0.152373	3.39603	0.000683702	0.00328169
		1790	AT2G33530	scpl46	serine carboxypeptidase-like 46		785.923	0.517311	1.43128	0.0755774	6.84478	7.65909e-12	1.26254e-10
		1791	AT1G68810	T5L1, ABS5	TMO5-LIKE1, ABNORMAL SHOOT 5		365.137	0.517287	1.43126	0.0937853	5.51565	3.47495e-08	3.76325e-07
		1792	AT1G11850	no symbol available	no full name available		722.544	0.517124	1.4311	0.0918849	5.62796	1.82357e-08	2.04276e-07
		1793	AT1G70850	MLP34	MLP-like protein 34		11087.8	0.516926	1.4309	0.0848935	6.08912	1.13535e-09	1.47709e-08
		1794	AT5G20740	no symbol available	no full name available		194.611	0.516788	1.43077	0.148929	3.47003	0.000520401	0.00258624
		1795	AT5G62210	no symbol available	no full name available		394.965	0.516598	1.43058	0.150953	3.42224	0.000621065	0.00301934
		1796	AT2G25060	ENODL14, AtENODL14	early nodulin-like protein 14		977.184	0.516317	1.4303	0.08913	5.79285	6.91999e-09	8.12831e-08
		1797	AT5G28300	GT2L, AtGT2L	GT-2Like protein		650.498	0.515985	1.42997	0.10031	5.14391	2.69082e-07	2.56059e-06
		1798	AT4G26850	GGP, VTC2	vitamin c defective 2, GDP-l-galactose phosphorylase		9328.26	0.515976	1.42996	0.0485138	10.6357	2.03361e-26	9.7352e-25
		1799	AT4G32890	GATA9	GATA transcription factor 9		152.18	0.51555	1.42954	0.152063	3.39037	0.000697972	0.00334266
		1800	AT2G34420	LHCB1.5, LHB1B2	PHOTOSYSTEM II LIGHT HARVESTING COMPLEX GENE 1.5, photosystem II light harvesting complex gene B1B2		177387	0.515521	1.42951	0.0644934	7.99339	1.3128e-15	3.00726e-14
		1801	AT1G21440	no symbol available	no full name available		1127.82	0.515462	1.42945	0.0816842	6.31043	2.78266e-10	3.89689e-09
		1802	AT1G04050	SUVR1, SDG13	homolog of SU(var)3-9 1, SET DOMAIN PROTEIN 13		106.324	0.515117	1.42911	0.18355	2.80641	0.00500974	0.0185671
		1803	AT3G56370	IRK	INFLORESCENCE AND ROOT APICES RECEPTOR KINASE		1584.78	0.515008	1.429	0.0877806	5.86699	4.43781e-09	5.33561e-08
		1804	AT2G34430	DEG11, LHCB1.4, LHB1B1	light-harvesting chlorophyll-protein complex II subunit B1, LIGHT-HARVESTING CHLOROPHYLL-PROTEIN COMPLEX II SUBUNIT B1		75233.7	0.514837	1.42883	0.0614597	8.37682	5.43755e-17	1.3804e-15
		1805	AT2G46140	LEA27	late embryogenesis abundant 27		263.575	0.514152	1.42815	0.131937	3.89694	9.74139e-05	0.000578637
		1806	AT1G52230	PSI-H, PSAH-2, PSAH2	photosystem I subunit H2, PHOTOSYSTEM I SUBUNIT H-2		25648.4	0.514132	1.42813	0.0472151	10.8891	1.29856e-27	6.62183e-26
		1807	AT2G43040	NPG1	no pollen germination 1		177.916	0.513768	1.42777	0.145445	3.53238	0.00041184	0.0020992
		1808	AT2G16570	ASE1, ATASE, ATASE1	GLN phosphoribosyl pyrophosphate amidotransferase 1		124.801	0.513677	1.42768	0.189839	2.70585	0.00681301	0.0240972
		1809	AT2G36090	no symbol available	no full name available		198.757	0.513518	1.42753	0.15526	3.30747	0.000941427	0.00436856
		1810	AT4G25400	no symbol available	no full name available		128.739	0.513411	1.42742	0.155357	3.30472	0.000950715	0.00440555
		1811	AT3G01670	AtSEOR2, SEOa, SEOR2	sieve element occlusion-related 2, sieve element occlusion a, Arabidopsis thaliana sieve element occlusion-related 2		758.329	0.511669	1.4257	0.0800598	6.39109	1.64712e-10	2.36743e-09
		1812	AT1G18980	no symbol available	no full name available		723.724	0.511333	1.42537	0.0785331	6.51105	7.46272e-11	1.12142e-09
		1813	AT1G73360	EDT1, ATHDG11, HDG11, AtEDT1	homeodomain GLABROUS 11, HOMEODOMAIN GLABROUS 11, ENHANCED DROUGHT TOLERANCE 1		92.6287	0.510524	1.42457	0.196031	2.6043	0.00920615	0.0310807
		1814	AT3G54770	ARP1	ABA-regulated RNA-binding protein 1		141.171	0.510185	1.42423	0.148676	3.43152	0.000600209	0.00292644
		1815	AT4G01080	TBL26, MOAT4	TRICHOME BIREFRINGENCE-LIKE 26, mannan O-acetyltransferase 4		212.019	0.510175	1.42422	0.158689	3.21494	0.00130474	0.0058207
		1816	AT2G40820	no symbol available	no full name available		565.691	0.509571	1.42363	0.0869813	5.8584	4.67362e-09	5.60762e-08
		1817	AT3G27400	PLL18	0		178.994	0.508903	1.42297	0.147689	3.44577	0.000569435	0.00279499
		1818	AT1G64640	ENODL8, AtENODL8	early nodulin-like protein 8		377.399	0.508866	1.42293	0.111159	4.57781	4.69878e-06	3.66299e-05
		1819	AT4G22755	ATSMO1, SMO1-3, ATSMO1-3, SMO1	sterol 4-alpha methyl oxidase 1-3, Arabidopsis thaliana sterol 4-alpha-methyl oxidase 1, STEROL C4-METHYL OXIDASE 1		179.714	0.508462	1.42253	0.127411	3.99071	6.58752e-05	0.000405361
		1820	AT3G14740	no symbol available	no full name available		170.232	0.508035	1.42211	0.144327	3.52003	0.000431491	0.00219199
		1821	AT4G13410	ATCSLA15, CSLA15	CELLULOSE SYNTHASE LIKE A15		232.808	0.507952	1.42203	0.139243	3.64796	0.000264332	0.0014124
		1822	AT2G17280	no symbol available	no full name available		176.446	0.507812	1.42189	0.135751	3.74077	0.000183457	0.00102028
		1823	AT3G23930	no symbol available	no full name available		97.4775	0.507085	1.42118	0.180941	2.80249	0.00507092	0.0187527
		1824	AT1G69700	ATHVA22C, HVA22C	HVA22 homologue C		520.816	0.507014	1.42111	0.0854496	5.93348	2.96572e-09	3.65181e-08
		1825	AT5G50130	no symbol available	no full name available		134.071	0.506858	1.42095	0.164245	3.08598	0.00202881	0.00851948
		1826	AT4G13195	CLE44	CLAVATA3/ESR-RELATED 44		111.754	0.506456	1.42056	0.201881	2.50869	0.0121181	0.0390205
		1827	AT5G09300	E1A2	0		229.851	0.506058	1.42016	0.127113	3.98118	6.85751e-05	0.000420475
		1828	AT3G58650	TRM7	TON1 Recruiting Motif 7		313.963	0.50601	1.42012	0.138364	3.6571	0.000255082	0.00136827
		1829	AT5G48310	RASD1	RESPONSIVENESS TO ABA SALT AND DROUGHT 1		282.845	0.505667	1.41978	0.131379	3.84891	0.000118643	0.000691897
		1830	AT1G76310	CYCB2;4	CYCLIN B2;4		285.947	0.505512	1.41963	0.112592	4.48977	7.13005e-06	5.36494e-05
		1831	AT5G44410	AtBBE27	0		429.772	0.505406	1.41952	0.0898614	5.62429	1.86275e-08	2.08566e-07
		1832	AT2G35860	FLA16	FASCICLIN-like arabinogalactan protein 16 precursor		1152.12	0.505017	1.41914	0.0629448	8.02318	1.03045e-15	2.3814e-14
		1833	AT3G07990	SCPL27	serine carboxypeptidase-like 27		266.533	0.505001	1.41912	0.114869	4.39634	1.10093e-05	7.97302e-05
		1834	AT4G31250	PRK7	0		129.281	0.504965	1.41909	0.153486	3.28998	0.00100193	0.00461734
		1835	AT5G23830	no symbol available	no full name available		456.394	0.504744	1.41887	0.115997	4.35136	1.35294e-05	9.65495e-05
		1836	AT2G23430	ICK1, KRP1	KIP-RELATED PROTEIN 1		389.207	0.504455	1.41859	0.0991277	5.08894	3.60076e-07	3.35437e-06
		1837	AT4G20430	no symbol available	no full name available		446.952	0.504282	1.41842	0.107341	4.69794	2.62804e-06	2.1415e-05
		1838	AT4G21585	ENDO4	endonuclease 4		97.3651	0.504144	1.41828	0.18294	2.75579	0.00585499	0.0212043
		1839	AT5G26000	TGG1, AtTGG1, BGLU38	thioglucoside glucohydrolase 1, BETA GLUCOSIDASE 38		33155.6	0.504138	1.41828	0.0586676	8.59313	8.46346e-18	2.29777e-16
		1840	AT2G05070	LHCB2, LHCB2.2	LIGHT-HARVESTING CHLOROPHYLL B-BINDING 2, photosystem II light harvesting complex gene 2.2		24434.9	0.503531	1.41768	0.0812932	6.19402	5.86504e-10	7.8976e-09
		1841	AT2G02020	NPF8.4, PTR4, AtPTR4, AtNPF8.4	peptide transporter 4, NRT1/ PTR family 8.4		251.589	0.503215	1.41737	0.112034	4.49161	7.06871e-06	5.32298e-05
		1842	AT1G65370	no symbol available	no full name available		277.218	0.50312	1.41728	0.142255	3.53675	0.000405076	0.00206922
		1843	AT3G25700	no symbol available	no full name available		314.569	0.502997	1.41715	0.112345	4.47726	7.56054e-06	5.65306e-05
		1844	AT3G54890	LHCA1	photosystem I light harvesting complex gene 1		74945.8	0.502746	1.41691	0.063094	7.9682	1.60997e-15	3.66296e-14
		1845	AT3G52370	FLA15	FASCICLIN-like arabinogalactan protein 15 precursor		560.913	0.502532	1.4167	0.0914854	5.49303	3.95097e-08	4.25519e-07
		1846	AT4G28310	no symbol available	no full name available		238.354	0.502508	1.41667	0.11422	4.39948	1.08513e-05	7.86826e-05
		1847	AT1G59960	no symbol available	no full name available		715.659	0.502276	1.41645	0.0824568	6.09138	1.11939e-09	1.45875e-08
		1848	AT4G02710	NET1C	Networked 1C		457.82	0.501976	1.41615	0.102418	4.90123	9.52385e-07	8.31105e-06
		1849	AT5G53250	AGP22, ATAGP22	ARABINOGALACTAN PROTEIN 22, arabinogalactan protein 22		300.079	0.501707	1.41589	0.145335	3.45208	0.000556276	0.00273899
		1850	AT5G57610	no symbol available	no full name available		531.586	0.501512	1.4157	0.083667	5.99414	2.04563e-09	2.57427e-08
		1851	AT4G35630	PSAT1	phosphoserine aminotransferase 1		2276.81	0.501503	1.41569	0.0634281	7.90663	2.64442e-15	5.91891e-14
		1852	AT1G41830	SKS6	SKU5-similar 6, SKU5 SIMILAR 6		2145.89	0.501178	1.41537	0.0581288	8.62184	6.58863e-18	1.81396e-16
		1853	AT5G15580	TRM2, LNG1, AtLNG1	LONGIFOLIA1, TON1 Recruiting Motif 2		431.594	0.501102	1.41529	0.108001	4.63978	3.48774e-06	2.78178e-05
		1854	AT3G52110	no symbol available	no full name available		328.97	0.500979	1.41517	0.129056	3.88187	0.000103657	0.000612773
		1855	AT5G15600	SP1L4	SPIRAL1-like4		148.083	0.500932	1.41513	0.140805	3.55764	0.000374204	0.00192705
		1856	AT1G12280	SUMM2	suppressor of mkk1 mkk2 2		225.938	0.500611	1.41481	0.134712	3.71615	0.000202278	0.00111355
		1857	AT1G28110	SCPL45	serine carboxypeptidase-like 45		525.458	0.50056	1.41476	0.0836981	5.98054	2.22405e-09	2.78683e-08
		1858	AT3G44730	AtKIN14h, KP1, ATKP1	kinesin-like protein 1, ARABIDOPSIS KINESIN-LIKE PROTEIN 1		271.495	0.500558	1.41476	0.151309	3.30819	0.000939014	0.00436026
		1859	AT3G26180	CYP71B20	cytochrome P450, family 71, subfamily B, polypeptide 20		662.856	0.500509	1.41471	0.0817332	6.12369	9.14318e-10	1.20422e-08
		1860	AT4G08590	ORTHL, VIM6, ORL1	VARIANT IN METHYLATION 6, ORTHRUS-like, ORTHRUS-LIKE 1, ORTH-LIKE 1		116.444	0.500212	1.41442	0.154568	3.2362	0.00121135	0.00546538
		1861	AT3G28930	AIG2	AVRRPT2-INDUCED GENE 2		620.527	0.500058	1.41427	0.092347	5.41499	6.12918e-08	6.42701e-07
		1862	AT5G10580	no symbol available	no full name available		555.271	0.499858	1.41407	0.110023	4.54321	5.54046e-06	4.26749e-05
		1863	AT3G19370	no symbol available	no full name available		1159.24	0.499717	1.41394	0.0714615	6.99282	2.69418e-12	4.67436e-11
		1864	AT1G05170	no symbol available	no full name available		283.314	0.499275	1.4135	0.115851	4.30963	1.63526e-05	0.000115121
		1865	AT3G50685	no symbol available	no full name available		2197.52	0.498663	1.4129	0.0706786	7.05535	1.72162e-12	3.05246e-11
		1866	AT1G54990	AXR4, RGR, RGR1	AUXIN RESISTANT 4, REDUCED ROOT GRAVITROPISM 1, REDUCED ROOT GRAVITROPISM		801.957	0.498534	1.41278	0.0727759	6.85026	7.37141e-12	1.21597e-10
		1867	AT3G20015	no symbol available	no full name available		553.427	0.498487	1.41273	0.0999188	4.98892	6.07168e-07	5.45893e-06
		1868	AT2G46000	no symbol available	no full name available		270.408	0.498386	1.41263	0.109179	4.56483	4.99901e-06	3.88027e-05
		1869	AT5G19140	ATAILP1, AILP1	0		6313.97	0.498271	1.41252	0.0458052	10.878	1.46688e-27	7.46391e-26
		1870	AT1G33170	no symbol available	no full name available		937.651	0.497963	1.41222	0.076711	6.49143	8.50275e-11	1.26957e-09
		1871	AT3G61560	RTN6, RTNLB6	reticulon 6, reticulonB6		283.294	0.497864	1.41212	0.115564	4.30813	1.64638e-05	0.000115834
		1872	AT3G53750	ACT3	actin 3		853.554	0.497084	1.41136	0.109368	4.54508	5.49147e-06	4.23172e-05
		1873	AT2G35020	GlcNAc1pUT2, GLCNA.UT2	N-acetylglucosamine-1-phosphate uridylyltransferase 2		566.597	0.496529	1.41082	0.0977668	5.07871	3.80005e-07	3.52066e-06
		1874	AT2G41130	STC8, bHLH106	salt tolerant callus 8		134.835	0.496511	1.4108	0.152168	3.26292	0.0011027	0.00503232
		1875	AT4G33270	AtCDC20.1, CDC20.1	cell division cycle 20.1		728.935	0.495841	1.41014	0.197342	2.5126	0.0119845	0.0387112
		1876	AT1G22170	no symbol available	no full name available		265.48	0.495814	1.41012	0.125591	3.94783	7.88612e-05	0.000477133
		1877	AT4G38062	no symbol available	no full name available		220.197	0.495381	1.40969	0.149747	3.30813	0.000939221	0.00436026
		1878	AT2G37100	no symbol available	no full name available		127.209	0.495031	1.40935	0.173703	2.84988	0.00437363	0.0165846
		1879	AT3G44990	XTH31, XTR8, AtXTH31, ATXTR8	XYLOGLUCAN ENDOTRANSGLUCOSYLASE/HYDROLASE 31, xyloglucan endo-transglycosylase-related 8		1978.84	0.494826	1.40915	0.0682915	7.24578	4.29946e-13	7.98515e-12
		1880	AT5G67070	RALFL34, RALF34	ralf-like 34, RAPID ALKALINIZATION FACTOR 34		1477.93	0.494383	1.40872	0.0645233	7.66207	1.82955e-14	3.8524e-13
		1881	AT3G15790	ATMBD11, MBD11	methyl-CPG-binding domain 11		375.146	0.494313	1.40865	0.10904	4.53333	5.80609e-06	4.45513e-05
		1882	AT5G56500	CPNB3, Cpn60beta3	chaperonin-60beta3		1100.69	0.494272	1.40861	0.085118	5.8069	6.36402e-09	7.50155e-08
		1883	AT2G39800	P5CS1, ATP5CS	delta1-pyrroline-5-carboxylate synthase 1		899.397	0.494236	1.40857	0.0718372	6.87994	5.98785e-12	9.96149e-11
		1884	AT5G02230	no symbol available	no full name available		384.884	0.494189	1.40853	0.130309	3.79244	0.000149177	0.000848096
		1885	AT3G15990	SULTR3;4, SPDT	sulfate transporter 3;4, SULTR-like P Distribution Transporter		133.26	0.494175	1.40851	0.156549	3.15668	0.00159574	0.00692658
		1886	AT5G63180	no symbol available	no full name available		1298.92	0.493234	1.4076	0.069887	7.0576	1.69408e-12	3.01274e-11
		1887	AT4G35070	no symbol available	no full name available		86.9395	0.492968	1.40734	0.183268	2.68987	0.00714806	0.0251042
		1888	AT3G28760	no symbol available	no full name available		360.166	0.492462	1.40684	0.104382	4.71789	2.38308e-06	1.95728e-05
		1889	AT2G13820	AtXYP2, LPTG11, XYP2	glycosylphosphatidylinositol-anchored lipid protein transfer 11, xylogen protein 2		417.836	0.492201	1.40659	0.109172	4.50848	6.52948e-06	4.95272e-05
		1890	AT1G07090	LSH6	LIGHT SENSITIVE HYPOCOTYLS 6		375.988	0.491969	1.40636	0.108531	4.53297	5.81613e-06	4.46138e-05
		1891	AT4G33070	PDC1, AtPDC1	pyruvate decarboxylase 1	PDC1	138.549	0.491532	1.40594	0.154004	3.19169	0.00141443	0.00623184
		1892	AT3G01680	AtSEOR1, SEOR1, SEOb	Arabidopsis thaliana sieve element occlusion-related 1, sieve element occlusion b, Sieve-Element-Occlusion-Related 1		730.656	0.491303	1.40571	0.0890459	5.51741	3.44029e-08	3.72915e-07
		1893	AT2G43020	PAO2, ATPAO2	polyamine oxidase 2		561.972	0.491235	1.40565	0.0754634	6.50958	7.53605e-11	1.13099e-09
		1894	AT5G52860	ABCG8	ATP-binding cassette G8		154.307	0.490993	1.40541	0.175106	2.80397	0.0050478	0.018685
		1895	AT2G25980	no symbol available	no full name available		424.949	0.490966	1.40539	0.138493	3.54505	0.000392539	0.00201263
		1896	AT1G03630	POR C, PORC	protochlorophyllide oxidoreductase C		4806.2	0.490705	1.40513	0.0468011	10.4849	1.01356e-25	4.69865e-24
		1897	AT1G67820	no symbol available	no full name available		106.02	0.49044	1.40487	0.195355	2.5105	0.012056	0.03887
		1898	AT1G15310	SRP54-1, ATHSRP54A	SIGNAL RECOGNITION PARTICLE 54 KDA SUBUNIT, signal recognition particle 54 kDa subunit		216.263	0.490165	1.40461	0.117843	4.15948	3.18979e-05	0.000210709
		1899	AT3G06868	no symbol available	no full name available		446.137	0.490151	1.40459	0.1022	4.79602	1.61852e-06	1.3642e-05
		1900	AT3G04210	TN13	0		598.23	0.490067	1.40451	0.093388	5.24764	1.54056e-07	1.52476e-06
		1901	AT2G15320	no symbol available	no full name available		240.184	0.489708	1.40416	0.114591	4.27354	1.92398e-05	0.000133208
		1902	AT2G31160	LSH3, OBO1	LIGHT SENSITIVE HYPOCOTYLS 3, ORGAN BOUNDARY 1		156.221	0.488952	1.40342	0.135631	3.60501	0.000312145	0.00163876
		1903	AT2G42960	no symbol available	no full name available		164.748	0.488872	1.40335	0.135492	3.60812	0.000308424	0.00162286
		1904	AT5G11230	UAFT2	UDParabinofuranose transporter 2		377.302	0.488779	1.40326	0.109677	4.45653	8.32973e-06	6.17738e-05
		1905	AT3G51930	no symbol available	no full name available		127.102	0.488639	1.40312	0.165717	2.94864	0.00319179	0.0126748
		1906	AT5G50890	PRLIP8	0		124.11	0.488592	1.40307	0.163504	2.98825	0.00280578	0.0113123
		1907	AT1G71830	ATSERK1, SERK1	SOMATIC EMBRYOGENESIS RECEPTOR-LIKE KINASE 1, somatic embryogenesis receptor-like kinase 1		278.22	0.488208	1.4027	0.116747	4.18176	2.89266e-05	0.000193094
		1908	AT1G15000	scpl50	serine carboxypeptidase-like 50		366.62	0.488179	1.40267	0.101977	4.78716	1.69157e-06	1.42219e-05
		1909	AT3G18170	no symbol available	no full name available		268.125	0.488169	1.40266	0.111818	4.36576	1.26681e-05	9.09286e-05
		1910	AT1G74650	ATY13, MYB31, ATMYB31	ARABIDOPSIS THALIANA MYB DOMAIN PROTEIN 31, myb domain protein 31		86.7728	0.487782	1.40229	0.195891	2.49007	0.0127719	0.0408104
		1911	AT2G20590	RTN17	reticulon 17		133.874	0.48751	1.40202	0.197489	2.46855	0.0135662	0.0428986
		1912	AT5G45670	no symbol available	no full name available		960.909	0.487471	1.40199	0.0897106	5.43382	5.516e-08	5.82046e-07
		1913	AT5G16030	no symbol available	no full name available		2515.22	0.48709	1.40161	0.0676236	7.20295	5.89218e-13	1.07726e-11
		1914	AT2G19600	ATKEA4, KEA4	K+ efflux antiporter 4		456.539	0.486646	1.40118	0.0963958	5.04841	4.45499e-07	4.08684e-06
		1915	AT3G23340	ckl10	casein kinase I-like 10		355.742	0.486444	1.40099	0.113562	4.2835	1.83973e-05	0.000127841
		1916	AT2G20515	no symbol available	no full name available		94.6111	0.48627	1.40082	0.191394	2.54068	0.0110638	0.0361906
		1917	AT5G66560	no symbol available	no full name available		424.898	0.486184	1.40073	0.100206	4.85186	1.22307e-06	1.05128e-05
		1918	AT2G05632	no symbol available	no full name available		194.413	0.486149	1.4007	0.143267	3.3933	0.00069056	0.00330986
		1919	AT3G03350	no symbol available	no full name available		135.092	0.485929	1.40049	0.149635	3.24742	0.00116455	0.00528475
		1920	AT2G35945	#N/A	#N/A		91.7902	0.485471	1.40004	0.198941	2.44028	0.014676	0.0457602
		1921	AT5G62500	ATEB1B, ATEB1, EB1B	END BINDING PROTEIN 1B, end binding protein 1B		244.945	0.485305	1.39988	0.120177	4.03824	5.38548e-05	0.000338407
		1922	AT3G44550	FAR5	fatty acid reductase 5		518.9	0.48525	1.39983	0.0946152	5.12867	2.91794e-07	2.7577e-06
		1923	AT1G59540	ZCF125	0		254.814	0.485217	1.3998	0.140007	3.46566	0.000528922	0.00262225
		1924	AT1G21090	no symbol available	no full name available		187.832	0.485155	1.39974	0.125916	3.853	0.000116681	0.000681687
		1925	AT3G07320	no symbol available	no full name available		747.125	0.484949	1.39954	0.101752	4.76597	1.87951e-06	1.57119e-05
		1926	AT2G29170	no symbol available	no full name available		85.0764	0.484532	1.39913	0.187915	2.57847	0.00992385	0.033047
		1927	AT2G22670	IAA8	indoleacetic acid-induced protein 8		3954.1	0.484282	1.39889	0.0549376	8.81514	1.19539e-18	3.47463e-17
		1928	AT2G37420	no symbol available	no full name available		278.985	0.484271	1.39888	0.121955	3.97091	7.16001e-05	0.000436693
		1929	AT5G46700	TET1, TRN2	TORNADO 2, TETRASPANIN 1		480.389	0.484193	1.3988	0.0996078	4.86099	1.16798e-06	1.00799e-05
		1930	AT1G72970	EDA17, HTH	HOTHEAD, embryo sac development arrest 17		2303.3	0.484146	1.39876	0.064953	7.45379	9.06945e-14	1.79681e-12
		1931	AT5G65890	ACR1	ACT domain repeat 1		133.709	0.483449	1.39808	0.153298	3.15365	0.00161241	0.00698841
		1932	AT3G05600	AtEH1	Epoxide hydrolase 1		539.932	0.482891	1.39754	0.103032	4.68679	2.77518e-06	2.25173e-05
		1933	AT5G67270	ATEB1C, ATEB1H1, EB1C	end binding protein 1C, MICROTUBULE END BINDING PROTEIN 1, ATEB1-HOMOLOG1		278.947	0.482869	1.39752	0.116178	4.15629	3.23455e-05	0.000213306
		1934	AT1G11450	UMAMIT27	Usually multiple acids move in and out Transporters 27		269.63	0.482019	1.3967	0.111034	4.34117	1.41726e-05	0.00010089
		1935	AT1G68780	no symbol available	no full name available		456.715	0.481183	1.39589	0.0905583	5.31352	1.07528e-07	1.08485e-06
		1936	AT1G16310	MTP10	Metal-Tolerance Protein 10		135.589	0.480981	1.39569	0.149153	3.22476	0.00126077	0.0056482
		1937	AT5G56040	RGI4, SKM2	STERILITY-REGULATING KINASE MEMBER 2, RGF1 INSENSITIVE 4		1163.08	0.480801	1.39552	0.067225	7.15212	8.5447e-13	1.54775e-11
		1938	AT3G20260	no symbol available	no full name available		390.458	0.48074	1.39546	0.106932	4.49575	6.93242e-06	5.23042e-05
		1939	AT5G57790	AOG1	ABORTED GAMETOPHYTE 1		85.2798	0.480508	1.39523	0.179117	2.68264	0.00730426	0.0255573
		1940	AT5G54130	no symbol available	no full name available		779.451	0.480453	1.39518	0.0809375	5.9361	2.9188e-09	3.5997e-08
		1941	AT5G60930	no symbol available	no full name available		542.35	0.480257	1.39499	0.111237	4.31741	1.57874e-05	0.000111544
		1942	AT5G35670	iqd33	IQ-domain 33		121.397	0.480103	1.39484	0.179077	2.68099	0.00734054	0.0256662
		1943	AT3G27470	no symbol available	no full name available		390.555	0.48008	1.39482	0.109944	4.36659	1.26201e-05	9.06124e-05
		1944	AT3G12870	no symbol available	no full name available		254.796	0.479978	1.39472	0.143191	3.35201	0.000802257	0.00379712
		1945	AT2G30020	AP2C1	0		362.151	0.479969	1.39471	0.102214	4.6957	2.6569e-06	2.16324e-05
		1946	AT5G02560	h2a.w.12, HTA12	histone H2A 12		246.334	0.47996	1.39471	0.124966	3.84072	0.000122672	0.000712431
		1947	AT2G21320	BBX18	B-box domain protein 18		316.356	0.479918	1.39466	0.110188	4.35546	1.32787e-05	9.48186e-05
		1948	AT5G54530	no symbol available	no full name available		90.3657	0.479321	1.39409	0.194268	2.46732	0.0136128	0.0429997
		1949	AT2G38390	no symbol available	no full name available		1101.19	0.479171	1.39394	0.108522	4.41542	1.00814e-05	7.36005e-05
		1950	AT2G45290	TKL2	transketolase 2		949.401	0.478976	1.39375	0.0771766	6.20623	5.42691e-10	7.35833e-09
		1951	AT3G04630	WDL1	WVD2-like 1		859.579	0.478612	1.3934	0.072245	6.62485	3.47597e-11	5.37481e-10
		1952	AT2G25880	AUR2, AtAUR2	ataurora2		270.659	0.478431	1.39323	0.130084	3.67787	0.000235191	0.00127528
		1953	AT3G12550	FDM3	factor of DNA methylation 3		251.33	0.477964	1.39278	0.116216	4.11273	3.91012e-05	0.00025309
		1954	AT2G25510	no symbol available	no full name available		1851.08	0.477905	1.39272	0.0892902	5.35226	8.68622e-08	8.88974e-07
		1955	AT2G40900	UMAMIT11	Usually multiple acids move in and out Transporters 11		745.965	0.477804	1.39262	0.0807314	5.91844	3.2501e-09	3.98316e-08
		1956	AT3G23210	bHLH34, IDT1	basic Helix-Loop-Helix 34, IRON DEFICIENCY TOLERANT1		285.549	0.477639	1.39246	0.118952	4.01539	5.93481e-05	0.000368971
		1957	AT4G37890	EDA40	embryo sac development arrest 40		125.973	0.477317	1.39215	0.186177	2.56378	0.010354	0.0341896
		1958	AT5G40640	no symbol available	no full name available		196.042	0.476913	1.39176	0.146174	3.26264	0.00110381	0.00503638
		1959	AT1G08560	SYP111, ATSYP111, KN	syntaxin of plants 111, KNOLLE		1153.57	0.476727	1.39158	0.0997735	4.77809	1.76967e-06	1.4836e-05
		1960	AT1G62250	no symbol available	no full name available		883.672	0.476721	1.39158	0.0815863	5.84315	5.12216e-09	6.10831e-08
		1961	AT5G63980	ALX8, SUPO1, AtFRY1, HOS2, ATSAL1, SAL1, RON1, FRY1	HIGH EXPRESSION OF OSMOTICALLY RESPONSIVE GENES 2, suppressors of PIN1 overexpression 1, ALTERED EXPRESSION OF APX2 8, FIERY1, ROTUNDA 1		1614.67	0.476631	1.39149	0.0613587	7.76794	7.97703e-15	1.71983e-13
		1962	AT5G48370	no symbol available	no full name available		288.6	0.476612	1.39147	0.107616	4.4288	9.4757e-06	6.96557e-05
		1963	AT1G63100	SCL28	SCARECROW-LIKE 28		387.945	0.476387	1.39126	0.137393	3.46732	0.000525678	0.00260982
		1964	AT2G30860	GSTF9, ATGSTF9, ATGSTF7, GLUTTR	glutathione S-transferase PHI 9		22179.5	0.476226	1.3911	0.047944	9.93296	2.99236e-23	1.18969e-21
		1965	AT1G52150	ATHB15, CNA, ICU4, ATHB-15	INCURVATA 4, CORONA		1041.13	0.476154	1.39103	0.0945625	5.03534	4.77009e-07	4.35547e-06
		1966	AT1G51170	UCN, AGC2-3	AGC2 kinase 3, UNICORN		219.692	0.475877	1.39076	0.115244	4.12931	3.63856e-05	0.000237016
		1967	AT1G67300	no symbol available	no full name available		425.628	0.475796	1.39069	0.094077	5.05752	4.24754e-07	3.90417e-06
		1968	AT4G02850	DAAR1, DEG20	D-amino acid racemase1		259.95	0.475334	1.39024	0.126955	3.74412	0.000181029	0.00100913
		1969	AT3G20640	PFA6	PERICYCLE FACTOR TYPE-A 6		106.16	0.475051	1.38997	0.177053	2.6831	0.00729431	0.0255301
		1970	AT3G20620	no symbol available	no full name available		248.696	0.474808	1.38973	0.115593	4.10757	3.99835e-05	0.000258302
		1971	AT1G29980	no symbol available	no full name available		489.008	0.474706	1.38964	0.126746	3.74533	0.000180156	0.00100484
		1972	AT5G55730	FLA1	FASCICLIN-like arabinogalactan 1		1007.25	0.474571	1.3895	0.0780999	6.07646	1.22865e-09	1.58965e-08
		1973	AT5G23010	GSM1, MAM1, IMS3	glucosinolate metabolism 1, 2-ISOPROPYLMALATE SYNTHASE 3, methylthioalkylmalate synthase 1		3264.67	0.474382	1.38932	0.0845929	5.60782	2.04891e-08	2.28211e-07
		1974	AT2G15220	no symbol available	no full name available		121.554	0.474034	1.38899	0.194676	2.43499	0.0148922	0.0463481
		1975	AT1G01790	KEA1, ATKEA1	K+ EFFLUX ANTIPORTER 1, K+ efflux antiporter 1		4678.21	0.473973	1.38893	0.0523352	9.05649	1.34716e-19	4.15246e-18
		1976	AT3G52720	ATACA1, CAH1, ACA1	A. THALIANA ALPHA CARBONIC ANHYDRASE 1, CARBONIC ANHYDRASE 1, alpha carbonic anhydrase 1		1218.86	0.473764	1.38873	0.0637815	7.42793	1.1031e-13	2.1635e-12
		1977	AT5G62430	CDF1	cycling DOF factor 1		274.427	0.473278	1.38826	0.141785	3.338	0.000843847	0.00397233
		1978	AT4G37490	CYC1, CYCB1, CYCB1;1	CYCLIN B1;1, CYCLIN 1		204.982	0.473152	1.38814	0.134295	3.52323	0.000426314	0.00216822
		1979	AT5G01015	no symbol available	no full name available		264.56	0.472848	1.38785	0.120547	3.92251	8.76314e-05	0.000524113
		1980	AT5G66280	GMD1	GDP-D-mannose 4,6-dehydratase 1		241.567	0.472514	1.38753	0.132762	3.55911	0.00037211	0.00191753
		1981	AT5G17160	no symbol available	no full name available		608.186	0.472166	1.38719	0.134522	3.50996	0.000448181	0.00226768
		1982	AT3G48670	RDM12, IDN2	INVOLVED IN DE NOVO 2, RNA-DIRECTED DNA METHYLATION 12		741.395	0.472081	1.38711	0.0840006	5.61998	1.90984e-08	2.13533e-07
		1983	AT2G42690	AGAP1	ACYLATED GALACTOLIPID- ASSOCIATED PHOSPHOLIPASE 1		2796.7	0.471588	1.38663	0.0501122	9.41065	4.93088e-21	1.68361e-19
		1984	AT1G49910	BUB3.2	BUB (BUDDING UNINHIBITED BY BENZYMIDAZOL) 3.2		83.1401	0.471395	1.38645	0.194248	2.42677	0.0152338	0.0472859
		1985	AT5G25490	no symbol available	no full name available		138.46	0.471026	1.3861	0.166002	2.83748	0.00454718	0.0171166
		1986	AT2G47010	no symbol available	no full name available		373.681	0.470759	1.38584	0.0971296	4.8467	1.25529e-06	1.07622e-05
		1987	AT1G06550	no symbol available	no full name available		1861.75	0.470752	1.38583	0.0713053	6.60192	4.05856e-11	6.23864e-10
		1988	AT3G46780	PTAC16	plastid transcriptionally active 16		20593.8	0.470412	1.38551	0.0407355	11.548	7.55743e-31	4.70225e-29
		1989	AT3G54710	CDT1, ATCDT1B, CDT1B	ARABIDOPSIS HOMOLOG OF YEAST CDT1, ARABIDOPSIS HOMOLOG OF YEAST CDT1 B, homolog of yeast CDT1 B homolog of yeast CDT1 B		221.231	0.470171	1.38527	0.145214	3.23777	0.00120467	0.00544153
		1990	AT5G58690	PLC5, ATPLC5	phosphatidylinositol-speciwc phospholipase C5		101.554	0.470109	1.38521	0.185096	2.53981	0.0110911	0.0362467
		1991	AT3G03770	no symbol available	no full name available		1121.7	0.46985	1.38497	0.077607	6.05422	1.411e-09	1.81501e-08
		1992	AT5G10770	no symbol available	no full name available		801.983	0.469812	1.38493	0.0736364	6.38017	1.76892e-10	2.53473e-09
		1993	AT3G14190	PANS1, CMR1	COPPER MODIFIED RESISTANCE 1, PATRONUS 1		302.714	0.469525	1.38465	0.125937	3.72824	0.000192818	0.00106619
		1994	AT1G12200	FMO	flavin monooxygenase		885.352	0.469235	1.38438	0.0883548	5.31081	1.09141e-07	1.10018e-06
		1995	AT1G75500	WAT1, UMAMIT5	Usually multiple acids move in and out Transporters 5, Walls Are Thin 1		4123.98	0.469097	1.38424	0.0493748	9.50072	2.08437e-21	7.30837e-20
		1996	AT1G06660	JASON	JASON		93.1482	0.468869	1.38402	0.19076	2.45791	0.013975	0.0439367
[truncated: 5,651 more rows]
