# Supplementary material for: ERFVII action and modulation through oxygen-sensing in Arabidopsis thaliana
Source: Nat Commun. 2023 Aug 3;14:4665. doi: 10.1038/s41467-023-40366-y (PMC10400637; doi:10.1038/s41467-023-40366-y)
Supplement: Supplementary file 5 — Supplementary Data 2 [file 41467_2023_40366_MOESM5_ESM.xlsx]

## Sheet: Supplementary Data 2
	Supplementary Data 2	Col_0_vs_prt6_1	Statistically significant differentially regulated genes between Col-0 and prt6
			Genes in red are ERFVIIs wth TDNA insertions in the prt6 erfVII background
			Table sorted by fold change
			GeneID	TAIR11 symbol	TAIR11 full name	Core 49	baseMean	log2 FoldChange	Unlogged fold change	lfcSE	stat	pvalue	padj
	Col-0 > prt6-1	1	AT2G06995	#N/A	#N/A		23.5824	7.33723	161.707	1.07889	6.80073	1.0409e-11	3.87396e-09
		2	AT4G09455	#N/A	#N/A		5.98541	6.08906	68.0752	1.17847	5.16693	2.37968e-07	3.55391e-05
		3	AT1G54860	no symbol available	no full name available		4.08055	5.53454	46.3512	1.40205	3.94746	7.89843e-05	0.00547913
		4	AT5G39473	#N/A	#N/A		3.12216	5.15028	35.5132	1.31552	3.91502	9.03952e-05	0.00607306
		5	AT2G41260	ATM17, M17	0		65.6935	4.47506	22.2395	1.0105	4.42856	9.48628e-06	0.000858783
		6	AT1G53480	ATMRD1, MRD1	MTO 1 RESPONDING DOWN 1, ARABIDOPSIS MTO 1 RESPONDING DOWN 1		437.982	4.21811	18.6113	0.285372	14.7811	1.93977e-49	2.52677e-46
		7	AT4G31970	CYP82C2	cytochrome P450, family 82, subfamily C, polypeptide 2		32.5615	3.46993	11.0803	0.780938	4.44328	8.85969e-06	0.000812613
		8	AT5G05200	no symbol available	no full name available		1979.45	3.23864	9.43907	0.078737	41.1325	0	0
		9	AT3G33528	no symbol available	no full name available		9.71525	3.18973	9.12438	0.706463	4.51507	6.32964e-06	0.000600855
		10	AT2G16367	#N/A	#N/A		20.8885	2.44457	5.44363	0.480834	5.08401	3.69539e-07	5.12698e-05
		11	AT1G26410	AtBBE6	0		12.511	2.25967	4.78881	0.620667	3.64071	0.000271892	0.014326
		12	AT2G47780	SRP2, LDAP2	small rubber particle protein2, LD-associated protein 2		10.2923	2.24381	4.73646	0.605832	3.70368	0.000212492	0.011948
		13	AT4G13280	ATTPS12, TPS12	terpenoid synthase 12		19.7943	2.02423	4.06775	0.42856	4.72333	2.32011e-06	0.000256603
		14	AT5G03090	no symbol available	no full name available		17.8456	1.94608	3.85327	0.425057	4.5784	4.68546e-06	0.000463545
		15	AT1G26390	AtBBE4	0		33.932	1.79957	3.48117	0.476178	3.7792	0.000157333	0.00955713
		16	AT4G13290	CYP71A19	cytochrome P450, family 71, subfamily A, polypeptide 19		113.178	1.76155	3.39062	0.189535	9.29407	1.48495e-20	9.41017e-18
		17	AT3G02670	no symbol available	no full name available		16.7612	1.71006	3.27175	0.434851	3.93253	8.40581e-05	0.00571278
		18	AT2G29350	SAG13	senescence-associated gene 13		38.941	1.47079	2.77173	0.32643	4.50568	6.61621e-06	0.000625525
		19	AT1G26380	FOX1, FOX, AtBBE3	FAD-LINKED OXIDOREDUCTASE, FAD-LINKED OXIDOREDUCTASE 1		44.6648	1.31165	2.48225	0.278408	4.71126	2.46193e-06	0.000271008
		20	AT3G60140	SRG2, DIN2, BGLU30	DARK INDUCIBLE 2, SENESCENCE-RELATED GENE 2, BETA GLUCOSIDASE 30		56.3428	1.24371	2.36807	0.33622	3.69911	0.000216361	0.0121074
		21	AT1G53490	HEI10	homolog of human HEI10 ( Enhancer of cell Invasion No.10)		74.0908	1.164	2.24078	0.229281	5.07675	3.83953e-07	5.26464e-05
		22	AT3G49620	DIN11	DARK INDUCIBLE 11		39.5212	1.10965	2.15793	0.290906	3.81444	0.00013649	0.00857982
		23	AT2G17740	VLG	VACUOLELESS GAMETOPHYTES		67.2395	1.10579	2.15217	0.29371	3.76491	0.000166608	0.00988977
		24	AT5G38910	no symbol available	no full name available		29.508	1.0928	2.13287	0.319953	3.41549	0.000636667	0.0272906
		25	AT1G13650	no symbol available	no full name available		362.945	1.00936	2.01302	0.102884	9.81069	1.01274e-22	6.78448e-20
		26	AT4G13420	ATHAK5, HAK5	ARABIDOPSIS THALIANA HIGH AFFINITY K+ TRANSPORTER 5, high affinity K+ transporter 5		428.09	0.991679	1.9885	0.156982	6.31713	2.66458e-10	7.52727e-08
		27	AT2G35980	NHL10, ATNHL10, YLS9	NDR1/HIN1-LIKE, ARABIDOPSIS NDR1/HIN1-LIKE 10, YELLOW-LEAF-SPECIFIC GENE 9		41.8014	0.985668	1.98023	0.276866	3.56009	0.000370723	0.0181468
		28	AT1G52040	MBP1, ATMBP	myrosinase-binding protein 1		77.7586	0.979551	1.97185	0.246176	3.97907	6.9184e-05	0.00496073
		29	AT3G19710	BCAT4	branched-chain aminotransferase4		2300.61	0.950015	1.93189	0.0890239	10.6715	1.38439e-26	1.01437e-23
		30	AT4G27360	no symbol available	no full name available		51.5765	0.926723	1.90095	0.269153	3.44311	0.000575065	0.025345
		31	AT1G13430	ST4C, ATST4C	ARABIDOPSIS THALIANA SULFOTRANSFERASE 4C, sulfotransferase 4C		48.894	0.923857	1.89718	0.259656	3.558	0.000373686	0.0182158
		32	AT1G70880	no symbol available	no full name available		75.8055	0.922632	1.89557	0.229757	4.01568	5.92739e-05	0.00440122
		33	AT1G74810	BOR5	REQUIRES HIGH BORON 5		146.106	0.890157	1.85338	0.189329	4.70165	2.58069e-06	0.000280136
		34	AT3G28220	no symbol available	no full name available		338.257	0.882627	1.84373	0.14733	5.99082	2.08779e-09	4.79927e-07
		35	AT5G24318	no symbol available	no full name available		53.1085	0.829454	1.77701	0.245607	3.37716	0.000732392	0.0303399
		36	AT2G47180	GolS1, AtGolS1	galactinol synthase 1		276.244	0.825571	1.77224	0.135271	6.10309	1.04038e-09	2.68064e-07
		37	AT1G06350	ADS4, AtADS4, CER17	delta 9 desaturase 4, ECERIFERUM 17		58.1544	0.823161	1.76928	0.243667	3.37822	0.00072958	0.0302769
		38	AT2G30750	CYP71A12	cytochrome P450, family 71, subfamily A, polypeptide 12		146.896	0.822791	1.76882	0.233256	3.52741	0.000419642	0.0198775
		39	AT1G06100	ADS1.3	0		145.927	0.817054	1.76181	0.170394	4.79509	1.62598e-06	0.000186884
		40	AT5G07690	MYB29, ATMYB29, PMG2, RAO7	PRODUCTION OF METHIONINE-DERIVED GLUCOSINOLATE 2, myb domain protein 29, regulator of alternative oxidase 1a 7		213.771	0.815298	1.75966	0.137539	5.92775	3.07112e-09	6.85796e-07
		41	AT5G38060	no symbol available	no full name available		151.913	0.796558	1.73695	0.145984	5.45646	4.85715e-08	8.49892e-06
		42	AT1G52000	no symbol available	no full name available		392.985	0.790818	1.73006	0.11947	6.61938	3.6071e-11	1.22573e-08
		43	AT1G80340	GA4H, GA3OX2, ATGA3OX2	ARABIDOPSIS THALIANA GIBBERELLIN-3-OXIDASE 2, gibberellin 3-oxidase 2		96.0035	0.779202	1.71618	0.214752	3.62838	0.000285209	0.0148937
		44	AT5G23020	MAM-L, MAM3, IMS2	METHYLTHIOALKYMALATE SYNTHASE-LIKE, 2-isopropylmalate synthase 2		1635.41	0.763704	1.69784	0.0660102	11.5695	5.88374e-31	4.7571e-28
		45	AT5G38900	PDI	Protein Disulfide Isomerase		162.057	0.758347	1.69155	0.163627	4.63461	3.57617e-06	0.000370389
		46	AT3G22740	HMT3	homocysteine S-methyltransferase 3		87.4252	0.758062	1.69122	0.22414	3.38209	0.000719356	0.0299587
		47	AT4G36260	SRS2, STY2	STYLISH 2, SHI RELATED SEQUENCE 2		66.3989	0.74958	1.6813	0.227866	3.28956	0.00100343	0.038824
		48	AT1G35250	ALT2	acyl-lipid thioesterase 2		288.713	0.728323	1.65671	0.115116	6.32687	2.50179e-10	7.15359e-08
		49	AT3G41768	#N/A	#N/A		16305.3	0.719667	1.6468	0.201621	3.5694	0.000357805	0.0176993
		50	AT3G22840	ELIP1, ELIP	EARLY LIGHT-INDUCABLE PROTEIN		507.698	0.706556	1.6319	0.132935	5.31506	1.06619e-07	1.74819e-05
		51	AT2G38995	no symbol available	no full name available		116.805	0.706092	1.63138	0.175839	4.01556	5.93047e-05	0.00440122
		52	AT5G39610	ANAC092, ATNAC2, NAC2, NAC6, ATNAC6, ORE1	NAC domain containing protein 6, NAC domain containing protein 2, ORESARA 1, Arabidopsis NAC domain containing protein 92		140.945	0.702677	1.62752	0.19118	3.67548	0.0002374	0.0127752
		53	AT3G62740	BGLU7	beta glucosidase 7		142.083	0.701569	1.62627	0.16456	4.26331	2.01421e-05	0.00172993
		54	AT5G18030	SAUR21	SMALL AUXIN UP RNA 21		106.897	0.699277	1.62369	0.183977	3.80088	0.000144181	0.00889636
		55	AT5G33370	CUS2	CUTIN SYNTHASE2		489.417	0.684891	1.60758	0.113818	6.01744	1.77195e-09	4.23949e-07
		56	AT4G14548	#N/A	#N/A		77.9573	0.683279	1.60579	0.193664	3.52817	0.000418445	0.0198609
		57	AT5G07322	#N/A	#N/A		195.69	0.682603	1.60503	0.150318	4.54106	5.5972e-06	0.000540072
		58	AT2G02120	PDF2.1, LCR70	LOW-MOLECULAR-WEIGHT CYSTEINE-RICH 70		553.302	0.669786	1.59084	0.147993	4.52578	6.0174e-06	0.000575878
		59	AT2G47750	GH3.9	putative indole-3-acetic acid-amido synthetase GH3.9		116.737	0.657534	1.57738	0.199102	3.30251	0.000958253	0.037426
		60	AT5G59330	no symbol available	no full name available		111.21	0.636088	1.55411	0.188543	3.3737	0.000741662	0.0305079
		61	AT2G05440	GRP9, ATGRP9	GLYCINE RICH PROTEIN 9, ARABIDOPSIS GLYCINE RICH PROTEIN 9		9138.48	0.615809	1.53242	0.0821912	7.49239	6.76284e-14	3.04939e-11
		62	AT5G25980	BGLU37, TGG2	BETA GLUCOSIDASE 37, glucoside glucohydrolase 2		6445.05	0.612014	1.52839	0.0608386	10.0596	8.33084e-24	5.7451e-21
		63	AT3G58850	HLH2, PAR2	PHY RAPIDLY REGULATED 2		107.45	0.61157	1.52792	0.170951	3.57745	0.000346959	0.0174534
		64	AT5G24420	PGL5	6-phosphogluconolactonase 5		248.889	0.597081	1.51265	0.131427	4.54305	5.54451e-06	0.000537198
		65	AT2G10931	no symbol available	no full name available		121.36	0.595861	1.51137	0.167197	3.56383	0.000365478	0.0180029
		66	AT5G53486	no symbol available	no full name available		115.902	0.592139	1.50748	0.179599	3.29701	0.000977192	0.0380602
		67	AT1G49860	ATGSTF14, GSTF14	glutathione S-transferase (class phi) 14		995.055	0.583095	1.49806	0.11567	5.04101	4.63071e-07	6.20435e-05
		68	AT3G27690	LHCB2.4, DEG13, LHCB2, LHCB2.3	LIGHT-HARVESTING CHLOROPHYLL B-BINDING 2, photosystem II light harvesting complex gene 2.3		22202.7	0.581109	1.496	0.0753241	7.71478	1.21192e-14	6.17739e-12
		69	AT5G19600	SULTR3;5	sulfate transporter 3;5		555.212	0.571828	1.48641	0.110243	5.18698	2.13728e-07	3.25407e-05
		70	AT3G02020	AK3	aspartate kinase 3		1539.87	0.568354	1.48283	0.0782928	7.25933	3.89014e-13	1.6584e-10
		71	AT1G12570	no symbol available	no full name available		143.492	0.568272	1.48275	0.161552	3.51758	0.000435503	0.0205457
		72	AT1G74670	GASA6	GA-stimulated Arabidopsis 6		1342.41	0.564532	1.47891	0.0929584	6.07296	1.25575e-09	3.16998e-07
		73	AT4G03060	#N/A	#N/A		262.754	0.562593	1.47692	0.151556	3.71213	0.000205526	0.0116236
		74	AT2G43100	IPMI2, IPMI SSU2, ATLEUD1	isopropylmalate isomerase 2, isopropylmalate isomerase small sub-unit 2		2232.5	0.553827	1.46797	0.0846165	6.54514	5.94391e-11	1.88334e-08
		75	AT5G57760	no symbol available	no full name available		180.785	0.552649	1.46678	0.144163	3.8335	0.000126334	0.00807128
		76	AT4G39950	CYP79B2	cytochrome P450, family 79, subfamily B, polypeptide 2		1875.17	0.550074	1.46416	0.0796015	6.91034	4.83497e-12	1.85845e-09
		77	AT2G39250	SNZ	SCHNARCHZAPFEN		350.468	0.545961	1.45999	0.10978	4.97323	6.58459e-07	8.43655e-05
		78	AT5G52570	CHY2, BCH2, BETA-OHASE 2, B2	beta-carotene hydroxylase 2, BETA CAROTENOID HYDROXYLASE 2		649.78	0.543492	1.4575	0.0830325	6.54554	5.92807e-11	1.88334e-08
		79	AT4G12500	no symbol available	no full name available		253.673	0.533245	1.44718	0.130565	4.08413	4.42424e-05	0.00343494
		80	AT4G17470	CRSH	Ca2+-activated RelA-spot homolog		154.266	0.533185	1.44712	0.142668	3.73725	0.000186046	0.0107061
		81	AT3G58990	IPMI SSU3, IPMI1	isopropylmalate isomerase 1		1284.29	0.528968	1.4429	0.0784937	6.73899	1.59494e-11	5.7533e-09
		82	AT1G16400	CYP79F2	cytochrome P450, family 79, subfamily F, polypeptide 2		835.641	0.527517	1.44145	0.0796076	6.62647	3.4382e-11	1.18552e-08
		83	AT5G02540	no symbol available	no full name available		209.266	0.526866	1.4408	0.128054	4.11441	3.88165e-05	0.00306441
		84	AT5G26270	no symbol available	no full name available		471.787	0.52489	1.43882	0.0982642	5.34161	9.21221e-08	1.53558e-05
		85	AT2G40520	NTP2	0		232.329	0.521794	1.43574	0.123402	4.2284	2.35361e-05	0.00199224
		86	AT3G17070	no symbol available	no full name available		233.07	0.520731	1.43468	0.142187	3.66229	0.000249971	0.013351
		87	AT5G55620	no symbol available	no full name available		826.293	0.519868	1.43382	0.0912697	5.69595	1.22689e-08	2.43787e-06
		88	AT1G77520	no symbol available	no full name available		266.311	0.517529	1.4315	0.139598	3.70728	0.000209497	0.0118079
		89	AT3G16150	ASPGB1	asparaginase B1		216.476	0.51735	1.43132	0.156432	3.30718	0.000942402	0.0370126
		90	AT1G16410	CYP79F1, BUS1, SPS1	SUPERSHOOT 1, BUSHY 1, cytochrome p450 79f1		1873.6	0.512929	1.42694	0.111373	4.60549	4.11494e-06	0.000417675
		91	AT2G40300	ATFER4, FER4	ferritin 4		583.005	0.51249	1.42651	0.108954	4.7037	2.55483e-06	0.000278619
		92	AT2G46650	CYTB5-C, ATCB5-C, B5 #1, CB5-C	ARABIDOPSIS CYTOCHROME B5 ISOFORM C, cytochrome B5 isoform C		946.059	0.512058	1.42608	0.0673698	7.60071	2.94505e-14	1.40923e-11
		93	AT2G34430	DEG11, LHCB1.4, LHB1B1	light-harvesting chlorophyll-protein complex II subunit B1, LIGHT-HARVESTING CHLOROPHYLL-PROTEIN COMPLEX II SUBUNIT B1		77421.6	0.509415	1.42347	0.0569818	8.93997	3.89291e-19	2.28193e-16
		94	AT2G40780	no symbol available	no full name available		143.214	0.496944	1.41122	0.141306	3.51678	0.000436809	0.020566
		95	AT3G02380	BBX3, COL2, ATCOL2	CONSTANS-LIKE 2, CONSTANS-like 2, B-box domain protein 3		1537.16	0.490999	1.40542	0.0757752	6.47968	9.19183e-11	2.76309e-08
		96	AT1G66100	no symbol available	no full name available		1747.55	0.490687	1.40511	0.0910201	5.39098	7.00743e-08	1.19929e-05
		97	AT5G65730	XTH6	xyloglucan endotransglucosylase/hydrolase 6		1674.18	0.478141	1.39295	0.0833843	5.73418	9.79856e-09	1.98058e-06
		98	AT1G80820	CCR2, ATCCR2	cinnamoyl coa reductase		152.673	0.472196	1.38722	0.142241	3.31968	0.000901218	0.0359368
		99	AT5G57780	P1R1	P1R1		260.299	0.469453	1.38458	0.136342	3.44319	0.000574894	0.025345
		100	AT5G51720	NEET, At-NEET	NEET group protein		953.165	0.469399	1.38453	0.127349	3.68592	0.000227879	0.0125383
		101	AT3G45680	NPF2.3	0		200.522	0.46667	1.38192	0.141995	3.28652	0.00101434	0.0391171
		102	AT5G23010	GSM1, MAM1, IMS3	glucosinolate metabolism 1, 2-ISOPROPYLMALATE SYNTHASE 3, methylthioalkylmalate synthase 1		3366.75	0.461751	1.37721	0.0892713	5.17245	2.3105e-07	3.49512e-05
		103	AT4G18970	GGL22	0		1467.66	0.460332	1.37586	0.0759942	6.05746	1.38289e-09	3.41312e-07
		104	AT4G10280	no symbol available	no full name available		201.485	0.459377	1.37495	0.128978	3.56166	0.000368523	0.0181148
		105	AT1G65860	FMO GS-OX1	flavin-monooxygenase glucosinolate S-oxygenase 1		311.804	0.458556	1.37417	0.128989	3.55501	0.000377963	0.018348
		106	AT1G26210	ATSOFL1, SOFL1	SOB FIVE-LIKE 1, SOB five-like 1		348.462	0.455354	1.37112	0.0989343	4.60259	4.17271e-06	0.000419904
		107	AT4G11320	AtCP2, CP2	cysteine protease 2		9398.74	0.45502	1.3708	0.097163	4.68306	2.82623e-06	0.000301212
		108	AT5G45820	PKS18, SnRK3.6, CIPK20	PROTEIN KINASE 18, SNF1-RELATED PROTEIN KINASE 3.6, CBL-interacting protein kinase 20		532.595	0.454113	1.36994	0.0959703	4.73181	2.22531e-06	0.000247284
		109	AT2G23030	SNRK2-9, SNRK2.9	SUCROSE NONFERMENTING 1-RELATED PROTEIN KINASE 2-9, SNF1-related protein kinase 2.9		282.393	0.451702	1.36765	0.122823	3.67767	0.000235375	0.0127721
		110	AT3G45210	no symbol available	no full name available		282.462	0.449822	1.36587	0.105286	4.27236	1.93415e-05	0.00167343
		111	AT3G03190	GSTF11, ATGSTF6, ATGSTF11	ARABIDOPSIS GLUTATHIONE-S-TRANSFERASE 6, glutathione S-transferase F11		260.585	0.444889	1.36121	0.129876	3.42549	0.000613685	0.0266464
		112	AT1G29920	AB165, CAB2, LHCB1.1	LIGHT HARVESTING CHLOROPHYLL A/B-BINDING PROTEIN 1.1, chlorophyll A/B-binding protein 2		101130	0.440656	1.35722	0.0605532	7.27717	3.40907e-13	1.48023e-10
		113	AT5G02760	APD7, SSPP	SENESCENCE-SUPPRESSED 51 PROTEIN PHOSPHATASE, Arabidopsis Pp2c clade D 7		751.928	0.438212	1.35492	0.0943117	4.64643	3.37734e-06	0.00035352
		114	AT1G02930	ATGSTF3, ATGSTF6, GST1, ERD11, GSTF6, ATGST1	EARLY RESPONSIVE TO DEHYDRATION 11, ARABIDOPSIS GLUTATHIONE S-TRANSFERASE 1, ARABIDOPSIS THALIANA GLUATIONE S-TRANSFERASE F3, glutathione S-transferase 6, GLUTATHIONE S-TRANSFERASE 1, GLUTATHIONE S-TRANSFERASE		1642.69	0.434662	1.35159	0.0910619	4.77326	1.81267e-06	0.000204335
		115	AT5G48490	DIR1-like, DEG15	DIR1-like		1366.25	0.4344	1.35135	0.0987045	4.40101	1.07747e-05	0.000971673
		116	AT1G73830	BEE3	BR enhanced expression 3		452.463	0.433391	1.3504	0.106408	4.0729	4.64312e-05	0.00357577
		117	AT5G14780	FDH, AtFDH1	formate dehydrogenase		2912.92	0.429068	1.34636	0.0797872	5.37766	7.54602e-08	1.28211e-05
		118	AT5G06870	PGIP2, ATPGIP2	ARABIDOPSIS POLYGALACTURONASE INHIBITING PROTEIN 2, polygalacturonase inhibiting protein 2		336.435	0.428152	1.34551	0.108302	3.95333	7.70725e-05	0.00537833
		119	AT2G05070	LHCB2, LHCB2.2	LIGHT-HARVESTING CHLOROPHYLL B-BINDING 2, photosystem II light harvesting complex gene 2.2		25671.6	0.427262	1.34468	0.0704326	6.06626	1.30925e-09	3.26575e-07
		120	AT3G58550	LTPG22	glycosylphosphatidylinositol-anchored lipid protein transfer 22		793.883	0.426325	1.34381	0.118043	3.61162	0.000304295	0.0156465
		121	AT4G33580	ATBCA5, BCA5	A. THALIANA BETA CARBONIC ANHYDRASE 5, beta carbonic anhydrase 5		1810.69	0.426084	1.34358	0.0660944	6.4466	1.1439e-10	3.39507e-08
		122	AT3G57157	#N/A	#N/A		243.06	0.425291	1.34284	0.121691	3.49483	0.000474358	0.0218512
		123	AT2G05100	LHCB2, LHCB2.1	LIGHT-HARVESTING CHLOROPHYLL B-BINDING 2, photosystem II light harvesting complex gene 2.1		33253.1	0.419924	1.33786	0.0786201	5.34118	9.23429e-08	1.53558e-05
		124	AT1G18590	ATSOT17, ATST5C, SOT17	sulfotransferase 17, SULFOTRANSFERASE 17, ARABIDOPSIS SULFOTRANSFERASE 5C		828.351	0.419861	1.3378	0.0826869	5.07771	3.82004e-07	5.26464e-05
		125	AT3G08890	no symbol available	no full name available		300.415	0.417275	1.3354	0.120085	3.47484	0.000511163	0.0232272
		126	AT1G55960	no symbol available	no full name available		2134.45	0.412193	1.33071	0.0790711	5.21294	1.85867e-07	2.90535e-05
		127	AT1G18970	GLP4	germin-like protein 4		209.527	0.410723	1.32935	0.126443	3.24827	0.00116108	0.0426118
		128	AT5G60890	ATR1, AtATR1, ATMYB34, MYB34	ALTERED TRYPTOPHAN REGULATION 1, myb domain protein 34		1021.31	0.41034	1.329	0.0711158	5.77003	7.92597e-09	1.67424e-06
		129	AT5G54270	LHCB3, LHCB3*1	light-harvesting chlorophyll B-binding protein 3		85870.1	0.409469	1.3282	0.0601679	6.80544	1.00742e-11	3.80985e-09
		130	AT5G15970	AtCor6.6, KIN2, COR6.6	COLD-RESPONSIVE 6.6		1952.33	0.401143	1.32055	0.0932253	4.30294	1.68544e-05	0.00148009
		131	AT1G60390	PGL2, PG1	polygalacturonase 1		328.89	0.398203	1.31786	0.103633	3.84243	0.000121824	0.00782576
		132	AT1G52190	NRT1.11, NPF1.2, AtNPF1.2	nitrate transporter 1.11, NRT1/ PTR family 1.2		695.951	0.398125	1.31779	0.101236	3.93264	8.40164e-05	0.00571278
		133	AT3G47500	CDF3	cycling DOF factor 3		566.899	0.396995	1.31676	0.0968189	4.10039	4.1245e-05	0.00322357
		134	AT3G47470	LHCA4, CAB4	light-harvesting chlorophyll-protein complex I subunit A4		105998	0.396303	1.31613	0.055858	7.09483	1.29514e-12	5.14696e-10
		135	AT1G78370	ATGSTU20, GSTU20	glutathione S-transferase TAU 20		8614.83	0.393404	1.31349	0.0908167	4.33184	1.47866e-05	0.00130831
		136	AT4G02520	ATGSTF2, GSTF2, ATPM24.1, GST2, ATPM24	glutathione S-transferase PHI 2		4499.39	0.389866	1.31027	0.0677181	5.75718	8.55292e-09	1.77469e-06
		137	AT2G40610	ATHEXP ALPHA 1.11, EXP8, ATEXPA8, ATEXP8, EXPA8	expansin A8		954.048	0.388857	1.30936	0.0915319	4.24832	2.15378e-05	0.00184306
		138	AT5G10180	SULTR2;1, AST68	ARABIDOPSIS SULFATE TRANSPORTER 68, sulfate transporter 2;1		2481.59	0.387261	1.30791	0.0702012	5.51644	3.45943e-08	6.33696e-06
		139	AT1G71030	ATMYBL2, MYBL2	ARABIDOPSIS MYB-LIKE 2, MYB-like 2		774.373	0.387106	1.30777	0.110416	3.50589	0.000455089	0.0212136
		140	AT2G36630	no symbol available	no full name available		550.236	0.38398	1.30494	0.0957179	4.01158	6.03131e-05	0.00444762
		141	AT5G14200	ATIMD1, IMD1	isopropylmalate dehydrogenase 1, ARABIDOPSIS ISOPROPYLMALATE DEHYDROGENASE 1		4384.1	0.383818	1.30479	0.069385	5.53172	3.17111e-08	5.90103e-06
		142	AT5G45670	no symbol available	no full name available		1019.02	0.381269	1.30249	0.107494	3.54689	0.000389808	0.0188062
		143	AT3G23080	no symbol available	no full name available		837.807	0.379718	1.30109	0.0924812	4.1059	4.02751e-05	0.0031583
		144	AT3G02790	MBS1	METHYLENE BLUE SENSITIVITY 1		534.881	0.378273	1.29978	0.0979518	3.86182	0.000112545	0.00741245
		145	AT4G13770	REF2, CYP83A1	REDUCED EPIDERMAL FLUORESCENCE 2, "cytochrome P450, family 83, subfamily A, polypeptide 1"		3894.67	0.377831	1.29939	0.0630126	5.99612	2.02088e-09	4.69145e-07
		146	AT5G22500	FAR1	fatty acid reductase 1		489.166	0.375538	1.29732	0.108224	3.47002	0.000520417	0.0234208
		147	AT4G12030	BAT5, BASS5	BILE ACID:SODIUM SYMPORTER FAMILY PROTEIN 5, bile acid transporter 5		805.271	0.374585	1.29647	0.082905	4.51824	6.23562e-06	0.000594335
		148	AT2G12462	no symbol available	no full name available		419.683	0.371886	1.29404	0.100572	3.69771	0.000217553	0.0121451
		149	AT2G22240	MIPS2, ATIPS2, ATMIPS2	myo-inositol-1-phosphate synthase 2, INOSITOL 3-PHOSPHATE SYNTHASE 2, MYO-INOSITOL-1-PHOSTPATE SYNTHASE 2		921.948	0.37128	1.2935	0.0987834	3.75852	0.000170921	0.0100389
		150	AT2G34420	LHCB1.5, LHB1B2	PHOTOSYSTEM II LIGHT HARVESTING COMPLEX GENE 1.5, photosystem II light harvesting complex gene B1B2		190250	0.369631	1.29202	0.0557386	6.6315	3.32292e-11	1.16287e-08
		151	AT4G39940	APK2, AKN2	APS-kinase 2, ADENOSINE-5'-PHOSPHOSULFATE (APS) KINASE 2		1753.25	0.3685	1.29101	0.0675192	5.45771	4.82322e-08	8.49892e-06
		152	AT5G22580	no symbol available	no full name available		895.333	0.367748	1.29034	0.0748593	4.91253	8.99091e-07	0.000109228
		153	AT3G54890	LHCA1	photosystem I light harvesting complex gene 1		80136.6	0.367472	1.29009	0.0514124	7.14753	8.83529e-13	3.57174e-10
		154	AT4G00570	NAD-ME2	NAD-dependent malic enzyme 2		1981.14	0.363706	1.28673	0.0816341	4.45531	8.37702e-06	0.000776347
		155	AT4G35320	no symbol available	no full name available		404.285	0.362531	1.28568	0.112158	3.23232	0.00122789	0.0446777
		156	AT1G14280	PKS2	phytochrome kinase substrate 2		670.73	0.362305	1.28548	0.0791107	4.57972	4.65604e-06	0.000462585
		157	AT5G48540	no symbol available	no full name available		372.779	0.360942	1.28426	0.11078	3.25819	0.00112127	0.0417744
		158	AT2G46830	CCA1, AtCCA1	circadian clock associated 1		1799.14	0.360624	1.28398	0.0938203	3.84377	0.000121159	0.00782576
		159	AT1G68190	BBX27	B-box domain protein 27		674.515	0.359968	1.2834	0.0978614	3.67835	0.00023475	0.0127707
		160	AT3G08940	LHCB4.2	light harvesting complex photosystem II		41320.7	0.359915	1.28335	0.0573874	6.27167	3.57187e-10	9.73832e-08
		161	AT4G38690	no symbol available	no full name available		943.167	0.359077	1.2826	0.0905034	3.96755	7.26156e-05	0.00511296
		162	AT5G44530	no symbol available	no full name available		499.211	0.358182	1.28181	0.106855	3.35203	0.000802217	0.0324863
		163	AT1G58290	HEMA1, GluTR, AtHEMA1	glutamyl-tRNA reductase, Arabidopsis thaliana hemA 1		8133.67	0.357578	1.28127	0.0608891	5.8726	4.29e-09	9.4894e-07
		164	AT1G29910	CAB3, LHCB1.2, AB180	LIGHT HARVESTING CHLOROPHYLL A/B BINDING PROTEIN 1.2, chlorophyll A/B binding protein 3		101942	0.353396	1.27756	0.0624009	5.66333	1.48468e-08	2.90093e-06
		165	AT1G60950	ATFD2, FD2, FED A	FERREDOXIN 2		34667.6	0.351624	1.276	0.0822787	4.27357	1.92367e-05	0.00167053
		166	AT4G16140	no symbol available	no full name available		592.251	0.351621	1.27599	0.0822462	4.27523	1.90942e-05	0.00166432
		167	AT2G31070	TCP10	TCP domain protein 10		632.486	0.351244	1.27566	0.109298	3.21362	0.00131072	0.0467769
		168	AT1G72970	EDA17, HTH	HOTHEAD, embryo sac development arrest 17		2462.77	0.350194	1.27473	0.0841019	4.16393	3.12817e-05	0.00253793
		169	AT2G46910	no symbol available	no full name available		867.1	0.349848	1.27443	0.0714676	4.89519	9.8211e-07	0.000116891
		170	AT5G06530	AtABCG22, ABCG22	Arabidopsis thaliana ATP-binding cassette G22, ATP-binding cassette G22		944.882	0.349098	1.27376	0.0713687	4.89148	1.00082e-06	0.000118516
		171	AT1G78170	no symbol available	no full name available		514.757	0.347558	1.2724	0.100082	3.47273	0.000515191	0.0233199
		172	AT3G54600	DJ1F, DJ-1f	0		1989.17	0.345348	1.27046	0.0674818	5.11764	3.09375e-07	4.4194e-05
		173	AT1G74090	ATST5B, SOT18, ATSOT18	DESULFO-GLUCOSINOLATE SULFOTRANSFERASE 18, ARABIDOPSIS SULFOTRANSFERASE 5B, desulfo-glucosinolate sulfotransferase 18		1159.74	0.344382	1.26961	0.0739021	4.65998	3.16245e-06	0.000334008
		174	AT4G09750	no symbol available	no full name available		590.51	0.341515	1.26709	0.10312	3.31182	0.000926914	0.036601
		175	AT3G44450	BIC2	Blue-light Inhibitor of Cryptochromes 2		390.796	0.340571	1.26626	0.105687	3.22244	0.00127102	0.0454988
		176	AT4G13495	#N/A	#N/A		3448.34	0.339791	1.26557	0.0991471	3.42714	0.000609974	0.0265344
		177	AT2G22990	SNG1, SCPL8	sinapoylglucose 1, SERINE CARBOXYPEPTIDASE-LIKE 8		4547.83	0.339049	1.26492	0.0778461	4.35538	1.32839e-05	0.0011798
		178	AT2G04570	OSP1, GGL14	Guard-cell-enriched GDSL Lipase 14, Occluded Stomatal Pores 1		528.02	0.338662	1.26458	0.100397	3.37322	0.000742952	0.0305079
		179	AT1G34760	RHS5, GRF11, GF14 OMICRON	ROOT HAIR SPECIFIC 5, general regulatory factor 11		352.969	0.338225	1.2642	0.0999027	3.38555	0.000710367	0.029637
		180	AT5G03140	LecRK-VIII.2	L-type lectin receptor kinase VIII.2		462.015	0.337506	1.26357	0.0987922	3.41632	0.000634737	0.0272906
		181	AT4G13575	no symbol available	no full name available		466.717	0.335626	1.26192	0.0881485	3.8075	0.000140377	0.00875375
		182	AT3G49110	ATPCA, PRX33, ATPRX33, PRXCA	peroxidase CA, PEROXIDASE CA, PEROXIDASE 33		743.818	0.333753	1.26029	0.102757	3.24799	0.00116224	0.0426118
		183	AT2G21140	ATPRP2, PRP2	proline-rich protein 2		1697.7	0.328297	1.25553	0.0947207	3.46594	0.000528379	0.0237126
		184	AT1G67810	SUFE2	sulfur E2		360.752	0.327517	1.25485	0.101114	3.2391	0.00119907	0.0438605
		185	AT4G21870	no symbol available	no full name available		802.567	0.325496	1.2531	0.0847268	3.84172	0.000122177	0.007827
		186	AT2G22190	TPPE	trehalose-6-phosphate phosphatase E		378.703	0.324301	1.25206	0.0993954	3.26274	0.00110341	0.0412624
		187	AT2G34620	mTERF10	0		1945.19	0.323748	1.25158	0.0621612	5.20821	1.90674e-07	2.96075e-05
		188	AT1G62560	FMO GS-OX3	flavin-monooxygenase glucosinolate S-oxygenase 3		711.406	0.323275	1.25117	0.0936831	3.45073	0.000559082	0.0247336
		189	AT5G23940	EMB3009, DCR, PEL3	EMBRYO DEFECTIVE 3009, DEFECTIVE IN CUTICULAR RIDGES, PERMEABLE LEAVES3		1732.77	0.322714	1.25068	0.0998396	3.23233	0.00122786	0.0446777
		190	AT1G23130	no symbol available	no full name available		11301.4	0.320882	1.24909	0.0918995	3.49166	0.000480025	0.0220689
		191	AT5G23660	AtSWEET12, MTN3, SWEET12	homolog of Medicago truncatula MTN3		1229.12	0.319013	1.24748	0.0933905	3.4159	0.000635716	0.0272906
		192	AT3G50970	LTI30, XERO2	LOW TEMPERATURE-INDUCED 30		672.228	0.318407	1.24695	0.0936823	3.39879	0.000676839	0.0285943
		193	AT5G42760	no symbol available	no full name available		620.451	0.318065	1.24666	0.0816638	3.89481	9.82746e-05	0.00654615
		194	AT2G32720	B5 #4, ATCB5-B, CB5-B, CYTB5-D	cytochrome B5 isoform B, ARABIDOPSIS CYTOCHROME B5 ISOFORM B		893.535	0.317455	1.24613	0.082606	3.843	0.000121539	0.00782576
		195	AT5G64040	PSAN	0		39437	0.316204	1.24505	0.0615088	5.14079	2.73589e-07	3.93548e-05
		196	AT3G16240	ATTIP2;1, TIP2;1, DELTA-TIP, DELTA-TIP1, AQP1	delta tonoplast integral protein		8589.88	0.315423	1.24438	0.0935038	3.37337	0.000742545	0.0305079
		197	AT3G46490	no symbol available	no full name available		570.826	0.315077	1.24408	0.0847609	3.71724	0.000201409	0.0114345
		198	AT4G24960	HVA22D, ATHVA22D	ARABIDOPSIS THALIANA HVA22 HOMOLOGUE D, HVA22 homologue D		516.999	0.314661	1.24372	0.0930911	3.38014	0.000724493	0.0301191
		199	AT5G16400	TRXF2, ATF2	thioredoxin F2		2318.04	0.313443	1.24267	0.0623123	5.03019	4.89996e-07	6.5278e-05
		200	AT2G31380	BBX25, STH	salt tolerance homologue, B-box domain protein 25		1419.32	0.313358	1.2426	0.0818592	3.82801	0.000129181	0.00820844
		201	AT1G61520	LHCA3	photosystem I light harvesting complex gene 3		70491.8	0.313215	1.24247	0.0477777	6.55566	5.5395e-11	1.80395e-08
		202	AT2G25510	no symbol available	no full name available		1997.1	0.313042	1.24232	0.0793541	3.94488	7.98399e-05	0.0055059
		203	AT1G29395	DEG25, COR413-TM1, COR414-TM1, COR413IM1	COLD REGULATED 314 THYLAKOID MEMBRANE 1, COLD REGULATED 314 INNER MEMBRANE 1, cold regulated 414 thylakoid membrane 1		1019.76	0.312239	1.24163	0.0955907	3.26641	0.00108919	0.0410584
		204	AT1G03130	PSAD-2	photosystem I subunit D-2		18824.1	0.311872	1.24132	0.0568351	5.48731	4.08097e-08	7.24898e-06
		205	AT1G21460	SWEET1, AtSWEET1	0		751.449	0.311435	1.24094	0.0929029	3.35226	0.000801539	0.0324863
		206	AT2G37640	ATHEXP ALPHA 1.9, EXP3, EXPA3, ATEXP3, ATEXPA3	EXPANSIN 3, EXPANSIN3, ARABIDOPSIS THALIANA EXPANSIN A3		1138.72	0.310314	1.23998	0.0969384	3.20114	0.00136884	0.0484821
		207	AT2G25450	GSL-OH	glucosinolate hydroxylase		9075.84	0.310145	1.23983	0.0636236	4.87469	1.08981e-06	0.000127764
		208	AT5G27390	no symbol available	no full name available		1113.12	0.307096	1.23721	0.08042	3.81865	0.000134182	0.00848024
		209	AT3G15353	MT3, ATMT3	metallothionein 3		13718.8	0.30657	1.23676	0.0624674	4.90768	9.21617e-07	0.000111387
		210	AT4G27310	BBX28	B-box domain protein 28		659.063	0.305394	1.23576	0.0953687	3.20225	0.00136358	0.0483688
		211	AT1G76100	PETE1	plastocyanin 1		4955	0.302924	1.23364	0.061279	4.94336	7.67889e-07	9.62818e-05
		212	AT2G42220	no symbol available	no full name available		7531.69	0.301706	1.2326	0.053254	5.66541	1.46674e-08	2.88997e-06
		213	AT2G06850	EXT, XTH4, EXGT-A1	ENDOXYLOGLUCAN TRANSFERASE, endoxyloglucan transferase A1, xyloglucan endotransglucosylase/hydrolase 4		6232.78	0.301308	1.23226	0.0802733	3.75352	0.000174366	0.0101842
		214	AT1G15260	no symbol available	no full name available		950.923	0.299892	1.23105	0.0720931	4.15979	3.18535e-05	0.00257241
		215	AT4G04770	LAF6, ATABC1, ABC1, ABCI8, ATNAP1	LONG AFTER FR, ATP binding cassette protein 1, ATP-binding cassette I8, ARABIDOPSIS THALIANA NUCLEOSOME ASSEMBLY PROTEIN 1		2912.23	0.298175	1.22959	0.0785316	3.79687	0.000146532	0.00901771
		216	AT1G51400	no symbol available	no full name available		12922.6	0.297852	1.22931	0.0634201	4.69649	2.64671e-06	0.000285979
		217	AT1G31330	PSAF	photosystem I subunit F		63956.5	0.297656	1.22915	0.0549938	5.41253	6.21404e-08	1.07133e-05
		218	AT3G16670	no symbol available	no full name available		4585.33	0.29635	1.22803	0.0533331	5.55659	2.75093e-08	5.20171e-06
		219	AT1G52230	PSI-H, PSAH-2, PSAH2	photosystem I subunit H2, PHOTOSYSTEM I SUBUNIT H-2		28129.9	0.295164	1.22702	0.0422918	6.97922	2.96832e-12	1.15997e-09
		220	AT4G10340	LHCB5	light harvesting complex of photosystem II 5		118288	0.294571	1.22652	0.0586559	5.02202	5.11304e-07	6.77319e-05
		221	AT5G16030	no symbol available	no full name available		2737.87	0.294526	1.22648	0.0598384	4.92202	8.5655e-07	0.000105149
		222	AT2G32090	GLXI-like;9	Glyoxalase I-Like;9		582.787	0.294264	1.22626	0.089282	3.2959	0.00098108	0.0381176
		223	AT1G44000	SGRL	STAY-GREEN LIKE		3099.47	0.292537	1.22479	0.0615395	4.75364	1.99787e-06	0.000223067
		224	AT3G09580	no symbol available	no full name available		672.276	0.289033	1.22182	0.0823895	3.50814	0.000451259	0.0211191
		225	AT3G59400	GUN4	GENOMES UNCOUPLED 4		4886.92	0.289025	1.22181	0.0565571	5.11031	3.21623e-07	4.54283e-05
		226	AT3G48740	SWEET11, AtSWEET11	0		3957.05	0.28849	1.22136	0.0719869	4.00754	6.13557e-05	0.00450974
		227	AT5G02160	FIP	FtsH5 Interacting Protein		5715.79	0.287863	1.22083	0.0830615	3.46566	0.000528926	0.0237126
		228	AT1G21500	no symbol available	no full name available		3970.41	0.287412	1.22045	0.0825652	3.48103	0.00049949	0.0228741
		229	AT4G00050	PIF8, UNE10	unfertilized embryo sac 10, PHYTOCHROME INTERACTING FACTOR 8		967.451	0.284309	1.21783	0.0849798	3.34561	0.000821016	0.0331155
		230	AT5G51010	no symbol available	no full name available		1768.8	0.283652	1.21727	0.0836161	3.39231	0.000693061	0.0290701
		231	AT4G18740	no symbol available	no full name available		606.251	0.282033	1.21591	0.0866246	3.2558	0.00113073	0.0420161
		232	AT1G22690	GASA9	0		1891.49	0.281923	1.21581	0.0784797	3.59231	0.000327764	0.0166705
		233	AT1G26220	GNAT1, SNAT2	Serotonin N-acetyltransferase 2, GCN5&#8208;related N&#8208;acetyltransferase 1		767.625	0.280175	1.21434	0.0822949	3.40453	0.000662789	0.028204
		234	AT4G38420	sks9	SKU5 similar 9		770.816	0.279374	1.21367	0.0793155	3.52232	0.000427795	0.0202228
		235	AT5G44190	ATGLK2, GPRI2, GLK2	GBF'S PRO-RICH REGION-INTERACTING FACTOR 2, GOLDEN2-like 2		3424.15	0.277633	1.2122	0.064543	4.30153	1.69625e-05	0.00148403
		236	AT4G27710	CYP709B3	cytochrome P450, family 709, subfamily B, polypeptide 3		1029.87	0.273334	1.2086	0.0740994	3.68875	0.000225361	0.012433
		237	AT4G25050	ACP4, AtACP4	acyl carrier protein 4		10441.2	0.273127	1.20842	0.0722712	3.7792	0.000157336	0.00955713
		238	AT1G66330	no symbol available	no full name available		1831.51	0.272957	1.20828	0.064754	4.21529	2.49462e-05	0.00209646
		239	AT5G64850	no symbol available	no full name available		858.978	0.272051	1.20752	0.0778336	3.49529	0.000473545	0.0218512
		240	AT1G75690	LQY1	LOW QUANTUM YIELD OF PHOTOSYSTEM II 1		4459.92	0.271796	1.20731	0.0487733	5.57264	2.50909e-08	4.82219e-06
		241	AT1G67740	YCF32, PSBY	photosystem II BY		30348.9	0.270966	1.20662	0.0429886	6.3032	2.91563e-10	8.04268e-08
		242	AT2G28605	no symbol available	no full name available		807.903	0.270687	1.20638	0.0839119	3.22585	0.001256	0.0451679
		243	AT1G30520	AAE14	acyl-activating enzyme 14		911.375	0.270229	1.206	0.0748185	3.61179	0.000304088	0.0156465
		244	AT5G15950	SAMDC2	S-adenosylmethionine decarboxylase 2		1187.68	0.26981	1.20565	0.0678552	3.97626	7.00066e-05	0.00498748
		245	AT4G09010	APX4, TL29	ascorbate peroxidase 4, thylakoid lumen 29		7880.97	0.269474	1.20537	0.0494839	5.44568	5.16071e-08	8.9632e-06
		246	AT2G03090	EXPA15, ATEXP15, ATHEXP ALPHA 1.3, ATEXPA15, EXP15	expansin A15, EXPANSIN 15		1453.4	0.268902	1.20489	0.0753085	3.57067	0.000356071	0.0176881
		247	AT3G02540	RAD23-3, RAD23C	RADIATION SENSITIVE23C, PUTATIVE DNA REPAIR PROTEIN RAD23-3		1542.82	0.265855	1.20235	0.0599487	4.43471	9.21972e-06	0.000837887
		248	AT1G44446	CH1, ATCAO, CAO	ARABIDOPSIS THALIANA CHLOROPHYLL A OXYGENASE, CHLORINA 1, CHLOROPHYLL A OXYGENASE		6124.1	0.264208	1.20098	0.0523371	5.0482	4.45993e-07	6.04462e-05
		249	AT3G61200	no symbol available	no full name available		864.123	0.263578	1.20045	0.0717159	3.67531	0.000237556	0.0127752
		250	AT5G02120	OHP1, PDE335, OHP	one helix protein, one-helix LHC-like protein 1, PIGMENT DEFECTIVE 335		3503.79	0.263279	1.2002	0.0700578	3.75802	0.000171261	0.0100389
		251	AT2G14750	APK, APK1, ATAKN1, AKN1	APS KINASE 1, ADENOSINE-5'-PHOSPHOSULFATE (APS) KINASE 1, APS kinase		2271.39	0.262455	1.19952	0.0608053	4.31632	1.58653e-05	0.00139847
		252	AT3G49220	PME34	Pectin Methylesterase 34		2156.54	0.262143	1.19926	0.0698692	3.75191	0.000175494	0.0102104
		253	AT5G59480	no symbol available	no full name available		954.626	0.260243	1.19768	0.0775864	3.35423	0.000795855	0.0323966
		254	AT2G40490	HEME2	0		5519.42	0.259424	1.197	0.0706701	3.67092	0.000241678	0.0129671
		255	AT5G06860	PGIP1, ATPGIP1	polygalacturonase inhibiting protein 1, POLYGALACTURONASE INHIBITING PROTEIN 1		1829.24	0.25834	1.1961	0.0780082	3.3117	0.000927302	0.036601
		256	AT4G02380	SAG21, AtLEA5, LEA38	senescence-associated gene 21, Arabidopsis thaliana late embryogenensis abundant like 5, late embryogenesis abundant 38		3534.57	0.25826	1.19604	0.0725407	3.5602	0.000370568	0.0181468
		257	AT4G12800	PSAL	photosystem I subunit l		67626.9	0.258145	1.19594	0.0392825	6.57151	4.9808e-11	1.64486e-08
		258	AT5G40390	RS5, SIP1	seed imbibition 1-like, raffinose synthase 5		1216.65	0.257652	1.19553	0.0636443	4.04831	5.15882e-05	0.0038855
		259	AT3G48610	NPC6	non-specific phospholipase C6		1131.41	0.257488	1.1954	0.0799212	3.22177	0.00127401	0.0455361
		260	AT1G15820	CP24, LHCB6	light harvesting complex photosystem II subunit 6		95337.4	0.256897	1.19491	0.0643986	3.98917	6.63048e-05	0.00478354
		261	AT5G07460	MRSA2, ATMSRA2, PMSR2	peptidemethionine sulfoxide reductase 2, ARABIDOPSIS THALIANA METHIONINE SULFOXIDE REDUCTASE 2		747.964	0.256797	1.19482	0.0794426	3.23248	0.0012272	0.0446777
		262	AT1G49975	no symbol available	no full name available		845.312	0.256674	1.19472	0.0774893	3.31237	0.000925076	0.036601
		263	AT1G29930	LHCB1.3, AB140, CAB140, CAB1	LIGHT-HARVESTING CHLOROPHYLL A/B-PROTEIN 1.3, CHLOROPHYLL A/B PROTEIN 140, chlorophyll A/B binding protein 1		414824	0.256541	1.19461	0.0461111	5.56354	2.6435e-08	5.03921e-06
		264	AT2G45180	DRN1	Disease Related Nonspeci&#64257;c Lipid Transfer Protein 1		31914.5	0.255874	1.19406	0.0611756	4.18261	2.88182e-05	0.00237088
		265	AT1G10360	GSTU18, GST29, ATGSTU18	GLUTATHIONE S-TRANSFERASE 29, glutathione S-transferase TAU 18		882.569	0.255508	1.19376	0.072116	3.54301	0.000395592	0.0189682
		266	AT4G15550	IAGLU	indole-3-acetate beta-D-glucosyltransferase		1923.36	0.255015	1.19335	0.0682423	3.73691	0.000186295	0.0107061
		267	AT4G37800	XTH7	xyloglucan endotransglucosylase/hydrolase 7		6054.94	0.252873	1.19158	0.0667455	3.78862	0.000151489	0.00929835
		268	AT4G32570	TIFY8	TIFY domain protein 8		1236.63	0.252309	1.19111	0.0670045	3.76556	0.000166179	0.00988931
		269	AT1G19740	LCP1	Lon domain-containing protein 1		2051.64	0.252282	1.19109	0.0743354	3.39384	0.000689198	0.0289599
		270	AT1G54780	TLP18.3, AtTLP18.3	thylakoid lumen protein 18.3		9112.47	0.247628	1.18725	0.0481284	5.14516	2.67297e-07	3.89274e-05
		271	AT1G56580	SVB	SMALLER WITH VARIABLE BRANCHES		4293.37	0.247299	1.18698	0.0710971	3.47833	0.000504544	0.0229709
		272	AT1G68590	PSRP3/1	plastid-speci&#64257;c ribosomal protein 3/1		6608.61	0.247207	1.18691	0.0492527	5.01915	5.19002e-07	6.79835e-05
		273	AT1G55670	PSAG	photosystem I subunit G		50148.5	0.245719	1.18568	0.0410586	5.9846	2.16925e-09	4.93809e-07
		274	AT4G23400	PIP1D, PIP1;5	plasma membrane intrinsic protein 1;5		3968.82	0.245145	1.18521	0.0691099	3.54718	0.000389382	0.0188062
		275	AT5G61420	HAG1, MYB28, AtMYB28, PMG1	HIGH ALIPHATIC GLUCOSINOLATE 1, PRODUCTION OF METHIONINE-DERIVED GLUCOSINOLATE 1, myb domain protein 28		1415.93	0.244443	1.18464	0.0648079	3.77181	0.000162066	0.00974351
		276	AT4G28750	PSAE-1	PSA E1 KNOCKOUT		46194.9	0.243721	1.18404	0.0495662	4.91709	8.78398e-07	0.00010727
		277	AT5G65010	ASN2	asparagine synthetase 2		6566.99	0.242986	1.18344	0.0747818	3.24926	0.00115705	0.0426118
		278	AT4G35250	HCF244	high chlorophyll fluorescence phenotype 244		4902.15	0.241754	1.18243	0.053848	4.48956	7.13708e-06	0.000672061
		279	AT5G49480	CP1, ATCP1	Ca2+-binding protein 1		3073	0.241611	1.18231	0.0710049	3.40274	0.00066714	0.0283378
		280	AT3G16140	PSAH-1	photosystem I subunit H-1		18398.1	0.241369	1.18211	0.0437121	5.52178	3.35575e-08	6.19546e-06
		281	AT1G14345	no symbol available	no full name available		2492.48	0.241356	1.1821	0.0610756	3.95176	7.75796e-05	0.00539765
		282	AT2G30570	PSBW	photosystem II reaction center W		46186.4	0.240712	1.18158	0.0570992	4.21569	2.49016e-05	0.00209646
		283	AT5G19940	FBN6, PAP8	FIBRILLIN6, Probable Plastid-Lipid Associated Protein		8742.1	0.2393	1.18042	0.048879	4.89575	9.79309e-07	0.000116891
		284	AT1G62380	ATACO2, ACO2	ACC oxidase 2		12971.5	0.239094	1.18025	0.0613044	3.90011	9.61483e-05	0.00642276
		285	AT5G37360	no symbol available	no full name available		2616.75	0.238502	1.17977	0.0577632	4.12896	3.64404e-05	0.00288735
		286	AT3G13510	no symbol available	no full name available		1093.65	0.237895	1.17927	0.0699668	3.40011	0.000673591	0.0285085
		287	AT5G46800	BOU	A BOUT DE SOUFFLE		3478.8	0.237571	1.17901	0.0728668	3.26035	0.00111274	0.0415453
		288	AT5G01530	LHCB4.1	light harvesting complex photosystem II		77399.1	0.237202	1.1787	0.0510424	4.64716	3.36532e-06	0.00035352
		289	AT3G15690	BLP2, BADC3	biotin/lipoyl attachment domain containing 3, BCCP-Like Protein 2		1138.95	0.237141	1.17865	0.0664041	3.57118	0.000355372	0.0176881
		290	AT1G23080	PIN7, ATPIN7	PIN-FORMED 7, ARABIDOPSIS PIN-FORMED 7		3183.32	0.235022	1.17692	0.0661003	3.55553	0.000377213	0.018348
		291	AT1G19350	BES1, BZR2	BRASSINAZOLE-RESISTANT 2, BRI1-EMS-SUPPRESSOR 1		2897.62	0.233585	1.17575	0.0561601	4.15927	3.19261e-05	0.00257241
		292	AT3G52920	no symbol available	no full name available		1181.8	0.233482	1.17567	0.0713755	3.27118	0.00107101	0.040766
		293	AT5G03760	CSLA09, CSLA9, ATCSLA9, RAT4, ATCSLA09	CELLULOSE SYNTHASE LIKE A9, RESISTANT TO AGROBACTERIUM TRANSFORMATION 4		1837.2	0.233406	1.17561	0.0620095	3.76403	0.000167194	0.00989928
		294	AT5G08050	RIQ1	0		3969.15	0.233136	1.17539	0.0646869	3.60407	0.000313272	0.0160377
		295	AT1G19150	LHCA2*1, Lhca6	photosystem I light harvesting complex gene 6		3343.73	0.233032	1.1753	0.0700651	3.32594	0.000881218	0.0351992
		296	AT5G13630	ABAR, CHLH, GUN5, CCH, CCH1	ABA-BINDING PROTEIN, H SUBUNIT OF MG-CHELATASE, GENOMES UNCOUPLED 5, CONDITIONAL CHLORINA		38422.9	0.231437	1.174	0.0653386	3.54212	0.000396928	0.0189806
		297	AT4G05180	PSBQ-2, PSBQ, PSII-Q	photosystem II subunit Q-2, PHOTOSYSTEM II SUBUNIT Q		38007.5	0.227462	1.17077	0.0493092	4.61298	3.9693e-06	0.000404645
		298	AT2G20260	PSAE-2	photosystem I subunit E-2		12006.8	0.227211	1.17057	0.0501101	4.53423	5.78136e-06	0.000555556
		299	AT2G43560	no symbol available	no full name available		3351.65	0.225044	1.16881	0.0574687	3.91593	9.00549e-05	0.00606758
		300	AT1G12900	GAPA-2	glyceraldehyde 3-phosphate dehydrogenase A subunit 2		38146.2	0.224378	1.16827	0.0446958	5.0201	5.16439e-07	6.79835e-05
		301	AT4G15560	AtCLA1, DXS, CLA, DXPS2, DXS1, DEF, CLA1	CLOROPLASTOS ALTERADOS 1, 1-DEOXY-D-XYLULOSE 5-PHOSPHATE SYNTHASE, 1-deoxy-D-xylulose 5-phosphate (DXP) synthase 1, 1-DEOXY-D-XYLULOSE 5-PHOSPHATE SYNTHASE 2		14135.4	0.223803	1.16781	0.0483038	4.63325	3.59972e-06	0.000370389
		302	AT4G31500	RNT1, RED1, SUR2, ATR4, CYP83B1	RED ELONGATED 1, SUPERROOT 2, ALTERED TRYPTOPHAN REGULATION 4, RUNT 1, "cytochrome P450, family 83, subfamily B, polypeptide 1"		4388.82	0.223697	1.16772	0.0588041	3.8041	0.000142318	0.00882786
		303	AT1G55480	ZKT, MET1	protein containing PDZ domain, a K-box domain, and a TPR region		5869.81	0.222579	1.16682	0.0485778	4.58191	4.60744e-06	0.000459705
		304	AT3G52720	ATACA1, CAH1, ACA1	A. THALIANA ALPHA CARBONIC ANHYDRASE 1, CARBONIC ANHYDRASE 1, alpha carbonic anhydrase 1		1351.52	0.222012	1.16636	0.0625839	3.54743	0.000389003	0.0188062
		305	AT2G39010	PIP2E, PIP2;6	plasma membrane intrinsic protein 2E, PLASMA MEMBRANE INTRINSIC PROTEIN 2;6		4873.2	0.22157	1.166	0.0587964	3.76842	0.000164284	0.00980755
		306	AT4G27520	ENODL2, AtENODL2	early nodulin-like protein 2		5356.99	0.219859	1.16462	0.0644055	3.41367	0.000640947	0.0274239
		307	AT5G38410	RBCS3B	Rubisco small subunit 3B		108469	0.219843	1.16461	0.0444689	4.94376	7.66305e-07	9.62818e-05
		308	AT1G01620	TMP-B, PIP1;3, PIP1C	plasma membrane intrinsic protein 1C, PLASMA MEMBRANE INTRINSIC PROTEIN 1;3		7458.8	0.219609	1.16442	0.0614452	3.57406	0.000351488	0.0175721
		309	AT3G61470	LHCA2	photosystem I light harvesting complex gene 2		87950.2	0.21946	1.1643	0.0634492	3.45883	0.000542532	0.0241839
		310	AT3G54900	AtGRXS14, ATGRXCP, CXIP1	GLUTAREDOXIN, CAX interacting protein 1		2972.79	0.218559	1.16357	0.0584314	3.74043	0.000183708	0.0106355
		311	AT3G26570	PHT2;1, ORF02	phosphate transporter 2;1		7865.5	0.216424	1.16185	0.0453216	4.77529	1.79445e-06	0.000203258
		312	AT1G06680	OE23, PSII-P, PSBP-1, OEE2	OXYGEN-EVOLVING ENHANCER PROTEIN 2, PHOTOSYSTEM II SUBUNIT P, photosystem II subunit P-1, OXYGEN EVOLVING COMPLEX SUBUNIT 23 KDA		86057.8	0.214901	1.16062	0.0408646	5.25885	1.44956e-07	2.32794e-05
		313	AT1G30380	PSAK	photosystem I subunit K		53330.1	0.214723	1.16048	0.0633325	3.39041	0.000697872	0.0292196
		314	AT3G48990	AAE3	ACYL-ACTIVATING ENZYME 3		8996.02	0.213526	1.15952	0.0628688	3.39638	0.000682842	0.028796
		315	AT1G32160	no symbol available	no full name available		1729.31	0.212434	1.15864	0.0587676	3.61482	0.000300559	0.0155567
		316	AT1G32990	PRPL11	plastid ribosomal protein l11		7125.82	0.212003	1.1583	0.0569708	3.72126	0.000198232	0.0112814
		317	AT5G35100	no symbol available	no full name available		1737.67	0.211447	1.15785	0.0642139	3.29285	0.000991782	0.0384369
		318	AT1G20340	PETE2, DRT112	DNA-DAMAGE-REPAIR/TOLERATION PROTEIN 112, PLASTOCYANIN 2		70992.8	0.209546	1.15632	0.0567194	3.69443	0.000220378	0.0121868
		319	AT4G02770	PSAD1, PSAD-1	photosystem I subunit D-1		43453.6	0.209133	1.15599	0.0467831	4.47026	7.81236e-06	0.000729787
		320	AT4G09650	PDE332, ATPD	PIGMENT DEFECTIVE 332, ATP synthase delta-subunit gene		22852.1	0.209072	1.15594	0.039697	5.26671	1.38893e-07	2.24594e-05
		321	AT4G25080	CHLM	magnesium-protoporphyrin IX methyltransferase		8724.4	0.20762	1.15478	0.0642537	3.23126	0.00123247	0.0446777
		322	AT3G03150	no symbol available	no full name available		2242.12	0.205767	1.1533	0.0573124	3.59027	0.000330332	0.0167647
		323	AT1G12090	ELP	extensin-like protein		11673.2	0.203785	1.15172	0.0621228	3.28035	0.00103677	0.0396593
		324	AT3G21055	PSBTN	photosystem II subunit T		25566.9	0.203469	1.15146	0.0487741	4.17166	3.02383e-05	0.00247902
		325	AT5G43750	NDH18, PnsB5	Photosynthetic NDH subcomplex B 5, NAD(P)H dehydrogenase 18		3532.66	0.202792	1.15092	0.0628079	3.22878	0.00124321	0.0448971
		326	AT5G38520	CLD1	CHLOROPHYLL DEPHYTYLASE1		3712.75	0.201138	1.1496	0.0616046	3.26499	0.0010947	0.0410926
		327	AT3G14930	HEME1	0		4914.01	0.199541	1.14833	0.0597466	3.33979	0.00083842	0.0336617
		328	AT1G08380	PSAO	photosystem I subunit O		59897.7	0.195747	1.14532	0.0599783	3.26362	0.00109997	0.0411996
		329	AT3G50820	OEC33, PSBO-2, PSBO2	photosystem II subunit O-2, OXYGEN EVOLVING COMPLEX SUBUNIT 33 KDA, PHOTOSYSTEM II SUBUNIT O-2		30530.4	0.195169	1.14486	0.0379516	5.14256	2.71015e-07	3.92252e-05
		330	AT5G48790	no symbol available	no full name available		1958.94	0.194415	1.14426	0.0595485	3.26481	0.00109536	0.0410926
		331	AT4G13430	IIL1, ATLEUC1	isopropyl malate isomerase large subunit 1		8626.84	0.193961	1.1439	0.0434219	4.4669	7.93603e-06	0.000738397
		332	AT5G61410	EMB2728, RPE	D-ribulose-5-phosphate-3-epimerase, EMBRYO DEFECTIVE 2728		15044.8	0.192577	1.1428	0.0585901	3.28686	0.00101312	0.0391171
		333	AT3G56940	CRD1, ACSF, CHL27	COPPER RESPONSE DEFECT 1		37484.4	0.192352	1.14262	0.0488691	3.93606	8.28297e-05	0.00566212
		334	AT2G30520	RPT2	ROOT PHOTOTROPISM 2		10134.8	0.19137	1.14185	0.0567714	3.3709	0.000749243	0.0306588
		335	AT5G19220	ADG2, APL1	ADP glucose pyrophosphorylase large subunit 1, ADP GLUCOSE PYROPHOSPHORYLASE 2		7000	0.186964	1.13837	0.0544993	3.43057	0.000602323	0.0262503
		336	AT2G20570	ATGLK1, GLK1, GPRI1	GBF's pro-rich region-interacting factor 1, ARABIDOPSIS GOLDEN2-LIKE 1, GOLDEN2-LIKE 1		3308.07	0.186197	1.13776	0.0561093	3.31846	0.000905144	0.0360321
		337	AT3G46780	PTAC16	plastid transcriptionally active 16		23091.4	0.186039	1.13764	0.046878	3.96857	7.2304e-05	0.00510636
		338	AT1G42960	CTI1	Carboxyltransferase Interactor1		3768.75	0.183955	1.13599	0.0497813	3.69527	0.000219657	0.0121868
		339	AT4G01690	PPO1, PPOX, HEMG1	0		4387.95	0.183653	1.13576	0.0527179	3.48368	0.000494561	0.0226927
		340	AT5G14260	SAFE1	SAFEGUARD1		4203.78	0.183635	1.13574	0.0573094	3.20428	0.00135401	0.0481023
		341	AT4G21280	PSBQ-1, PSBQA, PSBQ	photosystem II subunit QA, PHOTOSYSTEM II SUBUNIT Q-1, PHOTOSYSTEM II SUBUNIT Q		45019.6	0.183229	1.13542	0.0475874	3.85036	0.000117942	0.00770305
		342	AT2G24270	ALDH11A3	aldehyde dehydrogenase 11A3		8652.74	0.181961	1.13442	0.0491819	3.69976	0.000215804	0.0121051
		343	AT1G02560	NCLPP1, NCLPP5, CLPP5	NUCLEAR CLPP 5, NUCLEAR-ENCODED CLPP 1, nuclear encoded CLP protease 5		6749.93	0.181642	1.13417	0.0457242	3.97257	7.11021e-05	0.00503665
		344	AT1G74470	no symbol available	no full name available		37550.6	0.180948	1.13363	0.0478238	3.78364	0.00015455	0.00943682
		345	AT2G37660	no symbol available	no full name available		10131.3	0.17991	1.13281	0.0513506	3.50356	0.000459076	0.0213147
		346	AT4G02530	MPH2	MAINTENANCE OF PHOTOSYSTEM II UNDER HIGH LIGHT 2		5230.46	0.179321	1.13235	0.0518807	3.4564	0.000547435	0.0243101
		347	AT1G74970	TWN3, SOT8, RPS9, PRPS9	ribosomal protein S9		6008.95	0.17894	1.13205	0.0541649	3.30362	0.000954462	0.0374235
		348	AT5G54600	RPL24, SVR8	SUPPRESSOR OF VARIEGATION 8, plastid ribosomal protein L24		8951.16	0.175078	1.12903	0.0464513	3.76906	0.000163861	0.00980755
		349	AT5G14320	EMB3137	EMBRYO DEFECTIVE 3137		8771.87	0.173841	1.12806	0.0437126	3.97691	6.98163e-05	0.00498748
		350	AT5G38430	RBCS1B	Rubisco small subunit 1B		27561.1	0.173379	1.1277	0.0480038	3.61177	0.000304113	0.0156465
		351	AT4G16980	no symbol available	no full name available		9607.12	0.166765	1.12254	0.0508512	3.27946	0.00104006	0.0396593
		352	AT5G66570	OEE1, PSBO-1, MSP-1, OE33, OEE33, PSBO1	PS II OXYGEN-EVOLVING COMPLEX 1, OXYGEN EVOLVING COMPLEX 33 KILODALTON PROTEIN, OXYGEN EVOLVING ENHANCER PROTEIN 33, PS II oxygen-evolving complex 1, MANGANESE-STABILIZING PROTEIN 1, 33 KDA OXYGEN EVOLVING POLYPEPTIDE 1		100192	0.151574	1.11078	0.045701	3.31665	0.00091105	0.0362058
		353	AT2G28800	ALB3	ALBINO 3		9424.84	0.148546	1.10845	0.0454627	3.26742	0.00108531	0.0409778
		354	AT3G26060	ATPRX Q, PRXQ	peroxiredoxin Q		10508.3	0.141431	1.103	0.0438076	3.22845	0.00124464	0.0448971
		309	AT1G22360	UGT85A2, AtUGT85A2	UDP-glucosyl transferase 85A2		2000.09	-0.184241	0.880112	0.0566229	-3.25383	0.0011386	0.0421749
	prt6 > Col-0	308	AT1G21750	PDIL1-1, ATPDI5, PDI5, ATPDIL1-1	PDI-like 1-1, ARABIDOPSIS THALIANA PROTEIN DISULFIDE ISOMERASE 5, PROTEIN DISULFIDE ISOMERASE 5		3585.56	-0.192408	0.875144	0.0553039	-3.4791	0.000503106	0.02295
		307	AT1G55850	CSLE1, ATCSLE1	cellulose synthase like E1		3600.09	-0.197317	0.872171	0.0568171	-3.47284	0.000514984	0.0233199
		306	AT3G58610	no symbol available	no full name available		15242.3	-0.199393	0.870917	0.0576797	-3.4569	0.000546433	0.0243101
		305	AT1G48920	PARL1, NUC-L1, ATNUC-L1, NUC1	nucleolin like 1, PARALLEL 1, nucleolin 1		8019.67	-0.216063	0.860911	0.0617252	-3.50041	0.000464544	0.0214836
		304	AT3G22120	CWLP	cell wall-plasma membrane linker protein		18077.7	-0.218432	0.859499	0.0677232	-3.22537	0.0012581	0.0451742
		303	AT2G41430	ERD15, CID1, LSR1	CTC-Interacting Domain 1, LIGHT STRESS-REGULATED 1, LIGHT STRESS RESPONSE DEFICIENT 1, EARLY RESPONSIVE TO DEHYDRATION 15		11123.1	-0.218919	0.859209	0.0598217	-3.65953	0.000252681	0.0134345
		302	AT5G62190	AtRH7, PRH75	PLANT RNA HELICASE75		4108.06	-0.219404	0.85892	0.0498628	-4.40016	1.08171e-05	0.000971754
		301	AT3G10050	OMR1	L-O-methylthreonine resistant 1		1862.23	-0.222765	0.856921	0.0681284	-3.26979	0.00107628	0.0407739
		300	AT3G54960	PDI1, PDIL1-3, ATPDIL1-3, ATPDI1	ARABIDOPSIS THALIANA PROTEIN DISULFIDE ISOMERASE 1, PDI-like 1-3, PROTEIN DISULFIDE ISOMERASE 1		1111.97	-0.223353	0.856572	0.065251	-3.42299	0.000619367	0.0267446
		299	AT2G18160	GBF5, ATBZIP2, bZIP2, FTM3	FLORAL TRANSITION AT THE MERISTEM3, G-BOX BINDING FACTOR 5, basic leucine-zipper 2		3150.01	-0.223792	0.856312	0.0594651	-3.76341	0.000167613	0.00989928
		298	AT3G11450	ZRF1a, AtGlsA1	ZUOTIN-RELATED FACTOR 1a, gonidialess A/Zuotin related factor A1		1717.01	-0.224878	0.855667	0.0692175	-3.24886	0.00115867	0.0426118
		297	AT4G13510	AMT1;1, ATAMT1, ATAMT1;1	ammonium transporter 1;1, ARABIDOPSIS THALIANA AMMONIUM TRANSPORT 1		2325.94	-0.230269	0.852476	0.0632954	-3.638	0.000274767	0.014445
		296	AT2G19860	ATHXK2, HXK2	ARABIDOPSIS THALIANA HEXOKINASE 2, hexokinase 2		960.288	-0.231439	0.851785	0.0694811	-3.33096	0.000865468	0.0346882
		295	AT5G14520	PES	PESCADILLO		1556.59	-0.233141	0.850781	0.0617846	-3.77344	0.00016101	0.00970489
		294	AT2G30870	GSTF10, ATGSTF10, ERD13, ATGSTF4	glutathione S-transferase PHI 10, ARABIDOPSIS THALIANA GLUTATHIONE S-TRANSFERASE PHI 10, EARLY DEHYDRATION-INDUCED 13		15109.2	-0.238177	0.847816	0.0507764	-4.69071	2.72258e-06	0.000292827
		293	AT3G57150	NAP57, AtCBF5, CBF5, AtNAP57	homologue of NAP57		2860.41	-0.241373	0.84594	0.0715327	-3.37431	0.000740021	0.0305079
		292	AT3G14390	DAPDC1	meso-diaminopimelate decarboxylase 1		1473.64	-0.242395	0.845341	0.0741429	-3.26929	0.00107817	0.0407739
		291	AT5G44790	HMA7, AtHMP51, RAN1	HEAVY METAL ASSOCIATED PROTEIN 51, RESPONSIVE-TO-ANTAGONIST 1		2416.5	-0.24276	0.845127	0.0569222	-4.26476	2.00117e-05	0.00172505
		290	AT5G19240	no symbol available	no full name available		1286.54	-0.249277	0.841318	0.0759983	-3.28004	0.00103793	0.0396593
		289	AT1G25560	EDF1, AtTEM1, TEM1	ETHYLENE RESPONSE DNA BINDING FACTOR 1, TEMPRANILLO 1		2427.75	-0.254962	0.838009	0.0667875	-3.81751	0.000134808	0.00849686
		288	AT2G25490	FBL6, EBF1	EIN3-binding F box protein 1		1595.97	-0.255916	0.837455	0.0714136	-3.58358	0.000338922	0.0170897
		287	AT5G58900	DIV1	DIVARICATA1		1252.71	-0.25603	0.837389	0.0703955	-3.63702	0.000275808	0.0144673
		286	AT1G30820	CTPS1	CTP synthase 1		1689.81	-0.257147	0.836741	0.0752376	-3.4178	0.000631288	0.0272092
		285	AT5G01810	ATPK10, SNRK3.1, CIPK15, SIP2, PKS3	SNF1-RELATED PROTEIN KINASE 3.1, PROTEIN KINASE 10, SOS3-INTERACTING PROTEIN 2, CBL-interacting protein kinase 15		2522.54	-0.257484	0.836546	0.0669954	-3.8433	0.000121389	0.00782576
		284	AT4G39260	RBGA6, CCR1, ATGRP8, GR-RBP8, GRP8	cold, circadian rhythm, and RNA binding 1, glycine-rich RNA-binding protein 8, GLYCINE-RICH PROTEIN 8, RNA-binding glycine-rich protein A6		6312.54	-0.258834	0.835763	0.0640443	-4.04149	5.31134e-05	0.00397875
		283	AT5G58070	TIL, ATTIL	TEMPERATURE-INDUCED LIPOCALIN, temperature-induced lipocalin	AtTIL: TEMPERATURE-INDUCED LIPOCALIN; lipid protection in various membranes during heat and oxidative stress	2113.81	-0.262816	0.83346	0.0649282	-4.04779	5.17029e-05	0.0038855
		282	AT4G25730	TRM7b, AtTRM7b	tRNA methyltransferase 7b		1463.22	-0.263159	0.833262	0.0724067	-3.63445	0.000278573	0.0145797
		281	AT3G20330	PYRB, ACT	PYRIMIDINE B, Aspartate transcarbamoylase		1063.94	-0.263603	0.833005	0.076794	-3.4326	0.000597822	0.0261027
		280	AT5G09530	PRP10, PELPK1	Pro-Glu-Leu|Ile|Val-Pro-Lys 1, proline-rich protein 10		1422.12	-0.264156	0.832686	0.069435	-3.80436	0.000142169	0.00882786
		279	AT4G31120	SKB1, AtPMRT5, CAU1, PRMT5	calcium underaccumulation 1, SHK1 binding protein 1, PROTEIN ARGININE METHYLTRANSFERASE 5		867.868	-0.265763	0.831759	0.0757911	-3.50652	0.000454007	0.0212054
		278	AT2G39570	ACR9	ACT domain repeats 9		2959.65	-0.271448	0.828488	0.0700055	-3.87752	0.000105525	0.00698941
		277	AT1G70890	MLP43	MLP-like protein 43, major latex protein like 43		3587.52	-0.274346	0.826825	0.0820099	-3.34528	0.000821992	0.0331155
		276	AT2G36120	DOT1	DEFECTIVELY ORGANIZED TRIBUTARIES 1		6063.83	-0.276868	0.825381	0.071835	-3.85421	0.000116103	0.00760408
		275	AT2G15480	UGT73B5	UDP-glucosyl transferase 73B5		794.5	-0.277854	0.824817	0.0758841	-3.66156	0.000250687	0.0133588
		274	AT5G27120	no symbol available	no full name available		1591.27	-0.27805	0.824705	0.076802	-3.62036	0.000294198	0.015295
		273	AT1G75750	GASA1	GAST1 protein homolog 1		5636.41	-0.27814	0.824653	0.0842289	-3.3022	0.000959313	0.037426
		272	AT5G05250	no symbol available	no full name available		1741.03	-0.278767	0.824295	0.0781611	-3.56656	0.000361692	0.0178539
		271	AT2G41100	TCH3, CML12, ATCAL4	ARABIDOPSIS THALIANA CALMODULIN LIKE 4, calmodulin-like 12, TOUCH 3		2739.99	-0.282113	0.822386	0.0693952	-4.06531	4.79683e-05	0.00367553
		270	AT4G37870	PCK1, PEPCK	PHOSPHOENOLPYRUVATE CARBOXYKINASE, phosphoenolpyruvate carboxykinase 1		7437.92	-0.28255	0.822136	0.0538913	-5.24297	1.58014e-07	2.52038e-05
		269	AT3G07720	no symbol available	no full name available		1998.68	-0.28366	0.821505	0.0638736	-4.44095	8.95611e-06	0.000817097
		268	AT1G72430	SAUR78	SMALL AUXIN UPREGULATED RNA 78		1241.01	-0.283817	0.821415	0.075915	-3.73862	0.000185036	0.0106861
		267	AT3G05120	ATGID1A, GID1A	GA INSENSITIVE DWARF1A		757.442	-0.285903	0.820228	0.078529	-3.64073	0.000271862	0.014326
		266	AT2G31390	FRK1, FRK2	Fructokinase 2, Fructokinase 1		3257.41	-0.286083	0.820126	0.0755885	-3.78474	0.000153871	0.00941989
		265	AT1G78080	AtWIND1, WIND1, RAP2.4	wound induced dedifferentiation 1, related to AP2 4		2276.45	-0.286179	0.820071	0.0696865	-4.10667	4.01411e-05	0.0031583
		264	AT1G16870	no symbol available	no full name available		855.01	-0.28783	0.819133	0.072092	-3.99253	6.53719e-05	0.00474543
		263	AT5G53420	CCT101	CONSTANS, CO-like and TOC1 motif;		1277.02	-0.288582	0.818706	0.0780573	-3.69706	0.000218113	0.0121475
		262	AT3G12580	HSP70, ATHSP70, HSC70-4	ARABIDOPSIS HEAT SHOCK PROTEIN 70, heat shock protein 70		1058.07	-0.29174	0.816916	0.0774203	-3.76826	0.000164386	0.00980755
		261	AT5G54960	PDC2	pyruvate decarboxylase-2	PDC2: PYRUVATE DECARBOXYLASE 2	1638.53	-0.295207	0.814955	0.0776481	-3.80186	0.000143615	0.0088848
		260	AT4G19690	IRT1, ATIRT1	iron-regulated transporter 1, ARABIDOPSIS IRON-REGULATED TRANSPORTER 1		4570.93	-0.296201	0.814394	0.0805521	-3.67714	0.000235864	0.0127721
		259	AT2G18980	PRX16	0		993.872	-0.297311	0.813768	0.0881693	-3.37204	0.000746131	0.0305849
		258	AT5G61780	Tudor2, AtTudor2, TSN2	Arabidopsis thaliana TUDOR-SN protein 2, TUDOR-SN protein 2		2832.41	-0.307604	0.807982	0.0685462	-4.48754	7.2049e-06	0.000675733
		257	AT2G34690	ACD11	ACCELERATED CELL DEATH 11		1221.76	-0.312923	0.805009	0.0683879	-4.5757	4.74622e-06	0.000467582
		256	AT1G15125	no symbol available	no full name available		1273.54	-0.31656	0.802982	0.0779018	-4.06357	4.83269e-05	0.00369095
		255	AT5G27660	AtPARK13, PARK13, DEG14	degradation of periplasmic proteins 14, Arabidopsis PARK13 homolog		1289.01	-0.318345	0.801989	0.0797757	-3.9905	6.5934e-05	0.00477147
		254	AT1G16390	ATOCT3, 3-Oct	organic cation/carnitine transporter 3		621.263	-0.318792	0.801741	0.0875209	-3.64247	0.000270033	0.0142923
		253	AT3G17790	PAP17, ATACP5, ATPAP17	purple acid phosphatase 17		779.352	-0.322274	0.799808	0.100725	-3.19953	0.00137652	0.0486806
		252	AT4G15640	no symbol available	no full name available		456.802	-0.322354	0.799764	0.0938527	-3.43468	0.000593258	0.0260002
		251	AT5G08000	PDCB2, E13L3	PLASMODESMATA CALLOSE-BINDING PROTEIN 2, "glucan endo-1,3-beta-glucosidase-like protein 3"		563.597	-0.323166	0.799314	0.0985439	-3.27941	0.00104024	0.0396593
		250	AT4G30930	NFD1	NUCLEAR FUSION DEFECTIVE 1		629.967	-0.324634	0.798501	0.0908843	-3.57195	0.000354327	0.0176764
		249	AT3G58660	no symbol available	no full name available		1226.9	-0.32495	0.798326	0.0800639	-4.05863	4.93604e-05	0.00375764
		248	AT1G12780	UGE1, ATUGE1	A. THALIANA UDP-GLC 4-EPIMERASE 1, UDP-D-glucose/UDP-D-galactose 4-epimerase 1		1107.73	-0.325581	0.797977	0.0774326	-4.20471	2.61421e-05	0.00218133
		247	AT1G68990	RPOTm, MGP3	male gametophyte defective 3		645.604	-0.325689	0.797917	0.0938078	-3.47187	0.000516843	0.0233495
		246	AT4G17260	no symbol available	no full name available		446.34	-0.326297	0.797581	0.0916739	-3.55932	0.000371817	0.0181625
		245	AT1G17745	PGDH2, PGDH	phosphoglycerate dehydrogenase 2, 3-phosphoglycerate dehydrogenase		3182.74	-0.329017	0.796079	0.0863953	-3.80827	0.000139942	0.00875375
		244	AT3G23450	KRATOS	0		1070.07	-0.335491	0.792514	0.0933128	-3.59534	0.000323965	0.0165347
		243	AT2G42710	no symbol available	no full name available		665.898	-0.338132	0.791065	0.0900923	-3.75317	0.000174609	0.0101842
		242	AT4G16630	no symbol available	no full name available		905.206	-0.338908	0.79064	0.10235	-3.31125	0.000928802	0.036601
		241	AT5G47060	no symbol available	no full name available	senescence-associated protein-related; carbohydrate starvation	414.593	-0.343208	0.788286	0.105094	-3.26572	0.00109187	0.0410926
		240	AT1G71880	SUC1, ATSUC1	sucrose-proton symporter 1, ARABIDOPSIS THALIANA SUCROSE-PROTON SYMPORTER 1		3092.3	-0.343508	0.788123	0.065894	-5.21304	1.85772e-07	2.90535e-05
		239	AT4G15570	MAA3	MAGATAMA 3		337.102	-0.346119	0.786698	0.0997367	-3.47033	0.000519828	0.0234208
		238	AT5G13290	SOL2, CRN	SUPPRESSOR OF LLP1 2, CORYNE		341.679	-0.347426	0.785985	0.104332	-3.32999	0.000868483	0.0347497
		237	AT4G18140	SSP4b	SCP1-like small phosphatase 4b		350.975	-0.353398	0.782738	0.103715	-3.40739	0.000655864	0.0279601
		236	AT1G70290	ATTPS8, TPS8, ATTPSC	trehalose-6-phosphatase synthase S8		1703.55	-0.355993	0.781332	0.0874141	-4.07249	4.65138e-05	0.00357577
		235	AT4G08150	BP1, KNAT1, BP	BREVIPEDICELLUS, KNOTTED-like from Arabidopsis thaliana, BREVIPEDICELLUS 1		343.954	-0.357021	0.780775	0.109821	-3.25094	0.00115023	0.0424714
		234	AT1G19960	no symbol available	no full name available		563.223	-0.358	0.780246	0.106079	-3.37485	0.000738552	0.0305079
		233	AT1G14860	NUDT18, atnudt18	nudix hydrolase homolog 18		366.142	-0.358152	0.780163	0.104336	-3.43267	0.000597674	0.0261027
		232	AT5G16370	AAE5	acyl activating enzyme 5		1409.82	-0.359284	0.779551	0.087017	-4.1289	3.64505e-05	0.00288735
		231	AT4G29310	no symbol available	no full name available		632.184	-0.359512	0.779428	0.0808099	-4.44886	8.63287e-06	0.000796909
		230	AT3G22310	PMH1, ATRH9	RNA HELICASE 9, putative mitochondrial RNA helicase 1		994.686	-0.360337	0.778983	0.0740338	-4.86719	1.13193e-06	0.000132042
		229	AT1G52140	no symbol available	no full name available		311.037	-0.362845	0.777629	0.112472	-3.22609	0.00125494	0.0451679
		228	AT5G26280	no symbol available	no full name available		7109.65	-0.366916	0.775439	0.0542013	-6.7695	1.2923e-11	4.73447e-09
		227	AT3G16720	TL2, ATL2	TOXICOS EN LEVADURA 2		532.824	-0.367591	0.775076	0.110063	-3.33982	0.000838317	0.0336617
		226	AT4G37260	ATMYB73, MYB73	myb domain protein 73		1632.09	-0.368342	0.774672	0.106487	-3.45902	0.000542137	0.0241839
		225	AT2G21660	RBGA3, GR-RBP7, CCR2, ATGRP7, GRP7, SRBP1	RNA-binding glycine-rich protein A3, SMALL RNA-BINDING PROTEIN 1, GLYCINE RICH PROTEIN 7, "cold, circadian rhythm, and rna binding 2", GLYCINE-RICH RNA-BINDING PROTEIN 7		28770	-0.368402	0.77464	0.0874363	-4.21338	2.51577e-05	0.00210669
		224	AT5G02260	ATHEXP ALPHA 1.10, EXP9, ATEXPA9, EXPA9, ATEXP9	expansin A9		540.266	-0.371291	0.77309	0.0883632	-4.20188	2.64709e-05	0.00220093
		223	AT5G43580	UPI	UNUSUAL SERINE PROTEASE INHIBITOR		689.941	-0.372664	0.772355	0.103041	-3.61665	0.000298442	0.0154813
		222	AT5G22920	CHYR1, AtRZPF34, RZPF34	RING zinc-finger protein 34, CHY zinc-finger and RING protein 1		1753.91	-0.375722	0.77072	0.0994792	-3.77689	0.000158801	0.00962121
		221	AT3G04770	RPSAb	40s ribosomal protein SA B		257.883	-0.376212	0.770458	0.116432	-3.23117	0.00123284	0.0446777
		220	AT1G80560	ATIMD2, IMD2	isopropylmalate dehydrogenase 2, ARABIDOPSIS ISOPROPYLMALATE DEHYDROGENASE 2		1583.96	-0.377084	0.769992	0.0615198	-6.12948	8.81691e-10	2.32281e-07
		219	AT1G29690	CAD1, NSL2	CONSTITUTIVE ACTIVE DEFENSE 1, necrotic spotted lesion 2, constitutively activated cell death 1		527.936	-0.380473	0.768186	0.0856347	-4.44298	8.87231e-06	0.000812613
		218	AT2G43150	EXT21	extensin 21		5684.25	-0.385659	0.76543	0.096137	-4.01155	6.03209e-05	0.00444762
		217	AT5G64100	PRX69	0		1285.63	-0.386775	0.764837	0.111619	-3.46515	0.000529936	0.0237126
		216	AT5G50450	no symbol available	no full name available		448.017	-0.388519	0.763913	0.117888	-3.29566	0.000981918	0.0381176
		215	AT1G14890	no symbol available	no full name available		373.251	-0.396071	0.759925	0.110746	-3.57639	0.000348369	0.0174534
		214	AT1G56300	DjC53	0		456.209	-0.399051	0.758357	0.122488	-3.25789	0.00112244	0.0417744
		213	AT5G55050	no symbol available	no full name available		294.61	-0.399488	0.758128	0.121726	-3.28185	0.00103129	0.0396013
		212	AT1G11050	no symbol available	no full name available		411.55	-0.400205	0.75775	0.10875	-3.68006	0.000233179	0.0127148
		211	AT1G80440	KFB20, KMD1	KISS ME DEADLY 1, Kelch repeat F-box 20		2284.45	-0.410062	0.752591	0.114351	-3.586	0.000335786	0.016968
		210	AT3G15650	no symbol available	no full name available		284.534	-0.410975	0.752115	0.122332	-3.35951	0.000780807	0.0318393
		209	AT2G15890	MEE14, CBP1	CCG-BINDING PROTEIN 1, maternal effect embryo arrest 14		2820.46	-0.412498	0.751321	0.0984937	-4.18807	2.81339e-05	0.00233094
		208	AT3G48360	ATBT2, BT2	BTB and TAZ domain protein 2		4138.18	-0.414368	0.750348	0.111	-3.73304	0.000189185	0.0108191
		207	AT1G12970	PIRL3	plant intracellular ras group-related LRR 3		191.128	-0.414373	0.750346	0.121848	-3.40074	0.000672026	0.0284937
		206	AT4G27280	CMI1	Ca2+-dependent modulator of ICR1		892.532	-0.415942	0.74953	0.129015	-3.22399	0.00126417	0.0453225
		205	AT1G18570	HIG1, MYB51, AtMYB51, BW51A, BW51B	myb domain protein 51, HIGH INDOLIC GLUCOSINOLATE 1		330.172	-0.416379	0.749303	0.106247	-3.91898	8.89247e-05	0.00600869
		204	AT1G51470	BGLU35, TGG5	beta glucosidase 35, THIOGLUCOSIDE GLUCOHYDROLASE 5		350.584	-0.41722	0.748866	0.108397	-3.849	0.000118599	0.00772444
		203	AT3G50440	ATMES10, MES10	ARABIDOPSIS THALIANA METHYL ESTERASE 10, methyl esterase 10		917.044	-0.419936	0.747458	0.0895602	-4.68887	2.74722e-06	0.000294128
		202	AT5G23190	CYP86B1	cytochrome P450, family 86, subfamily B, polypeptide 1		369.683	-0.422933	0.745907	0.109467	-3.86355	0.00011175	0.00738085
		201	AT1G72790	no symbol available	no full name available		226.956	-0.42351	0.745609	0.124149	-3.4113	0.000646545	0.027613
		200	AT4G28270	RMA2, ATRMA2	RING membrane-anchor 2		611.154	-0.423644	0.745539	0.108447	-3.90645	9.36613e-05	0.0062745
		199	AT1G13260	AtRAV1, RAV1, EDF4	related to ABI3/VP1 1, ETHYLENE RESPONSE DNA BINDING FACTOR 4		1749.86	-0.426213	0.744213	0.100473	-4.24205	2.21488e-05	0.00188844
		198	AT3G46600	no symbol available	no full name available		1611.51	-0.427685	0.743454	0.0868904	-4.92212	8.56114e-07	0.000105149
		197	AT2G17280	no symbol available	no full name available		249.751	-0.427708	0.743442	0.11471	-3.72861	0.000192541	0.0109842
		196	AT2G36800	UGT73C5, DOGT1	don-glucosyltransferase 1, UDP-GLUCOSYL TRANSFERASE 73C5		1553.71	-0.431307	0.74159	0.0837925	-5.14732	2.6423e-07	3.87212e-05
		195	AT1G01580	FRD1, FRO2, ATFRO2	FERRIC REDUCTION OXIDASE 2, ferric reduction oxidase 2, FERRIC CHELATE REDUCTASE DEFECTIVE 1		2553.9	-0.431512	0.741484	0.115307	-3.7423	0.000182341	0.0105825
		194	AT1G28330	DRM1, DYL1, AtDRM1	dormancy-associated protein-like 1, DORMANCY-ASSOCIATED PROTEIN 1		1882.91	-0.433152	0.740642	0.119421	-3.62708	0.00028664	0.0149352
		193	AT2G29720	CTF2B	0		261.352	-0.433921	0.740247	0.108363	-4.00432	6.21969e-05	0.00455728
		192	AT3G02040	GDPD1, AtGDPD1, SRG3	Glycerophosphodiester phosphodiesterase 1, senescence-related gene 3		628.342	-0.43497	0.739709	0.116469	-3.73465	0.000187976	0.0107762
		191	AT1G15670	KFB01, KMD2	Kelch repeat F-box 1, KISS ME DEADLY 2		616.547	-0.436092	0.739134	0.0872101	-5.00047	5.7191e-07	7.44976e-05
		190	AT1G01740	BSK4	brassinosteroid-signaling kinase 4		213.693	-0.436376	0.738988	0.133468	-3.26951	0.00107733	0.0407739
		189	AT2G43610	no symbol available	no full name available		390.828	-0.436719	0.738813	0.107191	-4.0742	4.61721e-05	0.00357293
		188	AT2G40140	CZF1, TZF10, SZF2, ATSZF2, ZFAR1	(SALT-INDUCIBLE ZINC FINGER 2, TANDEM ZINC FINGER 10		1565.35	-0.4423	0.735961	0.0802423	-5.51205	3.54676e-08	6.44658e-06
		187	AT4G26010	no symbol available	no full name available		383.105	-0.453113	0.730465	0.122968	-3.68481	0.000228874	0.0125383
		186	AT5G24030	SLAH3	SLAC1 homologue 3		573.701	-0.456892	0.728554	0.0894288	-5.109	3.2386e-07	4.54704e-05
		185	AT5G46710	no symbol available	no full name available		229.163	-0.457555	0.728219	0.140883	-3.24777	0.00116311	0.0426118
		184	AT1G21100	IGMT1	indole glucosinolate O-methyltransferase 1		774.35	-0.458645	0.72767	0.109988	-4.16996	3.04657e-05	0.00248895
		183	AT1G27730	ZAT10, STZ	salt tolerance zinc finger		503.819	-0.459425	0.727276	0.141135	-3.25521	0.00113308	0.0420368
		182	AT5G40780	AtLHT1, LHT1	lysine histidine transporter 1		299.588	-0.460237	0.726867	0.142543	-3.22876	0.00124328	0.0448971
		181	AT1G03610	no symbol available	no full name available		668.64	-0.460517	0.726726	0.0868444	-5.30279	1.14047e-07	1.85699e-05
		180	AT5G60950	COBL5	COBRA-like protein 5 precursor		170.046	-0.465392	0.724274	0.13036	-3.57005	0.000356909	0.0176923
		179	AT1G47600	TGG4, BGLU34	beta glucosidase 34, THIOGLUCOSIDE GLUCOHYDROLASE 4		409.185	-0.470422	0.721754	0.0943801	-4.98433	6.21767e-07	8.01021e-05
		178	AT2G38470	WRKY33, ATWRKY33	WRKY DNA-BINDING PROTEIN 33, WRKY DNA-binding protein 33		760.158	-0.475396	0.719269	0.102659	-4.63084	3.64186e-06	0.000372885
		177	AT5G62020	HSFB2A, AT-HSFB2A	ARABIDOPSIS THALIANA HEAT SHOCK TRANSCRIPTION FACTOR B2A, heat shock transcription factor B2A		391.288	-0.475521	0.719207	0.124506	-3.81925	0.000133857	0.00848024
		176	AT3G20810	JMJ30, JMJD5	Jumonji C domain-containing protein 30, jumonji domain containing 5		1011.18	-0.483759	0.715112	0.103676	-4.66604	3.07058e-06	0.000325773
		175	AT5G46410	SSP4	SCP1-like small phosphatase 4		769.459	-0.485317	0.71434	0.0782483	-6.20227	5.56539e-10	1.4999e-07
		174	AT2G04040	ATDTX1, DTX1, TX1	detoxification 1		286.539	-0.490158	0.711947	0.138428	-3.54089	0.000398777	0.0190043
		173	AT3G54590	EXT2, ATHRGP1, HRGP1	hydroxyproline-rich glycoprotein, extensin 2		619.603	-0.490214	0.71192	0.133028	-3.68503	0.000228677	0.0125383
		172	AT3G16440	ATMLP-300B, MLP-300B, MEE36	myrosinase-binding protein-like protein-300B, maternal effect embryo arrest 36		300.129	-0.49756	0.708304	0.11936	-4.16858	3.06499e-05	0.00249531
		171	AT1G25400	no symbol available	no full name available		445.018	-0.499831	0.707189	0.0978737	-5.1069	3.27484e-07	4.57055e-05
		170	AT5G61440	ACHT5	atypical CYS HIS rich thioredoxin 5	ACHT5: ATYPICAL CYS HIS RICH THIOREDOXIN 5; chloroplast; regulation of cellular redox	1123.47	-0.500782	0.706723	0.0828244	-6.04632	1.48195e-09	3.60579e-07
		169	AT1G07135	no symbol available	no full name available		544.905	-0.506152	0.704098	0.13412	-3.77387	0.000160736	0.00970489
		168	AT5G27420	CNI1, ATL31	Arabidopsis toxicos en levadura 31, carbon/nitrogen insensitive 1		185.997	-0.507085	0.703643	0.144426	-3.51104	0.000446356	0.0209314
		167	AT2G43510	ATTI1, TI1	trypsin inhibitor protein 1		373.691	-0.509984	0.70223	0.143992	-3.54176	0.00039747	0.0189806
		166	AT5G66052	no symbol available	no full name available		1548.31	-0.511471	0.701507	0.0708746	-7.21656	5.33175e-13	2.19322e-10
		165	AT5G21280	ATR7	0		225.861	-0.513994	0.700281	0.132451	-3.88063	0.000104186	0.00692025
		164	AT1G67470	ZRK12	0		241.054	-0.515364	0.699617	0.130868	-3.93803	8.21531e-05	0.00564881
		163	AT1G12740	CYP87A2	cytochrome P450, family 87, subfamily A, polypeptide 2		255.028	-0.517928	0.698374	0.130276	-3.97562	7.01953e-05	0.00498748
		162	AT2G17570	cPT1, AtcPT1, CPT3	cis-prenyltransferase 1, cis&#8208;prenyltransferase 3		148.612	-0.518477	0.698108	0.156707	-3.30857	0.000937752	0.0368917
		161	AT3G23470	no symbol available	no full name available		223.239	-0.521141	0.69682	0.14839	-3.51197	0.000444792	0.0208999
		160	AT5G57090	AGR1, ATPIN2, MM31, EIR1, PIN2, WAV6, AGR	WAVY ROOTS 6, PIN-FORMED 2, AGRAVITROPIC ROOT 1, ETHYLENE INSENSITIVE ROOT 1, AGRAVITROPIC ROOT, ARABIDOPSIS THALIANA PIN-FORMED 2		468.607	-0.521363	0.696713	0.127228	-4.09786	4.16982e-05	0.00324817
		159	AT1G26270	no symbol available	no full name available	phosphatidylinositol 3- and 4-kinase family protein	1511.32	-0.527031	0.693981	0.0650782	-8.09843	5.56744e-16	2.96681e-13
		158	AT3G57520	SIP2, RS2, AtSIP2	seed imbibition 2, raffinose synthase 2		4585.99	-0.539528	0.687996	0.0816478	-6.60799	3.8958e-11	1.30493e-08
		157	AT1G67110	CYP735A2	cytochrome P450, family 735, subfamily A, polypeptide 2		134.59	-0.542947	0.686367	0.163866	-3.31335	0.000921846	0.0365728
		156	AT4G20820	AtBBE18	0		583.294	-0.546756	0.684557	0.11789	-4.63786	3.52028e-06	0.000366845
		155	AT1G11580	PME18, PMEPCRA, ATPMEPCRA	methylesterase PCR A, PECTIN METHYLESTERASE 18		1939.43	-0.546812	0.684531	0.0754962	-7.24291	4.39174e-13	1.83881e-10
		154	AT1G09090	ATRBOHB-BETA, RBOHB, ATRBOHB	respiratory burst oxidase homolog B		126.897	-0.547711	0.684105	0.159351	-3.43714	0.000587884	0.0258614
		153	AT4G19230	CYP707A1	cytochrome P450, family 707, subfamily A, polypeptide 1		244.449	-0.548071	0.683934	0.135272	-4.05162	5.08648e-05	0.00385964
		152	AT5G06640	EXT10	extensin 10		326.152	-0.548393	0.683781	0.120677	-4.54431	5.51148e-06	0.000536215
		151	AT5G20250	RS6, DIN10	raffinose synthase 6, DARK INDUCIBLE 10		6457.33	-0.549324	0.68334	0.102237	-5.37304	7.74217e-08	1.30598e-05
		150	AT5G42900	COR27	cold regulated gene 27		285.471	-0.550495	0.682786	0.131521	-4.1856	2.84414e-05	0.00234812
		149	AT4G31940	CYP82C4	cytochrome P450, family 82, subfamily C, polypeptide 4		3158.35	-0.552841	0.681677	0.0958543	-5.76751	8.04513e-09	1.68423e-06
		148	AT3G10450	SCPL7	serine carboxypeptidase-like 7		254.311	-0.559631	0.678476	0.141449	-3.95642	7.60828e-05	0.00532511
		147	AT4G08040	ACS11	1-aminocyclopropane-1-carboxylate synthase 11		131.522	-0.56032	0.678152	0.167125	-3.35271	0.000800254	0.0324863
		146	AT5G49560	no symbol available	no full name available		137.376	-0.561109	0.677781	0.156869	-3.57692	0.000347669	0.0174534
		145	AT1G76600	no symbol available	no full name available		333.357	-0.564066	0.676393	0.153259	-3.68046	0.000232811	0.0127148
		144	AT5G19520	ATMSL9, MSL9	mechanosensitive channel of small conductance-like 9		327.615	-0.569486	0.673857	0.147511	-3.86064	0.000113092	0.00742766
		143	AT4G24040	TRE1, ATTRE1	trehalase 1		151.963	-0.572257	0.672564	0.155677	-3.67592	0.000236996	0.0127752
		142	AT3G04640	no symbol available	no full name available		176.752	-0.573475	0.671996	0.152447	-3.7618	0.000168697	0.00993827
		141	AT1G73120	no symbol available	no full name available		432.619	-0.581123	0.668443	0.112505	-5.1653	2.40056e-07	3.5624e-05
		140	AT1G34330	#N/A	#N/A		101.474	-0.587299	0.665588	0.183258	-3.20476	0.00135175	0.0481023
		139	AT4G15160	PAC2	0		563.222	-0.594086	0.662464	0.10795	-5.50334	3.72668e-08	6.7215e-06
		138	AT4G30280	ATXTH18, XTH18	xyloglucan endotransglucosylase/hydrolase 18, XYLOGLUCAN ENDOTRANSGLUCOSYLASE/HYDROLASE 18		501.969	-0.59723	0.661022	0.119565	-4.99501	5.88335e-07	7.62138e-05
		137	AT5G16980	no symbol available	no full name available		432.211	-0.604473	0.657712	0.126099	-4.79365	1.63777e-06	0.000187321
		136	AT3G23430	PHO1, ATPHO1	phosphate 1, ARABIDOPSIS PHOSPHATE 1		2137.21	-0.609788	0.655293	0.0791415	-7.70504	1.30804e-14	6.52546e-12
		135	AT2G28780	no symbol available	no full name available		1047.94	-0.615348	0.652773	0.0926261	-6.64335	3.06636e-11	1.08935e-08
		134	AT4G11650	OSM34, ATOSM34, OSM 34	Osmotin 34, osmotin 34		955.994	-0.624055	0.648844	0.11251	-5.54666	2.91175e-08	5.46174e-06
		133	AT2G19800	MIOX2	myo-inositol oxygenase 2		1173.11	-0.624512	0.648639	0.127765	-4.88799	1.0187e-06	0.000120027
		132	AT1G72900	TN7	TIR-NBS7		619.571	-0.626112	0.64792	0.104328	-6.00139	1.95637e-09	4.58709e-07
		131	AT5G41080	GDPD2, AtGDPD2	glycerophosphodiester phosphodiesterase 2		813.142	-0.626729	0.647643	0.104799	-5.98028	2.22749e-09	5.02191e-07
		130	AT1G72920	TN9	TIR-NBS9		265.784	-0.630566	0.645923	0.19284	-3.26989	0.00107588	0.0407739
		129	AT5G20830	ASUS1, SUS1, atsus1, SUSY1	sucrose synthase 1, Sucrose Synthase 1		862.037	-0.631097	0.645685	0.0710312	-8.88479	6.40419e-19	3.66241e-16
		128	AT5G65207	no symbol available	no full name available		368.534	-0.633319	0.644691	0.128326	-4.93522	8.00604e-07	9.98498e-05
		127	AT5G55450	AtLTP4.4	0		562.4	-0.642448	0.640625	0.101835	-6.3087	2.81393e-10	7.85455e-08
		126	AT4G23680	no symbol available	no full name available		4688.03	-0.657736	0.633872	0.073389	-8.96234	3.17874e-19	1.91108e-16
		125	AT1G35140	HUP46, PHI-1, EXL1	EXORDIUM like 1, PHOSPHATE-INDUCED 1, HYPOXIA RESPONSE UNKNOWN PROTEIN 46	PHI-1: PHOSPHATE-INDUCED 1/EXORDIUM LIKE 1	155.369	-0.665692	0.630386	0.191275	-3.48029	0.000500872	0.0228927
		124	AT2G47560	ATL64	Arabidopsis TÃ³xicos en Levadura 64		174.577	-0.667577	0.629563	0.145006	-4.60378	4.14895e-06	0.000419313
		123	AT3G12500	HCHIB, PR-3, B-CHI, ATHCHIB, PR3, CHI-B	PATHOGENESIS-RELATED 3, basic chitinase		658.221	-0.685545	0.621771	0.0911524	-7.52086	5.44162e-14	2.50176e-11
		122	AT4G22470	DHyPRP1, AtDHyPRP1	DOUBLE HYBRID PROLINE-RICH PROTEIN 1		167.155	-0.703398	0.614124	0.195952	-3.58965	0.000331126	0.0167687
		121	AT1G70460	PERK13, RHS10, AtPERK13	proline-rich extensin-like receptor kinase 13, root hair specific 10		145.625	-0.707042	0.612575	0.154582	-4.57389	4.78742e-06	0.000469668
		120	AT4G11280	ATACS6, ACS6	1-aminocyclopropane-1-carboxylic acid (acc) synthase 6		795.25	-0.713994	0.60963	0.122727	-5.81774	5.96499e-09	1.27147e-06
		119	AT3G55980	SZF1, TZF11, ATSZF1	salt-inducible zinc finger 1, TANDEM ZINC FINGER 11		1619.7	-0.714597	0.609375	0.109673	-6.51569	7.23542e-11	2.26199e-08
		118	AT5G60730	AtGET3c, GET3c	Guided Entry of Tail-anchored proteins 3b, Guided Entry of Tail-anchored protein 3c		67.377	-0.717081	0.608327	0.21339	-3.36042	0.000778237	0.0317898
		117	AT4G08400	EXT7	extensin 7		61.6569	-0.733856	0.601295	0.223419	-3.28467	0.00102102	0.03931
		116	AT1G72940	TN11	TIR-NBS11	TIR-NBS class	474.016	-0.734739	0.600927	0.12154	-6.04526	1.49171e-09	3.60579e-07
		115	AT4G29780	no symbol available	no full name available		175.629	-0.739695	0.598866	0.1542	-4.79699	1.61071e-06	0.000186041
		114	AT1G13590	ATPSK1, PSK1	phytosulfokine 1 precursor		139.598	-0.742098	0.597869	0.170015	-4.36491	1.27176e-05	0.00113813
		113	AT1G24580	no symbol available	no full name available		91.0005	-0.761451	0.589903	0.214748	-3.5458	0.000391429	0.0188457
		112	AT3G23150	ETR2	ethylene response 2	ETR2: ETHYLENE RESPONSE 2; receptor	268.831	-0.763459	0.589082	0.117629	-6.49037	8.56235e-11	2.60729e-08
		111	AT2G36790	UGT73C6	UDP-glucosyl transferase 73C6		231.352	-0.780731	0.582072	0.133377	-5.85358	4.81089e-09	1.05421e-06
		110	AT5G60530	no symbol available	no full name available		221.09	-0.78092	0.581996	0.134007	-5.82745	5.62823e-09	1.21823e-06
		109	AT4G04570	CRK40	cysteine-rich RLK (RECEPTOR-like protein kinase) 40		1351.4	-0.783394	0.580998	0.0855316	-9.15911	5.23263e-20	3.22867e-17
		108	AT3G12900	S8H	Scopoletin 8- Hydroxylase		272.198	-0.797547	0.575327	0.153251	-5.20419	1.94842e-07	3.00557e-05
		107	AT5G65690	PCK2, PEPCK	phosphoenolpyruvate carboxykinase 2, PHOSPHOENOLPYRUVATE CARBOXYKINASE		50.7038	-0.800208	0.574266	0.246098	-3.25158	0.00114766	0.0424437
		106	AT2G36270	DPBF1, AtABI5, GIA1, ABI5	ABA INSENSITIVE 5, GROWTH-INSENSITIVITY TO ABA 1		55.3528	-0.803424	0.572988	0.234661	-3.42377	0.000617589	0.026717
		105	AT3G23800	SBP3	selenium-binding protein 3		100.902	-0.829125	0.56287	0.178956	-4.63314	3.60169e-06	0.000370389
		104	AT1G32450	NRT1.5, AtNPF7.3, NPF7.3	NRT1/ PTR family 7.3, nitrate transporter 1.5		4420.74	-0.837556	0.559591	0.0672491	-12.4545	1.32109e-35	1.19136e-32
		103	AT2G40435	no symbol available	no full name available		81.2084	-0.840737	0.558358	0.247699	-3.3942	0.000688307	0.0289599
		102	AT1G52070	no symbol available	no full name available		663.443	-0.842317	0.557747	0.129628	-6.49795	8.14213e-11	2.51195e-08
		101	AT3G08860	PYD4	PYRIMIDINE 4		342.081	-0.847087	0.555906	0.147207	-5.75438	8.69609e-09	1.78857e-06
		100	AT5G66985	HUP44	HYPOXIA RESPONSE UNKNOWN PROTEIN 44	unknown protein (HUP44); possibly mitochondrial	382.112	-0.865126	0.548998	0.11666	-7.41582	1.20876e-13	5.34751e-11
		99	AT2G18193	no symbol available	no full name available		326.834	-0.866765	0.548375	0.169401	-5.11666	3.11e-07	4.4194e-05
		98	AT3G30775	ERD5, PDH1, ATPOX, PRO1, PRODH, AT-POX, ATPDH	ARABIDOPSIS THALIANA PROLINE OXIDASE, PROLINE DEHYDROGENASE, EARLY RESPONSIVE TO DEHYDRATION 5, proline dehydrogenase 1		5382.9	-0.869359	0.54739	0.0744738	-11.6734	1.74417e-31	1.46056e-28
		97	AT5G54370	no symbol available	no full name available		222.938	-0.870383	0.547001	0.181233	-4.80257	1.5664e-06	0.000181819
		96	AT1G12030	no symbol available	no full name available		105.897	-0.874391	0.545484	0.217753	-4.01552	5.93161e-05	0.00440122
		95	AT1G52050	no symbol available	no full name available		124.258	-0.878279	0.544016	0.169194	-5.19095	2.09224e-07	3.20633e-05
		94	AT2G40340	DREB2C, AtERF48	0		52.2312	-0.889398	0.539839	0.251375	-3.53813	0.000402972	0.0191653
		93	AT5G35777	#N/A	#N/A		157.776	-0.899767	0.535973	0.183678	-4.89862	9.65137e-07	0.000116049
		92	AT5G19550	AAT2, ASP2	ASPARTATE AMINOTRANSFERASE 2, aspartate aminotransferase 2		3059.68	-0.912864	0.53113	0.078087	-11.6903	1.42804e-31	1.24012e-28
		91	AT5G38780	no symbol available	no full name available		56.5091	-0.923529	0.527218	0.234052	-3.94583	7.95235e-05	0.00550026
		90	AT1G15040	GAT, GAT1_2.1	glutamine amidotransferase, glutamine amidotransferase 1_2.1		70.7031	-0.935904	0.522715	0.259415	-3.60775	0.000308866	0.0158468
		89	AT2G36780	no symbol available	no full name available		47.0431	-0.944953	0.519446	0.245906	-3.84274	0.000121671	0.00782576
		88	AT3G60490	ERF35, ERF035	Ethylene-responsive transcription factor 35		56.0808	-0.946544	0.518874	0.229224	-4.12934	3.63812e-05	0.00288735
		87	AT3G02480	ABR	ABA-response protein		116.359	-0.962713	0.513091	0.18688	-5.15152	2.5839e-07	3.81036e-05
		86	AT1G22880	ATCEL5, CEL5, ATGH9B4	ARABIDOPSIS THALIANA CELLULASE 5, ARABIDOPSIS THALIANA GLYCOSYL HYDROLASE 9B4, cellulase 5		90.4728	-0.963922	0.512661	0.210792	-4.57286	4.81104e-06	0.000470019
		85	AT2G39040	no symbol available	no full name available		37.6405	-0.96472	0.512378	0.298488	-3.23203	0.00122916	0.0446777
		84	AT4G24570	DIC2, UCP4	dicarboxylate carrier 2, PLANT UNCOUPLING MITOCHONDRIAL PROTEIN 4		337.243	-0.98641	0.504732	0.160599	-6.14207	8.14535e-10	2.17027e-07
		83	AT5G15360	no symbol available	no full name available		41.1868	-1.00597	0.497936	0.287371	-3.50058	0.00046424	0.0214836
		82	AT4G32480	no symbol available	no full name available		798.968	-1.01635	0.494365	0.123014	-8.26205	1.43187e-16	7.80768e-14
		81	AT1G67105	#N/A	#N/A		204.79	-1.02132	0.492666	0.195364	-5.22778	1.71559e-07	2.71793e-05
		80	AT2G29370	no symbol available	no full name available		36.3277	-1.02904	0.490036	0.286242	-3.595	0.000324389	0.0165347
		79	AT2G39510	UMAMIT14	Usually multiple acids move in and out Transporters 14		634.216	-1.03666	0.487454	0.135189	-7.66827	1.74333e-14	8.51581e-12
		78	AT3G01600	NAC044, anac044	NAC domain containing protein 44		41.5894	-1.04116	0.485935	0.324894	-3.20462	0.0013524	0.0481023
		77	AT1G66090	TN3	TIR-NBS3		150.808	-1.04382	0.485042	0.170604	-6.11838	9.45327e-10	2.46279e-07
		76	AT3G30122	#N/A	#N/A		114.892	-1.06931	0.476546	0.167466	-6.38524	1.71134e-10	4.99032e-08
		75	AT5G04970	no symbol available	no full name available		43.1763	-1.09525	0.468056	0.278255	-3.93612	8.28086e-05	0.00566212
		74	AT4G37160	sks15	SKU5 similar 15		51.7026	-1.10533	0.464795	0.260936	-4.23603	2.27511e-05	0.00193277
		73	AT1G54890	no symbol available	no full name available		43.3477	-1.13022	0.456845	0.259192	-4.36057	1.29725e-05	0.00115653
		72	AT2G03260	no symbol available	no full name available		41.6193	-1.13443	0.455515	0.307015	-3.69503	0.000219862	0.0121868
		71	AT1G05530	UGT2, UGT75B2	UDP-GLUCOSYL TRANSFERASE 2, UDP-glucosyl transferase 75B2		38.6774	-1.1603	0.44742	0.289846	-4.00315	6.25059e-05	0.00456566
		70	AT1G77145	no symbol available	no full name available		36.4113	-1.16159	0.447019	0.291768	-3.98123	6.85602e-05	0.00493107
		69	AT1G52060	no symbol available	no full name available		197.67	-1.20457	0.433898	0.159507	-7.55183	4.29169e-14	2.01254e-11
		68	AT1G62280	SLAH1	SLAC1 homologue 1		61.1603	-1.23026	0.426242	0.243765	-5.0469	4.49027e-07	6.05077e-05
		67	AT3G46090	ZAT7	0		27.8209	-1.24772	0.421115	0.361367	-3.45276	0.000554875	0.0245938
		66	AT1G19540	no symbol available	no full name available		72.046	-1.32745	0.398473	0.230816	-5.75109	8.86674e-09	1.80781e-06
		65	AT1G22490	bHLH094, bHLH94	0		27.9699	-1.32824	0.398253	0.387879	-3.42438	0.000616214	0.0267068
		64	AT4G39480	CYP96A9	cytochrome P450, family 96, subfamily A, polypeptide 9		71.5035	-1.40308	0.378121	0.231045	-6.07276	1.25734e-09	3.16998e-07
		63	AT1G09380	UMAMIT25	Usually multiple acids move in and out Transporters 25		20.4075	-1.40314	0.378106	0.414336	-3.38647	0.000707976	0.0295899
		62	AT5G13210	no symbol available	no full name available		82.201	-1.40806	0.376819	0.306451	-4.59472	4.3334e-06	0.00043421
		61	AT5G45340	CYP707A3	cytochrome P450, family 707, subfamily A, polypeptide 3	ABA8ox: CYP707A3; ABA 8'-hydroxylase activity; target of uniconazole	125.019	-1.43458	0.369955	0.180887	-7.93081	2.17724e-15	1.13444e-12
		60	AT4G36700	no symbol available	no full name available		51.0506	-1.45925	0.363682	0.351804	-4.14791	3.3553e-05	0.00269424
		59	AT1G69880	ATH8, TH8	thioredoxin H-type 8		50.206	-1.46242	0.362884	0.289296	-5.0551	4.30164e-07	5.86399e-05
		58	AT1G23110	no symbol available	no full name available		21.9385	-1.46901	0.361229	0.395761	-3.71187	0.000205732	0.0116236
		57	AT5G65640	NFL, bHLH093	NO FLOWERING IN SHORT DAY, beta HLH protein 93		1489.24	-1.48527	0.357183	0.076941	-19.304	4.97546e-83	8.97382e-80
		56	AT1G61800	ATGPT2, GPT2	ARABIDOPSIS GLUCOSE-6-PHOSPHATE/PHOSPHATE TRANSLOCATOR 2, glucose-6-phosphate/phosphate translocator 2		31.6449	-1.50601	0.352084	0.371985	-4.04857	5.15323e-05	0.0038855
		55	AT3G52561	no symbol available	no full name available		14.0181	-1.5161	0.349631	0.46199	-3.28167	0.00103196	0.0396013
		54	AT3G10040	HRA1	HYPOXIA RESPONSE ATTENUATOR1	HRA1: HYPOXIA RESPONSE ATTENUATOR 1, TRIHELIX TRANSCRIPTION FACTOR	278.792	-1.53924	0.344068	0.143404	-10.7335	7.08309e-27	5.35733e-24
		53	AT4G00910	no symbol available	no full name available		112.97	-1.54899	0.34175	0.186487	-8.30612	9.88803e-17	5.52011e-14
		52	AT1G17960	no symbol available	no full name available		73.1054	-1.62883	0.323351	0.493144	-3.30294	0.000956757	0.037426
		51	AT4G14980	no symbol available	no full name available		30.1111	-1.72579	0.302333	0.350454	-4.92443	8.46062e-07	0.000104961
		50	AT4G36000	no symbol available	no full name available		14.0001	-1.72825	0.301818	0.502963	-3.43614	0.000590071	0.025909
		49	AT4G13577	no symbol available	no full name available		18.6788	-1.77085	0.293036	0.44669	-3.96438	7.35878e-05	0.00516591
		48	AT1G76650	CML38	calmodulin-like 38	CML38: Ca-dependent RNA binding protein	106.051	-1.87497	0.272632	0.196601	-9.53695	1.47099e-21	9.58062e-19
		47	AT4G33070	PDC1, AtPDC1	pyruvate decarboxylase 1	PDC1: PYRUVATE DECARBOXYLASE 1	392.364	-1.89574	0.268736	0.129895	-14.5944	3.04929e-48	3.40461e-45
		46	AT2G04050	no symbol available	no full name available		141.751	-1.92785	0.26282	0.491597	-3.92161	8.79597e-05	0.00596067
		45	AT3G27220	HUP6	HYPOXIA RESPONSE UNKNOWN PROTEIN 6	Galactose oxidase/kelch repeat-containing protein (HUP6)	375.687	-1.92852	0.262699	0.116179	-16.5996	7.01637e-62	1.0282e-58
		44	AT2G47520	ERF71, AtERF71, HRE2	HYPOXIA RESPONSIVE ERF (ETHYLENE RESPONSE FACTOR) 2, ethylene response factor 71, Arabidopsis thaliana ethylene response factor 71	HRE2: ERF (AP2-EREBP)	43.3762	-1.94014	0.260592	0.346605	-5.59754	2.17419e-08	4.21308e-06
		43	AT2G05914	#N/A	#N/A		29.7789	-1.96355	0.256397	0.337008	-5.82641	5.66327e-09	1.21823e-06
		42	AT3G52780	ATPAP20, PAP20	0		14.0293	-2.07149	0.237913	0.564947	-3.6667	0.000245699	0.0131528
		41	AT5G20240	PI	PISTILLATA		112.566	-2.19056	0.219066	0.442317	-4.95247	7.32758e-07	9.28701e-05
		40	AT4G10270	WIP4	Wound-induced polypeptide 4	wound-responsive family protein; senescence stages	210.14	-2.20359	0.217097	0.209015	-10.5427	5.48756e-26	3.899e-23
		39	AT3G20395	ATL92	Arabidopsis TÃ³xicos en Levadura 92		252.314	-2.26806	0.207609	0.168931	-13.4259	4.26368e-41	4.54411e-38
		38	AT5G57260	CYP71B10	cytochrome P450, family 71, subfamily B, polypeptide 10		12.0451	-2.29199	0.204194	0.684832	-3.34679	0.000817539	0.0330497
		37	AT3G03270	HRU1	Hypoxia Responsive Universal Stress Protein 1		1782.36	-2.36873	0.193616	0.0788679	-30.0341	3.52222e-198	2.75285e-194
		36	AT1G67100	LBD40	LOB domain-containing protein 40		26.0443	-2.40051	0.189397	0.399982	-6.00156	1.95427e-09	4.58709e-07
		35	AT2G19590	ACO1, ATACO1	ACC oxidase 1	ACO1: ACC OXIDASE 1	330.282	-2.49916	0.176879	0.125687	-19.884	5.60163e-88	1.31341e-84
		34	AT3G43190	ATSUS4, SUS4	ARABIDOPSIS THALIANA SUCROSE SYNTHASE 4, sucrose synthase 4	SUS4: SUCROSE SYNTHASE 4	273.917	-2.51086	0.175451	0.147489	-17.024	5.44838e-65	8.51655e-62
		33	AT4G10265	WIP3	Wound-induced polypeptide 3		16.8973	-2.57736	0.167548	0.541956	-4.75566	1.97801e-06	0.000221906
		32	AT1G77120	ADH1, ATADH, ADH, ATADH1	ARABIDOPSIS THALIANA ALCOHOL DEHYDROGENASE, ALCOHOL DEHYDROGENASE, alcohol dehydrogenase 1	ADH1: ALCOHOL DEHYDROGENASE 1	546.37	-2.59226	0.165826	0.129597	-20.0024	5.25125e-89	1.36807e-85
		31	AT2G23970	no symbol available	no full name available		8.51625	-2.64473	0.159903	0.694547	-3.80786	0.000140176	0.00875375
		30	AT4G27450	HUP54	HYPOXIA RESPONSE UNKNOWN PROTEIN 54	unknown protein (HUP54); Aluminium induced protein with YGL and LRDR motifs; dark response	1134.7	-2.68065	0.155971	0.104697	-25.604	1.37814e-144	6.46264e-141
		29	AT4G33560	WIP5	Wound-induced polypeptide 5	unknown protein; wound responsive	208.203	-2.78096	0.145495	0.189599	-14.6676	1.0396e-48	1.21878e-45
		28	AT4G24110	HUP40	HYPOXIA RESPONSE UNKNOWN PROTEIN 40	unknown protein (HUP40); response to karrikin	133.88	-2.86742	0.137031	0.229027	-12.52	5.80122e-36	5.44085e-33
		27	AT2G16060	Pgb1, ATGLB1, AHB1, GLB1, NSHB1, HB1, ARATH GLB1	CLASS I HEMOGLOBIN, Phytoglobin 1, hemoglobin 1	AHB1: ARABIDOPSIS HEMOGLOBIN 1	1146.04	-3.03444	0.122052	0.107006	-28.3575	6.7569e-177	3.96073e-173
		26	AT3G21720	ICL	isocitrate lyase		2270.59	-3.10156	0.116503	0.648547	-4.78232	1.73287e-06	0.000197235
		25	AT1G43590	#N/A	#N/A		92.6645	-3.14349	0.113166	0.248019	-12.6744	8.19868e-37	8.00977e-34
		24	AT3G02550	LBD41	LOB domain-containing protein 41	LBD41: LOB DOMAIN-CONTAINING PROTEIN 41	1146.39	-3.22031	0.107298	0.215249	-14.9608	1.32356e-50	1.8255e-47
		23	AT1G67626	#N/A	#N/A		8.07695	-3.24185	0.105708	0.784793	-4.13083	3.61458e-05	0.00288735
		22	AT1G19530	RGAT1	RGA Target 1	unknown protein	164.327	-3.3511	0.0979982	0.227609	-14.723	4.58561e-49	5.65888e-46
		21	AT4G39675	no symbol available	no full name available	unknown protein; low carbohydrate stress	203.21	-3.67301	0.0783995	0.213324	-17.218	1.94747e-66	3.2616e-63
		20	AT3G06435	no symbol available	no full name available		189.859	-3.72682	0.0755294	0.189678	-19.6482	5.99385e-86	1.27762e-82
		19	AT3G30720	QQS, DEG6	QUA-QUINE STARCH		672.891	-4.21793	0.0537374	0.115975	-36.3692	1.30561e-289	1.53063e-285
		18	AT3G01835	#N/A	#N/A		5.45528	-4.32044	0.0500515	1.18353	-3.65047	0.000261762	0.0138858
		17	AT5G39890	PCO2, HUP43	plant cysteine oxidase 2, HYPOXIA RESPONSE UNKNOWN PROTEIN 43	PCO2: PLANT CYSTEINE OXIDASE 2 (HUP43)	380.278	-4.41752	0.0467944	0.180785	-24.4352	7.23794e-132	2.82847e-128
		16	AT1G43800	FTM1, AAD6, SAD6, HUP7	HYPOXIA RESPONSE UNKNOWN PROTEIN 7, ACYL?ACYL CARRIER PROTEIN (ACP) DESATURASE 6, FLORAL TRANSITION AT THE MERISTEM1, STEAROYL-ACYL CARRIER PROTEIN &#916;9-DESATURASE6	FLORAL TRANSITION AT THE MERISTEM1, FTM1, SAD6, STEAROYL-ACYL CARRIER PROTEIN _9-DESATURASE6 (HUP7)	1172.74	-4.43417	0.0462575	0.227384	-19.5008	1.08023e-84	2.11067e-81
		15	AT1G33055	HUP32	HYPOXIA RESPONSE UNKNOWN PROTEIN 32	unknown protein, endomembrane system (HUP32)	239.907	-4.52472	0.0434434	0.211338	-21.4099	1.0814e-101	3.62224e-98
		14	AT1G63950	AtHMP13	HEAVY METAL ASSOCIATED PROTEIN 13		4.32784	-4.73641	0.0375144	1.236	-3.83204	0.000127084	0.0080971
		13	AT5G10040	HUP9	HYPOXIA RESPONSE UNKNOWN PROTEIN 9	unknown protein (HUP9)	4.68133	-4.85278	0.0346072	1.21359	-3.99871	6.3688e-05	0.00463756
		12	AT4G10260	FRK5, FRK4	Fructokinase 4, Fructokinase 5		2.93434	-4.93561	0.0326763	1.40804	-3.5053	0.000456087	0.021218
		11	AT3G21860	SK10, ASK10	SKP1-like 10		3.08611	-5.00647	0.0311101	1.41298	-3.54321	0.000395293	0.0189682
		10	AT5G15120	HUP29, PCO1	HYPOXIA RESPONSE UNKNOWN PROTEIN 29, plant cysteine oxidase 1	PCO1: PLANT CYSTEINE OXIDASE 1 (HUP29)	997.595	-5.0873	0.0294151	0.246948	-20.6007	2.70583e-94	7.93044e-91
		9	AT2G01422	#N/A	#N/A		28.3726	-5.43305	0.0231467	1.01892	-5.33218	9.70417e-08	1.60235e-05
		8	AT3G01845	#N/A	#N/A		7.71313	-5.5843	0.0208429	1.18561	-4.71006	2.47647e-06	0.000271335
		7	AT4G00580	no symbol available	no full name available		8.27627	-5.69713	0.019275	1.15	-4.95402	7.26953e-07	9.26352e-05
		6	AT2G14210	ANR1, AtANR1, AGL44	ARABIDOPSIS NITRATE REGULATED 1, AGAMOUS-like 44		6.58938	-6.11264	0.0144515	1.18246	-5.16942	2.34826e-07	3.52947e-05
		5	AT3G29970	no symbol available	no full name available		57.1272	-6.20252	0.0135786	0.971556	-6.38411	1.72396e-10	4.99032e-08
		4	AT1G12805	no symbol available	no full name available		115.917	-6.32888	0.0124399	0.472817	-13.3855	7.35301e-41	7.49591e-38
		3	AT4G11393	DEFL202	Defensin like 202		8.74303	-6.51557	0.0109299	1.14157	-5.70754	1.14621e-08	2.29702e-06
		2	AT2G18190	no symbol available	no full name available		9.98685	-6.70532	0.00958292	1.22061	-5.49343	3.94206e-08	7.05569e-06
		1	AT2G17850	no symbol available	no full name available	Rhodanese/Cell cycle control phosphatase superfamily protein	100.002	-7.2626	0.00651239	0.67028	-10.8352	2.34548e-27	1.83315e-24
