# Supplementary material for: ERFVII action and modulation through oxygen-sensing in Arabidopsis thaliana
Source: Nat Commun. 2023 Aug 3;14:4665. doi: 10.1038/s41467-023-40366-y (PMC10400637; doi:10.1038/s41467-023-40366-y)
Supplement: Supplementary file 6 — Supplementary Data 3 [file 41467_2023_40366_MOESM6_ESM.xlsx]

## Sheet: Supplementary Data 3
	Supplementary Data 3	prt6_1_vs_prt6erfVII	Statistically significant differentially regulated genes between prt6-1 and prt6 erfVII
			Genes in red are PRT6 and ERFVIIs with TDNA insertions in the prt6 erfVII background
			Table sorted by fold change
		rank	GeneID	TAIR11 symbol	TAIR11 full name	Core 49	baseMean	log2 FoldChange	Unlogged fold change	lfcSE	stat	pvalue	padj
	prt6 > prt6erfVII	1	AT1G72360	AtERF73, ERF73, HRE1	HYPOXIA RESPONSIVE ERF (ETHYLENE RESPONSE FACTOR) 1, ethylene response factor 73		74.0607	9.61951	786.614	1.03542	9.29042	1.53676e-20	7.93881e-19
		2	AT5G19470	NUDX24, atnudt24, NUDT24	nudix hydrolase homolog 24		63.3454	9.39401	672.79	1.21383	7.73916	1.00075e-14	3.11128e-13
		3	AT3G29970	no symbol available	no full name available		57.0213	9.24241	605.68	1.04945	8.80695	1.28602e-18	5.64577e-17
		4	AT1G12805	no symbol available	no full name available		116.27	8.24672	303.745	0.8536	9.6611	4.41117e-22	2.54172e-20
		5	AT2G17850	no symbol available	no full name available	Rhodanese/Cell cycle control phosphatase superfamily protein	101.203	7.30422	158.048	0.670431	10.8948	1.22023e-27	9.58981e-26
		6	AT2G47520	ERF71, AtERF71, HRE2	HYPOXIA RESPONSIVE ERF (ETHYLENE RESPONSE FACTOR) 2, ethylene response factor 71, Arabidopsis thaliana ethylene response factor 71	HRE2: ERF (AP2-EREBP)	35.0506	7.09292	136.516	1.0302	6.88499	5.7792e-12	1.29586e-10
		7	AT3G16770	ERF72, ATEBP, EBP, RAP2.3	RELATED TO AP2 3, ethylene-responsive element binding protein, ETHYLENE RESPONSE FACTOR 72		902.864	6.68846	103.14	0.20885	32.0252	4.86078e-225	2.91282e-221
		8	AT3G01845	#N/A	#N/A		7.66854	6.34257	81.1527	1.19891	5.29027	1.22138e-07	1.55726e-06
		9	AT4G11393	DEFL202	Defensin like 202		8.95754	5.83196	56.9633	1.1391	5.1198	3.05864e-07	3.64429e-06
		10	AT4G35650	IDH-III	isocitrate dehydrogenase III		8.80663	5.80665	55.9725	1.12896	5.14334	2.69891e-07	3.24926e-06
		11	AT1G43800	FTM1, AAD6, SAD6, HUP7	HYPOXIA RESPONSE UNKNOWN PROTEIN 7, ACYL?ACYL CARRIER PROTEIN (ACP) DESATURASE 6, FLORAL TRANSITION AT THE MERISTEM1, STEAROYL-ACYL CARRIER PROTEIN &#916;9-DESATURASE6	FLORAL TRANSITION AT THE MERISTEM1, FTM1, SAD6, STEAROYL-ACYL CARRIER PROTEIN _9-DESATURASE6 (HUP7)	1154.83	5.79429	55.4952	0.278894	20.7759	7.14483e-96	6.85046e-93
		12	AT4G00580	no symbol available	no full name available		8.36141	5.73521	53.2685	1.15255	4.97612	6.48699e-07	7.32077e-06
		13	AT4G01830	PGP5, ABCB5	P-glycoprotein 5, ATP-binding cassette B5		7.78029	5.61923	49.1538	1.13968	4.93053	8.20064e-07	9.06267e-06
		14	AT3G25505	no symbol available	no full name available		4.30368	5.51729	45.8004	1.27714	4.32003	1.56006e-05	0.000133935
		15	AT1G63950	AtHMP13	HEAVY METAL ASSOCIATED PROTEIN 13		4.25095	5.49508	45.1008	1.2527	4.38659	1.15143e-05	0.000101619
		16	AT5G15500	no symbol available	no full name available		6.9913	5.4655	44.1855	1.18314	4.61948	3.84705e-06	3.73033e-05
		17	AT2G06935	#N/A	#N/A		4.14032	5.45685	43.9214	1.30995	4.16568	3.10423e-05	0.00025121
		18	AT2G14210	ANR1, AtANR1, AGL44	ARABIDOPSIS NITRATE REGULATED 1, AGAMOUS-like 44		6.77929	5.42934	43.0919	1.17789	4.60937	4.03894e-06	3.89591e-05
		19	AT1G75160	BDR9	Boundary of ROP domain9		5.77572	5.18829	36.4612	1.18896	4.36372	1.27868e-05	0.000111535
		20	AT3G01835	#N/A	#N/A		5.39988	5.07869	33.7938	1.20144	4.22715	2.3667e-05	0.000196432
		21	AT3G21860	SK10, ASK10	SKP1-like 10		3.12021	5.04346	32.9785	1.42813	3.53151	0.000413201	0.00250936
		22	AT4G35170	CC4	companion of cellulose synthase 4		3.1065	5.03704	32.8322	1.38106	3.64722	0.000265089	0.00170262
		23	AT5G39890	PCO2, HUP43	plant cysteine oxidase 2, HYPOXIA RESPONSE UNKNOWN PROTEIN 43	PCO2: PLANT CYSTEINE OXIDASE 2 (HUP43)	379.456	4.93333	30.5548	0.193415	25.5064	1.67506e-143	3.65012e-140
		24	AT5G10040	HUP9	HYPOXIA RESPONSE UNKNOWN PROTEIN 9	unknown protein (HUP9)	4.71551	4.88979	29.6465	1.2141	4.02751	5.63695e-05	0.000428945
		25	AT3G06435	no symbol available	no full name available		184.959	4.80953	28.0421	0.687883	6.99177	2.71431e-12	6.4354e-11
		26	AT2G29000	no symbol available	no full name available		2.57083	4.76742	27.2356	1.39979	3.40582	0.000659651	0.00376472
		27	AT5G59310	LTP4, AtLtpI-11	lipid transfer protein 4		4.29015	4.75373	26.9783	1.35881	3.49844	0.000467986	0.00279532
		28	AT5G15120	HUP29, PCO1	HYPOXIA RESPONSE UNKNOWN PROTEIN 29, plant cysteine oxidase 1	PCO1: PLANT CYSTEINE OXIDASE 1 (HUP29)	1023.39	4.51858	22.9207	0.128906	35.0533	3.47892e-269	4.16949e-265
		29	AT1G28220	PUP3, ATPUP3	purine permease 3		1.9704	4.3818	20.8474	1.49284	2.93521	0.00333324	0.0151666
		30	AT5G43175	RSL5	0		1.90918	4.3453	20.3266	1.53484	2.83111	0.00463865	0.0200942
		31	AT2G44990	MAX3, ATCCD7, CCD7	carotenoid cleavage dioxygenase 7		1.89524	4.33562	20.1908	1.68109	2.57905	0.00990728	0.0379418
		32	AT1G07725	ATEXO70H6, EXO70H6	exocyst subunit exo70 family protein H6		3.1911	4.30091	19.7108	1.33062	3.23226	0.00122817	0.00646021
		33	AT5G09335	#N/A	#N/A		1.83248	4.28034	19.4317	1.66348	2.57312	0.0100786	0.0384994
		34	AT1G50960	GA2OX7, ATGA2OX7	ARABIDOPSIS THALIANA GIBBERELLIN 2-OXIDASE 7, gibberellin 2-oxidase 7		1.8321	4.28026	19.4306	1.67052	2.56224	0.0104001	0.039507
		35	AT5G24190	PRLIP7	0		1.83175	4.27874	19.4102	1.48641	2.87857	0.00399484	0.0177064
		36	AT3G45940	no symbol available	no full name available		2.98614	4.20005	18.3798	1.48942	2.81992	0.00480358	0.0206941
		37	AT3G54450	no symbol available	no full name available		4.88004	4.19312	18.2917	1.19799	3.50012	0.000465055	0.00278027
		38	AT1G60050	UMAMIT35	Usually multiple acids move in and out Transporters 35		9.67881	4.18575	18.1985	0.867939	4.82263	1.41679e-06	1.48949e-05
		39	AT3G20880	WIP4	WIP domain protein 4		1.70221	4.17437	18.0555	1.52556	2.73628	0.00621387	0.0257159
		40	AT2G09045	#N/A	#N/A		1.6905	4.16654	17.9578	1.51526	2.74972	0.00596455	0.0248471
		41	AT5G57810	TET15	tetraspanin15		6.93365	4.13931	17.622	1.15451	3.58532	0.000336664	0.00210207
		42	AT4G02960	#N/A	#N/A		4.62343	4.13265	17.5409	1.27492	3.24151	0.00118898	0.00627705
		43	AT4G13420	ATHAK5, HAK5	ARABIDOPSIS THALIANA HIGH AFFINITY K+ TRANSPORTER 5, high affinity K+ transporter 5		153.438	4.13052	17.5151	0.273455	15.1049	1.50227e-51	4.04601e-49
		44	AT3G20557	VUP3	VASCULAR-RELATED UNKNOWN PROTEIN 3		6.96147	4.11352	17.3098	1.00202	4.10524	4.03897e-05	0.000317216
		45	AT4G13572	no symbol available	no full name available		1.60902	4.08804	17.0068	1.57519	2.59527	0.00945171	0.0364945
		46	AT1G52820	no symbol available	no full name available		6.64108	4.08319	16.9497	1.02651	3.97774	6.95734e-05	0.000516308
		47	AT5G48850	ATSDI1, SDI1	SULPHUR DEFICIENCY-INDUCED 1		779.419	4.06194	16.702	0.284324	14.2863	2.66376e-46	5.36557e-44
		48	AT4G09415	#N/A	#N/A		1.56522	4.05639	16.6377	1.6064	2.52514	0.0115654	0.0430949
		49	AT2G44460	BGLU28	beta glucosidase 28		227.41	3.98091	15.7897	0.396427	10.042	9.96449e-24	6.14007e-22
		50	AT4G12170	no symbol available	no full name available		9.89425	3.81798	14.1035	0.867149	4.40291	1.06807e-05	9.46809e-05
		51	AT2G16060	Pgb1, ATGLB1, AHB1, GLB1, NSHB1, HB1, ARATH GLB1	CLASS I HEMOGLOBIN, Phytoglobin 1, hemoglobin 1	AHB1: ARABIDOPSIS HEMOGLOBIN 1	1111.73	3.71355	13.1186	0.111373	33.3434	9.07108e-244	7.2478e-240
		52	AT3G21000	no symbol available	no full name available		2.15131	3.71312	13.1147	1.42386	2.60778	0.00911317	0.0353868
		53	AT1G69795	#N/A	#N/A		2.13188	3.70824	13.0705	1.44744	2.56193	0.0104093	0.0395297
		54	AT3G05152	#N/A	#N/A		3.65832	3.69372	12.9396	1.30559	2.82917	0.00466696	0.0201963
		55	AT5G46830	MYC5, ATNIG1, bhlh28, NIG1	NACL-INDUCIBLE GENE 1, NACL-inducible gene 1		5.11331	3.6885	12.8929	1.1171	3.30185	0.000960479	0.00521465
		56	AT1G67100	LBD40	LOB domain-containing protein 40		23.7826	3.67289	12.7541	0.5435	6.75785	1.40054e-11	2.9735e-10
		57	AT3G43190	ATSUS4, SUS4	ARABIDOPSIS THALIANA SUCROSE SYNTHASE 4, sucrose synthase 4	SUS4: SUCROSE SYNTHASE 4	254.626	3.65366	12.5852	0.177006	20.6415	1.16424e-94	1.07334e-91
		58	AT5G55770	no symbol available	no full name available		2.06448	3.65087	12.561	1.46249	2.49635	0.012548	0.0461098
		59	AT5G20260	no symbol available	no full name available		3.4452	3.64757	12.5323	1.29424	2.81831	0.0048277	0.020783
		60	AT3G15370	ATHEXP ALPHA 1.24, ATEXPA12, EXP12, ATEXP12, EXPA12	expansin 12, EXPANSIN 12		3.43515	3.64315	12.4939	1.31456	2.77138	0.00558188	0.0234733
		61	AT5G42600	MRN1	marneral synthase 1		113.825	3.63405	12.4153	0.23519	15.4515	7.36514e-54	2.20678e-51
		62	AT4G14980	no symbol available	no full name available		25.277	3.61894	12.286	0.509057	7.10911	1.1679e-12	2.90702e-11
		63	AT1G07430	HAI2, HON, AtAIP1, AIP1	highly ABA-induced PP2C gene 2, HONSU (Korean for abnormal drowsiness), AKT1 interacting protein phosphatase 1		3.27213	3.55871	11.7836	1.42233	2.50203	0.0123482	0.0454525
		64	AT2G35387	#N/A	#N/A		4.68435	3.5476	11.6933	1.15925	3.06026	0.00221145	0.0107088
		65	AT2G20520	FLA6	FASCICLIN-like arabinogalactan 6		40.0378	3.53715	11.6088	0.379932	9.30996	1.27878e-20	6.62039e-19
		66	AT5G36130	no symbol available	no full name available		55.2705	3.53143	11.5629	0.713491	4.94951	7.44017e-07	8.29879e-06
		67	AT5G36140	CYP716A2	cytochrome P450, family 716, subfamily A, polypeptide 2		85.9255	3.50899	11.3844	0.261592	13.414	5.00933e-41	8.57669e-39
		68	AT1G47610	no symbol available	no full name available		3.06988	3.46525	11.0444	1.28265	2.70163	0.00689995	0.0280729
		69	AT2G39510	UMAMIT14	Usually multiple acids move in and out Transporters 14		470.272	3.45928	10.9989	0.168715	20.5038	1.99316e-93	1.70629e-90
		70	AT3G28917	MIF2	mini zinc finger 2		4.44037	3.4293	10.7726	1.11392	3.07858	0.00207991	0.0101497
		71	AT3G10986	no symbol available	no full name available		2.92666	3.39535	10.5221	1.32063	2.571	0.0101405	0.0386927
		72	AT4G10265	WIP3	Wound-induced polypeptide 3		16.1902	3.349	10.1894	0.644492	5.19634	2.03254e-07	2.49975e-06
		73	AT5G44925	#N/A	#N/A		2.79014	3.31721	9.96732	1.33963	2.47621	0.0132785	0.0482886
		74	AT2G47935	no symbol available	no full name available		4.14376	3.31311	9.93906	1.10664	2.99386	0.00275474	0.0128841
		75	AT1G67626	#N/A	#N/A		8.16719	3.2786	9.70416	0.786456	4.16883	3.06161e-05	0.000248012
		76	AT5G36150	PEN3, ATPEN3	putative pentacyclic triterpene synthase 3		39.4976	3.27084	9.65211	0.430342	7.60058	2.94816e-14	8.70287e-13
		77	AT1G77120	ADH1, ATADH, ADH, ATADH1	ARABIDOPSIS THALIANA ALCOHOL DEHYDROGENASE, ALCOHOL DEHYDROGENASE, alcohol dehydrogenase 1	ADH1: ALCOHOL DEHYDROGENASE 1	523.75	3.25344	9.5364	0.139538	23.3158	3.06527e-120	5.65188e-117
		78	AT3G45080	no symbol available	no full name available		32.459	3.23142	9.3919	0.408852	7.90363	2.70892e-15	8.85849e-14
		79	AT1G70270	no symbol available	no full name available		26.3097	3.23043	9.38547	0.461921	6.99346	2.6819e-12	6.36486e-11
		80	AT1G61800	ATGPT2, GPT2	ARABIDOPSIS GLUCOSE-6-PHOSPHATE/PHOSPHATE TRANSLOCATOR 2, glucose-6-phosphate/phosphate translocator 2		26.1635	3.22098	9.32422	0.469074	6.86668	6.57139e-12	1.46255e-10
		81	AT3G13130	no symbol available	no full name available		10.4476	3.21663	9.29611	0.751882	4.2781	1.88496e-05	0.000159374
		82	AT3G13784	CWINV5, AtcwINV5	cell wall invertase 5		6.43425	3.20913	9.2479	1.01094	3.17439	0.00150151	0.00767987
		83	AT1G21890	UMAMIT19	Usually multiple acids move in and out Transporters 19		12.8187	3.1958	9.16289	0.620727	5.14849	2.62597e-07	3.17421e-06
		84	AT4G10270	WIP4	Wound-induced polypeptide 4	wound-responsive family protein; senescence stages	193.83	3.19046	9.129	0.187838	16.9851	1.05834e-64	4.87855e-62
		85	AT5G09470	DIC3	dicarboxylate carrier 3		14.9583	3.17641	9.04057	0.607654	5.22734	1.71964e-07	2.14017e-06
		86	AT3G02550	LBD41	LOB domain-containing protein 41	LBD41: LOB DOMAIN-CONTAINING PROTEIN 41	1163.59	3.1695	8.99738	0.111689	28.3779	3.78796e-177	1.2971e-173
		87	AT5G04120	no symbol available	no full name available		181.738	3.16348	8.95988	0.721238	4.38618	1.1536e-05	0.000101773
		88	AT3G01730	no symbol available	no full name available		6.33617	3.13495	8.78444	0.865525	3.62202	0.00029231	0.00185558
		89	AT3G49580	LSU1	RESPONSE TO LOW SULFUR 1		719.102	3.11531	8.66563	0.252129	12.356	4.51985e-35	5.47176e-33
		90	AT2G39330	JAL23	jacalin-related lectin 23		10.8761	3.11061	8.63747	0.679151	4.58014	4.64658e-06	4.41278e-05
		91	AT4G35210	no symbol available	no full name available		3.61637	3.06253	8.35437	1.17072	2.61595	0.00889801	0.0346749
		92	AT1G56650	SIAA1, AtPAP1, MYB75, ATMYB75, PAP1-D, PAP1	Arabidopsis thaliana production of anthocyanin pigment 1, SUC-INDUCED ANTHOCYANIN ACCUMULATION 1, MYB DOMAIN PROTEIN 75, MYELOBLASTOSIS PROTEIN 75, production of anthocyanin pigment 1		48.1354	3.04292	8.24158	0.427688	7.11481	1.12067e-12	2.80228e-11
		93	AT3G54530	no symbol available	no full name available		9.69183	3.03467	8.19458	0.841139	3.60781	0.000308794	0.00194733
		94	AT4G33560	WIP5	Wound-induced polypeptide 5	unknown protein; wound responsive	206.25	3.03136	8.17578	0.209182	14.4915	1.37147e-47	2.90922e-45
		95	AT1G63600	no symbol available	no full name available		11.3254	3.03036	8.17015	0.677178	4.47498	7.64172e-06	6.96472e-05
		96	AT5G26220	GGCT2;1, AtGGCT2;1	gamma-glutamyl cyclotransferase 2;1		269.119	3.02802	8.15687	0.200517	15.101	1.59389e-51	4.24505e-49
		97	AT3G49570	LSU3	RESPONSE TO LOW SULFUR 3		449.845	3.01554	8.08665	0.3312	9.10489	8.63562e-20	4.20112e-18
		98	AT5G60350	no symbol available	no full name available		5.75654	2.9773	7.87513	0.870614	3.41978	0.000626727	0.00360169
		99	AT1G26360	ATMES13, MES13	methyl esterase 13, ARABIDOPSIS THALIANA METHYL ESTERASE 13		9.52193	2.95051	7.73023	0.789583	3.7368	0.000186377	0.0012465
		100	AT4G13564	#N/A	#N/A		4.42274	2.92836	7.61243	0.984605	2.97414	0.00293808	0.0136092
		101	AT1G23160	GH3.7	GRETCHEN HAGEN 3.7		15.0673	2.91902	7.56331	0.535986	5.44608	5.14933e-08	6.89935e-07
		102	AT1G33670	no symbol available	no full name available		4.39285	2.90854	7.50856	1.04551	2.78193	0.00540367	0.0228562
		103	AT5G09365	#N/A	#N/A		6.58777	2.90433	7.48672	0.83807	3.4655	0.00052924	0.00311616
		104	AT2G03600	ATUPS3, UPS3	ureide permease 3		3.14996	2.90326	7.48114	1.16903	2.48348	0.0130105	0.0475255
		105	AT5G22490	no symbol available	no full name available		12.7661	2.88999	7.41268	0.614749	4.7011	2.58765e-06	2.5909e-05
		106	AT2G24850	TAT, TAT3	TYROSINE AMINOTRANSFERASE, tyrosine aminotransferase 3		4.20708	2.84424	7.18126	1.12952	2.51808	0.0117995	0.0438231
		107	AT1G28590	no symbol available	no full name available		5.09066	2.82904	7.10602	0.902698	3.13399	0.00172449	0.0086459
		108	AT1G33090	no symbol available	no full name available		37.3754	2.81502	7.03728	0.357659	7.87067	3.5274e-15	1.13645e-13
		109	AT5G42580	CYP705A12	cytochrome P450, family 705, subfamily A, polypeptide 12		89.7752	2.81397	7.03215	0.266023	10.5779	3.77358e-26	2.66037e-24
		110	AT5G02310	GED1, PRT6	proteolysis 6, Greening after Extended Darkness 1		954.207	2.81222	7.02366	0.149977	18.7511	1.89679e-78	1.22881e-75
		111	AT2G28860	CYP710A4	cytochrome P450, family 710, subfamily A, polypeptide 4		4.18729	2.80786	7.00245	1.05643	2.65787	0.00786371	0.0312644
		112	AT4G10860	no symbol available	no full name available		6.08448	2.80056	6.96711	0.810672	3.45462	0.000551078	0.00322415
		113	AT1G11655	no symbol available	no full name available		17.8008	2.79135	6.92277	0.499004	5.59384	2.22103e-08	3.15765e-07
		114	AT1G19630	CYP722A1	cytochrome P450, family 722, subfamily A, polypeptide 1		31.8393	2.78075	6.8721	0.42712	6.51046	7.49188e-11	1.45409e-09
		115	AT1G34510	no symbol available	no full name available		29.2061	2.77097	6.82567	0.508586	5.44838	5.08297e-08	6.82188e-07
		116	AT5G54060	UGT79B1, UF3GT	UDP-glucosyl transferase 79B1, UDP-glucose:flavonoid 3-o-glucosyltransferase		113.868	2.76473	6.79622	0.300857	9.18953	3.94568e-20	1.97449e-18
		117	AT1G01453	AtMLKL1	Mixed Lineage Kinase Like 1		20.8336	2.76173	6.78209	0.477274	5.78647	7.18801e-09	1.09464e-07
		118	AT4G28850	XTH26, ATXTH26	xyloglucan endotransglucosylase/hydrolase 26		22.2066	2.71883	6.5834	0.454928	5.9764	2.28122e-09	3.71725e-08
		119	AT3G53590	no symbol available	no full name available		3.73964	2.69966	6.4965	1.02946	2.62242	0.00873082	0.0341288
		120	AT1G25240	PICALM9a	0		5.40926	2.68266	6.4204	0.876555	3.06046	0.00220996	0.0107037
		121	AT2G47950	no symbol available	no full name available		4.59861	2.65893	6.31564	0.924511	2.87604	0.004027	0.0178193
		122	AT5G49120	no symbol available	no full name available		11.0596	2.65033	6.2781	0.694064	3.81856	0.000134231	0.000929918
		123	AT1G70260	UMAMIT36, RTP1	Resistance to Phytophthora parasitica 1, Usually multiple acids move in and out Transporters 36		64.919	2.63674	6.21925	0.312753	8.43074	3.43474e-17	1.33654e-15
		124	AT2G00560	#N/A	#N/A		3.67256	2.6311	6.19498	1.0255	2.56568	0.0102972	0.039191
		125	AT1G12940	ATNRT2.5, NRT2.5	nitrate transporter2.5		14.3941	2.61978	6.14655	0.564532	4.64062	3.47368e-06	3.39438e-05
		126	AT5G38000	no symbol available	no full name available		152.398	2.60738	6.09398	0.209806	12.4276	1.85138e-35	2.31134e-33
		127	AT1G30990	no symbol available	no full name available		7.95198	2.6054	6.08559	0.696541	3.74048	0.000183671	0.00123081
		128	AT1G54970	RHS7, ATPRP1, PRP1	proline-rich protein 1, ROOT HAIR SPECIFIC 7		134.565	2.60261	6.07386	0.214199	12.1505	5.70314e-34	6.44831e-32
		129	AT5G09570	At12Cys-2	0		35.128	2.60062	6.06548	0.413875	6.28359	3.30837e-10	5.98123e-09
		130	AT4G28530	anac074, NAC074, KIRA1	KIR1, NAC domain containing protein 74		17.3739	2.5909	6.02474	0.533921	4.85259	1.21862e-06	1.29135e-05
		131	AT2G26010	PDF1.3	plant defensin 1.3		171.899	2.58476	5.99915	0.546067	4.73341	2.2078e-06	2.24146e-05
		132	AT1G44318	hemb2	0		8.87846	2.57996	5.97924	0.673497	3.83069	0.000127783	0.000889617
		133	AT1G34330	#N/A	#N/A		72.0669	2.57532	5.96002	0.252634	10.1938	2.11239e-24	1.35385e-22
		134	AT2G25150	no symbol available	no full name available		93.3406	2.57392	5.95426	0.261785	9.83218	8.18246e-23	4.91563e-21
		135	AT1G08197	#N/A	#N/A		6.36085	2.56886	5.93342	0.824022	3.11747	0.0018241	0.00907382
		136	AT4G08400	EXT7	extensin 7		45.5293	2.56405	5.91367	0.310925	8.24653	1.63055e-16	5.94889e-15
		137	AT5G65800	ACS5, ATACS5, CIN5, ETO2	ACC synthase 5, CYTOKININ-INSENSITIVE 5, ETHYLENE OVERPRODUCER 2		14.2281	2.56268	5.90804	0.554215	4.62398	3.7644e-06	3.66055e-05
		138	AT5G57530	XTH12, AtXTH12	xyloglucan endotransglucosylase/hydrolase 12		92.2588	2.55419	5.87336	0.230662	11.0733	1.69056e-28	1.41688e-26
		139	AT3G28510	no symbol available	no full name available		22.4871	2.54966	5.85495	0.438875	5.80953	6.265e-09	9.66981e-08
		140	AT3G08860	PYD4	PYRIMIDINE 4		260.764	2.53923	5.81279	0.163497	15.5307	2.14942e-54	6.52172e-52
		141	AT5G42800	TT3, M318, DFR	dihydroflavonol 4-reductase		424.301	2.52235	5.74516	0.385982	6.53488	6.36591e-11	1.25075e-09
		142	AT2G05914	#N/A	#N/A		28.1381	2.52092	5.73946	0.387822	6.50019	8.02202e-11	1.55321e-09
		143	AT1G48590	CAR5	C2-domain ABA-related 5		4.35211	2.51922	5.7327	1.01805	2.47454	0.0133407	0.0484509
		144	AT5G37980	no symbol available	no full name available		22.5813	2.51038	5.69772	0.487278	5.15185	2.57929e-07	3.1225e-06
		145	AT4G23205	#N/A	#N/A		4.9319	2.49654	5.64332	0.865147	2.88568	0.00390563	0.017369
		146	AT5G41730	no symbol available	no full name available		10.0389	2.49166	5.62425	0.632214	3.94117	8.10858e-05	0.000592208
		147	AT1G18870	ATICS2, ICS2	ARABIDOPSIS ISOCHORISMATE SYNTHASE 2, isochorismate synthase 2		574.234	2.46193	5.50954	0.132974	18.5144	1.58159e-76	9.72068e-74
		148	AT3G24982	ATRLP40, RLP40	receptor like protein 40		15.7461	2.45295	5.47535	0.500012	4.90578	9.30554e-07	1.01388e-05
		149	AT4G14090	no symbol available	no full name available		183.701	2.45107	5.46821	0.379197	6.46384	1.02077e-10	1.94964e-09
		150	AT4G22880	LDOX, TT18, TDS4, ANS	leucoanthocyanidin dioxygenase, ANTHOCYANIDIN SYNTHASE, TANNIN DEFICIENT SEED 4		389.577	2.44946	5.4621	0.32306	7.58205	3.40142e-14	9.91874e-13
		151	AT3G03270	HRU1	Hypoxia Responsive Universal Stress Protein 1		1788.61	2.44505	5.44543	0.0878261	27.8396	1.43918e-170	4.31215e-167
		152	AT3G04510	LSH2	LIGHT SENSITIVE HYPOCOTYLS 2		5.64321	2.44341	5.43927	0.810878	3.01329	0.00258428	0.0122166
		153	AT1G60470	AtGolS4, GolS4	galactinol synthase 4		93.5474	2.4428	5.43696	0.285541	8.55498	1.17889e-17	4.76524e-16
		154	AT1G17744	no symbol available	no full name available		5.56859	2.43111	5.3931	0.940903	2.58381	0.00977156	0.0375059
		155	AT4G33730	ATCAPE1	CAP-derived peptide 1		45.0037	2.41762	5.34289	0.321665	7.51595	5.64995e-14	1.61225e-12
		156	AT4G25860	ORP4A	OSBP(oxysterol binding protein)-related protein 4A		12.3064	2.40872	5.31005	0.615695	3.91221	9.14566e-05	0.00065773
		157	AT2G43480	no symbol available	no full name available		52.568	2.4013	5.28278	0.288771	8.31557	9.13151e-17	3.4147e-15
		158	AT5G05840	BDR6	Boundary of ROP domain6		40.4603	2.39005	5.24175	0.329625	7.25082	4.14248e-13	1.07579e-11
		159	AT4G33070	PDC1, AtPDC1	pyruvate decarboxylase 1	PDC1: PYRUVATE DECARBOXYLASE 1	372.772	2.38386	5.21931	0.129809	18.3644	2.5332e-75	1.481e-72
		160	AT3G29590	AT5MAT	0		87.5477	2.38277	5.21538	0.324961	7.33249	2.25923e-13	6.02378e-12
		161	AT2G00840	#N/A	#N/A		15.6696	2.38116	5.20957	0.490348	4.85607	1.19739e-06	1.27223e-05
		162	AT2G14760	no symbol available	no full name available		5.52776	2.37442	5.18528	0.869346	2.73127	0.00630899	0.0260646
		163	AT5G06630	EXT9	extensin 9		86.9247	2.36672	5.15768	0.228498	10.3577	3.86069e-25	2.54233e-23
		164	AT1G13420	ATST4B, ST4B	ARABIDOPSIS THALIANA SULFOTRANSFERASE 4B, sulfotransferase 4B		417.377	2.36473	5.15056	0.165278	14.3076	1.96283e-46	3.98721e-44
		165	AT1G56710	PGL1	POLYGALACTURONASE LIKE 1		14.744	2.3635	5.14616	0.570162	4.14531	3.39358e-05	0.000272601
		166	AT3G28570	no symbol available	no full name available		12.2529	2.36297	5.14427	0.621582	3.80154	0.000143801	0.000989639
		167	AT4G13577	no symbol available	no full name available		17.564	2.35433	5.11358	0.601807	3.91211	9.14923e-05	0.000657789
		168	AT2G34390	NLM4, NIP2;1	NOD26-LIKE MIP 4, NOD26-like intrinsic protein 2;1	aquaporin NIP2.1; encodes a member of the "Nodulin 26-like Intrinsic Protein" (NIP) subgroup of the aquaporin superfamily of membrane channel proteins.	10.0571	2.34943	5.09623	0.677897	3.46576	0.000528736	0.00311395
		169	AT5G66670	no symbol available	no full name available		10.4465	2.34224	5.07089	0.650272	3.60193	0.000315857	0.00198532
		170	AT2G19590	ACO1, ATACO1	ACC oxidase 1	ACO1: ACC OXIDASE 1	340.469	2.33321	5.03926	0.128438	18.1661	9.58395e-74	5.22107e-71
		171	AT5G62040	BFT	brother of FT and TFL1		19.3279	2.33072	5.03057	0.436474	5.33989	9.30007e-08	1.20629e-06
		172	AT5G24660	LSU2	RESPONSE TO LOW SULFUR 2		693.168	2.32522	5.01141	0.152931	15.2043	3.31069e-52	9.22759e-50
		173	AT1G19640	JMT	jasmonic acid carboxyl methyltransferase		39.6012	2.31928	4.99085	0.383562	6.0467	1.47843e-09	2.4644e-08
		174	AT3G07490	CML3, AtCML3, AGD11	calmodulin-like 3, ARF-GAP domain 11		10.1762	2.31661	4.98159	0.625144	3.70571	0.000210796	0.00138797
		175	AT3G25795	#N/A	#N/A		24.2399	2.30467	4.94056	0.412916	5.58145	2.38515e-08	3.37696e-07
		176	AT1G49640	no symbol available	no full name available		5.25956	2.30025	4.92543	0.830536	2.7696	0.00561256	0.023594
		177	AT2G42250	CYP712A1	cytochrome P450, family 712, subfamily A, polypeptide 1		5.05282	2.29182	4.89675	0.910402	2.51738	0.0118233	0.0438774
		178	AT1G03940	no symbol available	no full name available		68.1092	2.28808	4.88405	0.383449	5.9671	2.41514e-09	3.9195e-08
		179	AT1G03495	no symbol available	no full name available		44.9763	2.28687	4.87998	0.39702	5.7601	8.40628e-09	1.26888e-07
		180	AT2G27440	#N/A	#N/A		6.63384	2.28123	4.86091	0.758247	3.00855	0.00262494	0.0123785
		181	AT3G47710	PRE4, BNQ3, BHLH161	BANQUO 3, BASIC HELIX-LOOP-HELIX PROTEIN 161		8.10457	2.27879	4.85269	0.726829	3.13524	0.00171712	0.00861433
		182	AT4G22217	no symbol available	no full name available		8.08541	2.27804	4.8502	0.673005	3.38489	0.000712075	0.00402083
		183	AT5G49080	#N/A	#N/A		74.6101	2.27245	4.83144	0.305037	7.44977	9.35024e-14	2.58805e-12
		184	AT4G25220	AtG3Pp2, G3Pp2, RHS15	glycerol-3-phosphate permease 2, root hair specific 15		49.5502	2.26998	4.82315	0.371151	6.11604	9.59297e-10	1.6448e-08
		185	AT4G22214	no symbol available	no full name available		73.7176	2.26946	4.82141	0.707781	3.20644	0.0013439	0.0069741
		186	AT2G46860	AtPPa3, PPa3	pyrophosphorylase 3		29.9473	2.26193	4.79632	0.35719	6.33257	2.41106e-10	4.44563e-09
		187	AT2G42005	AtAVT3B	0		8.52849	2.23665	4.71303	0.662962	3.37373	0.000741571	0.0041658
		188	AT3G60280	UCC3	uclacyanin 3		36.7474	2.23446	4.70586	0.368101	6.07023	1.27729e-09	2.14853e-08
		189	AT4G25790	AtCAPE4	0		23.0512	2.22741	4.68292	0.403105	5.52562	3.28316e-08	4.54373e-07
		190	AT5G42590	MRO, CYP71A16	marneral oxidase, "cytochrome P450, family 71, subfamily A, polypeptide 16"		182.105	2.22449	4.67345	0.204233	10.8919	1.25964e-27	9.86719e-26
		191	AT4G38340	NLP3	NIN-like protein 3		53.8434	2.21689	4.6489	0.301156	7.36126	1.8218e-13	4.91209e-12
		192	AT5G57540	XTH13, AtXTH13	xyloglucan endotransglucosylase/hydrolase 13		50.849	2.21628	4.64694	0.352711	6.28357	3.30877e-10	5.98123e-09
		193	AT1G33055	HUP32	HYPOXIA RESPONSE UNKNOWN PROTEIN 32	unknown protein, endomembrane system (HUP32)	283.102	2.20887	4.62313	0.161595	13.6692	1.55136e-42	2.77508e-40
		194	AT4G03005	#N/A	#N/A		7.87826	2.18402	4.54417	0.728694	2.99716	0.00272505	0.0127727
		195	AT2G26400	ARD3, ARD, ATARD3	ACIREDUCTONE DIOXYGENASE, acireductone dioxygenase 3		14.7659	2.157	4.45987	0.487557	4.4241	9.6844e-06	8.65207e-05
		196	AT5G22410	RHS18	root hair specific 18		101.188	2.1541	4.45091	0.197167	10.9253	8.72827e-28	6.95072e-26
		197	AT4G14819	no symbol available	no full name available		13.4493	2.15226	4.44522	0.539227	3.99137	6.56926e-05	0.000490699
		198	AT1G64360	SAQR	enescence-Associated and QQS-Related		31.9132	2.14918	4.43576	0.351457	6.11506	9.65214e-10	1.65377e-08
		199	AT3G57260	AtBG2, PR2, GNS2, AtPR2, BG2, PR-2, BGL2	beta-1,3-glucanase 2, PATHOGENESIS-RELATED PROTEIN 2, "&#946;-1,3-Glucanase", "BETA-1,3-GLUCANASE 2"		11.3207	2.14431	4.42081	0.71939	2.98074	0.00287556	0.0133712
		200	AT5G06640	EXT10	extensin 10		240.604	2.13394	4.38915	0.169865	12.5626	3.39075e-36	4.54057e-34
		201	AT5G06990	no symbol available	no full name available		26.7332	2.12776	4.37039	0.390528	5.44842	5.08202e-08	6.82188e-07
		202	AT2G24980	EXT6	extensin 6		143.387	2.12215	4.35342	0.232228	9.13822	6.34876e-20	3.13773e-18
		203	AT3G10185	GASA13, AtGASA14	0		8.05979	2.11906	4.3441	0.746377	2.83913	0.00452374	0.0196831
		204	AT1G05990	CML7, RHS1	CALMODULIN LIKE 7, ROOT HAIR SPECIFIC 1		8.42963	2.11591	4.33463	0.75524	2.80164	0.00508438	0.021701
		205	AT5G35190	EXT13	extensin 13		197.726	2.11483	4.33138	0.17158	12.3256	6.59491e-35	7.94372e-33
		206	AT5G19800	AtHRGP2, HRGP2	hydroxyproline-rich glycoprotein 2		23.7688	2.11258	4.32465	0.449632	4.69848	2.62108e-06	2.62218e-05
		207	AT5G53592	no symbol available	no full name available		4.65462	2.10911	4.31424	0.855195	2.46623	0.0136544	0.0494031
		208	AT3G13270	#N/A	#N/A		32.9014	2.1017	4.29216	0.374493	5.61212	1.9986e-08	2.86693e-07
		209	AT1G67760	no symbol available	no full name available		19.419	2.09939	4.28528	0.502409	4.17864	2.93253e-05	0.000238685
		210	AT3G27220	HUP6	HYPOXIA RESPONSE UNKNOWN PROTEIN 6	Galactose oxidase/kelch repeat-containing protein (HUP6)	372.161	2.08096	4.23088	0.120863	17.2174	1.96496e-66	9.61228e-64
		211	AT5G47980	no symbol available	no full name available		254.474	2.06764	4.192	0.158723	13.0267	8.62787e-39	1.27661e-36
		212	AT3G20210	DELTA-VPE, DELTAVPE, AEP4	DELTA VACUOLAR PROCESSING ENZYME, asparaginyl endopeptidase 4, delta vacuolar processing enzyme		47.9646	2.06722	4.19078	0.363802	5.68226	1.32924e-08	1.95472e-07
		213	AT1G62190	no symbol available	no full name available		9.41022	2.0661	4.18752	0.615744	3.35545	0.000792366	0.00441492
		214	AT3G01840	LYK2	LysM-containing receptor-like kinase 2		12.8858	2.06289	4.17823	0.607942	3.39324	0.00069072	0.00391932
		215	AT1G73700	no symbol available	no full name available		19.8098	2.06093	4.17255	0.431422	4.77706	1.77877e-06	1.84737e-05
		216	AT3G44765	#N/A	#N/A		5.86307	2.05766	4.16309	0.784379	2.62329	0.00870843	0.0340635
		217	AT3G46170	no symbol available	no full name available		11.6077	2.05614	4.15871	0.592971	3.46752	0.000525291	0.00309671
		218	AT3G45140	ATLOX2, LOX2	ARABIODOPSIS THALIANA LIPOXYGENASE 2, lipoxygenase 2		8220.52	2.05505	4.15558	0.27461	7.48351	7.23615e-14	2.0382e-12
		219	AT2G22821	#N/A	#N/A		10.6675	2.05464	4.1544	0.615239	3.33958	0.000839057	0.00463595
		220	AT4G17670	no symbol available	no full name available	senescence-associated protein-related	104.075	2.04746	4.13379	0.218856	9.35531	8.33557e-21	4.44008e-19
		221	AT4G23140	CRK6	cysteine-rich RLK (RECEPTOR-like protein kinase) 6		22.072	2.04141	4.11648	0.489345	4.17172	3.02305e-05	0.000245137
		222	AT2G42540	COR15, AtCOR15A, COR15A	cold-regulated 15a		79.1425	2.02196	4.06136	0.278014	7.27288	3.51895e-13	9.22859e-12
		223	AT4G35640	ATSERAT3;2, SERAT3;2	serine acetyltransferase 3;2		179.918	2.01847	4.05153	0.187858	10.7446	6.2825e-27	4.70599e-25
		224	AT1G54040	TASTY, ESR, ESP	epithiospecifier protein, EPITHIOSPECIFYING SENESCENCE REGULATOR		118.529	2.01578	4.044	0.241727	8.33909	7.48614e-17	2.82143e-15
		225	AT1G14960	no symbol available	no full name available		288.238	2.01493	4.04162	0.15464	13.0298	8.28168e-39	1.23299e-36
		226	AT5G59662	#N/A	#N/A		6.96007	2.01459	4.04065	0.745438	2.70255	0.0068809	0.0280169
		227	AT5G46090	DMP6	DUF679 domain membrane protein 6		18.1828	2.01248	4.03476	0.451966	4.45273	8.47857e-06	7.66911e-05
		228	AT1G80130	no symbol available	no full name available		181.553	2.0121	4.0337	0.238971	8.41986	3.76944e-17	1.45731e-15
		229	AT4G08620	SULTR1;1	sulphate transporter 1;1		27.0934	2.00712	4.0198	0.39487	5.083	3.71525e-07	4.35901e-06
		230	AT5G24770	ATVSP2, VSP2	vegetative storage protein 2		81.6956	2.00502	4.01395	0.288904	6.94009	3.9186e-12	9.03161e-11
		231	AT2G33260	no symbol available	no full name available		11.1141	1.9964	3.99004	0.611592	3.26427	0.00109745	0.0058666
		232	AT1G67105	#N/A	#N/A		173.55	1.9942	3.98396	0.163058	12.23	2.14856e-34	2.537e-32
		233	AT2G28580	no symbol available	no full name available		11.3357	1.99299	3.9806	0.567335	3.51289	0.000443261	0.00266758
		234	AT1G66020	TPS26	Terpene Synthase 26		9.59142	1.99085	3.97472	0.600659	3.31445	0.000918237	0.00501598
		235	AT2G18480	no symbol available	no full name available		39.775	1.98392	3.95568	0.390664	5.07833	3.80758e-07	4.46296e-06
		236	AT2G40435	no symbol available	no full name available		66.0503	1.97966	3.94399	0.301071	6.57537	4.85331e-11	9.67835e-10
		237	AT1G77960	no symbol available	no full name available		19.8318	1.97878	3.94159	0.488758	4.04858	5.15287e-05	0.000395246
		238	AT3G07070	PBL26	PBS1-Like 26		46.1103	1.97507	3.93148	0.276262	7.14927	8.72379e-13	2.20115e-11
		239	AT1G73010	PS2, ATPS2, AtPPsPase1, PPsPase1	pyrophosphate-specific phosphatase1, phosphate starvation-induced gene 2		46.5068	1.97488	3.93097	0.330526	5.97498	2.30115e-09	3.74719e-08
		240	AT3G46760	LecRK-S.3	L-type lectin receptor kinase S.3		12.0465	1.97447	3.92984	0.534173	3.69631	0.000218752	0.00143557
		241	AT5G53820	no symbol available	no full name available		15.7973	1.97027	3.91842	0.47677	4.13254	3.58773e-05	0.000286275
		242	AT1G67260	TCP1	TCP domain protein 1		7.13802	1.96161	3.89496	0.749255	2.61808	0.00884261	0.0344983
		243	AT5G46140	AtDOA13	DUF295 Organellar A 13		12.9684	1.95728	3.8833	0.526442	3.71795	0.000200847	0.00132992
		244	AT1G07795	no symbol available	no full name available		6.7999	1.95501	3.87718	0.698399	2.79927	0.00512181	0.0218491
		245	AT5G21080	EFOP1	EFR3 OF PLANT 1		18.954	1.95162	3.86808	0.471853	4.13607	3.53302e-05	0.000282477
		246	AT1G20990	no symbol available	no full name available		11.7831	1.95016	3.86418	0.585609	3.33015	0.000868007	0.00477862
		247	AT4G12890	no symbol available	no full name available		21.8411	1.94954	3.8625	0.495341	3.93574	8.29391e-05	0.000603537
		248	AT5G65640	NFL, bHLH093	NO FLOWERING IN SHORT DAY, beta HLH protein 93		1398.59	1.94378	3.84712	0.0806537	24.1003	2.48249e-128	4.95878e-125
		249	AT2G17890	CPK16, CDPK16, AtCDPK16	calcium-dependent protein kinase 16		8.63449	1.94191	3.84213	0.614985	3.15765	0.00159048	0.00807078
		250	AT1G59940	ARR3	response regulator 3		77.9555	1.93603	3.82653	0.304953	6.34863	2.17236e-10	4.02719e-09
		251	AT3G49960	no symbol available	no full name available		211.205	1.93467	3.8229	0.169236	11.4317	2.90217e-30	2.69632e-28
		252	AT5G58595	#N/A	#N/A		8.32424	1.93363	3.82014	0.736468	2.62554	0.00865119	0.0338783
		253	AT4G22950	GL19, AGL19	AGAMOUS-like 19		16.4961	1.91235	3.76423	0.522985	3.65661	0.000255569	0.00164633
		254	AT4G13560	UNE15	unfertilized embryo sac 15		49.7257	1.91094	3.76054	0.2857	6.68862	2.25277e-11	4.66716e-10
		255	AT3G20460	no symbol available	no full name available		43.3083	1.91082	3.76023	0.309554	6.17282	6.70827e-10	1.1737e-08
		256	AT1G09080	BIP3	binding protein 3		51.2711	1.90755	3.75171	0.299651	6.36589	1.94157e-10	3.62456e-09
		257	AT5G17220	GSTF12, GST26, TT19, ATGSTF12	glutathione S-transferase phi 12, GLUTATHIONE S-TRANSFERASE 26, ARABIDOPSIS THALIANA GLUTATHIONE S-TRANSFERASE PHI 12, TRANSPARENT TESTA 19		279.005	1.90418	3.74296	0.322822	5.89853	3.66753e-09	5.7954e-08
		258	AT5G54050	no symbol available	no full name available		8.2057	1.89529	3.71998	0.675779	2.80461	0.0050378	0.0215366
		259	AT4G22080	RHS14	root hair specific 14		49.0726	1.89397	3.71655	0.274415	6.90183	5.13381e-12	1.16092e-10
		260	AT1G73780	no symbol available	no full name available		7.75733	1.89326	3.71474	0.710768	2.66368	0.00772899	0.0308208
		261	AT3G10040	HRA1	HYPOXIA RESPONSE ATTENUATOR1	HRA1: HYPOXIA RESPONSE ATTENUATOR 1, TRIHELIX TRANSCRIPTION FACTOR	266.508	1.88769	3.70042	0.12562	15.027	4.88924e-51	1.23363e-48
		262	AT4G11190	no symbol available	no full name available		535.398	1.88082	3.68285	0.122218	15.389	1.93869e-53	5.53218e-51
		263	AT1G18710	AtMYB47, MYB47	myb domain protein 47		15.3654	1.87997	3.68068	0.61662	3.04883	0.00229732	0.0110487
		264	AT2G43470	no symbol available	no full name available		16.2061	1.8753	3.66879	0.49379	3.79777	0.000146002	0.001003
		265	AT1G71200	CITF1, bHLH160	Basic Helix Loop Helix 160, Cu-deficiency Induced Transcription Factor 1		21.1348	1.87227	3.66109	0.447297	4.18575	2.84224e-05	0.000232291
		266	AT1G14240	APY3	apyrase3		208.283	1.86334	3.6385	0.199355	9.34686	9.02896e-21	4.76705e-19
		267	AT2G20800	NDB4	NAD(P)H dehydrogenase B4		18.0683	1.86214	3.63547	0.523902	3.55437	0.000378884	0.00232314
		268	AT5G45850	no symbol available	no full name available		28.3001	1.86197	3.63503	0.406245	4.58336	4.57557e-06	4.34879e-05
		269	AT1G69240	MES15, ATMES15, RHS9	ROOT HAIR SPECIFIC 9, ARABIDOPSIS THALIANA METHYL ESTERASE 15, methyl esterase 15		36.3527	1.8561	3.62027	0.297478	6.23943	4.39167e-10	7.83247e-09
		270	AT4G11210	no symbol available	no full name available		201.537	1.85315	3.61288	0.221011	8.3849	5.07691e-17	1.95335e-15
		271	AT3G23635	RTFL13	ROTUNDIFOLIA like 13		12.1437	1.85185	3.60963	0.514467	3.59955	0.000318763	0.00200125
		272	AT5G44420	LCR77, PDF1.2, PDF1.2A	PLANT DEFENSIN 1.2A, plant defensin 1.2, LOW-MOLECULAR-WEIGHT CYSTEINE-RICH 77		8.74855	1.84407	3.59021	0.637431	2.89297	0.00381619	0.0170288
		273	AT3G62680	ATPRP3, PRP3	proline-rich protein 3, ARABIDOPSIS THALIANA PROLINE-RICH PROTEIN 3		418.951	1.83943	3.57869	0.118038	15.5834	9.43784e-55	2.90032e-52
		274	AT2G35990	LOG2	LONELY GUY 2		9.24156	1.83614	3.57054	0.618162	2.97033	0.00297484	0.0137626
		275	AT1G68600	no symbol available	no full name available		500.946	1.83411	3.56552	0.105576	17.3725	1.3325e-67	6.79576e-65
		276	AT5G19790	RAP2.11	related to AP2 11		46.0936	1.83397	3.56517	0.276192	6.64021	3.13241e-11	6.41194e-10
		277	AT5G54400	no symbol available	no full name available		13.2424	1.82587	3.54521	0.551812	3.30886	0.000936753	0.00510086
		278	AT5G09735	#N/A	#N/A		13.9457	1.8214	3.53425	0.482606	3.7741	0.000160584	0.00109166
		279	AT1G13230	no symbol available	no full name available		7.60659	1.82099	3.53323	0.657755	2.76849	0.00563165	0.0236494
		280	AT2G32460	ABS7, MYB101, ATM1, ATMYB101	ARABIDOPSIS THALIANA MYB 1, ABNORMAL SHOOT 7, myb domain protein 101		9.77493	1.81516	3.51898	0.62529	2.9029	0.00369719	0.0165958
		281	AT2G39370	MAKR4	MEMBRANE-ASSOCIATED KINASE REGULATOR 4		56.9349	1.80594	3.49656	0.241012	7.49314	6.72435e-14	1.90523e-12
		282	AT1G33100	no symbol available	no full name available		16.0495	1.8039	3.49162	0.47712	3.7808	0.000156326	0.00106574
		283	AT1G66950	ABCG39, ATPDR11, PDR11	ATP-binding cassette G39, PLEIOTROPIC DRUG RESISTANCE 11, pleiotropic drug resistance 11		25.1596	1.80365	3.49102	0.424716	4.24671	2.16935e-05	0.000181435
		284	AT1G65880	BZO1	benzoyloxyglucosinolate 1		9.45852	1.80257	3.4884	0.716015	2.5175	0.0118192	0.0438689
		285	AT1G52130	no symbol available	no full name available		15.3752	1.79795	3.47726	0.474949	3.78556	0.000153362	0.00104732
		286	AT1G73040	no symbol available	no full name available		27.6547	1.79528	3.47083	0.334883	5.36091	8.28017e-08	1.07985e-06
		287	AT2G47015	#N/A	#N/A		27.746	1.79487	3.46984	0.386591	4.64281	3.43698e-06	3.36263e-05
		288	AT4G08410	EXT8	extensin 8		63.1795	1.78665	3.45013	0.242547	7.36621	1.75542e-13	4.74379e-12
		289	AT5G19097	#N/A	#N/A		13.7506	1.77713	3.42744	0.593463	2.99451	0.00274886	0.0128642
		290	AT3G09400	PLL3	pol-like 3		13.3895	1.77074	3.41228	0.479898	3.68982	0.000224416	0.00146613
		291	AT4G19975	no symbol available	no full name available		45.5886	1.76946	3.40927	0.310948	5.69055	1.26633e-08	1.86678e-07
		292	AT4G32810	CCD8, ATCCD8, MAX4	carotenoid cleavage dioxygenase 8, MORE AXILLARY BRANCHING 4		32.1123	1.76656	3.40242	0.334317	5.28409	1.26329e-07	1.60899e-06
		293	AT4G21760	BGLU47	beta-glucosidase 47		136.362	1.76453	3.39762	0.165816	10.6415	1.91066e-26	1.37947e-24
		294	AT5G63087	no symbol available	no full name available		7.36649	1.75962	3.38609	0.702325	2.50542	0.0122305	0.0451157
		295	AT3G22540	no symbol available	no full name available		54.1491	1.75924	3.38521	0.303866	5.78953	7.05834e-09	1.07558e-07
		296	AT5G63270	no symbol available	no full name available		28.7696	1.75384	3.37255	0.34134	5.13811	2.77521e-07	3.3361e-06
		297	AT3G45070	SULT202B1, AtSULT202B1	sulfotransferase 202B1		392.287	1.75334	3.37138	0.121816	14.3934	5.69567e-47	1.18718e-44
		298	AT1G26730	no symbol available	no full name available		73.8093	1.75148	3.36703	0.262657	6.66831	2.58769e-11	5.32421e-10
		299	AT1G61080	no symbol available	no full name available		11.2507	1.74591	3.35407	0.579779	3.01134	0.00260101	0.0122849
		300	AT3G15650	no symbol available	no full name available		213.897	1.73061	3.31868	0.16173	10.7006	1.01134e-26	7.5052e-25
		301	AT4G13390	EXT12	extensin 12		138.89	1.72291	3.30101	0.258236	6.67182	2.52649e-11	5.2117e-10
		302	AT5G37990	CIMT1	0		2295.49	1.71673	3.28691	0.117145	14.6548	1.25601e-48	2.84024e-46
		303	AT4G26230	no symbol available	no full name available		2189.46	1.71475	3.2824	0.0820625	20.8957	5.86031e-97	5.85298e-94
		304	AT3G03660	WOX11	WUSCHEL related homeobox 11		11.9499	1.70902	3.26938	0.622536	2.74525	0.00604648	0.0251273
		305	AT1G43590	#N/A	#N/A		110.427	1.70606	3.26269	0.204853	8.32822	8.20649e-17	3.08322e-15
		306	AT1G54940	GUX4, PGSIP4	Glucuronic Acid Substitution of Xylan 4, plant glycogenin-like starch initiation protein 4		21.3915	1.70047	3.25006	0.422269	4.02697	5.64991e-05	0.000429795
		307	AT2G02000	GAD3	glutamate decarboxylase 3		10.5925	1.69932	3.24748	0.631596	2.69052	0.00713414	0.0288812
		308	AT3G59010	PME61, PME35	pectin methylesterase 35, pectin methylesterase 61		141.274	1.69598	3.23997	0.208185	8.14651	3.74584e-16	1.33019e-14
		309	AT1G04180	YUC9	YUCCA 9		38.4997	1.69519	3.2382	0.349945	4.84417	1.2714e-06	1.34254e-05
		310	AT2G17060	no symbol available	no full name available		42.9608	1.69067	3.22806	0.289305	5.8439	5.0993e-09	7.94734e-08
		311	AT4G36770	no symbol available	no full name available		21.1692	1.68449	3.21427	0.442178	3.80954	0.000139228	0.000961821
		312	AT1G14220	no symbol available	no full name available		52.1012	1.68202	3.20877	0.317654	5.29512	1.18938e-07	1.5205e-06
		313	AT2G22930	no symbol available	no full name available		64.7606	1.66464	3.17035	0.223126	7.46053	8.61735e-14	2.40463e-12
		314	AT3G26420	RZ-1A, ATRZ-1A, RBGB2	RNA-binding glycine-rich protein B2, RZ-1A		7.76989	1.66247	3.16557	0.648589	2.5632	0.0103711	0.0394221
		315	AT1G22150	SULTR1;3	sulfate transporter 1;3		70.3211	1.66221	3.16501	0.237421	7.00111	2.5395e-12	6.04486e-11
		316	AT1G08430	ALMT1, ATALMT1	ARABIDOPSIS THALIANA ALUMINUM-ACTIVATED MALATE TRANSPORTER 1, aluminum-activated malate transporter 1		299.441	1.65709	3.1538	0.143742	11.5282	9.50712e-31	9.18894e-29
		317	AT5G24780	VSP1, ATVSP1	vegetative storage protein 1		202.269	1.6478	3.13355	0.19976	8.24889	1.59868e-16	5.86785e-15
		318	AT4G24010	ATCSLG1, CSLG1	cellulose synthase like G1, ARABIDOPSIS THALIANA CELLULOSE SYNTHASE LIKE G1		49.2403	1.64718	3.13221	0.321861	5.11769	3.09306e-07	3.68099e-06
		319	AT2G32487	no symbol available	no full name available		66.3599	1.63718	3.11057	0.245972	6.65597	2.81435e-11	5.78063e-10
		320	AT1G09253	#N/A	#N/A		13.8691	1.63228	3.10002	0.472116	3.45737	0.000545477	0.00319841
		321	AT1G53708	RTFL9	ROTUNDIFOLIA like 9		13.8094	1.63072	3.09668	0.513678	3.1746	0.00150043	0.00767672
		322	AT1G22160	no symbol available	no full name available		155.956	1.62824	3.09136	0.177731	9.16127	5.1288e-20	2.55057e-18
		323	AT2G25160	CYP82F1	cytochrome P450, family 82, subfamily F, polypeptide 1		368.113	1.62446	3.08326	0.123522	13.1512	1.67552e-39	2.60793e-37
		324	AT4G25010	SWEET14, AtSWEET14	0		18.3221	1.62248	3.07904	0.533422	3.04165	0.00235288	0.0112707
		325	AT3G20940	CYP705A30	cytochrome P450, family 705, subfamily A, polypeptide 30		71.9615	1.61845	3.07045	0.245802	6.58438	4.5679e-11	9.18563e-10
		326	AT2G40130	SMXL8	SMAX1-like 8		117.647	1.61532	3.06379	0.195397	8.26686	1.37531e-16	5.07954e-15
		327	AT1G17745	PGDH2, PGDH	phosphoglycerate dehydrogenase 2, 3-phosphoglycerate dehydrogenase		2378.82	1.61287	3.05861	0.0930639	17.3308	2.75325e-67	1.3749e-64
		328	AT1G62710	AEP2, BETAVPE, BETA-VPE, LEGbeta	vacuolar processing enzyme (VPE, legumain) isoform beta, asparaginyl endopeptidase 2, beta vacuolar processing enzyme		179.849	1.61109	3.05482	0.199993	8.05571	7.90195e-16	2.70972e-14
		329	AT1G69880	ATH8, TH8	thioredoxin H-type 8		49.4793	1.60997	3.05245	0.32541	4.94751	7.51687e-07	8.37654e-06
		330	AT1G04778	no symbol available	no full name available		20.9903	1.60907	3.05056	0.430347	3.73902	0.000184739	0.00123624
		331	AT5G03545	ATIPS2, AT4	INDUCED BY PI STARVATION 2		392.52	1.60446	3.04082	0.12501	12.8346	1.04896e-37	1.52386e-35
		332	AT5G04105	#N/A	#N/A		8.15518	1.59885	3.02902	0.635666	2.51524	0.0118952	0.0440761
		333	AT3G21380	no symbol available	no full name available		60.7419	1.59376	3.01836	0.314668	5.06491	4.08604e-07	4.76373e-06
		334	AT1G78030	no symbol available	no full name available		18.5129	1.59181	3.01426	0.500312	3.18162	0.00146453	0.00751064
		335	AT1G02570	no symbol available	no full name available		15.7048	1.58698	3.00421	0.532438	2.9806	0.00287683	0.0133743
		336	AT1G65890	AAE12	acyl activating enzyme 12		36.6481	1.58324	2.99642	0.310727	5.09527	3.48253e-07	4.11011e-06
		337	AT2G42530	COR15B	cold regulated 15b		114.925	1.5805	2.99074	0.275745	5.73177	9.93902e-09	1.48343e-07
		338	AT1G24070	CSLA10, ATCSLA10	cellulose synthase-like A10, CELLULOSE SYNTHASE LIKE A10		87.7035	1.57975	2.98918	0.229401	6.88641	5.72169e-12	1.28552e-10
		339	AT1G12040	LRX1	leucine-rich repeat/extensin 1		140.536	1.57938	2.98841	0.197371	8.0021	1.22318e-15	4.12951e-14
		340	AT5G48000	CYP708 A2, THAH, CYP708A2, THAH1	THALIANOL HYDROXYLASE 1, "cytochrome P450, family 708, subfamily A, polypeptide 2", "CYTOCHROME P450, FAMILY 708, SUBFAMILY A, POLYPEPTIDE 2", THALIANOL HYDROXYLASE		1820.21	1.57692	2.98331	0.195612	8.06144	7.54029e-16	2.59312e-14
		341	AT5G25020	no symbol available	no full name available		21.0019	1.57672	2.98291	0.434036	3.63269	0.000280483	0.0017895
		342	AT5G64550	no symbol available	no full name available		359.073	1.57548	2.98035	0.141895	11.1031	1.21113e-28	1.01863e-26
		343	AT3G26170	CYP71B19	cytochrome P450, family 71, subfamily B, polypeptide 19		23.9151	1.5739	2.97707	0.448359	3.51035	0.000447519	0.00268982
		344	AT5G19700	ELS1	EARLY LEAF SENESCENCE 1		12.9068	1.57192	2.97299	0.530233	2.96457	0.00303101	0.0139772
		345	AT3G12520	SULTR4;2	sulfate transporter 4;2		482.05	1.57176	2.97267	0.150784	10.4239	1.92828e-25	1.29834e-23
		346	AT3G22550	no symbol available	no full name available		451.576	1.57002	2.96909	0.123273	12.7361	3.72408e-37	5.1599e-35
		347	AT3G27970	no symbol available	no full name available		13.3842	1.56731	2.96351	0.495007	3.16623	0.00154427	0.00787074
		348	AT4G01390	no symbol available	no full name available		986.542	1.56655	2.96196	0.103975	15.0667	2.68232e-51	6.98861e-49
		349	AT3G54590	EXT2, ATHRGP1, HRGP1	hydroxyproline-rich glycoprotein, extensin 2		489.984	1.5648	2.95836	0.156366	10.0073	1.41564e-23	8.67846e-22
		350	AT1G76650	CML38	calmodulin-like 38	CML38: Ca-dependent RNA binding protein	113.054	1.55437	2.93705	0.210214	7.39424	1.4222e-13	3.8651e-12
		351	AT2G30670	no symbol available	no full name available		32.6857	1.54634	2.92075	0.422035	3.664	0.000248304	0.00160557
		352	AT4G40090	AGP3	arabinogalactan protein 3		305.347	1.54622	2.92052	0.172567	8.96014	3.24269e-19	1.49764e-17
		353	AT5G52790	no symbol available	no full name available		106.983	1.54457	2.91717	0.192215	8.03562	9.31041e-16	3.17907e-14
		354	AT5G59670	no symbol available	no full name available		35.0149	1.54328	2.91456	0.346821	4.44979	8.59562e-06	7.76619e-05
		355	AT4G26770	no symbol available	no full name available		17.2509	1.54285	2.91369	0.423926	3.63943	0.000273245	0.00175079
		356	AT1G22220	AUF2	auxin up-regulated f-box protein 2		58.1457	1.53963	2.9072	0.233304	6.59922	4.13322e-11	8.36768e-10
		357	AT4G11880	AGL14, XAL2	XAANTAL2, AGAMOUS-like 14		33.7088	1.53733	2.90257	0.315154	4.87803	1.07151e-06	1.14764e-05
		358	AT5G04960	PME46	PECTIN METHYLESTERASE46		424.64	1.53281	2.89349	0.10946	14.0034	1.48684e-44	2.82854e-42
		359	AT2G23010	SCPL9	serine carboxypeptidase-like 9		138.848	1.53162	2.8911	0.184987	8.27961	1.23577e-16	4.59247e-15
		360	AT4G39480	CYP96A9	cytochrome P450, family 96, subfamily A, polypeptide 9		70.8588	1.53035	2.88856	0.217059	7.05038	1.78428e-12	4.34206e-11
		361	AT1G20070	no symbol available	no full name available		185.763	1.52987	2.88759	0.159501	9.59159	8.67353e-22	4.915e-20
		362	AT2G29010	#N/A	#N/A		25.466	1.52181	2.8715	0.404163	3.76533	0.000166332	0.00112658
		363	AT2G30380	CHIQL8	CHIQUITA1-LIKE 8		8.90867	1.51991	2.86774	0.573737	2.64915	0.00806948	0.0319395
		364	AT1G29395	DEG25, COR413-TM1, COR414-TM1, COR413IM1	COLD REGULATED 314 THYLAKOID MEMBRANE 1, COLD REGULATED 314 INNER MEMBRANE 1, cold regulated 414 thylakoid membrane 1		621.115	1.51714	2.86223	0.121759	12.4602	1.23091e-35	1.56941e-33
		365	AT5G50790	SWEET10, AtSWEET10	0		10.9616	1.51579	2.85955	0.54233	2.79496	0.00519065	0.0221073
		366	AT1G19340	no symbol available	no full name available		77.8761	1.51498	2.85795	0.197939	7.6538	1.9513e-14	5.8982e-13
		367	AT3G15700	no symbol available	no full name available		15.5651	1.51109	2.85026	0.435157	3.47253	0.000515577	0.00304844
		368	AT5G45240	no symbol available	no full name available		11.064	1.50993	2.84797	0.542696	2.78229	0.00539774	0.0228351
		369	AT3G50230	no symbol available	no full name available		18.6975	1.50118	2.83075	0.415147	3.61603	0.000299153	0.001894
		370	AT5G42510	no symbol available	no full name available		78.7264	1.49948	2.8274	0.228664	6.55757	5.46929e-11	1.07989e-09
		371	AT2G16005	ROSY1	InteractoR Of SYnaptotagmin1		438.04	1.49803	2.82457	0.284173	5.27154	1.35283e-07	1.71664e-06
		372	AT5G67180	TOE3, EAT3	target of early activation tagged (EAT) 3		128.318	1.49376	2.81623	0.165483	9.02668	1.7696e-19	8.38286e-18
		373	AT4G28790	no symbol available	no full name available		45.3535	1.49278	2.81431	0.267948	5.57117	2.53036e-08	3.56781e-07
		374	AT1G52030	F-ATMBP, MBP1.2, MBP2	myrosinase-binding protein 2		29.7856	1.48281	2.79494	0.401304	3.69499	0.000219891	0.00144129
		375	AT1G27740	RSL4	root hair defective 6-like 4		38.4654	1.47629	2.78233	0.360903	4.09055	4.3035e-05	0.00033579
		376	AT5G40860	no symbol available	no full name available		25.5783	1.4762	2.78215	0.470439	3.13792	0.00170153	0.00855046
		377	AT5G35490	MRU1, ATMRU1	ARABIDOPSIS MTO 1 RESPONDING UP 1, MTO 1 RESPONDING UP 1		76.6041	1.4748	2.77945	0.212735	6.93256	4.13284e-12	9.50711e-11
		378	AT4G26950	no symbol available	no full name available		63.1165	1.46673	2.76395	0.224071	6.54585	5.91583e-11	1.16422e-09
		379	AT5G55450	AtLTP4.4	0		472.558	1.46623	2.76298	0.107508	13.6383	2.37167e-42	4.18006e-40
		380	AT4G39210	APL3	0		479.149	1.45968	2.75048	0.12075	12.0885	1.21491e-33	1.36082e-31
		381	AT5G67400	RHS19	root hair specific 19		254.567	1.45881	2.74882	0.141402	10.3168	5.91788e-25	3.86363e-23
		382	AT1G76955	no symbol available	no full name available		27.5709	1.45778	2.74685	0.406642	3.58492	0.000337176	0.00210349
		383	AT1G09350	GolS3, AtGolS3	galactinol synthase 3		22.4609	1.45699	2.74536	0.397066	3.6694	0.000243122	0.00157717
		384	AT4G13575	no symbol available	no full name available		285.236	1.45417	2.73999	0.121719	11.9469	6.73791e-33	7.33726e-31
		385	AT5G56840	no symbol available	no full name available		111.231	1.45329	2.73832	0.214911	6.76229	1.35828e-11	2.89148e-10
		386	AT5G66815	CEP5	C-TERMINALLY ENCODED PEPTIDE 5		18.0553	1.45171	2.73533	0.520793	2.78751	0.00531152	0.022526
		387	AT5G65980	PILS7	PIN-LIKES 7		35.0707	1.44843	2.72912	0.346739	4.17731	2.94978e-05	0.000239926
		388	AT3G00770	#N/A	#N/A		10.6423	1.44601	2.72454	0.526934	2.7442	0.00606585	0.0251947
		389	AT4G05430	no symbol available	no full name available		12.8209	1.4403	2.71377	0.535405	2.69011	0.00714292	0.0289118
		390	AT5G11930	ROXY20	0		20.9035	1.43846	2.71031	0.404472	3.55639	0.000375987	0.00230791
		391	AT1G15085	no symbol available	no full name available		27.4258	1.43655	2.70674	0.358124	4.01134	6.03757e-05	0.000455957
		392	AT4G33040	ROXY21	0		121.498	1.42851	2.69169	0.193619	7.37795	1.60745e-13	4.35374e-12
		393	AT5G52930	AtDOB4	DUF295 Organellar B 4		17.2515	1.42518	2.68549	0.447296	3.18622	0.00144145	0.00740181
		394	AT1G25422	no symbol available	no full name available		23.7014	1.42382	2.68294	0.401319	3.54784	0.000388403	0.002375
		395	AT1G75300	no symbol available	no full name available		19.2837	1.42257	2.68063	0.439826	3.2344	0.001219	0.00641338
		396	AT1G24575	no symbol available	no full name available		136.281	1.42175	2.67909	0.206182	6.89557	5.36478e-12	1.21086e-10
		397	AT4G25820	ATXTH14, XTH14, XTR9	xyloglucan endotransglucosylase/hydrolase 14, xyloglucan endotransglycosylase 9		399.564	1.41698	2.67026	0.102794	13.7846	3.15348e-43	5.81454e-41
		398	AT1G31550	no symbol available	no full name available		124.505	1.41103	2.65927	0.185658	7.60015	2.9578e-14	8.70989e-13
		399	AT5G11190	SHN2	shine2		38.4793	1.4104	2.65811	0.327122	4.31154	1.62122e-05	0.000138639
		400	AT4G25410	no symbol available	no full name available		51.0025	1.39977	2.6386	0.264464	5.29286	1.20419e-07	1.53779e-06
		401	AT5G48010	THAS, THAS1, AtTHAS1	Arabidopsis thaliana thalianol synthase 1, THALIANOL SYNTHASE, thalianol synthase 1		2226.63	1.39904	2.63726	0.121877	11.4791	1.67954e-30	1.60393e-28
		402	AT5G01870	no symbol available	no full name available		417.393	1.39759	2.63461	0.183143	7.63113	2.327e-14	6.92897e-13
		403	AT3G47740	ATH2, ATATH2, ABCA3	ABC2 homolog 2, A. THALIANA ABC2 HOMOLOG 2, ATP-binding cassette A3		22.6766	1.39305	2.62633	0.389517	3.57635	0.000348425	0.00216199
		404	AT1G31690	CuAOalpha2	COPPER AMINE OXIDASE ALPHA 2		251.16	1.38969	2.62022	0.213366	6.51318	7.35768e-11	1.4292e-09
		405	AT4G09820	AtTT8, BHLH42, TT8	TRANSPARENT TESTA 8		38.389	1.38398	2.60987	0.309237	4.47546	7.62476e-06	6.9519e-05
		406	AT5G58310	ATMES18, MES18	ARABIDOPSIS THALIANA METHYL ESTERASE 18, methyl esterase 18		137.747	1.38338	2.60878	0.167614	8.25335	1.54021e-16	5.67109e-15
		407	AT5G38020	no symbol available	no full name available		1328.43	1.38239	2.60699	0.120532	11.469	1.88723e-30	1.78098e-28
		408	AT4G23600	CORI3, JR2	JASMONIC ACID RESPONSIVE 2, CORONATINE INDUCED 1		1416.66	1.38062	2.60379	0.281497	4.90455	9.364e-07	1.0184e-05
		409	AT3G09922	ATIPS1, IPS1	A. THALIANA INDUCED BY PHOSPHATE STARVATION1, INDUCED BY PHOSPHATE STARVATION1		18.7025	1.37623	2.59589	0.493457	2.78896	0.00528777	0.0224333
		410	AT5G19100	no symbol available	no full name available		25.7842	1.37509	2.59385	0.367255	3.74425	0.000180933	0.00121415
		411	AT4G23990	ATCSLG3, CSLG3	cellulose synthase like G3, ARABIDOPSIS THALIANA CELLULOSE SYNTHASE-LIKE G3		373.981	1.37447	2.59273	0.14865	9.24639	2.32197e-20	1.17669e-18
		412	AT1G19960	no symbol available	no full name available		443.546	1.37318	2.59041	0.112401	12.2168	2.52795e-34	2.95585e-32
		413	AT3G45440	LecRK-I.6	L-type lectin receptor kinase I.6		22.0879	1.37243	2.58906	0.434142	3.16124	0.00157097	0.00798306
		414	AT5G65340	no symbol available	no full name available		13.4388	1.37152	2.58744	0.545767	2.51302	0.0119701	0.044299
		415	AT4G30290	ATXTH19, XTH19	XYLOGLUCAN ENDOTRANSGLUCOSYLASE/HYDROLASE 19, xyloglucan endotransglucosylase/hydrolase 19		414.314	1.37014	2.58495	0.130327	10.5131	7.52145e-26	5.24096e-24
		416	AT1G45191	BGLU1	beta glucosidase 1		234.438	1.36947	2.58376	0.155422	8.8113	1.23706e-18	5.44079e-17
		417	AT5G44400	AtBBE26	0		329.916	1.36893	2.58278	0.127166	10.7649	5.04421e-27	3.81419e-25
		418	AT2G32680	AtRLP23, RLP23	receptor like protein 23		17.5167	1.36742	2.58009	0.428372	3.19214	0.00141221	0.00727816
		419	AT1G02390	ATGPAT2, GPAT2	GLYCEROL-3-PHOSPHATE sn-2-ACYLTRANSFERASE 2		28.8688	1.36261	2.5715	0.365285	3.73026	0.000191285	0.0012747
		420	AT1G45545	no symbol available	no full name available		9.60998	1.36241	2.57114	0.549183	2.48079	0.0131091	0.0478271
		421	AT3G61880	CYP78A9	cytochrome p450 78a9		53.7964	1.36219	2.57076	0.276606	4.92468	8.44999e-07	9.29111e-06
		422	AT1G08955	#N/A	#N/A		19.1993	1.36095	2.56854	0.487493	2.79173	0.00524275	0.0222738
		423	AT2G25625	CV	chloroplast vesiculation		157.248	1.35935	2.5657	0.180175	7.54465	4.53492e-14	1.30651e-12
		424	AT3G59710	no symbol available	no full name available		39.2542	1.35931	2.56562	0.27459	4.95031	7.40953e-07	8.26846e-06
		425	AT3G02885	GASA5	GAST1 protein homolog 5		211.558	1.35737	2.56217	0.38841	3.49468	0.00047463	0.00283077
		426	AT5G51470	no symbol available	no full name available		29.4079	1.35455	2.55718	0.352611	3.84149	0.000122289	0.000854593
		427	AT5G44565	PROSCOOP1	0		21.5254	1.35454	2.55715	0.435096	3.11319	0.00185075	0.00918517
		428	AT1G75290	no symbol available	no full name available		63.5819	1.35413	2.55642	0.241757	5.60119	2.12886e-08	3.04105e-07
		429	AT1G66390	ATMYB90, MYB90, PAP2	myb domain protein 90, PRODUCTION OF ANTHOCYANIN PIGMENT 2		24.4511	1.35394	2.55609	0.356097	3.80217	0.000143433	0.000987388
		430	AT2G45900	TRM13	TON1 Recruiting Motif 13		120.729	1.35227	2.55314	0.208199	6.4951	8.29805e-11	1.60407e-09
		431	AT5G47990	CYP705A5, THAD1, THAD	cytochrome P450, family 705, subfamily A, polypeptide 5, THALIAN-DIOL DESATURASE		2002.97	1.35188	2.55244	0.220874	6.12057	9.32424e-10	1.59987e-08
		432	AT1G62540	FMO GS-OX2	flavin-monooxygenase glucosinolate S-oxygenase 2		169.97	1.34582	2.54175	0.170141	7.91003	2.57325e-15	8.44942e-14
		433	AT5G03640	AGC1-8	AGCVIIIa kinase 1-8		30.9831	1.34499	2.54029	0.362171	3.71369	0.000204256	0.00135025
		434	AT5G19560	ROPGEF10, ATROPGEF10, GEF10	ARABIDOPSIS THALIANA ROP UANINE NUCLEOTIDE EXCHANGE FACTOR 10, ROP (rho of plants) guanine nucleotide exchange factor 10, guanine exchange factor 10		25.5795	1.34478	2.53991	0.377457	3.56272	0.000367028	0.00226103
		435	AT2G46440	ATCNGC11, CNGC11	CYCLIC NUCLEOTIDE-GATED CHANNEL 11, cyclic nucleotide-gated channel 11		140.529	1.34378	2.53816	0.233836	5.74669	9.1006e-09	1.36594e-07
		436	AT2G02010	GAD4	glutamate decarboxylase 4		103.077	1.34339	2.53747	0.470813	2.85334	0.00432622	0.018944
		437	AT5G53048	#N/A	#N/A		72.5315	1.34137	2.53392	0.262855	5.10308	3.34171e-07	3.96343e-06
		438	AT5G42530	no symbol available	no full name available		1482.01	1.33806	2.52811	0.202729	6.60023	4.10509e-11	8.32478e-10
		439	AT2G47880	ROXY9, CEPD2	CEP DOWNSTREAM 2		132.747	1.33803	2.52805	0.195791	6.83397	8.25989e-12	1.81809e-10
		440	AT1G70460	PERK13, RHS10, AtPERK13	proline-rich extensin-like receptor kinase 13, root hair specific 10		127.573	1.33726	2.52672	0.176352	7.58292	3.37851e-14	9.86393e-13
		441	AT1G65910	NAC028, anac028	NAC domain containing protein 28		41.4403	1.3354	2.52346	0.368447	3.62442	0.000289614	0.00184188
		442	AT3G14210	ESM1	epithiospecifier modifier 1		4548.51	1.33524	2.52317	0.103205	12.9377	2.7582e-38	4.05608e-36
		443	AT4G19230	CYP707A1	cytochrome P450, family 707, subfamily A, polypeptide 1		205.075	1.33513	2.52297	0.155099	8.60822	7.42061e-18	3.05098e-16
		444	AT3G25290	no symbol available	no full name available		301.452	1.3351	2.52292	0.121395	10.9979	3.90919e-28	3.18718e-26
		445	AT1G30510	ATRFNR2, RFNR2	root FNR 2		2916.71	1.3325	2.51838	0.107675	12.3752	3.56122e-35	4.33312e-33
		446	AT5G19110	no symbol available	no full name available		44.9408	1.32875	2.51186	0.314053	4.23099	2.32667e-05	0.000193378
		447	AT4G36830	ELO4, HOS3-1	ELO homolog 4		64.8845	1.32787	2.51032	0.253711	5.23379	1.66071e-07	2.07438e-06
		448	AT4G03960	AtPFA-DSP4, PFA-DSP4	plant and fungi atypical dual-speci&#64257;city phosphatase 4		184.306	1.3258	2.50671	0.200474	6.61331	3.75829e-11	7.64738e-10
		449	AT5G25880	ATNADP-ME3, NADP-ME3	NADP-malic enzyme 3, Arabidopsis thaliana NADP-malic enzyme 3		62.9823	1.32524	2.50574	0.25106	5.27856	1.30203e-07	1.65481e-06
		450	AT5G14340	MYB40, AtMYB40	myb domain protein 40		30.8823	1.32523	2.50573	0.350767	3.7781	0.000158032	0.00107706
		451	AT5G00715	#N/A	#N/A		18.8681	1.31773	2.49274	0.4347	3.03136	0.00243455	0.0116109
		452	AT4G14640	CAM8, CML8, AtCML8	calmodulin 8, calmodulin-like 8		24.7617	1.31537	2.48866	0.404408	3.25258	0.00114364	0.0060732
		453	AT3G50800	no symbol available	no full name available		82.515	1.31459	2.48731	0.25618	5.13151	2.87432e-07	3.438e-06
		454	AT1G69230	SP1L2	SPIRAL1-like2		39.2675	1.31282	2.48426	0.266367	4.9286	8.28224e-07	9.1276e-06
		455	AT1G01190	CYP78A8	cytochrome P450, family 78, subfamily A, polypeptide 8		105.214	1.31167	2.48228	0.203713	6.4388	1.20422e-10	2.28364e-09
		456	AT3G62760	ATGSTF13	0		28.4957	1.30947	2.4785	0.431598	3.034	0.00241337	0.0115282
		457	AT5G46690	bHLH071	beta HLH protein 71		310.295	1.30803	2.47602	0.151772	8.61835	6.79268e-18	2.80725e-16
		458	AT4G22505	no symbol available	no full name available		1001.59	1.30634	2.47314	0.13897	9.40018	5.44673e-21	2.9538e-19
		459	AT4G24110	HUP40	HYPOXIA RESPONSE UNKNOWN PROTEIN 40	unknown protein (HUP40); response to karrikin	167.515	1.30563	2.47192	0.170653	7.65078	1.99763e-14	6.01548e-13
		460	AT4G30110	ATHMA2, HMA2	heavy metal atpase 2, ARABIDOPSIS HEAVY METAL ATPASE 2		183.577	1.30003	2.46234	0.201235	6.46024	1.04539e-10	1.99348e-09
		461	AT1G18100	E12A11, MFT	MOTHER OF FT AND TFL1		72.5516	1.29438	2.45271	0.245976	5.2622	1.42339e-07	1.80332e-06
		462	AT1G35710	no symbol available	no full name available		84.3255	1.29374	2.45163	0.258044	5.01365	5.34074e-07	6.12524e-06
		463	AT3G16390	NSP3	nitrile specifier protein 3		96.6099	1.29354	2.45129	0.236647	5.46612	4.6e-08	6.23653e-07
		464	AT3G23870	ENOR3L2	0		41.3926	1.29313	2.4506	0.281461	4.59436	4.3408e-06	4.14868e-05
		465	AT4G20230	TPS30	Terpene Synthase 30		105.613	1.28984	2.44501	0.20015	6.44438	1.16073e-10	2.20465e-09
		466	AT1G09380	UMAMIT25	Usually multiple acids move in and out Transporters 25		21.1088	1.28977	2.44488	0.406162	3.1755	0.0014958	0.00765626
		467	AT3G56710	SIB1	sigma factor binding protein 1		94.0401	1.28782	2.44159	0.20417	6.30759	2.83409e-10	5.16995e-09
		468	AT4G02970	AT7SL-1	7SL RNA1		17.0655	1.28774	2.44146	0.472895	2.72311	0.00646708	0.0266064
		469	AT3G55240	no symbol available	no full name available		326.001	1.28562	2.43788	0.150254	8.55632	1.16527e-17	4.71816e-16
		470	AT2G48080	ALKBH10A	AtALKBH10A		148.802	1.28545	2.43758	0.157071	8.18389	2.74833e-16	9.84714e-15
		471	AT5G47130	no symbol available	no full name available		15.9426	1.28528	2.4373	0.48652	2.64179	0.00824688	0.0325486
		472	AT5G38010	no symbol available	no full name available		139.124	1.28453	2.43602	0.172036	7.46663	8.22732e-14	2.29847e-12
		473	AT5G57123	no symbol available	no full name available		20.5968	1.28443	2.43586	0.443153	2.89839	0.00375086	0.0167864
		474	AT1G18420	ALMT3	aluminum-activated malate transporter 3		59.1779	1.282	2.43176	0.26046	4.92207	8.56339e-07	9.40286e-06
		475	AT5G35480	no symbol available	no full name available		73.6175	1.28178	2.43139	0.228324	5.61386	1.97861e-08	2.84336e-07
		476	AT4G27450	HUP54	HYPOXIA RESPONSE UNKNOWN PROTEIN 54	unknown protein (HUP54); Aluminium induced protein with YGL and LRDR motifs; dark response	1403.14	1.27759	2.42433	0.113326	11.2736	1.77228e-29	1.59705e-27
		477	AT5G58780	HEPS, cPT5, AtcPT5, AtHEPS	cis -prenyltransferase 5, heptaprenyl diphosphate synthase		45.2118	1.27689	2.42315	0.290415	4.39677	1.09874e-05	9.71834e-05
		478	AT3G51895	AST12, SULTR3;1	sulfate transporter 3;1		228.387	1.27454	2.41921	0.167696	7.60028	2.9549e-14	8.70989e-13
		479	AT1G30850	RSH4	root hair specific 4		12.2102	1.27449	2.41914	0.505598	2.52076	0.01171	0.0435515
		480	AT4G29180	RHS16	root hair specific 16		69.3988	1.27441	2.41899	0.215465	5.91468	3.3253e-09	5.29969e-08
		481	AT4G01380	no symbol available	no full name available		93.7087	1.2733	2.41714	0.214069	5.94808	2.71311e-09	4.37935e-08
		482	AT5G65090	MRH3, DER4, BST1	BRISTLED 1, DEFORMED ROOT HAIRS 4		47.673	1.27324	2.41704	0.313365	4.06312	4.84208e-05	0.000373318
		483	AT4G19030	NIP1;1, ATNLM1, AT-NLM1, NLM1	NOD26-LIKE INTRINSIC PROTEIN 1;1, NOD26-like major intrinsic protein 1, NOD26-LIKE MAJOR INTRINSIC PROTEIN 1		626.546	1.27097	2.41324	0.146115	8.69841	3.36575e-18	1.40798e-16
		484	AT5G18710	no symbol available	no full name available		13.037	1.27025	2.41203	0.499423	2.54344	0.0109768	0.0412339
		485	AT1G28230	PUP1, ATPUP1	purine permease 1		138.668	1.26491	2.40312	0.167357	7.55814	4.08889e-14	1.18514e-12
		486	AT4G24450	ATGWD2, PWD, At4g24450, GWD3	phosphoglucan, water dikinase		210.57	1.26305	2.40002	0.153139	8.24773	1.61432e-16	5.90768e-15
		487	AT3G48340	CEP2	cysteine endopeptidase 2		433.297	1.26282	2.39964	0.135539	9.31705	1.19617e-20	6.23308e-19
		488	AT1G16530	ASL9, LBD3	LOB DOMAIN-CONTAINING PROTEIN 3, ASYMMETRIC LEAVES 2-like 9		45.7302	1.26201	2.39829	0.321804	3.92166	8.79401e-05	0.000634614
		489	AT3G32030	TPS9	Terpene Synthase 9		60.6121	1.25861	2.39265	0.240333	5.23694	1.63264e-07	2.04144e-06
		490	AT4G04460	AtPaspA3, PaspA3	putative aspartic proteinase A3		154.67	1.25656	2.38925	0.147809	8.50123	1.87596e-17	7.43253e-16
		491	AT5G24655	LSU4	RESPONSE TO LOW SULFUR 4		44.7209	1.25382	2.38472	0.346592	3.61758	0.000297376	0.00188424
		492	AT5G50800	AtSWEET13, RPG2, SWEET13	RUPTURED POLLEN GRAIN 2		34.9854	1.25263	2.38276	0.347952	3.60002	0.000318195	0.0019982
		493	AT2G03720	MRH6	morphogenesis of root hair 6		62.4038	1.2512	2.3804	0.226027	5.53563	3.10106e-08	4.31162e-07
		494	AT5G52320	CYP96A4	cytochrome P450, family 96, subfamily A, polypeptide 4		99.4773	1.25038	2.37904	0.192389	6.49922	8.07367e-11	1.56195e-09
		495	AT1G75280	no symbol available	no full name available		5095.39	1.24775	2.37471	0.0849107	14.6949	6.95356e-49	1.5874e-46
		496	AT1G72210	bHLH096, bHLH96	0		53.8829	1.24557	2.37112	0.251898	4.94473	7.62481e-07	8.48499e-06
		497	AT4G16620	UMAMIT8	Usually multiple acids move in and out Transporters 8		29.5168	1.24532	2.37071	0.348934	3.56892	0.000358453	0.0022156
		498	AT1G15520	ATABCG40, ABCG40, PDR12, ATPDR12	pleiotropic drug resistance 12, ATP-binding cassette G40, PLEIOTROPIC DRUG RESISTANCE 12, Arabidopsis thaliana ATP-binding cassette G40		20.7944	1.24529	2.37067	0.476406	2.61393	0.00895068	0.0348631
		499	AT1G27140	ATGSTU14, GSTU14, GST13	GLUTATHIONE S-TRANSFERASE 13, glutathione S-transferase tau 14		99.2797	1.24419	2.36886	0.251567	4.94575	7.5851e-07	8.44864e-06
		500	AT4G30180	no symbol available	no full name available		20.1626	1.24402	2.36858	0.435678	2.85538	0.00429857	0.0188401
		501	AT4G09500	UGT79B7	UDP-glycosyltransferase 79B7		120.031	1.23751	2.3579	0.199074	6.2163	5.09006e-10	9.02431e-09
		502	AT1G48800	no symbol available	no full name available		14.2878	1.23749	2.35788	0.494245	2.50381	0.0122865	0.0452741
		503	AT5G61650	CYCP4, CYCP4;2	CYCLIN P4;2		50.4804	1.2364	2.3561	0.313736	3.94091	8.11742e-05	0.000592673
		504	AT1G62980	EXPA18, ATEXP18, ATHEXP ALPHA 1.25, ATEXPA18, EXP18	EXPANSIN 18, expansin A18		139.144	1.23639	2.35608	0.164111	7.53389	4.92516e-14	1.41554e-12
		505	AT1G01380	ETC1	ENHANCER OF TRY AND CPC 1		26.398	1.23564	2.35485	0.389384	3.17331	0.00150709	0.00769764
		506	AT3G22231	PCC1, PCM4	PATHOGEN AND CIRCADIAN CONTROLLED 1		53.4278	1.23214	2.34916	0.411578	2.9937	0.00275613	0.0128881
		507	AT3G00170	#N/A	#N/A		37.1001	1.23171	2.34845	0.382831	3.21736	0.00129375	0.00675038
		508	AT5G16570	GLN1;4	glutamine synthetase 1;4		114.543	1.23008	2.34581	0.176843	6.95578	3.50607e-12	8.13557e-11
		509	AT2G34850	MEE25	maternal effect embryo arrest 25		19.8227	1.22918	2.34434	0.441294	2.7854	0.00534618	0.022641
		510	AT5G05500	PRPL1, AtPRPL1, MOP10	proline-rich protein-like 1		152.911	1.22913	2.34426	0.169554	7.24921	4.19207e-13	1.08375e-11
		511	AT1G79480	no symbol available	no full name available		16.6323	1.22826	2.34284	0.42818	2.86855	0.00412356	0.0181861
		512	AT4G25420	ATGA20OX1, AT2301, GA5, GA20OX1	ARABIDOPSIS THALIANA GIBBERELLIN 20-OXIDASE 1, gibberellin 20 oxidase 1, GA REQUIRING 5		19.5257	1.22635	2.33974	0.38902	3.15241	0.0016193	0.0082026
		513	AT3G61970	NGA2	NGATHA2		66.5359	1.2261	2.33933	0.212056	5.78195	7.38388e-09	1.12162e-07
		514	AT3G50440	ATMES10, MES10	ARABIDOPSIS THALIANA METHYL ESTERASE 10, methyl esterase 10		757.894	1.22607	2.3393	0.093062	13.1748	1.2253e-39	1.94506e-37
		515	AT1G61930	S40-6	0		42.8696	1.22374	2.33552	0.278722	4.39055	1.13064e-05	9.98578e-05
		516	AT4G36740	HB-5, HB40, ATHB40	homeobox protein 40		17.5819	1.22042	2.33015	0.429016	2.8447	0.00444533	0.0193947
		517	AT5G48740	no symbol available	no full name available		32.0904	1.21707	2.32474	0.312007	3.90077	9.58885e-05	0.000686924
		518	AT1G54160	NFYA5, NF-YA5	nuclear factor Y, subunit A5, NUCLEAR FACTOR Y A5		36.8202	1.21572	2.32257	0.288196	4.21839	2.46054e-05	0.00020401
		519	AT5G64530	ANAC104, XND1	Arabidopsis NAC domain containing protein 104, xylem NAC domain 1		29.8043	1.21559	2.32236	0.329679	3.6872	0.000226739	0.0014801
		520	AT2G19410	PUB34	0		14.1442	1.21522	2.32177	0.487712	2.49168	0.012714	0.0466057
		521	AT1G71870	MATE45, bige1a	Multidrug And Toxic compound Extrusion 45		270.608	1.21475	2.321	0.134331	9.04297	1.5247e-19	7.28028e-18
		522	AT4G03355	#N/A	#N/A		16.5899	1.21443	2.3205	0.413058	2.9401	0.00328104	0.0149575
		523	AT5G07571	no symbol available	no full name available		21.0181	1.21401	2.31982	0.383617	3.16465	0.00155268	0.00790017
		524	AT5G57260	CYP71B10	cytochrome P450, family 71, subfamily B, polypeptide 10		14.5474	1.21356	2.31909	0.477414	2.54194	0.0110239	0.0413848
		525	AT1G62870	no symbol available	no full name available		89.2939	1.21171	2.31611	0.209087	5.79523	6.82257e-09	1.04297e-07
		526	AT5G59330	no symbol available	no full name available		62.9919	1.21167	2.31606	0.354136	3.42148	0.000622821	0.00358526
		527	AT5G08185	#N/A	#N/A		26.006	1.21154	2.31585	0.389926	3.10711	0.00188927	0.00934307
		528	AT2G38060	PHT4;2	phosphate transporter 4;2		65.1634	1.21037	2.31397	0.226736	5.33823	9.38596e-08	1.21546e-06
		529	AT2G25130	no symbol available	no full name available		25.7388	1.20836	2.31075	0.404435	2.98777	0.00281018	0.0131076
		530	AT1G54660	#N/A	#N/A		137.413	1.20336	2.30275	0.16283	7.39026	1.46539e-13	3.97795e-12
		531	AT4G00390	no symbol available	no full name available		17.9831	1.20327	2.30261	0.394078	3.05338	0.00226282	0.0109156
		532	AT1G16440	RSH3, AGC1-6	AGC VIIIa Kinase 1-6, root hair specific 3		29.7843	1.20276	2.30179	0.38124	3.15486	0.00160577	0.00814265
		533	AT1G20700	WOX14, ATWOX14	WUSCHEL RELATED HOMEOBOX 14, WUSCHEL related homeobox 14		42.823	1.20263	2.30159	0.313051	3.84164	0.000122215	0.000854328
		534	AT5G15960	KIN1	0		206.667	1.20254	2.30145	0.190801	6.3026	2.92684e-10	5.33104e-09
		535	AT3G27150	no symbol available	no full name available		251.648	1.20172	2.30013	0.125934	9.54246	1.39484e-21	7.77542e-20
		536	AT1G59850	no symbol available	no full name available		41.3845	1.19887	2.29559	0.315014	3.80576	0.00014137	0.000975681
		537	AT5G57625	AtCAPE5	0		210.038	1.1983	2.29469	0.173083	6.92324	4.41416e-12	1.00961e-10
		538	AT3G56220	no symbol available	no full name available		50.0175	1.19578	2.29069	0.256625	4.65966	3.16729e-06	3.11786e-05
		539	AT1G67750	no symbol available	no full name available		355.265	1.19231	2.28518	0.110863	10.7548	5.62791e-27	4.24217e-25
		540	AT4G00680	ADF8	actin depolymerizing factor 8		114.161	1.19176	2.28432	0.228301	5.22014	1.78788e-07	2.21706e-06
		541	AT3G08870	LecRK-VI.1	L-type lectin receptor kinase VI.1		39.3529	1.19065	2.28256	0.278894	4.2692	1.96178e-05	0.000165518
		542	AT2G04680	no symbol available	no full name available		35.2495	1.18897	2.2799	0.341896	3.47757	0.000505979	0.00299687
		543	AT5G43230	no symbol available	no full name available		27.4403	1.18683	2.27651	0.357834	3.31669	0.000910892	0.00498267
		544	AT3G25770	AOC2	allene oxide cyclase 2		3223.63	1.18495	2.27356	0.191753	6.17958	6.42738e-10	1.12785e-08
		545	AT4G28840	TIE1	TCP Interactor containing EAR motif protein 1		45.9899	1.18006	2.26586	0.261713	4.50899	6.5136e-06	6.01661e-05
		546	AT1G66800	no symbol available	no full name available		191.862	1.17943	2.26487	0.362284	3.25553	0.00113179	0.00602333
		547	AT4G34320	no symbol available	no full name available		27.4248	1.17863	2.26361	0.338496	3.48195	0.000497775	0.00295484
		548	AT3G60330	AHA7, HA7	H(+)-ATPase 7		402.973	1.17571	2.25904	0.130977	8.97649	2.79544e-19	1.29858e-17
		549	AT1G33750	TPS22	Terpene Synthase 22		134.929	1.17549	2.2587	0.240289	4.892	9.9818e-07	1.07728e-05
		550	AT3G05980	no symbol available	no full name available		46.5039	1.17524	2.25831	0.283742	4.14195	3.44367e-05	0.000276254
		551	AT3G26200	CYP71B22	cytochrome P450, family 71, subfamily B, polypeptide 22		126.138	1.17451	2.25716	0.168277	6.97964	2.95941e-12	6.9624e-11
		552	AT2G45040	no symbol available	no full name available		20.0588	1.17273	2.25438	0.388914	3.0154	0.00256641	0.0121503
		553	AT5G14150	AthD-1	0		47.9041	1.17222	2.25358	0.296054	3.95947	7.51155e-05	0.000553325
		554	AT2G16580	SAUR8	SMALL AUXIN UPREGULATED RNA 8		38.3685	1.17184	2.25299	0.275879	4.24767	2.16003e-05	0.000180719
		555	AT2G25240	AtCCP3, CCP3, SERP5	SERPIN5, conserved in ciliated species and in the land plants 3		27.8471	1.17173	2.25282	0.315308	3.71616	0.000202274	0.00133863
		556	AT2G28780	no symbol available	no full name available		925.743	1.17126	2.25208	0.104424	11.2164	3.38775e-29	2.95289e-27
		557	AT1G73810	no symbol available	no full name available		47.2429	1.167	2.24544	0.277661	4.20297	2.6344e-05	0.000216896
		558	AT4G08570	HIPP24, AtHMP33	HEAVY METAL ASSOCIATED PROTEIN 33		98.5176	1.16648	2.24464	0.238457	4.89179	9.99249e-07	1.07795e-05
		559	AT4G18550	DSEL, AtDSEL	DAD1-like seeding establishment-related lipase, Arabidopsis thaliana DAD1-like seeding establishment-related lipase		59.0174	1.16423	2.24113	0.269592	4.31848	1.57104e-05	0.00013483
		560	AT5G10210	no symbol available	no full name available		138.809	1.16393	2.24067	0.1653	7.04131	1.90434e-12	4.60152e-11
		561	AT2G14580	ATPRB1, PRB1, AtCAPE7	basic pathogenesis-related protein 1		93.639	1.16303	2.23927	0.257459	4.51734	6.2622e-06	5.80452e-05
		562	AT1G48640	no symbol available	no full name available		14.6239	1.16014	2.23479	0.449893	2.5787	0.00991735	0.0379656
		563	AT1G64405	no symbol available	no full name available		52.5636	1.157	2.22993	0.275285	4.20292	2.63496e-05	0.000216896
		564	AT1G11700	no symbol available	no full name available		446.134	1.15334	2.22428	0.0972424	11.8604	1.90014e-32	2.02428e-30
		565	AT4G34580	COW1, AtSFH1, SRH1	SHORT ROOT HAIR 1, CAN OF WORMS1		133.819	1.15226	2.22262	0.167601	6.87504	6.19729e-12	1.38185e-10
		566	AT3G28420	no symbol available	no full name available		34.2149	1.15072	2.22025	0.354807	3.24324	0.00118179	0.00624884
		567	AT3G54580	EXT17	extensin 17		921.38	1.15011	2.2193	0.151292	7.6019	2.9182e-14	8.63571e-13
		568	AT4G29690	no symbol available	no full name available		227.099	1.14823	2.21642	0.180769	6.35193	2.1263e-10	3.94791e-09
		569	AT3G19230	MLLR4, LLR4	malectin-like domain (MLD)- and leucine-rich repeat (LRR)-containing protein 4		18.5115	1.14768	2.21558	0.417098	2.75159	0.00593066	0.0247317
		570	AT1G34060	TAR4	TRYPTOPHAN AMINOTRANSFERASE RELATED 4		75.4882	1.14747	2.21525	0.223848	5.12611	2.9579e-07	3.53092e-06
		571	AT5G47060	no symbol available	no full name available	senescence-associated protein-related; carbohydrate starvation	340.878	1.14703	2.21457	0.131449	8.72602	2.63782e-18	1.11318e-16
		572	AT1G01750	ADF11	actin depolymerizing factor 11		143.689	1.14681	2.21424	0.177531	6.45979	1.04846e-10	1.99773e-09
		573	AT3G05400	no symbol available	no full name available		337.368	1.1465	2.21376	0.123113	9.31258	1.24761e-20	6.47299e-19
		574	AT1G65900	no symbol available	no full name available		201.371	1.14564	2.21244	0.14835	7.72253	1.14041e-14	3.52718e-13
		575	AT3G44420	#N/A	#N/A		21.1409	1.1438	2.20963	0.404341	2.82881	0.00467213	0.0202077
		576	AT3G29250	AtSDR4, SDR4	short-chain dehydrogenase reductase 4		1110.86	1.13761	2.20016	0.212185	5.3614	8.25775e-08	1.07751e-06
		577	AT1G21250	WAK1, PRO25, AtWAK1	cell wall-associated kinase 1		208.735	1.13712	2.19942	0.125147	9.08628	1.02489e-19	4.96293e-18
		578	AT4G15620	CASPL1E2	CASP-like protein 1E2		695.183	1.13576	2.19734	0.102692	11.0598	1.96475e-28	1.64094e-26
		579	AT5G51490	no symbol available	no full name available		15.2215	1.13567	2.19721	0.446241	2.54497	0.0109286	0.0411064
		580	AT5G20410	MGD2, ATMGD2	monogalactosyldiacylglycerol synthase 2, ARABIDOPSIS THALIANA MONOGALACTOSYLDIACYLGLYCEROL SYNTHASE 2		162.012	1.1349	2.19604	0.160398	7.07555	1.48857e-12	3.65583e-11
		581	AT5G54020	no symbol available	no full name available		38.9349	1.13457	2.19554	0.36082	3.14443	0.0016641	0.00839404
		582	AT4G17770	TPS5, ATTPS5	trehalose phosphatase/synthase 5, TREHALOSE -6-PHOSPHATASE SYNTHASE S5		905.734	1.1318	2.19132	0.107743	10.5046	8.22276e-26	5.69652e-24
		583	AT4G10370	no symbol available	no full name available		31.0326	1.13059	2.18949	0.353609	3.1973	0.00138721	0.00716628
		584	AT5G50950	FUM2	FUMARASE 2		1963.36	1.13058	2.18947	0.0913034	12.3827	3.24193e-35	3.96475e-33
		585	AT1G73860	no symbol available	no full name available		40.4184	1.13005	2.18866	0.297134	3.80316	0.000142859	0.000984006
		586	AT5G49270	COBL9, SHV2, MRH4, DER9	DEFORMED ROOT HAIRS 9, COBRA-LIKE 9, SHAVEN 2, MUTANT ROOT HAIR 4		122.681	1.12782	2.18529	0.188321	5.98883	2.11357e-09	3.45347e-08
		587	AT5G62310	IRE	INCOMPLETE ROOT HAIR ELONGATION		44.0043	1.12719	2.18433	0.291695	3.86427	0.000111424	0.000787621
		588	AT1G76420	ANAC031, CUC3, NAC368	CUP SHAPED COTYLEDON3, Arabidopsis NAC domain containing protein 31		46.4196	1.12359	2.17888	0.257155	4.36929	1.24654e-05	0.000109169
		589	AT4G35810	no symbol available	no full name available		56.8341	1.12343	2.17864	0.331082	3.39319	0.000690828	0.00391932
		590	AT3G12540	no symbol available	no full name available		35.3828	1.12259	2.17737	0.301198	3.72707	0.000193722	0.00128915
		591	AT5G53420	CCT101	CONSTANS, CO-like and TOC1 motif;		1036.88	1.12054	2.17428	0.0765317	14.6415	1.52701e-48	3.42078e-46
		592	AT4G03500	no symbol available	no full name available		63.9496	1.12007	2.17358	0.24224	4.62382	3.76729e-06	3.66188e-05
		593	AT4G02270	RHS13, SRPP	root hair specific 13, SEED AND ROOT HAIR PROTECTIVE PROTEIN		214.118	1.11478	2.16562	0.143051	7.79288	6.54996e-15	2.07675e-13
		594	AT3G17790	PAP17, ATACP5, ATPAP17	purple acid phosphatase 17		640.263	1.11477	2.1656	0.150485	7.40783	1.28383e-13	3.50496e-12
		595	AT4G02290	AtGH9B13, GH9B13	glycosyl hydrolase 9B13		531.771	1.11404	2.16451	0.10717	10.3951	2.6104e-25	1.73328e-23
		596	AT4G04610	APR, 1-Apr, ATAPR1, PRH19	PAPS REDUCTASE HOMOLOG 19, APS reductase 1		4139.61	1.11391	2.16432	0.0817464	13.6264	2.78872e-42	4.87925e-40
		597	AT3G46880	no symbol available	no full name available		38.8048	1.11263	2.16239	0.305608	3.64071	0.000271889	0.00174349
		598	AT1G67360	LDAP1, SRP1	LD-associated protein 1, small rubber particle protein		797.233	1.11245	2.16212	0.127723	8.70982	3.04362e-18	1.27992e-16
		599	AT1G67865	no symbol available	no full name available		323.912	1.11142	2.16058	0.165183	6.72843	1.71499e-11	3.60915e-10
		600	AT1G78815	LSH7	LIGHT SENSITIVE HYPOCOTYLS 7		19.1211	1.10991	2.15832	0.404678	2.74269	0.00609377	0.0252975
		601	AT1G48930	AtGH9C1, GH9C1	glycosyl hydrolase 9C1		211.745	1.10846	2.15615	0.149595	7.40972	1.26563e-13	3.45919e-12
		602	AT1G73160	no symbol available	no full name available		17.8217	1.10517	2.15124	0.442232	2.49907	0.0124519	0.0457918
		603	AT1G52410	TSA1, AtTSA1	TSK-associating protein 1		472.126	1.1043	2.14995	0.125937	8.7687	1.80735e-18	7.80579e-17
		604	AT5G18840	no symbol available	no full name available		168.616	1.10384	2.14926	0.168095	6.56678	5.1415e-11	1.01853e-09
		605	AT5G66985	HUP44	HYPOXIA RESPONSE UNKNOWN PROTEIN 44	unknown protein (HUP44); possibly mitochondrial	365.872	1.1035	2.14875	0.119146	9.26174	2.01132e-20	1.02796e-18
		606	AT4G04900	RIC10	ROP-interactive CRIB motif-containing protein 10		32.77	1.10344	2.14866	0.303481	3.63594	0.000276973	0.00177136
		607	AT1G05540	AtDOA1	DUF295 Organellar A 1		131.763	1.10288	2.14783	0.161664	6.82205	8.9752e-12	1.9683e-10
		608	AT2G41510	ATCKX1, CKX1	cytokinin oxidase/dehydrogenase 1, CYTOKININ OXIDASE/DEHYDROGENASE 1		32.6741	1.10194	2.14643	0.327432	3.3654	0.000764319	0.00428347
		609	AT5G59660	no symbol available	no full name available		47.797	1.10071	2.14459	0.243576	4.51893	6.21523e-06	5.76768e-05
		610	AT2G46640	TAC1	Tiller Angle Control 1		119.864	1.09853	2.14137	0.186751	5.88235	4.04487e-09	6.36191e-08
		611	AT3G54870	CAE1, MRH2, AtKINUc, ARK1	Arabidopsis thaliana KINESIN Ungrouped clade, gene A, ARMADILLO REPEAT-CONTAINING KINESIN 1, CA-ROP2 ENHANCER 1, MORPHOGENESIS OF ROOT HAIR 2		58.7808	1.09665	2.13858	0.294386	3.72521	0.000195152	0.00129722
		612	AT5G01180	ATPTR5, AtNPF8.2, PTR5, NPF8.2	NRT1/ PTR family 8.2, peptide transporter 5, ARABIDOPSIS THALIANA PEPTIDE TRANSPORTER 5		129.779	1.09649	2.13834	0.187343	5.85286	4.83199e-09	7.55038e-08
		613	AT5G55950	no symbol available	no full name available		28.3288	1.09232	2.13216	0.363119	3.00815	0.00262846	0.0123876
		614	AT4G08991	#N/A	#N/A		24.52	1.09228	2.1321	0.381176	2.86555	0.00416286	0.0183359
		615	AT2G23050	NPY4, MEL4	MAB4/ENP/NPY1-LIKE 4, NAKED PINS IN YUC MUTANTS 4		103.28	1.09221	2.132	0.222654	4.90542	9.32292e-07	1.01531e-05
		616	AT2G01610	no symbol available	no full name available		88.9482	1.09186	2.13149	0.188339	5.79734	6.73747e-09	1.03193e-07
		617	AT4G34880	no symbol available	no full name available		39.8065	1.08692	2.12421	0.293426	3.70426	0.000212013	0.00139461
		618	AT3G61950	MYC67	MYC-type transcription factor 67		96.2841	1.08664	2.12379	0.18879	5.75583	8.62165e-09	1.29487e-07
		619	AT3G19620	no symbol available	no full name available		108.959	1.08577	2.1225	0.160768	6.75363	1.44196e-11	3.05603e-10
		620	AT1G66270	BGLU21	0		2121.6	1.08429	2.12033	0.10041	10.7986	3.49406e-27	2.66728e-25
		621	AT5G02640	no symbol available	no full name available		36.4775	1.08342	2.11905	0.295277	3.66917	0.000243337	0.00157814
		622	AT1G08865	#N/A	#N/A		22.0253	1.08193	2.11687	0.372137	2.90735	0.00364505	0.0163931
		623	AT1G06420	no symbol available	no full name available		50.424	1.0818	2.11668	0.268937	4.02251	5.75812e-05	0.000436917
		624	AT1G03820	no symbol available	no full name available		345.683	1.07975	2.11367	0.113941	9.47642	2.63147e-21	1.45337e-19
		625	AT1G08477	#N/A	#N/A		24.071	1.07878	2.11225	0.406229	2.65559	0.007917	0.0314346
		626	AT1G10300	Nog1-2	0		26.3262	1.07708	2.10976	0.398698	2.70149	0.00690292	0.0280779
		627	AT3G21950	no symbol available	no full name available		173.48	1.07518	2.10698	0.183813	5.84932	4.9358e-09	7.70756e-08
		628	AT2G02990	ATRNS1, RNS1	RIBONUCLEASE 1, ribonuclease 1		60.6002	1.07504	2.10679	0.28897	3.72027	0.000199013	0.0013196
		629	AT3G14370	WAG2	0		29.3371	1.07453	2.10604	0.388966	2.76254	0.00573541	0.0240178
		630	AT1G30870	PER7	PEROXIDASE7		360.184	1.07248	2.10304	0.15771	6.80031	1.04395e-11	2.26868e-10
		631	AT4G35390	AGF1, AHL25	AT-hook motif nuclear localized protein 25, AT-hook protein of GA feedback 1		38.1356	1.07203	2.10238	0.316922	3.38262	0.000717987	0.0040504
		632	AT1G52000	no symbol available	no full name available		215.052	1.06873	2.09759	0.169523	6.30433	2.89439e-10	5.27593e-09
		633	AT1G22880	ATCEL5, CEL5, ATGH9B4	ARABIDOPSIS THALIANA CELLULASE 5, ARABIDOPSIS THALIANA GLYCOSYL HYDROLASE 9B4, cellulase 5		89.3974	1.06848	2.09722	0.195914	5.45382	4.92991e-08	6.63875e-07
		634	AT5G22355	no symbol available	no full name available		20.4755	1.06646	2.09429	0.430915	2.47488	0.0133282	0.0484218
		635	AT4G26270	PFK3	phosphofructokinase 3		146.799	1.0663	2.09406	0.185243	5.75623	8.60129e-09	1.29343e-07
		636	AT1G59730	TH7, ATH7	thioredoxin H-type 7		45.9451	1.06613	2.09382	0.264868	4.02516	5.69373e-05	0.000432853
		637	AT3G58070	GIS	GLABROUS INFLORESCENCE STEMS		34.0872	1.06594	2.09353	0.308655	3.4535	0.000553357	0.00323511
		638	AT5G06250	NGAL3, DPA4	NGATHA-like protein 3, DEVELOPMENT-RELATED PcG TARGET IN THE APEX 4		19.7608	1.05918	2.08375	0.395052	2.68112	0.00733767	0.0295008
		639	AT4G37970	CAD6, ATCAD6	cinnamyl alcohol dehydrogenase 6		44.7892	1.05871	2.08307	0.29757	3.55785	0.000373902	0.00229688
		640	AT4G28250	EXPB3, ATEXPB3, ATHEXP BETA 1.6	expansin B3		2405.94	1.05687	2.08042	0.0801976	13.1783	1.1693e-39	1.86854e-37
		641	AT3G09240	BSK9	brassinosteroid-signaling kinase 9		41.6069	1.05648	2.07985	0.268262	3.93825	8.20784e-05	0.000598181
		642	AT1G02460	no symbol available	no full name available		27.6498	1.05492	2.0776	0.346461	3.04484	0.00232801	0.0111739
		643	AT4G04830	MSRB5, ATMSRB5	methionine sulfoxide reductase B5		2592.74	1.05433	2.07675	0.108483	9.71885	2.50603e-22	1.46154e-20
		644	AT3G13672	SINA2, SINAT6	0		58.9198	1.04983	2.07029	0.280683	3.74028	0.000183817	0.00123109
		645	AT2G36570	PXC1	PXY/TDR-correlated 1		613.284	1.04926	2.06947	0.108846	9.63988	5.42503e-22	3.10353e-20
		646	AT5G02140	no symbol available	no full name available		27.9164	1.04723	2.06657	0.334387	3.1318	0.00173737	0.00869772
		647	AT1G76960	no symbol available	no full name available		44.5573	1.04661	2.06567	0.296572	3.52903	0.00041708	0.00253035
		648	AT3G61820	no symbol available	no full name available		1143.8	1.0455	2.06408	0.0903006	11.578	5.32792e-31	5.29918e-29
		649	AT4G25160	PUB35	0		31.0417	1.04489	2.06321	0.318446	3.28122	0.00103361	0.0055688
		650	AT4G33925	SSN2	suppressor of sni1 2		34.3904	1.04325	2.06086	0.285754	3.65086	0.000261369	0.00168008
		651	AT5G45580	GFR	G2-LIKE FLAVONOID REGULATOR		26.742	1.03974	2.05586	0.411025	2.52962	0.0114186	0.0426328
		652	AT1G57590	AtPAE2, PAE2	Pectin Acetyesterase 2		87.3544	1.03967	2.05576	0.218348	4.76152	1.92138e-06	1.97493e-05
		653	AT3G10710	RHS12	root hair specific 12		99.5476	1.03923	2.05514	0.184801	5.62354	1.87083e-08	2.69818e-07
		654	AT3G25130	no symbol available	no full name available		157.176	1.03686	2.05176	0.1535	6.75477	1.43058e-11	3.0346e-10
		655	AT4G37682	no symbol available	no full name available		20.5876	1.03291	2.04615	0.373542	2.76518	0.00568922	0.0238577
		656	AT4G39795	no symbol available	no full name available		78.5309	1.03149	2.04414	0.219618	4.69678	2.64297e-06	2.64187e-05
		657	AT3G57680	CtpB	0		54.1529	1.03136	2.04395	0.246454	4.18479	2.85426e-05	0.000233026
		658	AT1G51190	PLT2	PLETHORA 2		25.3064	1.03123	2.04377	0.375958	2.74294	0.00608918	0.0252828
		659	AT2G20750	ATEXPB1, EXPB1, ATHEXP BETA 1.5	expansin B1		193.008	1.03049	2.04271	0.146503	7.03388	2.00863e-12	4.82918e-11
		660	AT5G50160	FRO8, ATFRO8	FERRIC REDUCTION OXIDASE 8, ferric reduction oxidase 8		776.405	1.02988	2.04186	0.108113	9.52594	1.6355e-21	9.05382e-20
		661	AT3G14530	IDS6, GFPPS1, GGPPS6, AtGGPS6	ISOPRENYL DIPHOSPHATE SYNTHASE6, geranylgeranyl pyrophosphate synthase 6, geranyl-farnesyl pyrophosphate synthase 1		49.9512	1.0269	2.03763	0.309846	3.31421	0.000919013	0.00501908
		662	AT4G31910	PIZ, BAT1	BR-related AcylTransferase1, PIZZA		1176.75	1.02645	2.037	0.0929812	11.0393	2.46965e-28	2.04835e-26
		663	AT1G44800	UMAMIT18, SIAR1	Siliques Are Red 1, Usually multiple acids move in and out Transporters 18		2074.03	1.02556	2.03575	0.0906722	11.3106	1.16281e-29	1.05578e-27
		664	AT1G17020	ATSRG1, SRG1	SENESCENCE-RELATED GENE 1, senescence-related gene 1		239.922	1.0247	2.03453	0.172524	5.93943	2.86016e-09	4.61049e-08
		665	AT5G38970	CYP85A1, ATBR6OX, BR6OX, BR6OX1	brassinosteroid-6-oxidase 1, BRASSINOSTEROID-6-OXIDASE		43.4834	1.02418	2.0338	0.285083	3.59257	0.000327438	0.00205033
		666	AT2G39700	ATEXPA4, XPA4, ATEXP4, EXPA4, ATHEXP ALPHA 1.6	expansin A4		2110.59	1.02378	2.03324	0.0842524	12.1513	5.64278e-34	6.4103e-32
		667	AT2G35700	ERF38, ATERF38	ERF FAMILY PROTEIN 38, ERF family protein 38		43.78	1.02216	2.03096	0.317877	3.2156	0.00130172	0.00678456
		668	AT3G56200	no symbol available	no full name available		987.861	1.01884	2.02629	0.0943824	10.7948	3.6412e-27	2.77078e-25
		669	AT3G47980	AtNITR2;2	0		306.602	1.01832	2.02556	0.14356	7.09331	1.30939e-12	3.24235e-11
		670	AT3G53010	no symbol available	no full name available		16.0703	1.01786	2.02492	0.413454	2.46186	0.013822	0.0499193
		671	AT3G47420	AtG3Pp1, ATPS3, G3Pp1, PS3	Glycerol-3-phosphate permease 1, phosphate starvation-induced gene 3		1139.21	1.01708	2.02383	0.0915306	11.112	1.0972e-28	9.26052e-27
		672	AT1G64920	no symbol available	no full name available		27.4678	1.01706	2.02379	0.398398	2.55286	0.0106841	0.0403305
		673	AT2G23000	scpl10	serine carboxypeptidase-like 10		268.279	1.01685	2.0235	0.158518	6.41476	1.41043e-10	2.65785e-09
		674	AT1G72910	TN8	TIR-NBS8		358.433	1.01545	2.02153	0.145673	6.97075	3.15253e-12	7.35842e-11
		675	AT1G64970	TMT1, G-TMT, VTE4	gamma-tocopherol methyltransferase, VITAMIN E DEFICIENT 4		443.168	1.01444	2.02011	0.145784	6.95848	3.43962e-12	7.98913e-11
		676	AT5G05960	no symbol available	no full name available		992.341	1.0143	2.01993	0.0919246	11.0341	2.61691e-28	2.16302e-26
		677	AT4G13810	RLP47, AtRLP47	receptor like protein 47		180.014	1.01418	2.01976	0.157818	6.4263	1.30746e-10	2.47354e-09
		678	AT3G15240	no symbol available	no full name available		134.113	1.00829	2.01152	0.202904	4.96928	6.7201e-07	7.56247e-06
		679	AT3G56620	UMAMIT10	Usually multiple acids move in and out Transporters 10		94.7694	1.00776	2.01079	0.19258	5.23294	1.66838e-07	2.08287e-06
		680	AT2G37260	TTG2, ATWRKY44, WRKY44, DSL1	DR. STRANGELOVE 1, TRANSPARENT TESTA GLABRA 2		106.313	1.00749	2.0104	0.194835	5.17096	2.32889e-07	2.83656e-06
		681	AT4G08780	no symbol available	no full name available		73.7805	1.00543	2.00754	0.222842	4.51183	6.42694e-06	5.94572e-05
		682	AT3G01960	no symbol available	no full name available		84.4958	1.00533	2.00741	0.249782	4.02484	5.70147e-05	0.000433167
		683	AT1G16140	#N/A	#N/A		24.9906	1.00511	2.00709	0.392087	2.56348	0.0103628	0.0393967
		684	AT2G24945	no symbol available	no full name available		87.7594	1.0047	2.00653	0.22242	4.51715	6.26784e-06	5.80751e-05
		685	AT3G04443	no symbol available	no full name available		25.849	1.00301	2.00417	0.38913	2.57756	0.00995013	0.0380563
		686	AT2G37580	ATL33	Arabidopsis TÃ³xicos en Levadura 33		43.8645	1.00049	2.00068	0.256657	3.89817	9.69227e-05	0.000693918
		687	AT1G53660	no symbol available	no full name available		18.5288	1.0003	2.00041	0.394003	2.53881	0.011123	0.0416851
		688	AT3G55710	no symbol available	no full name available		76.63	0.99971	1.9996	0.239399	4.17591	2.968e-05	0.000241163
		689	AT3G18217	#N/A	#N/A		57.6024	0.998617	1.99808	0.265002	3.76835	0.000164333	0.00111399
		690	AT5G01790	no symbol available	no full name available		208.899	0.997133	1.99603	0.14247	6.99891	2.57966e-12	6.13436e-11
		691	AT3G24230	no symbol available	no full name available		33.1427	0.996143	1.99466	0.34146	2.91731	0.00353068	0.0159469
		692	AT3G06020	FAF4	FANTASTIC FOUR 4		83.8283	0.995572	1.99387	0.202675	4.91216	9.00798e-07	9.83248e-06
		693	AT2G34925	CLE42	CLAVATA3/ESR-RELATED 42		34.5901	0.995346	1.99356	0.310573	3.20487	0.00135126	0.00700386
		694	AT5G41380	no symbol available	no full name available		31.5791	0.994712	1.99268	0.296265	3.35751	0.000786478	0.00439029
		695	AT1G12950	AtDTX31, RHS2	ROOT HAIR SPECIFIC 2		158.377	0.994371	1.99221	0.146934	6.76744	1.31079e-11	2.79535e-10
		696	AT4G24265	no symbol available	no full name available		71.2534	0.993913	1.99158	0.247682	4.01286	5.99878e-05	0.000453885
		697	AT1G65250	ZRK14	0		63.2976	0.992275	1.98932	0.253902	3.9081	9.30261e-05	0.000667616
		698	AT1G75450	ATCKX6, ATCKX5, CKX5	ARABIDOPSIS THALIANA CYTOKININ OXIDASE 5, CYTOKININ OXIDASE 6, cytokinin oxidase 5		46.3339	0.992165	1.98917	0.321078	3.0901	0.00200087	0.00981597
		699	AT2G26310	AtFAP2, FAP2	fatty-acid-binding protein 2		59.9771	0.991545	1.98831	0.223169	4.44303	8.87019e-06	8.0022e-05
		700	AT1G66460	no symbol available	no full name available		31.388	0.991315	1.988	0.352379	2.8132	0.00490506	0.0210449
		701	AT5G59990	no symbol available	no full name available		24.3509	0.990847	1.98735	0.362805	2.73107	0.00631288	0.0260761
		702	AT1G46480	WOX4	WUSCHEL related homeobox 4		68.2774	0.989307	1.98523	0.226045	4.37659	1.20553e-05	0.000105809
		703	AT3G22100	no symbol available	no full name available		22.7876	0.98881	1.98455	0.388547	2.54489	0.0109311	0.0411064
		704	AT1G10657	DEG17	0		368.651	0.987305	1.98248	0.127007	7.77365	7.62569e-15	2.40827e-13
		705	AT1G12560	EXPA7, ATEXP7, ATEXPA7, EXP7, ATHEXP ALPHA 1.26	expansin A7		163.232	0.985976	1.98065	0.156224	6.31129	2.76718e-10	5.05944e-09
		706	AT4G28430	RTN18	reticulon 18		111.11	0.985754	1.98035	0.191196	5.15572	2.52658e-07	3.06024e-06
		707	AT4G30140	CDEF1	CUTICLE DESTRUCTING FACTOR 1		1495	0.982951	1.9765	0.110202	8.91955	4.68206e-19	2.12958e-17
		708	AT2G16660	no symbol available	no full name available		598.702	0.981183	1.97408	0.141871	6.916	4.64572e-12	1.05854e-10
		709	AT4G08910	no symbol available	no full name available		25.2204	0.98107	1.97393	0.335134	2.92739	0.00341816	0.015503
		710	AT3G21720	ICL	isocitrate lyase		3101.52	0.979295	1.9715	0.180212	5.43413	5.50636e-08	7.34079e-07
		711	AT2G32290	BMY5, BAM6	BETA-AMYLASE 5, beta-amylase 6		94.2246	0.978209	1.97002	0.221395	4.41839	9.94401e-06	8.87078e-05
		712	AT5G01820	ATSR1, SnRK3.15, ATCIPK14, PKS24, CIPK14, SR1	SOS2-like protein kinase 24, serine/threonine protein kinase 1, CBL-INTERACTING PROTEIN KINASE 14, SNF1-RELATED PROTEIN KINASE 3.15		982.715	0.977618	1.96921	0.081121	12.0514	1.90782e-33	2.11715e-31
		713	AT4G37400	CYP81F3	cytochrome P450, family 81, subfamily F, polypeptide 3		107.792	0.975735	1.96664	0.171015	5.70556	1.15963e-08	1.71795e-07
		714	AT2G39220	pPLAIIIa, PLA IIB, PLP6	PATATIN-like protein 6		358.843	0.975226	1.96595	0.13293	7.3364	2.19418e-13	5.86991e-12
		715	AT4G22485	no symbol available	no full name available		1336.76	0.974563	1.96505	0.137265	7.09989	1.24856e-12	3.10134e-11
		716	AT1G33440	AtNPF4.4, NRT1.13, NPF4.4	NRT1/ PTR family 4.4		109.207	0.974553	1.96503	0.187686	5.19247	2.07518e-07	2.54826e-06
		717	AT4G13000	no symbol available	no full name available		41.8868	0.973484	1.96358	0.348054	2.79693	0.005159	0.0219881
		718	AT2G45750	no symbol available	no full name available		224.308	0.972941	1.96284	0.140824	6.9089	4.88414e-12	1.1076e-10
		719	AT1G52660	no symbol available	no full name available		35.053	0.969882	1.95868	0.283938	3.41582	0.0006359	0.00364828
		720	AT4G01360	BPS3	BYPASS 3		24.7832	0.968693	1.95707	0.376308	2.5742	0.0100472	0.0383917
		721	AT5G20830	ASUS1, SUS1, atsus1, SUSY1	sucrose synthase 1, Sucrose Synthase 1		800.549	0.968547	1.95687	0.0962741	10.0603	8.27377e-24	5.12461e-22
		722	AT3G50890	HB28, AtHB28, ZHD7	homeobox protein 28, ZINC FINGER HOMEODOMAIN 7		91.746	0.967534	1.9555	0.179763	5.38228	7.35478e-08	9.65995e-07
		723	AT5G36180	scpl1	serine carboxypeptidase-like 1		428.692	0.96685	1.95457	0.115824	8.3476	6.96649e-17	2.64638e-15
		724	AT1G72920	TN9	TIR-NBS9		247.009	0.966635	1.95428	0.176237	5.48486	4.138e-08	5.65495e-07
		725	AT1G31580	ECS1, CXC750	0		5285.23	0.964289	1.9511	0.0891134	10.8209	2.74003e-27	2.11866e-25
		726	AT1G23340	no symbol available	no full name available		86.3856	0.962445	1.94861	0.193857	4.96472	6.88e-07	7.73153e-06
		727	AT3G24780	no symbol available	no full name available		24.2296	0.961736	1.94765	0.35912	2.67803	0.00740556	0.0297388
		728	AT3G27884	#N/A	#N/A		56.5756	0.961111	1.94681	0.229899	4.18059	2.90757e-05	0.000236895
		729	AT5G59130	no symbol available	no full name available		454.362	0.959771	1.945	0.105359	9.10955	8.27221e-20	4.04663e-18
		730	AT5G14750	MYB66, WER1, ATMYB66, WER	WEREWOLF 1, myb domain protein 66, WEREWOLF		52.5119	0.959762	1.94499	0.261531	3.66978	0.000242759	0.00157524
		731	AT3G58430	no symbol available	no full name available		71.638	0.95932	1.94439	0.209452	4.58015	4.64651e-06	4.41278e-05
		732	AT2G32990	GH9B8, AtGH9B8	glycosyl hydrolase 9B8		380.587	0.958149	1.94282	0.109597	8.7425	2.28007e-18	9.70751e-17
		733	AT1G04330	PH2	0		27.2379	0.957841	1.9424	0.323846	2.9577	0.00309941	0.0142324
		734	AT3G54260	TBL36	TRICHOME BIREFRINGENCE-LIKE 36		414.983	0.957452	1.94188	0.121448	7.88361	3.18064e-15	1.02888e-13
		735	AT3G42725	no symbol available	no full name available		52.6865	0.956326	1.94036	0.236311	4.0469	5.19008e-05	0.000397591
		736	AT5G65040	IRM1	Increased Resistance to Myzus persicae 1		142.269	0.955254	1.93892	0.169463	5.63694	1.73102e-08	2.51165e-07
		737	AT1G36370	SHM7, MSA1	MORE SULPHUR ACCUMULATION1, serine hydroxymethyltransferase 7		2472.77	0.947744	1.92885	0.0817223	11.5971	4.2614e-31	4.27388e-29
		738	AT2G44940	ERF34	Ethylene-responsive transcription factor 34		289.208	0.946917	1.92775	0.123942	7.64002	2.17184e-14	6.49115e-13
		739	AT3G59370	no symbol available	no full name available		176.178	0.94603	1.92656	0.189734	4.98609	6.16134e-07	6.99277e-06
		740	AT5G49630	AAP6	amino acid permease 6		256.037	0.945034	1.92523	0.126417	7.47553	7.68918e-14	2.15819e-12
		741	AT2G42800	RLP29, AtRLP29	receptor like protein 29		83.5023	0.944772	1.92489	0.247339	3.81974	0.00013359	0.000926551
		742	AT4G38950	no symbol available	no full name available		1085.97	0.94435	1.92432	0.0893971	10.5635	4.39746e-26	3.08208e-24
		743	AT5G41315	GL3, MYC6.2	GLABRA 3, GLABROUS 3		45.9866	0.943956	1.9238	0.249245	3.78726	0.000152318	0.00104079
		744	AT3G52180	ATPTPKIS1, SEX4, ATSEX4, DSP4	STARCH-EXCESS 4, DUAL-SPECIFICITY PROTEIN PHOSPHATASE 4		1184.15	0.943258	1.92287	0.0980426	9.62089	6.52629e-22	3.7158e-20
		745	AT5G42650	CYP74A, AOS, DDE2	allene oxide synthase, DELAYED DEHISCENCE 2, CYTOCHROME P450 74A		4350.14	0.9428	1.92225	0.0772642	12.2023	3.02251e-34	3.46649e-32
		746	AT4G04955	ALN, ATALN	allantoinase		713.876	0.94256	1.92194	0.0860613	10.9522	6.48618e-28	5.20015e-26
		747	AT2G14520	no symbol available	no full name available		105.429	0.938211	1.91615	0.208328	4.50353	6.68324e-06	6.15906e-05
		748	AT4G29700	no symbol available	no full name available		872.53	0.937247	1.91487	0.0930633	10.0711	7.41707e-24	4.60588e-22
		749	AT5G15900	TBL19	TRICHOME BIREFRINGENCE-LIKE 19		37.059	0.937121	1.9147	0.347453	2.69711	0.00699435	0.0283871
		750	AT5G22460	no symbol available	no full name available		45.9785	0.936561	1.91396	0.284944	3.28682	0.00101324	0.00546889
		751	AT5G19550	AAT2, ASP2	ASPARTATE AMINOTRANSFERASE 2, aspartate aminotransferase 2		3077.49	0.935955	1.91316	0.0707791	13.2236	6.41211e-40	1.05273e-37
		752	AT5G47000	no symbol available	no full name available		54.3547	0.935633	1.91273	0.252767	3.70157	0.000214268	0.0014079
		753	AT5G65510	PLT7, AIL7	PLETHORA 7, AINTEGUMENTA-like 7		29.613	0.934146	1.91076	0.372867	2.50531	0.0122345	0.0451171
		754	AT1G53910	RAP2.12, ERF74	ETHYLENE RESPONSE FACTOR 74, related to AP2 12		1957.38	0.933869	1.91039	0.0739164	12.6341	1.36906e-36	1.86457e-34
		755	AT3G14440	SIS7, ATNCED3, NCED3, STO1	SALT TOLERANT 1, nine-cis-epoxycarotenoid dioxygenase 3, SUGAR INSENSITIVE 7		80.8177	0.933821	1.91033	0.203677	4.58482	4.54384e-06	4.32034e-05
		756	AT1G16850	no symbol available	no full name available		50.1299	0.933076	1.90934	0.299186	3.11871	0.00181642	0.00904504
		757	AT1G04770	SDI2	Sulfur Deficiency Induced 2		1294.51	0.932766	1.90893	0.0990281	9.41921	4.54511e-21	2.47605e-19
		758	AT5G55340	no symbol available	no full name available		50.2211	0.932684	1.90882	0.277456	3.36156	0.000775048	0.00433759
		759	AT2G04032	ZIP7	zinc transporter 7 precursor		37.1449	0.932571	1.90867	0.331156	2.81611	0.00486094	0.0208999
		760	AT2G17280	no symbol available	no full name available		220.901	0.932325	1.90835	0.127592	7.30706	2.73054e-13	7.24818e-12
		761	AT5G48650	G3BP-like	GTPase?activating protein SH3-domain?binding protein like		46.5949	0.932283	1.90829	0.286656	3.25227	0.00114485	0.00607665
		762	AT2G04170	no symbol available	no full name available		291.682	0.931397	1.90712	0.121609	7.65897	1.87435e-14	5.69432e-13
		763	AT1G78490	CYP708A3	cytochrome P450, family 708, subfamily A, polypeptide 3		402.703	0.930787	1.90632	0.102941	9.04194	1.5392e-19	7.32039e-18
		764	AT1G18140	ATLAC1, LAC1	laccase 1		208.53	0.929461	1.90456	0.127381	7.29671	2.94897e-13	7.81069e-12
		765	AT2G42610	LSH10	LIGHT SENSITIVE HYPOCOTYLS 10		150.332	0.928777	1.90366	0.174632	5.31847	1.04646e-07	1.34713e-06
		766	AT4G01110	no symbol available	no full name available		38.3785	0.925076	1.89878	0.304396	3.03906	0.0023732	0.0113612
		767	AT2G41300	SSL1	strictosidine synthase-like 1		82.3591	0.924504	1.89803	0.266635	3.4673	0.00052571	0.00309766
		768	AT1G66470	RHD6, AtRHD6	ROOT HAIR DEFECTIVE6		66.3003	0.924161	1.89758	0.233803	3.95274	7.72623e-05	0.000567395
		769	AT4G24540	AGL24	AGAMOUS-like 24		67.5513	0.924002	1.89737	0.228919	4.03638	5.42831e-05	0.00041412
		770	AT2G26480	UGT76D1	UDP-glucosyl transferase 76D1		52.18	0.922883	1.8959	0.262617	3.51418	0.000441106	0.00265594
		771	AT4G17030	AT-EXPR, EXPR, ATHEXP BETA 3.1, ATEXPR1, ATEXLB1, EXLB1	expansin-like B1		286.442	0.922006	1.89475	0.130042	7.09005	1.34066e-12	3.31636e-11
		772	AT2G18230	AtPPa2, PPa2	pyrophosphorylase 2		1102.77	0.921122	1.89359	0.0797772	11.5462	7.71754e-31	7.55059e-29
		773	AT3G45160	no symbol available	no full name available		714.199	0.920299	1.89251	0.103568	8.88592	6.33943e-19	2.85632e-17
		774	AT4G15440	HPL1, CYP74B2	hydroperoxide lyase 1		114.973	0.919813	1.89187	0.194422	4.73101	2.23402e-06	2.26616e-05
		775	AT5G39240	no symbol available	no full name available		32.3361	0.919369	1.89129	0.366219	2.51044	0.0120582	0.0445698
		776	AT2G16970	MEE15	maternal effect embryo arrest 15		40.318	0.918949	1.89074	0.317181	2.89724	0.00376466	0.0168356
		777	AT4G28162	#N/A	#N/A		51.9264	0.91804	1.88955	0.260768	3.52052	0.000430696	0.00260045
		778	AT3G01990	ACR6	ACT domain repeat 6		50.2169	0.917878	1.88933	0.251883	3.64406	0.000268367	0.00172275
		779	AT5G56490	AtGulLO4, GulLO4	L -gulono-1,4-lactone ( L -GulL) oxidase 4		32.8261	0.916865	1.88801	0.295796	3.09965	0.00193748	0.00954016
		780	AT1G01110	IQD18	IQ-domain 18		82.4371	0.916618	1.88768	0.210309	4.35843	1.31001e-05	0.000114102
		781	AT5G59050	no symbol available	no full name available		196.154	0.915242	1.88589	0.131199	6.97598	3.03754e-12	7.11034e-11
		782	AT3G20840	AtPLT1, PLT1	PLETHORA 1		29.6175	0.913164	1.88317	0.312057	2.92627	0.00343052	0.0155532
		783	AT1G11125	no symbol available	no full name available		33.4246	0.913147	1.88315	0.32404	2.81801	0.00483231	0.0207991
		784	AT3G21890	BBX31, miP1a	microProtein 1a, B-box domain protein 31		66.1048	0.911391	1.88086	0.21679	4.20404	2.62197e-05	0.000216049
		785	AT4G39510	CYP96A12	cytochrome P450, family 96, subfamily A, polypeptide 12		496.613	0.910583	1.8798	0.121225	7.51152	5.84442e-14	1.66379e-12
		786	AT5G09220	AAP2	amino acid permease 2		4298.67	0.909773	1.87875	0.0687002	13.2426	4.97667e-40	8.22695e-38
		787	AT4G03060	#N/A	#N/A		164.373	0.909086	1.87786	0.195064	4.66046	3.15504e-06	3.10708e-05
		788	AT1G19670	CLH1, ATCLH1, CORI1, ATHCOR1	chlorophyllase 1, CORONATINE-INDUCED PROTEIN 1		930.547	0.908702	1.87736	0.0975503	9.31521	1.21706e-20	6.32817e-19
		789	AT4G03330	SYP123, ATSYP123	syntaxin of plants 123		36.8601	0.907004	1.87515	0.353608	2.565	0.0103176	0.0392623
		790	AT3G26960	no symbol available	no full name available		43.7549	0.906693	1.87474	0.266655	3.40024	0.000673259	0.00383235
		791	AT4G26010	no symbol available	no full name available		343.831	0.906327	1.87427	0.120305	7.53356	4.93754e-14	1.41605e-12
		792	AT3G60160	MRP9, ABCC9, ATMRP9	ATP-binding cassette C9, multidrug resistance-associated protein 9		118.362	0.906186	1.87408	0.207422	4.36879	1.24936e-05	0.000109336
		793	AT2G41090	CML10	calmodulin like 10		2441.91	0.905454	1.87313	0.0813048	11.1365	8.32982e-29	7.08035e-27
		794	AT4G13890	SHM5, EDA36, EDA37	EMBRYO SAC DEVELOPMENT ARREST 36, EMBRYO SAC DEVELOPMENT ARREST 37, SERINE HYDROXYMETHYLTRANSFERASE 5		31.3876	0.90507	1.87263	0.348113	2.59993	0.00932419	0.0360814
		795	AT5G45650	no symbol available	no full name available		739.149	0.905052	1.87261	0.0825973	10.9574	6.12246e-28	4.94126e-26
		796	AT1G35210	no symbol available	no full name available		49.8205	0.904957	1.87249	0.294163	3.07638	0.00209528	0.0102081
		797	AT4G04810	MSRB4, ATMSRB4	methionine sulfoxide reductase B4		159.279	0.90371	1.87087	0.17104	5.2836	1.26667e-07	1.61243e-06
		798	AT2G26420	PIP5K3	1-phosphatidylinositol-4-phosphate 5-kinase 3		41.717	0.902498	1.8693	0.324551	2.78076	0.00542324	0.0229105
		799	AT5G41670	PGD3	6-phosphogluconate dehydrogenase 3		5653.21	0.901104	1.86749	0.0865536	10.4109	2.21028e-25	1.48404e-23
		800	AT5G45210	no symbol available	no full name available		45.4039	0.901056	1.86743	0.329341	2.73593	0.00622036	0.0257339
		801	AT2G23530	no symbol available	no full name available		64.5933	0.899627	1.86558	0.252054	3.56919	0.000358088	0.00221392
		802	AT4G14060	no symbol available	no full name available		92.4426	0.898928	1.86468	0.242696	3.70392	0.000212292	0.00139606
		803	AT4G33880	RSL2	ROOT HAIR DEFECTIVE 6-LIKE 2		68.027	0.898871	1.86461	0.28974	3.10234	0.00192	0.00947158
		804	AT4G28330	no symbol available	no full name available		30.8081	0.896279	1.86126	0.317219	2.82543	0.00472175	0.0203965
		805	AT5G20790	no symbol available	no full name available		217.023	0.896252	1.86122	0.153064	5.85542	4.75796e-09	7.44441e-08
		806	AT5G07650	no symbol available	no full name available		28.5721	0.893684	1.85791	0.336629	2.6548	0.00793554	0.0314925
		807	AT1G56670	no symbol available	no full name available		64.8777	0.892128	1.85591	0.209711	4.25408	2.09907e-05	0.000176172
		808	AT3G14230	RAP2.2	related to AP2 2		2190.52	0.892081	1.85585	0.0586865	15.2008	3.49425e-52	9.53484e-50
		809	AT5G16530	PIN5	PIN-FORMED 5		99.3501	0.892052	1.85581	0.235339	3.7905	0.000150345	0.00102965
		810	AT4G21960	PRXR1	0		36112	0.89136	1.85492	0.055038	16.1954	5.43813e-59	1.94555e-56
		811	AT5G24105	AGP41	arabinogalactan protein 41		87.789	0.890036	1.85322	0.20386	4.36591	1.26597e-05	0.000110628
		812	AT3G24360	no symbol available	no full name available		35.8281	0.889833	1.85296	0.270742	3.28664	0.0010139	0.00547122
		813	AT4G36010	no symbol available	no full name available		141.193	0.889362	1.85236	0.148937	5.97139	2.35244e-09	3.8281e-08
		814	AT4G39190	no symbol available	no full name available		105.925	0.889322	1.85231	0.183192	4.8546	1.2063e-06	1.28056e-05
		815	AT2G28440	no symbol available	no full name available		25.7025	0.888934	1.85181	0.335157	2.65229	0.00799485	0.0316898
		816	AT2G34150	ATRANGAP2, ATSCAR1, WAVE1, SCAR1	WISKOTT-ALDRICH SYNDROME PROTEIN FAMILY VERPROLIN HOMOLOGOUS PROTEIN 1		177.248	0.888461	1.8512	0.141732	6.26859	3.6434e-10	6.55647e-09
		817	AT2G46630	no symbol available	no full name available		368.715	0.888183	1.85084	0.112202	7.91594	2.45391e-15	8.07972e-14
		818	AT2G46680	HB-7, ATHB7, ATHB-7	ARABIDOPSIS THALIANA HOMEOBOX 7, homeobox 7		406.729	0.88741	1.84985	0.115578	7.678	1.61595e-14	4.92804e-13
		819	AT1G31950	TPS29	terpene synthase 29		105.927	0.885818	1.84781	0.22964	3.85742	0.000114589	0.000807612
		820	AT3G25790	HHO1, NIGT1.3	NITRATE-INDUCIBLE, GARP-TYPE TRANSCRIPTIONAL REPRESSOR 1/HYPERSENSITIVE TO LOW Pi-ELICITED PRIMARY ROOT SHORTENING 1.3, HRS1 homologue 1		173.906	0.885751	1.84773	0.162167	5.46198	4.70864e-08	6.36224e-07
		821	AT5G14545	#N/A	#N/A		59.4969	0.885723	1.84769	0.245029	3.61477	0.000300611	0.00190223
		822	AT3G21180	ATACA9, ACA9	autoinhibited Ca(2+)-ATPase 9		68.3983	0.884835	1.84655	0.21761	4.06616	4.77939e-05	0.000368841
		823	AT4G36570	ATRL3, RL3	RAD-like 3		166.528	0.884443	1.84605	0.138929	6.36615	1.93829e-10	3.62126e-09
		824	AT3G01205	#N/A	#N/A		33.3651	0.884351	1.84593	0.343126	2.57734	0.0099565	0.0380656
		825	AT5G02565	#N/A	#N/A		39.6204	0.882236	1.84323	0.310314	2.84304	0.0044685	0.0194781
		826	AT4G21990	3-Apr, PRH26, PRH-26, ATAPR3	PAPS REDUCTASE HOMOLOG 26, APS reductase 3		11149.5	0.880776	1.84137	0.0792635	11.112	1.09683e-28	9.26052e-27
		827	AT5G20150	SPX1, ATSPX1	SPX domain gene 1, ARABIDOPSIS THALIANA SPX DOMAIN GENE 1		431.753	0.880371	1.84085	0.129482	6.7992	1.052e-11	2.28202e-10
		828	AT5G23810	AAP7	amino acid permease 7		60.539	0.880066	1.84046	0.257878	3.41272	0.000643186	0.00368303
		829	AT1G71050	AtHMP15, HIPP20	HEAVY METAL ASSOCIATED PROTEIN 15, heavy metal associated isoprenylated plant protein 20		59.0353	0.87929	1.83947	0.250649	3.50805	0.000451401	0.00270976
		830	AT5G20670	no symbol available	no full name available		49.5142	0.878481	1.83844	0.252566	3.47823	0.000504738	0.00299099
		831	AT1G35310	MLP168	MLP-like protein 168		138.114	0.878288	1.83819	0.167223	5.25221	1.50287e-07	1.89599e-06
		832	AT3G61810	no symbol available	no full name available		24.3962	0.878224	1.83811	0.349122	2.51552	0.0118856	0.0440677
		833	AT3G54770	ARP1	ABA-regulated RNA-binding protein 1		172.261	0.878157	1.83803	0.161451	5.43917	5.35301e-08	7.16154e-07
		834	AT5G44578	PROSCOOP9	0		80.5595	0.876359	1.83574	0.194632	4.50264	6.7113e-06	6.18255e-05
		835	AT1G12380	no symbol available	no full name available		172.923	0.875233	1.8343	0.171624	5.09971	3.40175e-07	4.02269e-06
		836	AT3G28070	UMAMIT46	Usually multiple acids move in and out Transporters 46		502.701	0.872083	1.8303	0.092938	9.38349	6.38266e-21	3.43032e-19
		837	AT3G17130	no symbol available	no full name available		31.3846	0.870336	1.82809	0.312294	2.78691	0.00532133	0.0225517
		838	AT2G32870	no symbol available	no full name available		323.55	0.869924	1.82757	0.120345	7.22861	4.8798e-13	1.25503e-11
		839	AT4G17480	no symbol available	no full name available		50.1617	0.86956	1.82711	0.269121	3.23111	0.00123309	0.00648042
		840	AT3G06160	REM18	0		42.2232	0.868903	1.82627	0.267921	3.24313	0.00118225	0.00624884
		841	AT5G53290	CRF3	cytokinin response factor 3		108.235	0.866634	1.8234	0.197908	4.37898	1.19235e-05	0.000104767
		842	AT2G20875	EPF1, atEPF1	EPIDERMAL PATTERNING FACTOR 1		47.8178	0.866256	1.82293	0.304303	2.84669	0.00441758	0.0192877
		843	AT5G18300	NAC088, anac088	NAC domain containing protein 88		61.9178	0.866115	1.82275	0.244928	3.5362	0.000405931	0.0024703
		844	AT3G55720	BDR7	Boundary of ROP domain7		38.5218	0.866029	1.82264	0.273665	3.16455	0.00155321	0.00790119
		845	AT4G25760	GDU2, ATGDU2	glutamine dumper 2		93.427	0.865423	1.82187	0.230337	3.75721	0.00017182	0.00116048
		846	AT5G44350	no symbol available	no full name available		59.0004	0.864085	1.82019	0.246031	3.5121	0.000444586	0.00267354
		847	AT4G12910	scpl20	serine carboxypeptidase-like 20		538.901	0.863409	1.81933	0.126328	6.83467	8.21927e-12	1.81081e-10
		848	AT3G20420	RTL2, ATRTL2	RNASEIII-LIKE 2, RNAse THREE-like protein 2		52.1417	0.863274	1.81916	0.250895	3.44078	0.000580041	0.00337138
		849	AT2G33620	AHL10	AT-hook motif nuclear localized protein 10		441.368	0.862122	1.81771	0.103366	8.34045	7.40074e-17	2.79363e-15
		850	AT2G46660	EOD3, CYP78A6	cytochrome P450, family 78, subfamily A, polypeptide 6, enhancer of da1-1		125.644	0.861966	1.81751	0.175092	4.92293	8.5256e-07	9.36565e-06
		851	AT5G10170	MIPS3, ATMIPS3	myo-inositol-1-phosphate synthase 3, MYO-INOSITOL-1-PHOSTPATE SYNTHASE 3		851.021	0.86188	1.8174	0.0899685	9.57979	9.72396e-22	5.47144e-20
		852	AT4G16270	PRX40	PEROXIDASE40		32.4686	0.86096	1.81625	0.340775	2.52648	0.0115213	0.0429763
		853	AT3G03450	RGL2	RGA-like 2		98.0732	0.860203	1.81529	0.186508	4.61214	3.98544e-06	3.84895e-05
		854	AT4G21903	no symbol available	no full name available		89.1261	0.859921	1.81494	0.187881	4.57695	4.71805e-06	4.47356e-05
		855	AT5G61660	no symbol available	no full name available		438.839	0.859005	1.81379	0.107233	8.01065	1.14104e-15	3.86857e-14
		856	AT3G05685	no symbol available	no full name available		57.7713	0.858753	1.81347	0.250491	3.42827	0.000607438	0.00350513
		857	AT4G12980	Araport11, DEG18	Auxin-responsive family protein gene		613.695	0.85801	1.81254	0.0995981	8.61472	7.01134e-18	2.89263e-16
		858	AT3G05870	APC11, ZGY1, ZYG1	anaphase-promoting complex/cyclosome 11, ZYGOTE -ARREST 1		107.42	0.856979	1.81124	0.193297	4.43348	9.27243e-06	8.31812e-05
		859	AT2G44110	MLO15, ATMLO15	MILDEW RESISTANCE LOCUS O 15		105.245	0.85449	1.80812	0.174206	4.90505	9.3404e-07	1.01675e-05
		860	AT4G19170	NCED4, CCD4	carotenoid cleavage dioxygenase 4, nine-cis-epoxycarotenoid dioxygenase 4		1883.76	0.853929	1.80742	0.0670008	12.7451	3.32124e-37	4.65556e-35
		861	AT1G06475	no symbol available	no full name available		51.0666	0.853725	1.80716	0.263449	3.24058	0.00119288	0.00629395
		862	AT5G28650	WRKY74, ATWRKY74	WRKY DNA-binding protein 74, ARABIDOPSIS THALIANA WRKY DNA-BINDING PROTEIN 74		27.9919	0.853263	1.80658	0.310664	2.74658	0.00602203	0.0250517
		863	AT1G31320	LBD4	LOB domain-containing protein 4		216.62	0.852168	1.80521	0.143568	5.93563	2.92715e-09	4.70582e-08
		864	AT3G14540	AtsesterTPS2, TPS19, AtTPS19	sesterterpene synthase 2, terpene synthase 19		49.3779	0.85177	1.80471	0.310224	2.74566	0.0060389	0.0251012
		865	AT3G11570	TBL8	TRICHOME BIREFRINGENCE-LIKE 8		27.1149	0.850998	1.80375	0.32359	2.62987	0.00854181	0.0335592
		866	AT2G22920	FPT1, SCPL12	serine carboxypeptidase-like 12, lavonol-phenylacyltransferase 1		274.666	0.850893	1.80362	0.144255	5.89852	3.66776e-09	5.7954e-08
		867	AT5G54490	PBP1	pinoid-binding protein 1		119.828	0.850871	1.80359	0.161421	5.27111	1.35598e-07	1.71973e-06
		868	AT3G44326	CFB	Cytokinin-induced F-box		84.67	0.850686	1.80336	0.220773	3.85321	0.000116581	0.000819964
		869	AT3G13782	NFA04, NAP1;4, NFA4	NUCLEOSOME/CHROMATIN ASSEMBLY FACTOR GROUP A 04, NUCLEOSOME/CHROMATIN ASSEMBLY FACTOR GROUP A 4, nucleosome assembly protein1;4		76.8909	0.850303	1.80288	0.239766	3.54638	0.000390562	0.00238699
		870	AT1G73580	CAR3	C2-domain ABA-related3		36.3816	0.849701	1.80213	0.327377	2.59548	0.00944581	0.0364775
		871	AT1G52700	no symbol available	no full name available		50.3886	0.849474	1.80184	0.25087	3.38611	0.000708906	0.00400671
		872	AT2G43590	no symbol available	no full name available		2894.62	0.848675	1.80085	0.0834845	10.1657	2.82194e-24	1.79421e-22
		873	AT3G24210	no symbol available	no full name available		71.0984	0.84823	1.80029	0.293138	2.89362	0.00380823	0.0170051
		874	AT4G31020	ABAPT8	ABHD17 (Alpha/Beta Hydrolase Domain-containing Protein 17)-like Acyl Protein Thioesterase 8		45.4714	0.846425	1.79804	0.255721	3.30996	0.000933099	0.00508558
		875	AT5G06510	NF-YA10	nuclear factor Y, subunit A10		57.9952	0.846207	1.79777	0.269719	3.13737	0.00170473	0.00856471
		876	AT5G17450	AtHMP45, HIPP21	HEAVY METAL ASSOCIATED PROTEIN 45, heavy metal associated isoprenylated plant protein 21		103.573	0.845681	1.79711	0.199599	4.23689	2.26635e-05	0.00018883
		877	AT4G31330	no symbol available	no full name available		155.664	0.845494	1.79688	0.174313	4.85043	1.23195e-06	1.30375e-05
		878	AT1G17180	GSTU25, ATGSTU25	glutathione S-transferase TAU 25		1661.51	0.844727	1.79592	0.121834	6.93343	4.10767e-12	9.45829e-11
		879	AT1G73600	DEG26, NMT, AtPMT3, NMT3	Phosphoethanolamine methyltransferase3		8560.53	0.841784	1.79227	0.060097	14.0071	1.41069e-44	2.70514e-42
		880	AT1G06830	ROXY6, CEPD1	CEP DOWNSTREAM 1		297.465	0.841783	1.79226	0.125243	6.7212	1.80229e-11	3.7796e-10
		881	AT5G02580	no symbol available	no full name available		48.3428	0.840436	1.79059	0.292632	2.87199	0.00407897	0.018006
		882	AT5G45530	no symbol available	no full name available		42.9518	0.840158	1.79025	0.260103	3.2301	0.00123747	0.00649489
		883	AT4G35900	FD-1, atbzip14, FD	0		52.0023	0.840031	1.79009	0.250901	3.34806	0.000813795	0.00451857
		884	AT1G03340	no symbol available	no full name available		54.8238	0.839321	1.78921	0.253598	3.30966	0.000934104	0.00508759
		885	AT1G75040	PR-5, PR5	pathogenesis-related gene 5		192.657	0.839308	1.78919	0.158037	5.31083	1.09125e-07	1.40253e-06
		886	AT2G31230	ATERF15, ERF15	ethylene-responsive element binding factor 15		81.969	0.839271	1.78915	0.207863	4.03761	5.39994e-05	0.00041235
		887	AT3G51230	no symbol available	no full name available		92.0993	0.838778	1.78854	0.175742	4.77277	1.81707e-06	1.8819e-05
		888	AT5G51050	APC2	ATP/phosphate carrier 2		233.985	0.838644	1.78837	0.164348	5.10284	3.34598e-07	3.96652e-06
		889	AT5G01170	OPL1	Octopus Like 1		201.865	0.838172	1.78778	0.151278	5.54061	3.01422e-08	4.20063e-07
		890	AT2G38010	AtNCER2	neutral ceramidase 2		384.028	0.837957	1.78752	0.148067	5.65933	1.51967e-08	2.21438e-07
		891	AT3G63450	no symbol available	no full name available		168.603	0.837861	1.7874	0.15692	5.33942	9.3246e-08	1.20882e-06
		892	AT5G10760	AED1	APOPLASTIC, EDS1-DEPENDENT 1		30.3475	0.837048	1.78639	0.316784	2.64233	0.00823372	0.032509
		893	AT5G28913	#N/A	#N/A		109.463	0.836801	1.78609	0.174484	4.79587	1.61968e-06	1.69019e-05
		894	AT4G29270	no symbol available	no full name available		562.539	0.836191	1.78533	0.118042	7.08384	1.40218e-12	3.4614e-11
		895	AT4G22560	no symbol available	no full name available		49.7197	0.835207	1.78411	0.275263	3.03422	0.00241158	0.0115242
		896	AT1G77520	no symbol available	no full name available		173.11	0.835175	1.78407	0.166922	5.00339	5.63307e-07	6.43587e-06
		897	AT2G25980	no symbol available	no full name available		512.545	0.835134	1.78402	0.155454	5.37222	7.77721e-08	1.01813e-06
		898	AT3G32040	AtGGPS10	geranyl(geranyl)diphosphate synthase 1		45.6786	0.833785	1.78235	0.242083	3.44421	0.000572734	0.00333538
		899	AT1G10640	no symbol available	no full name available		287.125	0.83361	1.78214	0.192789	4.32396	1.53253e-05	0.000131807
		900	AT5G52860	ABCG8	ATP-binding cassette G8		185.914	0.833545	1.78206	0.16736	4.98056	6.34012e-07	7.1753e-06
		901	AT2G34490	CYP710A2	cytochrome P450, family 710, subfamily A, polypeptide 2		678.354	0.832972	1.78135	0.0941494	8.84734	8.96271e-19	4.01563e-17
		902	AT5G55720	no symbol available	no full name available		75.9716	0.832284	1.7805	0.248771	3.34558	0.000821096	0.00455383
		903	AT3G13650	no symbol available	no full name available		242.447	0.832021	1.78018	0.134919	6.16683	6.96722e-10	1.21369e-08
		904	AT5G48940	RGFR2, RGI2	RGF1 INSENSITIVE 2		118.077	0.831169	1.77913	0.177195	4.69071	2.72257e-06	2.71126e-05
		905	AT1G28390	no symbol available	no full name available		191.327	0.830377	1.77815	0.15015	5.53032	3.19642e-08	4.43392e-07
		906	AT1G70890	MLP43	MLP-like protein 43, major latex protein like 43		3105.18	0.829189	1.77669	0.0887523	9.34273	9.38822e-21	4.94584e-19
		907	AT5G60490	AtFLA12, FLA12	FASCICLIN-like arabinogalactan-protein 12		79.3194	0.825589	1.77226	0.191226	4.31734	1.57922e-05	0.000135483
		908	AT1G70550	no symbol available	no full name available		308.681	0.824642	1.7711	0.125682	6.56134	5.33273e-11	1.0538e-09
		909	AT5G51850	TRM24	TON1 Recruiting Motif 24		50.599	0.82438	1.77077	0.26719	3.08537	0.00203302	0.00995536
		910	AT3G21755	#N/A	#N/A		112.292	0.824363	1.77075	0.181789	4.53471	5.76819e-06	5.38409e-05
		911	AT5G11540	GulLO3, AtGulLO3	L -gulono-1,4-lactone ( L -GulL) oxidase 3		65.8198	0.823625	1.76985	0.225341	3.65502	0.000257161	0.00165525
		912	AT1G23730	ATBCA3, BCA3	beta carbonic anhydrase 3, BETA CARBONIC ANHYDRASE 3		97.9637	0.823292	1.76944	0.222163	3.70581	0.000210717	0.00138797
		913	AT2G39850	no symbol available	no full name available		178.427	0.82306	1.76915	0.152451	5.39887	6.70627e-08	8.86648e-07
		914	AT3G23840	CER26-LIKE, AtPNP-R1	CER26-LIKE		233.253	0.822813	1.76885	0.14037	5.86174	4.5805e-09	7.17611e-08
		915	AT3G56080	no symbol available	no full name available		345.181	0.821861	1.76768	0.118595	6.92999	4.20863e-12	9.66292e-11
		916	AT1G78020	FLZ6	FCS like zinc finger 6		2677.43	0.821299	1.767	0.0554738	14.8052	1.35662e-49	3.21963e-47
		917	AT3G53235	no symbol available	no full name available		99.3807	0.821242	1.76693	0.195154	4.20817	2.57448e-05	0.000212286
		918	AT2G30933	no symbol available	no full name available		33.3071	0.820719	1.76629	0.330303	2.48475	0.0129644	0.0473857
		919	AT1G66100	no symbol available	no full name available		1151.41	0.819913	1.7653	0.0834176	9.82901	8.44464e-23	5.06045e-21
		920	AT1G14260	no symbol available	no full name available		31.2883	0.819799	1.76516	0.299043	2.74141	0.00611761	0.025379
		921	AT1G50590	no symbol available	no full name available		56.8712	0.817109	1.76187	0.236973	3.44811	0.000564533	0.00329402
		922	AT4G13235	EDA21	embryo sac development arrest 21		168.47	0.816291	1.76087	0.145597	5.60649	2.06466e-08	2.95638e-07
		923	AT2G33240	ATXID, XID	MYOSIN XI D, myosin XI D		48.7848	0.815494	1.7599	0.253633	3.21525	0.00130331	0.00679136
		924	AT1G53070	no symbol available	no full name available		360.961	0.815407	1.75979	0.147927	5.51221	3.54348e-08	4.87584e-07
		925	AT3G62040	no symbol available	no full name available		1395.97	0.815069	1.75938	0.0761121	10.7088	9.25563e-27	6.91145e-25
		926	AT2G31390	FRK1, FRK2	Fructokinase 2, Fructokinase 1		2840.45	0.81473	1.75897	0.0769442	10.5886	3.3664e-26	2.38736e-24
		927	AT2G15310	ATARFB1A, ARFB1A	ADP-ribosylation factor B1A		70.3255	0.814511	1.7587	0.203623	4.00009	6.33188e-05	0.000475188
		928	AT5G04680	no symbol available	no full name available		65.3411	0.814126	1.75823	0.256545	3.17343	0.00150649	0.00769618
		929	AT1G01200	RABA3, ATRABA3, ATRAB-A3	ARABIDOPSIS RAB GTPASE HOMOLOG A3, RAB GTPase homolog A3		57.603	0.813692	1.7577	0.252714	3.21982	0.00128272	0.00670155
		930	AT1G13448	#N/A	#N/A		34.3481	0.812695	1.75649	0.292913	2.77453	0.00552819	0.0232762
		931	AT4G13710	no symbol available	no full name available		127.584	0.812197	1.75588	0.179547	4.52358	6.0801e-06	5.64884e-05
		932	AT4G09990	GXM2	glucuronoxylan methyltransferase 2		123.192	0.811253	1.75473	0.187669	4.32279	1.54066e-05	0.000132412
		933	AT4G13990	no symbol available	no full name available		118.321	0.810457	1.75377	0.183893	4.40722	1.04705e-05	9.30585e-05
		934	AT3G57630	ExAD	Extensin Arabinose Deficient transferase		458.532	0.809413	1.7525	0.101993	7.936	2.0881e-15	6.9228e-14
		935	AT1G67780	DDR3	DDT-RELATED PROTEIN3		63.242	0.80731	1.74995	0.232617	3.47055	0.000519385	0.00306793
		936	AT4G22235	no symbol available	no full name available		52.9119	0.806596	1.74908	0.293598	2.74728	0.00600924	0.0250078
		937	AT5G22860	no symbol available	no full name available		288.509	0.805828	1.74815	0.118266	6.81371	9.51103e-12	2.07821e-10
		938	AT2G24762	GDU4, AtGDU4	glutamine dumper 4		721.758	0.805143	1.74732	0.114047	7.05976	1.66795e-12	4.07966e-11
		939	AT5G38212	#N/A	#N/A		62.8194	0.804379	1.74639	0.318945	2.522	0.0116691	0.0434061
		940	AT5G13290	SOL2, CRN	SUPPRESSOR OF LLP1 2, CORYNE		304.73	0.802151	1.7437	0.114965	6.97733	3.00839e-12	7.05589e-11
		941	AT1G23060	MDP40	MICROTUBULE DESTABILIZING PROTEIN 40		32.1601	0.801536	1.74296	0.295807	2.70966	0.00673513	0.0275074
		942	AT1G66350	RGL1, RGL	RGA-like 1		145.759	0.801064	1.74239	0.168222	4.76195	1.91736e-06	1.97249e-05
		943	AT5G48070	ATXTH20, XTH20	XYLOGLUCAN ENDOTRANSGLUCOSYLASE/HYDROLASE 20, xyloglucan endotransglucosylase/hydrolase 20		330.014	0.797103	1.73761	0.109399	7.28617	3.1888e-13	8.43105e-12
		944	AT3G51720	no symbol available	no full name available		713.269	0.796557	1.73695	0.118498	6.72212	1.79101e-11	3.75923e-10
		945	AT4G33130	no symbol available	no full name available		102.252	0.796246	1.73658	0.175529	4.53627	5.72568e-06	5.34857e-05
		946	AT5G58910	LAC16	laccase 16		49.8106	0.795958	1.73623	0.245646	3.24027	0.00119418	0.00629941
		947	AT1G64390	AtGH9C2, GH9C2	glycosyl hydrolase 9C2		2415.88	0.794618	1.73462	0.0773065	10.2788	8.78114e-25	5.68875e-23
		948	AT5G66080	APD9, FGT2	Arabidopsis Pp2c clade D 9, FORGETTER2		74.7809	0.793233	1.73295	0.196002	4.04707	5.18629e-05	0.000397428
		949	AT4G01140	no symbol available	no full name available		73.9746	0.793153	1.73286	0.26703	2.97028	0.0029753	0.0137626
		950	AT2G03090	EXPA15, ATEXP15, ATHEXP ALPHA 1.3, ATEXPA15, EXP15	expansin A15, EXPANSIN 15		1051.9	0.791956	1.73142	0.0804586	9.84302	7.34717e-23	4.42492e-21
		951	AT5G47960	SMG1, ATRABA4C, RABA4C	RAB GTPase homolog A4C, SMALL MOLECULAR WEIGHT G-PROTEIN 1		114.016	0.789902	1.72896	0.188719	4.1856	2.84419e-05	0.000232363
		952	AT2G22240	MIPS2, ATIPS2, ATMIPS2	myo-inositol-1-phosphate synthase 2, INOSITOL 3-PHOSPHATE SYNTHASE 2, MYO-INOSITOL-1-PHOSTPATE SYNTHASE 2		642.011	0.789358	1.72831	0.11717	6.73688	1.61822e-11	3.4115e-10
		953	AT4G14465	AHL20	AT-hook motif nuclear-localized protein 20		398.789	0.788915	1.72777	0.104193	7.57168	3.68416e-14	1.06912e-12
		954	AT4G24415	#N/A	#N/A		31.3505	0.788911	1.72777	0.297317	2.65343	0.00796774	0.0315994
		955	AT5G03350	SAI-LLP1	SA-induced legume lectin-like protein 1		116.629	0.788608	1.72741	0.189078	4.17081	3.03512e-05	0.00024595
		956	AT3G18710	PUB29, ATPUB29	ARABIDOPSIS THALIANA PLANT U-BOX 29, plant U-box 29		264.32	0.787706	1.72633	0.13019	6.05042	1.44468e-09	2.41486e-08
		957	AT5G10230	ANN7, ANNAT7	ANNEXIN 7, annexin 7		248.649	0.78729	1.72583	0.164314	4.79137	1.65646e-06	1.72707e-05
		958	AT2G41870	REM4.2, AtREM4.2	remorin group 4 2		388.419	0.787145	1.72566	0.0968287	8.12925	4.31943e-16	1.5137e-14
		959	AT1G09170	no symbol available	no full name available		85.5055	0.786562	1.72496	0.229535	3.42676	0.000610835	0.00352388
		960	AT2G45800	PLIM2a	PLIM2a		32.5012	0.785953	1.72423	0.316615	2.48236	0.0130515	0.0476533
		961	AT5G67280	RLK	receptor-like kinase		664.969	0.78556	1.72376	0.133042	5.90459	3.53535e-09	5.60465e-08
		962	AT2G21650	RSM1, ATRL2, MEE3	RADIALIS-LIKE SANT/MYB 1, ARABIDOPSIS RAD-LIKE 2, MATERNAL EFFECT EMBRYO ARREST 3		74.3753	0.785126	1.72324	0.298767	2.62789	0.00859165	0.0336947
		963	AT2G03505	no symbol available	no full name available		51.715	0.78487	1.72294	0.247906	3.166	0.0015455	0.00787404
		964	AT1G79110	BRG2	BOI-related gene 2		565.951	0.784621	1.72264	0.0895026	8.76646	1.84376e-18	7.94874e-17
		965	AT4G31250	PRK7	0		151.578	0.784156	1.72208	0.140895	5.56555	2.61333e-08	3.66969e-07
		966	AT3G51030	ATTRX H1, TRX1, ATTRX1	ARABIDOPSIS THALIANA THIOREDOXIN H-TYPE 1, thioredoxin H-type 1		105.981	0.78275	1.72041	0.172727	4.53172	5.85048e-06	5.45241e-05
		967	AT1G55240	no symbol available	no full name available		59.0593	0.781726	1.71919	0.29098	2.68653	0.00721985	0.0291199
		968	AT1G35260	MLP165	MLP-like protein 165		410.167	0.780688	1.71795	0.109523	7.12807	1.01783e-12	2.55508e-11
		969	AT3G17730	NAC057, anac057	NAC domain containing protein 57		44.0756	0.78057	1.71781	0.282754	2.7606	0.0057695	0.0241395
		970	AT5G60950	COBL5	COBRA-like protein 5 precursor		157.792	0.780091	1.71724	0.140019	5.57133	2.52802e-08	3.56661e-07
		971	AT2G20515	no symbol available	no full name available		111.71	0.780013	1.71715	0.220221	3.54195	0.000397178	0.00242557
		972	AT1G23140	CAR8	C2-domain ABA-related8		116.318	0.779708	1.71678	0.198385	3.93028	8.48468e-05	0.000614992
		973	AT5G10930	CIPK5, SnRK3.24	SNF1-RELATED PROTEIN KINASE 3.24, CBL-interacting protein kinase 5		233.877	0.779441	1.71647	0.150139	5.19145	2.08658e-07	2.56094e-06
		974	AT1G05530	UGT2, UGT75B2	UDP-GLUCOSYL TRANSFERASE 2, UDP-glucosyl transferase 75B2		42.6756	0.779287	1.71628	0.291433	2.67399	0.00749554	0.0300398
		975	AT4G22666	LTPG28	glycosylphosphatidylinositol-anchored lipid protein transfer 28		246.199	0.779178	1.71615	0.182017	4.2808	1.86224e-05	0.000157676
		976	AT5G57190	PSD2	phosphatidylserine decarboxylase 2		112.463	0.778826	1.71573	0.190797	4.08197	4.46555e-05	0.000346517
		977	AT4G01080	TBL26, MOAT4	TRICHOME BIREFRINGENCE-LIKE 26, mannan O-acetyltransferase 4		247.574	0.778604	1.71547	0.175654	4.4326	9.31018e-06	8.34886e-05
		978	AT2G12462	no symbol available	no full name available		292.721	0.778465	1.7153	0.111036	7.0109	2.36791e-12	5.64764e-11
		979	AT1G54200	BG3	BIG GRAIN 3		91.1163	0.778393	1.71522	0.181677	4.28448	1.8317e-05	0.000155309
		980	AT3G04485	#N/A	#N/A		72.5745	0.777971	1.71472	0.212748	3.65677	0.000255416	0.00164623
		981	AT1G25510	no symbol available	no full name available		193.049	0.777818	1.71454	0.177364	4.38544	1.15753e-05	0.000102082
		982	AT1G79120	no symbol available	no full name available		31.9873	0.776908	1.71345	0.301816	2.57411	0.0100498	0.0383956
		983	AT5G22580	no symbol available	no full name available		625.957	0.775962	1.71233	0.100852	7.69408	1.42514e-14	4.36278e-13
		984	AT5G41460	no symbol available	no full name available		217.643	0.775539	1.71183	0.137795	5.62822	1.82082e-08	2.63239e-07
		985	AT5G19520	ATMSL9, MSL9	mechanosensitive channel of small conductance-like 9		313.868	0.774584	1.7107	0.150553	5.14492	2.67639e-07	3.23023e-06
		986	AT3G10290	no symbol available	no full name available		40.9377	0.773233	1.7091	0.295738	2.61459	0.00893347	0.0348018
		987	AT4G15450	no symbol available	no full name available		246.926	0.77311	1.70895	0.139774	5.53112	3.18184e-08	4.41881e-07
		988	AT1G32900	GBSS1	granule bound starch synthase 1		2936.97	0.772883	1.70868	0.081128	9.52671	1.62341e-21	9.00768e-20
		989	AT1G09812	no symbol available	no full name available		41.6931	0.770732	1.70613	0.27581	2.79443	0.00519907	0.0221392
		990	AT1G53060	no symbol available	no full name available		93.8435	0.77045	1.7058	0.17746	4.34154	1.41487e-05	0.000122659
		991	AT1G52770	no symbol available	no full name available		64.2265	0.769804	1.70504	0.25217	3.05272	0.00226775	0.0109328
		992	AT3G09925	no symbol available	no full name available		175.613	0.769723	1.70494	0.21419	3.59364	0.000326091	0.00204297
		993	AT3G50760	GATL2	galacturonosyltransferase-like 2		87.1953	0.767818	1.70269	0.185043	4.14941	3.33339e-05	0.000268396
		994	AT5G17980	MCTP16	multiple C2 domain and transmembrane region protein 16		144.423	0.764391	1.69865	0.149902	5.09926	3.40979e-07	4.02822e-06
		995	AT5G63990	no symbol available	no full name available		267.726	0.764287	1.69853	0.110728	6.90237	5.11429e-12	1.1576e-10
		996	AT1G78050	PGM	phosphoglycerate/bisphosphoglycerate mutase		391.041	0.764185	1.69841	0.134356	5.68776	1.28719e-08	1.89636e-07
		997	AT1G43910	no symbol available	no full name available		283.212	0.764149	1.69837	0.157101	4.86407	1.14997e-06	1.22565e-05
		998	AT4G03400	DFL2, GH3-10	DWARF IN LIGHT 2		802.936	0.76302	1.69704	0.089834	8.49367	2.00218e-17	7.90646e-16
		999	AT1G24280	G6PD3	glucose-6-phosphate dehydrogenase 3		1167.14	0.762242	1.69612	0.096624	7.88874	3.05241e-15	9.91413e-14
		1000	AT1G28290	AGP31	arabinogalactan protein 31		3523.61	0.761815	1.69562	0.104664	7.27864	3.37196e-13	8.87221e-12
		1001	AT3G30340	UMAMIT32	Usually multiple acids move in and out Transporters 32		34.4491	0.761643	1.69542	0.306941	2.4814	0.0130867	0.0477672
		1002	AT3G30720	QQS, DEG6	QUA-QUINE STARCH		1027.94	0.761274	1.69499	0.0792402	9.60717	7.45716e-22	4.23574e-20
		1003	AT2G29620	no symbol available	no full name available		36.3095	0.760832	1.69447	0.292075	2.60492	0.00918962	0.0356375
		1004	AT2G36792	#N/A	#N/A		182.733	0.759677	1.69311	0.135513	5.60595	2.07122e-08	2.964e-07
		1005	AT1G75550	no symbol available	no full name available		73.5456	0.759488	1.69289	0.221488	3.42902	0.000605756	0.00349626
		1006	AT5G50240	PIMT2, AtPIMT2	Arabidopsis thaliana protein-l-isoaspartate methyltransferase 2, protein-l-isoaspartate methyltransferase 2		142.5	0.758811	1.6921	0.174573	4.34668	1.38212e-05	0.000119991
		1007	AT5G49280	no symbol available	no full name available		211.488	0.758801	1.69208	0.143124	5.30169	1.14735e-07	1.47147e-06
		1008	AT2G41820	PXC3	PXY/TDR-correlated 3		739.489	0.758291	1.69149	0.0800491	9.47282	2.72379e-21	1.5009e-19
		1009	AT2G36490	AtROS1, DML1, ROS1	demeter-like 1, REPRESSOR OF SILENCING1		591.971	0.758249	1.69144	0.130836	5.79541	6.81561e-09	1.04257e-07
		1010	AT3G13590	no symbol available	no full name available		38.2686	0.758198	1.69138	0.281001	2.69821	0.00697138	0.0283035
		1011	AT3G09032	no symbol available	no full name available		42.1615	0.757574	1.69065	0.291116	2.60231	0.00925989	0.0358694
		1012	AT2G38090	no symbol available	no full name available		132.23	0.75633	1.68919	0.161454	4.68449	2.8066e-06	2.78915e-05
		1013	AT3G20470	ATGRP-5, GRP5, GRP-5, ATGRP5	glycine-rich protein 5, GLYCINE-RICH PROTEIN 5		961.174	0.756189	1.68902	0.0880315	8.58999	8.69787e-18	3.55175e-16
		1014	AT4G01440	UMAMIT31	Usually multiple acids move in and out Transporters 31		299.149	0.756116	1.68894	0.106882	7.07431	1.5019e-12	3.68103e-11
		1015	AT5G02350	no symbol available	no full name available		53.9673	0.755934	1.68872	0.229805	3.28946	0.0010038	0.00542525
		1016	AT3G22235	AthCYSTM8	Cysteine-Rich Transmembrane Module 8		193.988	0.755913	1.6887	0.211195	3.57922	0.000344625	0.00214062
		1017	AT2G01150	RHA2B	RING-H2 finger protein 2B		224.64	0.755909	1.68869	0.128868	5.86577	4.47059e-09	7.01769e-08
		1018	AT2G32280	VCC	VASCULATURE COMPLEXITY AND CONNECTIVITY		128.276	0.754807	1.68741	0.177675	4.24826	2.1544e-05	0.000180437
		1019	AT3G11010	RLP34, AtRLP34	receptor like protein 34		117.659	0.753998	1.68646	0.18492	4.07744	4.55352e-05	0.000352773
		1020	AT1G31770	AtABCG14, ABCG14	ATP-binding cassette G14		1235.35	0.753964	1.68642	0.0807496	9.33706	9.90497e-21	5.19523e-19
		1021	AT2G34020	no symbol available	no full name available		161.501	0.753223	1.68555	0.157344	4.78712	1.69188e-06	1.76323e-05
		1022	AT2G46535	no symbol available	no full name available		291.355	0.752937	1.68522	0.151467	4.97097	6.66178e-07	7.50389e-06
		1023	AT4G02630	no symbol available	no full name available		477.313	0.752684	1.68492	0.108308	6.94945	3.66703e-12	8.48442e-11
		1024	AT1G55120	FRUCT5, AtcwINV3, ATFRUCT5	beta-fructofuranosidase 5, 6-fructan exohydrolase		179.716	0.751877	1.68398	0.139526	5.38878	7.09364e-08	9.35284e-07
		1025	AT2G32960	PFA-DSP2, AtPFA-DSP2	plant and fungi atypical dual-speci&#64257;city phosphatase 2		387.976	0.751157	1.68314	0.114114	6.5825	4.62606e-11	9.27147e-10
		1026	AT3G18900	no symbol available	no full name available		88.5597	0.750465	1.68234	0.1977	3.79599	0.000147056	0.00100913
		1027	AT5G01420	no symbol available	no full name available		45.2021	0.749054	1.68069	0.275091	2.72293	0.00647054	0.0266127
		1028	AT5G02620	ATANK1, ANK1	ankyrin-like1		431.288	0.749016	1.68065	0.113389	6.60571	3.95624e-11	8.03654e-10
		1029	AT3G22830	HSFA6B, AT-HSFA6B	ARABIDOPSIS THALIANA HEAT SHOCK TRANSCRIPTION FACTOR A6B, heat shock transcription factor A6B		41.2332	0.748596	1.68016	0.279566	2.67771	0.00741284	0.0297581
		1030	AT3G10870	MES17, ATMES17	methyl esterase 17, ARABIDOPSIS THALIANA METHYL ESTERASE 17		122.553	0.748214	1.67971	0.15979	4.68249	2.83407e-06	2.81412e-05
		1031	AT3G08570	no symbol available	no full name available		69.2841	0.748193	1.67969	0.212018	3.52892	0.00041726	0.0025308
		1032	AT5G07030	no symbol available	no full name available		2011.97	0.748181	1.67967	0.0870145	8.59836	8.08661e-18	3.31344e-16
		1033	AT3G17120	no symbol available	no full name available		415.873	0.747907	1.67935	0.107719	6.94313	3.83493e-12	8.84728e-11
		1034	AT2G26695	no symbol available	no full name available		276.886	0.747887	1.67933	0.110353	6.77725	1.22485e-11	2.63204e-10
		1035	AT1G14630	no symbol available	no full name available		77.8205	0.747199	1.67853	0.205908	3.62881	0.000284732	0.0018142
		1036	AT5G43380	TOPP6	type one serine/threonine protein phosphatase 6		126.122	0.747072	1.67838	0.225685	3.31024	0.000932156	0.00508275
		1037	AT5G66460	AtMAN7, MAN7	endo-beta-mannase 7		262.212	0.746798	1.67806	0.128743	5.8007	6.60375e-09	1.01339e-07
		1038	AT4G00670	no symbol available	no full name available		223.248	0.745877	1.67699	0.136012	5.48392	4.15998e-08	5.67529e-07
		1039	AT5G48800	no symbol available	no full name available		237.912	0.745151	1.67615	0.127525	5.84316	5.12207e-09	7.97766e-08
		1040	AT5G55930	OPT1, ATOPT1	ARABIDOPSIS THALIANA OLIGOPEPTIDE TRANSPORTER 1, oligopeptide transporter 1		551.091	0.745002	1.67598	0.0965176	7.71881	1.17418e-14	3.61297e-13
		1041	AT1G33260	no symbol available	no full name available		191.692	0.744714	1.67564	0.145103	5.13232	2.86187e-07	3.42481e-06
		1042	AT5G41410	BEL1	BELL 1		466.069	0.744668	1.67559	0.10586	7.03446	2.00039e-12	4.81903e-11
		1043	AT1G14250	no symbol available	no full name available		121.309	0.743828	1.67461	0.153197	4.85536	1.20167e-06	1.27621e-05
		1044	AT2G47860	SETH6	0		199.243	0.743754	1.67453	0.121892	6.10173	1.04927e-09	1.78755e-08
		1045	AT1G51340	MATE	multi-drug and toxic compound extrusion		348.089	0.743716	1.67448	0.0993283	7.48745	7.02245e-14	1.985e-12
		1046	AT1G75780	TUB1	tubulin beta-1 chain		665.081	0.743395	1.67411	0.0850283	8.74291	2.27172e-18	9.68917e-17
		1047	AT4G39800	ATMIPS1, ATIPS1, MIPS1, MI-1-P SYNTHASE	INOSITOL 3-PHOSPHATE SYNTHASE 1, MYO-INOSITOL-1-PHOSPHATE SYNTHASE 1, myo-inositol-1-phosphate synthase 1, D-myo-Inositol 3-Phosphate Synthase 1		4565.52	0.743357	1.67407	0.0540153	13.762	4.31565e-43	7.83683e-41
		1048	AT4G28500	NAC073, SND2, ANAC073	NAC domain containing protein 73, SECONDARY WALL-ASSOCIATED NAC DOMAIN PROTEIN 2		41.6221	0.74295	1.67359	0.279189	2.6611	0.00778848	0.0310198
		1049	AT3G11410	PP2CA, ATPP2CA, AHG3	ABA-HYPERSENSITIVE GERMINATION 3, ARABIDOPSIS THALIANA PROTEIN PHOSPHATASE 2CA, protein phosphatase 2CA		746.603	0.742369	1.67292	0.0869193	8.5409	1.33186e-17	5.35649e-16
		1050	AT3G44260	AtCAF1a, CAF1a	CCR4- associated factor 1a		562.163	0.74116	1.67152	0.135438	5.4723	4.44228e-08	6.03636e-07
		1051	AT1G11080	scpl31	serine carboxypeptidase-like 31		366.495	0.740937	1.67126	0.116994	6.33313	2.40237e-10	4.43302e-09
		1052	AT3G63430	TRM5	TON1 Recruiting Motif 5		82.4881	0.740087	1.67028	0.235616	3.14108	0.00168328	0.00847832
		1053	AT1G68430	no symbol available	no full name available		48.3929	0.73895	1.66896	0.272316	2.71357	0.00665615	0.0272592
		1054	AT3G15357	no symbol available	no full name available		142.48	0.738899	1.6689	0.160445	4.60532	4.11827e-06	3.96286e-05
		1055	AT3G50300	no symbol available	no full name available		207.113	0.73811	1.66799	0.150088	4.91786	8.74941e-07	9.57641e-06
		1056	AT5G45700	no symbol available	no full name available		223.728	0.737968	1.66782	0.157092	4.69767	2.63149e-06	2.63149e-05
		1057	AT2G38995	no symbol available	no full name available		71.921	0.73741	1.66718	0.233991	3.15145	0.00162461	0.00822775
		1058	AT1G16070	AtTLP8, TLP8	tubby like protein 8		94.7261	0.73662	1.66627	0.176959	4.16266	3.14556e-05	0.00025404
		1059	AT4G22490	no symbol available	no full name available		1023.37	0.736575	1.66622	0.230915	3.18981	0.00142367	0.00732305
		1060	AT1G02705	no symbol available	no full name available		64.245	0.735714	1.66522	0.240595	3.05789	0.00222902	0.010783
		1061	AT4G37409	no symbol available	no full name available		79.363	0.735397	1.66486	0.273903	2.68488	0.00725554	0.029227
		1062	AT1G56170	HAP5B, ATHAP5B, NF-YC2	nuclear factor Y, subunit C2		169.79	0.734691	1.66404	0.152545	4.81622	1.46307e-06	1.53545e-05
		1063	AT1G61480	no symbol available	no full name available		45.5272	0.734494	1.66381	0.276043	2.66079	0.00779571	0.0310301
		1064	AT5G13550	SULTR4;1	sulfate transporter 4.1		1084.39	0.734093	1.66335	0.104452	7.02803	2.09476e-12	5.03121e-11
		1065	AT4G10770	OPT7, ATOPT7	oligopeptide transporter 7, ARABIDOPSIS THALIANA OLIGOPEPTIDE TRANSPORTER 7		1172.39	0.732881	1.66195	0.0638648	11.4755	1.75138e-30	1.66589e-28
		1066	AT2G42200	SPL9, AtSPL9	squamosa promoter binding protein-like 9		89.2086	0.732262	1.66124	0.18948	3.86459	0.000111278	0.000787057
		1067	AT1G45010	no symbol available	no full name available		333.601	0.732059	1.66101	0.107827	6.7892	1.12758e-11	2.43936e-10
		1068	AT1G70430	no symbol available	no full name available		79.223	0.730972	1.65976	0.22751	3.21293	0.0013139	0.00683766
		1069	AT3G60900	FLA10	FASCICLIN-like arabinogalactan-protein 10		160.402	0.730781	1.65954	0.161305	4.53044	5.88609e-06	5.48134e-05
		1070	AT4G24780	PLL19	0		2363.67	0.730219	1.65889	0.0766022	9.53261	1.53385e-21	8.53047e-20
		1071	AT3G46270	no symbol available	no full name available		185.135	0.728583	1.65701	0.176701	4.12327	3.73539e-05	0.000296285
		1072	AT1G73370	ATSUS6, SUS6	ARABIDOPSIS THALIANA SUCROSE SYNTHASE 6, sucrose synthase 6		211.086	0.728547	1.65697	0.153243	4.7542	1.99234e-06	2.04349e-05
		1073	AT1G51140	AKS1, CFLAP1, FBH3	AtCFL1 associated protein 1, FLOWERING BHLH 3, ABA-responsive kinase substrate 1		353.586	0.727985	1.65632	0.101166	7.19591	6.20439e-13	1.58044e-11
		1074	AT3G48280	CYP71A25	cytochrome P450, family 71, subfamily A, polypeptide 25		177.45	0.727421	1.65568	0.15545	4.67945	2.87644e-06	2.85382e-05
		1075	AT1G53640	no symbol available	no full name available		99.6621	0.727324	1.65556	0.239768	3.03345	0.00241773	0.0115431
		1076	AT2G42430	ASL18, LBD16	ASYMMETRIC LEAVES2-LIKE 18, lateral organ boundaries-domain 16		36.0451	0.727297	1.65553	0.295348	2.46251	0.0137968	0.0498433
		1077	AT1G80120	no symbol available	no full name available		75.842	0.727244	1.65547	0.231549	3.14078	0.001685	0.00848339
		1078	AT5G11230	UAFT2	UDParabinofuranose transporter 2		434.055	0.726608	1.65474	0.107235	6.77588	1.23651e-11	2.65003e-10
		1079	AT3G07960	PIP5K6	phosphatidylinositol-4-phosphate 5-kinase 6		73.4892	0.726223	1.6543	0.261273	2.77956	0.00544332	0.0229752
		1080	AT3G29030	ATEXPA5, EXPA5, ATEXP5, ATHEXP ALPHA 1.4, EXP5	ARABIDOPSIS THALIANA EXPANSIN A5, expansin A5, EXPANSIN 5, ARABIDOPSIS THALIANA EXPANSIN 5		509.151	0.726171	1.65424	0.0937728	7.74394	9.63834e-15	3.01214e-13
		1081	AT4G14680	APS3, ATPS3	ATP-sulfurylase 3		934.644	0.725729	1.65374	0.0884232	8.20746	2.25925e-16	8.16806e-15
		1082	AT1G63650	EGL1, ATMYC-2, EGL3, AtEGL3	ENHANCER OF GLABRA 3		109.732	0.725221	1.65315	0.202197	3.58671	0.000334882	0.00209148
		1083	AT5G24880	no symbol available	no full name available		38.1534	0.723963	1.65171	0.271484	2.66669	0.00766026	0.0306231
		1084	AT4G09020	ATISA3, ISA3	isoamylase 3		1112.06	0.7239	1.65164	0.10283	7.0398	1.92522e-12	4.64728e-11
		1085	AT5G67620	no symbol available	no full name available		54.3596	0.723631	1.65133	0.277464	2.60802	0.00910683	0.0353679
		1086	AT5G25040	no symbol available	no full name available		476.765	0.723582	1.65128	0.105108	6.8842	5.81131e-12	1.30184e-10
		1087	AT3G24463	no symbol available	no full name available		74.9689	0.722964	1.65057	0.212157	3.40768	0.000655187	0.0037437
		1088	AT1G75710	no symbol available	no full name available		590.059	0.722923	1.65052	0.10744	6.72861	1.71295e-11	3.60804e-10
		1089	AT5G49850	no symbol available	no full name available		144.765	0.722544	1.65009	0.183857	3.92992	8.49755e-05	0.000615738
		1090	AT1G19330	AFR2	SAP30 FUNCTION-RELATED 2		301.323	0.721137	1.64848	0.12711	5.67331	1.40067e-08	2.05471e-07
		1091	AT1G71692	XAL1, AGL12	XAANTAL1, AGAMOUS-like 12		101.331	0.720738	1.64802	0.201801	3.57152	0.000354914	0.00219656
		1092	AT4G16920	no symbol available	no full name available		94.4547	0.719884	1.64705	0.183081	3.93205	8.42229e-05	0.000611765
		1093	AT1G04160	XIB, XI-B, ATXIB, XI-8	myosin XI B, ARABIDOPSIS THALIANA MYOSIN XI B, MYOSIN XI-8, MYOSIN XI B		277.677	0.719512	1.64663	0.124787	5.76592	8.12155e-09	1.229e-07
		1094	AT2G18328	RL4, ATRL4	RAD-like 4		438.158	0.71828	1.64522	0.110867	6.47876	9.24814e-11	1.77342e-09
		1095	AT2G32100	ATOFP16, OFP16	RABIDOPSIS THALIANA OVATE FAMILY PROTEIN 16, ovate family protein 16		410.595	0.717212	1.644	0.0942913	7.60635	2.81945e-14	8.35381e-13
		1096	AT2G38750	AtANN4, ANNAT4	annexin 4		825.651	0.716911	1.64366	0.0789886	9.07613	1.12505e-19	5.4043e-18
		1097	AT2G27990	BLH8, PNF	BEL1-like homeodomain 8, POUND-FOOLISH		62.4608	0.716869	1.64361	0.244252	2.93495	0.00333598	0.0151739
		1098	AT5G13990	ATEXO70C2, EXO70C2	exocyst subunit exo70 family protein C2		87.5585	0.716716	1.64344	0.20278	3.53444	0.000408637	0.00248541
		1099	AT2G17620	CYCB2;1	Cyclin B2;1		64.1342	0.716651	1.64336	0.204595	3.50278	0.000460422	0.00275632
		1100	AT2G22190	TPPE	trehalose-6-phosphate phosphatase E		273.686	0.71652	1.64321	0.123864	5.78472	7.26323e-09	1.10539e-07
		1101	AT1G49560	HHO6	HRS1 HOMOLOG6		167.095	0.714496	1.64091	0.161122	4.43452	9.22793e-06	8.29061e-05
		1102	AT2G20080	TIE2	TCP Interactor containing EAR motif protein 2		44.8311	0.714329	1.64072	0.253582	2.81695	0.00484814	0.0208487
		1103	AT1G23170	no symbol available	no full name available		188.484	0.713855	1.64018	0.161188	4.42872	9.47925e-06	8.48143e-05
		1104	AT1G19840	SAUR53	SMALL AUXIN UPREGULATED RNA 53		61.9419	0.712968	1.63917	0.224858	3.17075	0.00152047	0.00775936
		1105	AT1G49450	AIW2	ABA-induced WD40 repeat 2		92.4605	0.712918	1.63912	0.182306	3.91057	9.20798e-05	0.000661815
		1106	AT4G03610	no symbol available	no full name available		108.719	0.712745	1.63892	0.205208	3.47328	0.000514146	0.00304073
		1107	AT1G24020	MLP423	MLP-like protein 423		3146.76	0.712276	1.63839	0.0951363	7.48691	7.05166e-14	1.99091e-12
		1108	AT2G27010	CYP705A9	cytochrome P450, family 705, subfamily A, polypeptide 9		77.8202	0.712125	1.63822	0.234759	3.03343	0.00241793	0.0115431
		1109	AT4G05020	NDB2	NAD(P)H dehydrogenase B2		805.879	0.711661	1.63769	0.101935	6.9815	2.9204e-12	6.88319e-11
		1110	AT4G04745	no symbol available	no full name available		319.884	0.711198	1.63716	0.137425	5.17516	2.2771e-07	2.7763e-06
		1111	AT2G22500	ATPUMP5, UCP5, DIC1	uncoupling protein 5, DICARBOXYLATE CARRIER 1, PLANT UNCOUPLING MITOCHONDRIAL PROTEIN 5		679.105	0.711196	1.63716	0.127115	5.5949	2.20755e-08	3.14222e-07
		1112	AT5G59845	GASA10	Gibberellic Acid Stimulated Arabidopsis 10		36.2939	0.710998	1.63694	0.278051	2.55708	0.0105556	0.0399522
		1113	AT2G01505	CLE16	CLAVATA3/ESR-RELATED 16		108.769	0.708946	1.63461	0.159901	4.43366	9.26458e-06	8.31419e-05
		1114	AT1G45201	TLL1, ATTLL1	ARABIDOPSIS THALIANA TRIACYLGLYCEROL LIPASE-LIKE 1, triacylglycerol lipase-like 1		7124.08	0.7089	1.63456	0.0676656	10.4765	1.10748e-25	7.62827e-24
		1115	AT5G40570	no symbol available	no full name available		36.2998	0.708523	1.63413	0.281363	2.51819	0.0117961	0.04382
		1116	AT3G58200	no symbol available	no full name available		52.1501	0.706504	1.63185	0.254636	2.77456	0.00552761	0.0232762
		1117	AT5G26260	no symbol available	no full name available		3096.83	0.706412	1.63174	0.123791	5.70648	1.15337e-08	1.71078e-07
		1118	AT1G63930	ROH1A, ROH1	from the Czech 'roh' meaning 'corner'		48.1032	0.706393	1.63172	0.257628	2.74191	0.00610822	0.0253487
		1119	AT3G63440	ATCKX7, ATCKX6, CKX6	cytokinin oxidase/dehydrogenase 6, CYTOKININ OXIDASE 6		151.686	0.706032	1.63131	0.160277	4.40509	1.05741e-05	9.38401e-05
		1120	AT2G36970	no symbol available	no full name available		572.67	0.703329	1.62826	0.105067	6.69413	2.16962e-11	4.51439e-10
		1121	AT4G30560	ATCNGC9, CNGC9	cyclic nucleotide gated channel 9		258.223	0.703144	1.62805	0.115137	6.10702	1.01506e-09	1.7342e-08
		1122	AT4G21270	KATA, KATAP, ATK1	KINESIN-LIKE PROTEIN IN ARABIDOPSIS THALIANA A, KINESIN-LIKE PROTEIN IN ARABIDOPSIS THALIANA A PROTEIN, kinesin 1		315.758	0.702481	1.6273	0.142081	4.94422	7.6451e-07	8.50362e-06
		1123	AT1G10750	no symbol available	no full name available		99.6469	0.701259	1.62592	0.235035	2.98364	0.00284841	0.0132627
		1124	AT5G13420	GSM2, TRA2	Glc-hypersensitive mutant 2, transaldolase 2		5594.28	0.700066	1.62458	0.0708159	9.88572	4.80104e-23	2.90608e-21
		1125	AT3G50870	GATA18, MNP, AtGATA18, HAN	GATA TRANSCRIPTION FACTOR 18, MONOPOLE, HANABA TANARU		43.2903	0.699803	1.62428	0.272229	2.57064	0.0101512	0.038725
		1126	AT1G73500	MKK9, ATMKK9	MAP kinase kinase 9		1107.87	0.699325	1.62375	0.0996451	7.01816	2.24814e-12	5.37804e-11
		1127	AT1G80900	MGT1, MRS2-10, ATMGT1	MAGNESIUM TRANSPORTER 1, magnesium transporter 1		158.546	0.698658	1.62299	0.187697	3.72227	0.000197437	0.0013106
		1128	AT5G14690	no symbol available	no full name available		81.2951	0.698063	1.62233	0.193726	3.60336	0.000314136	0.00197582
		1129	AT5G38550	no symbol available	no full name available		145.732	0.697545	1.62174	0.181931	3.83412	0.000126014	0.000878581
		1130	AT2G41180	SIB2	sigma factor binding protein 2		404.829	0.697322	1.62149	0.109574	6.36395	1.96636e-10	3.66799e-09
		1131	AT4G24580	REN1	ROP1 ENHANCER 1		74.0357	0.696353	1.6204	0.198826	3.50232	0.000461223	0.00276043
		1132	AT4G11211	no symbol available	no full name available		365.539	0.695324	1.61925	0.0998254	6.9654	3.27475e-12	7.62095e-11
		1133	AT5G67200	no symbol available	no full name available		262.188	0.694753	1.61861	0.136815	5.07803	3.81364e-07	4.46788e-06
		1134	AT5G66280	GMD1	GDP-D-mannose 4,6-dehydratase 1		275.893	0.694113	1.61789	0.128654	5.39518	6.84557e-08	9.03569e-07
		1135	AT1G53470	MSL4	mechanosensitive channel of small conductance-like 4		189.169	0.694026	1.61779	0.157031	4.41967	9.88517e-06	8.82158e-05
		1136	AT2G24645	no symbol available	no full name available		123.032	0.693516	1.61722	0.176209	3.93575	8.29361e-05	0.000603537
		1137	AT4G29920	AtHSPR, SMXL4	SMAX1-like 4, Arabidopsis thaliana heat shock protein-related		149.99	0.691783	1.61528	0.159398	4.33998	1.42499e-05	0.000123355
		1138	AT4G36230	no symbol available	no full name available		61.9447	0.691722	1.61521	0.239328	2.89027	0.00384905	0.0171682
		1139	AT4G30960	ATCIPK6, CIPK6, SNRK3.14, SIP3	SNF1-RELATED PROTEIN KINASE 3.14, SOS3-interacting protein 3, CBL-INTERACTING PROTEIN KINASE 6		7609.34	0.69136	1.6148	0.0605595	11.4162	3.47018e-30	3.18699e-28
		1140	AT4G18270	ATTRANS11, TRANS11	ARABIDOPSIS THALIANA TRANSLOCASE 11, translocase 11		135.82	0.691316	1.61476	0.150234	4.6016	4.19256e-06	4.021e-05
		1141	AT5G28490	OBO2, LSH1	LIGHT-DEPENDENT SHORT HYPOCOTYLS 1, ORGAN BOUNDARY 2		79.0445	0.690481	1.61382	0.253201	2.727	0.00639122	0.0263271
		1142	AT1G01900	ATSBT1.1, SBTI1.1	0		213.258	0.690448	1.61378	0.132482	5.21163	1.87184e-07	2.31159e-06
		1143	AT2G22970	SCPL11	serine carboxypeptidase-like 11		453.071	0.689955	1.61323	0.100811	6.84407	7.69739e-12	1.70523e-10
		1144	AT3G26445	no symbol available	no full name available		51.405	0.688732	1.61187	0.261912	2.62963	0.00854766	0.0335716
		1145	AT1G05835	no symbol available	no full name available		195.199	0.687924	1.61096	0.161778	4.25226	2.11627e-05	0.000177554
		1146	AT2G36650	no symbol available	no full name available		57.8188	0.686914	1.60984	0.247896	2.77098	0.0055888	0.0234982
		1147	AT2G38760	ANNAT3, ANN3, AtANN3	ANNEXIN 3, annexin 3		239.005	0.686806	1.60972	0.121233	5.66519	1.4686e-08	2.14648e-07
		1148	AT1G32450	NRT1.5, AtNPF7.3, NPF7.3	NRT1/ PTR family 7.3, nitrate transporter 1.5		4648.71	0.686615	1.6095	0.0830944	8.26308	1.41966e-16	5.23526e-15
		1149	AT2G24390	no symbol available	no full name available		279.957	0.686543	1.60942	0.136446	5.03159	4.86428e-07	5.60561e-06
		1150	AT4G32980	ATH1	homeobox gene 1		806.904	0.686093	1.60892	0.109566	6.26191	3.80283e-10	6.83312e-09
		1151	AT4G22520	no symbol available	no full name available		574.904	0.685891	1.6087	0.153026	4.48219	7.38799e-06	6.75144e-05
		1152	AT1G45229	no symbol available	no full name available		53.1778	0.685714	1.6085	0.249071	2.75309	0.00590355	0.0246315
		1153	AT1G19570	ATDHAR1, DHAR1, DHAR5	DEHYDROASCORBATE REDUCTASE 5, dehydroascorbate reductase		4768.91	0.685645	1.60842	0.0869754	7.88321	3.19071e-15	1.03075e-13
		1154	AT3G26460	no symbol available	no full name available		370.861	0.684653	1.60732	0.158845	4.3102	1.63107e-05	0.000139432
		1155	AT5G11100	SYTD, SYT4, ATSYTD, NTMC2TYPE2.2, NTMC2T2.2	synaptotagmin 4		133.741	0.684448	1.60709	0.180294	3.79628	0.000146883	0.00100824
		1156	AT1G56630	no symbol available	no full name available		77.9566	0.684435	1.60707	0.215966	3.16918	0.00152871	0.00779642
		1157	AT4G27440	PORB	protochlorophyllide oxidoreductase B		12831.2	0.68427	1.60689	0.0801657	8.5357	1.39309e-17	5.59337e-16
		1158	AT1G55210	no symbol available	no full name available		1394.1	0.683983	1.60657	0.0886204	7.71812	1.18062e-14	3.62812e-13
		1159	AT5G24380	YSL2, ATYSL2	YELLOW STRIPE like 2, YELLOW STRIPE LIKE 2		1252.51	0.683395	1.60591	0.0715892	9.54606	1.34721e-21	7.52742e-20
		1160	AT3G05727	DEG28	0		2027.18	0.683158	1.60565	0.230447	2.96449	0.00303183	0.0139783
		1161	AT5G52540	no symbol available	no full name available		896.357	0.681529	1.60384	0.0813119	8.38167	5.2182e-17	2.00449e-15
		1162	AT1G74010	no symbol available	no full name available		75.191	0.680783	1.60301	0.24908	2.7332	0.00627229	0.0259219
		1163	AT3G06035	no symbol available	no full name available		512.893	0.680412	1.6026	0.0880816	7.72479	1.12041e-14	3.46979e-13
		1164	AT3G14550	GFPPS2, AtGFPPS2, GGPS3	geranylgeranyl pyrophosphate synthase 3, geranyl-farnesyl pyrophosphate synthase 2		81.0321	0.680221	1.60239	0.210534	3.23093	0.0012339	0.00648258
		1165	AT3G04030	MYR2	0		95.5394	0.679994	1.60213	0.213056	3.19162	0.00141479	0.00728831
		1166	AT1G48260	CIPK17, SnRK3.21	SNF1-RELATED PROTEIN KINASE 3.21, CBL-interacting protein kinase 17		156.952	0.679988	1.60213	0.150776	4.50992	6.48529e-06	5.99277e-05
		1167	AT4G21650	SBT3.13	subtilase 3.13		169.873	0.679424	1.6015	0.142516	4.76736	1.86652e-06	1.92515e-05
		1168	AT1G48330	no symbol available	no full name available		95.2539	0.679285	1.60135	0.208573	3.25682	0.00112667	0.00600063
		1169	AT1G62320	no symbol available	no full name available		64.2852	0.679084	1.60112	0.255452	2.65837	0.00785207	0.0312285
		1170	AT1G20823	AtATL80, ATL80	Arabidopsis TÃ³xicos en Levadura 80		173.883	0.67861	1.6006	0.142757	4.75362	1.99809e-06	2.04764e-05
		1171	AT5G06845	#N/A	#N/A		98.6158	0.678355	1.60031	0.185286	3.66113	0.000251103	0.00162192
		1172	AT2G28790	no symbol available	no full name available		609.34	0.677934	1.59985	0.158052	4.2893	1.79241e-05	0.000152463
		1173	AT5G12970	MCTP5	multiple C2 domain and transmembrane region protein 5		114.813	0.676902	1.5987	0.175244	3.86262	0.000112176	0.000792239
		1174	AT1G65310	XTH17, ATXTH17	XYLOGLUCAN ENDOTRANSGLUCOSYLASE/HYDROLASE 17, xyloglucan endotransglucosylase/hydrolase 17		362.405	0.675988	1.59769	0.126774	5.33223	9.70142e-08	1.25428e-06
		1175	AT5G11550	no symbol available	no full name available		561.608	0.675849	1.59754	0.119914	5.63613	1.73919e-08	2.52198e-07
		1176	AT2G32510	MAPKKK17	mitogen-activated protein kinase kinase kinase 17		68.9898	0.67518	1.5968	0.22437	3.00923	0.00261911	0.0123583
		1177	AT1G76790	IGMT5	indole glucosinolate O-methyltransferase 5		1704.23	0.674452	1.59599	0.0890607	7.57295	3.64849e-14	1.06005e-12
		1178	AT3G28455	CLE25	CLAVATA3/ESR-RELATED 25		94.7237	0.674057	1.59555	0.227356	2.96477	0.00302913	0.0139739
		1179	AT1G55265	no symbol available	no full name available		236.766	0.673	1.59439	0.130202	5.1689	2.35473e-07	2.86512e-06
		1180	AT2G05632	no symbol available	no full name available		218.879	0.672907	1.59428	0.171294	3.92837	8.55233e-05	0.00061896
		1181	AT3G25710	BHLH32, TMO5, ATAIG1	basic helix-loop-helix 32, TARGET OF MONOPTEROS 5		338.848	0.672798	1.59416	0.0964228	6.97758	3.00302e-12	7.05019e-11
		1182	AT5G47510	no symbol available	no full name available		72.0626	0.672736	1.59409	0.242629	2.77269	0.00555945	0.0233913
		1183	AT4G23000	no symbol available	no full name available		114.965	0.672293	1.5936	0.203468	3.30417	0.000952587	0.00517532
		1184	AT3G22790	NET1A	Networked 1A		817.628	0.671542	1.59277	0.112792	5.9538	2.61986e-09	4.23453e-08
		1185	AT5G45970	ARAC2, ATRAC2, ROP7, ATROP7, RAC2	Arabidopsis RAC-like 2, RHO-RELATED PROTEIN FROM PLANTS 7, ARABIDOPSIS THALIANA RAC 2, RAC-like 2		46.8543	0.670656	1.5918	0.244909	2.73839	0.00617405	0.0255732
		1186	AT2G39420	MAGL8	0		437.321	0.67033	1.59144	0.114297	5.8648	4.49678e-09	7.05418e-08
		1187	AT5G48880	PKT2, PKT1, KAT5	3-KETO-ACYL-COENZYME A THIOLASE 5, peroxisomal 3-keto-acyl-CoA thiolase 2, PEROXISOMAL-3-KETO-ACYL-COA THIOLASE 1		1916.78	0.669815	1.59087	0.107693	6.21965	4.98263e-10	8.8404e-09
		1188	AT2G29440	GST24, ATGSTU6, GSTU6	glutathione S-transferase tau 6, GLUTATHIONE S-TRANSFERASE 24		134.231	0.668887	1.58985	0.156061	4.28605	1.81874e-05	0.000154429
		1189	AT4G18360	GOX3	glycolate oxidase 3		688.392	0.668044	1.58892	0.104129	6.41552	1.4034e-10	2.6467e-09
		1190	AT1G46264	AT-HSFB4, HSFB4, SCZ	SCHIZORIZA, heat shock transcription factor B4		169.397	0.667366	1.58817	0.143462	4.65186	3.28962e-06	3.23165e-05
		1191	AT4G28650	PXL2, MIK1	PXY-like2, MDIS1-INTERACTING RECEPTOR LIKE KINASE1		150.067	0.667246	1.58804	0.171774	3.88444	0.000102567	0.000729536
		1192	AT3G13175	PRCE1	PSI-INTERACTING ROOT-CELL ENRICHED 1		97.3178	0.666398	1.58711	0.198018	3.36534	0.000764485	0.00428347
		1193	AT2G06050	OPR3, DDE1, AtOPR3	DELAYED DEHISCENCE 1, oxophytodienoate-reductase 3		721.332	0.666256	1.58695	0.0985279	6.76211	1.35999e-11	2.89255e-10
		1194	AT5G50990	no symbol available	no full name available		70.6237	0.666207	1.5869	0.221038	3.01399	0.00257838	0.0121958
		1195	AT1G01600	CYP86A4	cytochrome P450, family 86, subfamily A, polypeptide 4		386.782	0.664419	1.58493	0.142848	4.65123	3.29953e-06	3.24006e-05
		1196	AT5G11510	AtMYB3R4, MYB3R-4	myb domain protein 3r-4, myb domain protein 3R4		294.51	0.664021	1.58449	0.141737	4.68489	2.80111e-06	2.786e-05
		1197	AT1G62180	APSR, PRH43, PRH, ATAPR2, 2-Apr	ADENOSINE-5'-PHOSPHOSULFATE REDUCTASE, 3'-PHOSPHOADENOSINE-5'-PHOSPHOSULFATE (PAPS) REDUCTASE HOMOLOG 43, 5'adenylylphosphosulfate reductase 2		8862.29	0.662934	1.5833	0.0750505	8.83318	1.01745e-18	4.54156e-17
		1198	AT4G04750	IF1	Mitochondrial F1F0-ATP synthase inhibitor factor 1		396.937	0.662817	1.58317	0.138122	4.79879	1.59627e-06	1.66867e-05
		1199	AT5G02890	no symbol available	no full name available		395.999	0.662605	1.58294	0.101532	6.52608	6.75139e-11	1.32323e-09
		1200	AT5G26310	UGT72E3	0		110.494	0.662353	1.58266	0.187679	3.52917	0.000416858	0.00253035
		1201	AT5G40730	ATAGP24, AGP24	arabinogalactan protein 24, ARABIDOPSIS THALIANA ARABINOGALACTAN PROTEIN 24		642.663	0.661969	1.58224	0.114939	5.75929	8.44703e-09	1.27224e-07
		1202	AT1G22370	AtUGT85A5, UGT85A5	UDP-glucosyl transferase 85A5		207.303	0.661477	1.5817	0.182968	3.61527	0.00030004	0.00189912
		1203	AT4G22513	no symbol available	no full name available		1593.47	0.661166	1.58136	0.137282	4.81612	1.46373e-06	1.53548e-05
		1204	AT2G12646	PLATZ7, RITF1	RGF1-INDUCIBLE TRANSCRIPTION FACTOR 1		54.6241	0.660831	1.58099	0.249215	2.65165	0.00801001	0.0317303
		1205	AT5G50740	AtHMP52	HEAVY METAL ASSOCIATED PROTEIN 52		513.571	0.660214	1.58032	0.146682	4.501	6.76333e-06	6.22091e-05
		1206	AT5G43990	SUVR2, SDG18	SET DOMAIN PROTEIN 18		195.635	0.659988	1.58007	0.1384	4.7687	1.8542e-06	1.91409e-05
		1207	AT5G42500	no symbol available	no full name available		165.705	0.659659	1.57971	0.184498	3.57543	0.000349657	0.0021685
		1208	AT1G07490	RTFL3, DVL9	DEVIL 9, ROTUNDIFOLIA like 3		41.5124	0.658846	1.57882	0.251337	2.62137	0.00875773	0.0342117
		1209	AT4G29150	IQD25	IQ-domain 25		47.0175	0.658055	1.57795	0.258151	2.54911	0.0107998	0.0407096
		1210	AT3G02930	no symbol available	no full name available		248.835	0.657833	1.57771	0.188226	3.49491	0.000474213	0.00282899
		1211	AT4G17260	no symbol available	no full name available		410.019	0.657235	1.57706	0.103899	6.32574	2.52029e-10	4.63277e-09
		1212	AT5G10530	LecRK-IX.1	L-type lectin receptor kinase IX.1		72.1727	0.657226	1.57705	0.193901	3.38949	0.000700237	0.00396448
		1213	AT4G02850	DAAR1, DEG20	D-amino acid racemase1		292.067	0.656667	1.57644	0.139924	4.69304	2.69175e-06	2.68615e-05
		1214	AT1G52400	BGL1, ATBG1, BGLU18	A. THALIANA BETA-GLUCOSIDASE 1, BETA-GLUCOSIDASE HOMOLOG 1, beta glucosidase 18		2092.75	0.656492	1.57624	0.118704	5.53049	3.1934e-08	4.4323e-07
		1215	AT1G73870	COL7, BBX16	CONSTANS-LIKE 7, B-box domain protein 16		564.038	0.656412	1.57616	0.0968562	6.77718	1.22543e-11	2.63204e-10
		1216	AT2G39310	JAL22	jacalin-related lectin 22		4984.13	0.656379	1.57612	0.0828823	7.91941	2.38634e-15	7.87886e-14
		1217	AT1G21270	WAK2	wall-associated kinase 2		605.862	0.654273	1.57382	0.128388	5.09605	3.46821e-07	4.09522e-06
		1218	AT1G58280	no symbol available	no full name available		376.588	0.653895	1.57341	0.137657	4.75016	2.03258e-06	2.08031e-05
		1219	AT2G38430	no symbol available	no full name available		69.9844	0.653577	1.57306	0.230585	2.83443	0.00459071	0.0199419
		1220	AT1G51170	UCN, AGC2-3	AGC2 kinase 3, UNICORN		246.316	0.653369	1.57284	0.117081	5.58049	2.39835e-08	3.39366e-07
		1221	AT4G30650	no symbol available	no full name available		926.397	0.652225	1.57159	0.106497	6.12437	9.10408e-10	1.56658e-08
		1222	AT5G63530	ATFP3, AtHMP54, FP3	farnesylated protein 3, ARABIDOPSIS THALIANA FARNESYLATED PROTEIN 3, HEAVY METAL ASSOCIATED PROTEIN 54		1665.89	0.651089	1.57035	0.0859689	7.57353	3.63209e-14	1.05657e-12
		1223	AT1G78000	SULTR1;2, SEL1	sulfate transporter 1;2, SELENATE RESISTANT 1		2626.77	0.650408	1.56961	0.0834107	7.79766	6.30653e-15	2.01021e-13
		1224	AT4G18290	KAT2	potassium channel in Arabidopsis thaliana 2		271.634	0.650321	1.56952	0.144938	4.48689	7.22708e-06	6.61447e-05
		1225	AT5G17520	RCP1, MEX1	MALTOSE EXCESS 1, ROOT CAP 1		453.715	0.650177	1.56936	0.11453	5.67694	1.37126e-08	2.0128e-07
		1226	AT3G07390	AIR12	Auxin-Induced in Root cultures 12		874.795	0.65015	1.56933	0.0912109	7.12799	1.01845e-12	2.55508e-11
		1227	AT4G35160	ASMT1, ASMT	N-acetylserotonin O-methyltransferase		543.027	0.650096	1.56927	0.137577	4.72531	2.29762e-06	2.32478e-05
		1228	AT4G15393	CYP702A5	cytochrome P450, family 702, subfamily A, polypeptide 5		231.511	0.650055	1.56923	0.146449	4.43877	9.04755e-06	8.15111e-05
		1229	AT4G06701	#N/A	#N/A		99.795	0.65003	1.5692	0.189528	3.42974	0.000604168	0.00348793
		1230	AT3G46900	COPT2	copper transporter 2		453.712	0.65002	1.56919	0.117354	5.53895	3.04291e-08	4.23814e-07
		1231	AT5G47500	PME5	pectin methylesterase 5		1723.97	0.649865	1.56902	0.195092	3.33107	0.000865129	0.00476497
		1232	AT4G01480	PPa5, AtPPa5	pyrophosphorylase 5		992.614	0.649816	1.56897	0.103894	6.25459	3.98568e-10	7.1456e-09
		1233	AT1G70830	MLP28	MLP-like protein 28		6184.11	0.64949	1.56861	0.091317	7.11247	1.13985e-12	2.84311e-11
		1234	AT3G57010	no symbol available	no full name available		692.829	0.649329	1.56844	0.0893659	7.26596	3.70393e-13	9.69249e-12
		1235	AT3G49750	RLP44, AtRLP44	receptor like protein 44		116.846	0.649237	1.56834	0.208167	3.11883	0.00181568	0.00904444
		1236	AT4G10955	PRLIP9	0		249.776	0.648889	1.56796	0.127187	5.10187	3.36316e-07	3.98492e-06
		1237	AT3G44320	NIT3, AtNIT3	NITRILASE 3, nitrilase 3		888.426	0.648679	1.56773	0.0914369	7.09428	1.30028e-12	3.22314e-11
		1238	AT4G20240	CYP71A27	cytochrome P450, family 71, subfamily A, polypeptide 27		315.66	0.648566	1.56761	0.152369	4.25655	2.07604e-05	0.000174361
		1239	AT1G62560	FMO GS-OX3	flavin-monooxygenase glucosinolate S-oxygenase 3		523.815	0.647752	1.56672	0.104274	6.21199	5.23174e-10	9.24814e-09
		1240	AT4G00880	SAUR31	SMALL AUXIN UPREGULATED RNA 31		347.936	0.647671	1.56664	0.119636	5.41369	6.17399e-08	8.20347e-07
		1241	AT1G21810	VETH2	vesicle tethering 2		113.467	0.647595	1.56656	0.191204	3.38693	0.000706797	0.00399574
		1242	AT1G48600	AtPMT2, AtPMEAMT, PMEAMT	phosphoethanolamine N-methyltransferase, Phosphoethanolamine methyltransferase2		7459.08	0.647419	1.56636	0.0563658	11.486	1.55088e-30	1.48699e-28
		1243	AT5G52450	no symbol available	no full name available		710.79	0.64712	1.56604	0.0794617	8.1438	3.83076e-16	1.35633e-14
		1244	AT2G35340	MEE29	maternal effect embryo arrest 29		135.627	0.646506	1.56537	0.163901	3.94449	7.99709e-05	0.000585135
		1245	AT5G49800	no symbol available	no full name available		105.416	0.644781	1.5635	0.175605	3.67176	0.000240882	0.00156433
		1246	AT1G77400	no symbol available	no full name available		181.302	0.644724	1.56344	0.153038	4.21284	2.52179e-05	0.000208653
		1247	AT4G30530	GGP1	gamma-glutamyl peptidase 1		3733.82	0.644636	1.56334	0.0719831	8.95538	3.38567e-19	1.55767e-17
		1248	AT5G12330	LRP1	LATERAL ROOT PRIMORDIUM 1		80.1408	0.644523	1.56322	0.189518	3.40086	0.000671741	0.00382461
		1249	AT3G50640	no symbol available	no full name available		115.766	0.644344	1.56303	0.237741	2.71028	0.00672272	0.0274708
		1250	AT3G61990	OMTF3	O-MTase family 3 protein		895.994	0.644229	1.5629	0.0978447	6.5842	4.57342e-11	9.189e-10
		1251	AT3G61760	ADL1B, DL1B	DYNAMIN-like 1B		78.6399	0.64414	1.56281	0.252645	2.54958	0.0107852	0.0406607
		1252	AT2G38740	Sgpp	broad-range sugar phosphate phosphatase		723.06	0.643916	1.56256	0.0833931	7.72145	1.15012e-14	3.55264e-13
		1253	AT5G43150	no symbol available	no full name available		677.446	0.641852	1.56033	0.122876	5.22358	1.75498e-07	2.17963e-06
		1254	AT3G25760	AOC1, ERD12	early-responsive to dehydration 12, allene oxide cyclase 1		610.212	0.640829	1.55922	0.128498	4.98705	6.13072e-07	6.96132e-06
		1255	AT2G22560	NET2D	Networked 2D		193.48	0.639969	1.5583	0.12588	5.08395	3.69674e-07	4.34154e-06
		1256	AT1G15760	no symbol available	no full name available		56.8545	0.639948	1.55827	0.230346	2.77821	0.00546599	0.0230587
		1257	AT2G21050	LAX2	like AUXIN RESISTANT 2		410.715	0.639559	1.55785	0.113538	5.63297	1.77131e-08	2.56485e-07
		1258	AT1G24430	no symbol available	no full name available		88.8328	0.639446	1.55773	0.210256	3.04127	0.00235582	0.0112803
		1259	AT2G16570	ASE1, ATASE, ATASE1	GLN phosphoribosyl pyrophosphate amidotransferase 1		136.955	0.638378	1.55658	0.178241	3.58155	0.000341559	0.00212488
		1260	AT5G65160	TPR14	tetratricopeptide repeat 14		122.488	0.637939	1.5561	0.201607	3.16426	0.00155477	0.00790746
		1261	AT1G63420	no symbol available	no full name available		328.827	0.637811	1.55597	0.109131	5.84443	5.08301e-09	7.92712e-08
		1262	AT5G49100	no symbol available	no full name available		545.803	0.637777	1.55593	0.0887525	7.18603	6.67047e-13	1.69376e-11
		1263	AT3G28550	EXT16	extensin 16		930.225	0.636861	1.55494	0.212638	2.99504	0.00274406	0.0128442
		1264	AT5G64770	GLV2, RGF9, CLEL 9	root meristem growth factor 9, GOLVEN 2, CLE-like 9		1076.9	0.636805	1.55488	0.088337	7.20881	5.64436e-13	1.44546e-11
		1265	AT3G45680	NPF2.3	0		139.833	0.636354	1.5544	0.167481	3.79956	0.000144954	0.000996714
		1266	AT1G45130	AtBGAL5, BGAL5	beta-galactosidase 5		1115.34	0.636107	1.55413	0.085122	7.47289	7.84535e-14	2.19945e-12
		1267	AT5G61290	no symbol available	no full name available		186.234	0.635965	1.55398	0.161111	3.94737	7.90138e-05	0.000578839
		1268	AT2G04450	ATNUDX6, NUDX6, ATNUDT6, NUDT6	Arabidopsis thaliana nucleoside diphosphate linked to some moiety X 6, nudix hydrolase homolog 6, nucleoside diphosphates linked to some moiety X 6		66.7042	0.635737	1.55373	0.208831	3.04427	0.00233245	0.0111885
		1269	AT1G64370	PARCL	Phloem associated RNA Chaperone-like		5097.94	0.635702	1.55369	0.0744064	8.54364	1.30062e-17	5.23966e-16
		1270	AT3G55760	LESV	LIKE EARLY STARVATION		553.626	0.635269	1.55323	0.134874	4.7101	2.47596e-06	2.48633e-05
		1271	AT1G01070	UMAMIT28	Usually multiple acids move in and out Transporters 28		183.596	0.635206	1.55316	0.173441	3.66239	0.000249877	0.00161487
		1272	AT3G52540	OFP18, ATOFP18	ovate family protein 18, ARABIDOPSIS THALIANA OVATE FAMILY PROTEIN 18		60.7702	0.635081	1.55302	0.225941	2.81083	0.00494142	0.0211851
		1273	AT5G54660	no symbol available	no full name available		259.169	0.634779	1.5527	0.126679	5.01092	5.417e-07	6.2038e-06
		1274	AT1G76530	PILS4	PIN-LIKES 4		84.9405	0.634407	1.5523	0.201825	3.14335	0.00167023	0.00841789
		1275	AT1G54575	no symbol available	no full name available		285.508	0.634406	1.5523	0.149889	4.2325	2.3111e-05	0.000192284
		1276	AT5G58010	DROP3, LRL3	DEFECTIVE REGION OF POLLEN 3, LJRHL1-like 3		77.4582	0.63425	1.55213	0.240331	2.63907	0.00831327	0.0327549
		1277	AT1G12845	no symbol available	no full name available		195.139	0.634068	1.55193	0.15873	3.99463	6.47945e-05	0.000484594
		1278	AT1G79460	KS, GA2, KS1, ATKS, ATKS1	GA REQUIRING 2, ENT-KAURENE SYNTHASE 1, ARABIDOPSIS THALIANA ENT-KAURENE SYNTHASE 1, ARABIDOPSIS THALIANA ENT-KAURENE SYNTHASE		189.776	0.63352	1.55135	0.169643	3.73443	0.000188144	0.00125622
		1279	AT3G15020	mMDH2	mitochondrial malate dehydrogenase 2		890.922	0.632888	1.55067	0.102575	6.17001	6.82849e-10	1.19126e-08
		1280	AT2G22830	SQE2	squalene epoxidase 2		171.744	0.632706	1.55047	0.211386	2.99312	0.00276138	0.0129101
		1281	AT5G49500	no symbol available	no full name available		128.597	0.632611	1.55037	0.149336	4.23615	2.27383e-05	0.000189381
		1282	AT2G42365	#N/A	#N/A		71.3343	0.632237	1.54997	0.205598	3.07511	0.00210422	0.0102475
		1283	AT3G51740	IMK2	inflorescence meristem receptor-like kinase 2		681.394	0.631961	1.54967	0.130201	4.85372	1.21164e-06	1.28566e-05
		1284	AT2G45290	TKL2	transketolase 2		1053.64	0.631783	1.54948	0.0815978	7.74265	9.73679e-15	3.03894e-13
		1285	AT5G53990	no symbol available	no full name available		112.274	0.63171	1.5494	0.174077	3.62892	0.000284609	0.0018139
		1286	AT4G32000	no symbol available	no full name available		92.2779	0.631253	1.54891	0.216108	2.92101	0.00348903	0.0157826
		1287	AT5G24310	ABIL3	ABL interactor-like protein 3		164.096	0.630808	1.54843	0.170912	3.69083	0.000223519	0.00146068
		1288	AT5G53090	no symbol available	no full name available		111.311	0.630722	1.54834	0.180604	3.49229	0.000478897	0.00285126
		1289	AT3G52370	FLA15	FASCICLIN-like arabinogalactan protein 15 precursor		616.236	0.630548	1.54815	0.0997306	6.32251	2.57345e-10	4.72687e-09
		1290	AT5G58390	no symbol available	no full name available		310.292	0.630448	1.54805	0.122234	5.15773	2.49968e-07	3.03072e-06
		1291	AT1G14520	MIOX1	myo-inositol oxygenase 1		147.15	0.630364	1.54796	0.173134	3.6409	0.000271686	0.00174266
		1292	AT2G35350	PLL1	poltergeist like 1		171.419	0.629969	1.54753	0.139951	4.50135	6.75216e-06	6.21519e-05
		1293	AT1G13480	no symbol available	no full name available		103.376	0.629755	1.5473	0.18261	3.44864	0.000563424	0.00329062
		1294	AT3G20150	no symbol available	no full name available		471.033	0.6292	1.54671	0.152829	4.11701	3.83815e-05	0.000303431
		1295	AT5G06610	BDR1	Boundary of ROP domain1		198.8	0.628967	1.54646	0.189808	3.3137	0.000920693	0.00502711
		1296	AT1G72870	TN5	TIR-NBS5		63.8022	0.628604	1.54607	0.24445	2.57151	0.0101257	0.0386425
		1297	AT4G19810	ChiC	class V chitinase		435.726	0.628575	1.54604	0.112542	5.58524	2.33381e-08	3.30819e-07
		1298	AT2G43800	FH2	Formin 2, formin homology 2		706.481	0.627856	1.54527	0.0975773	6.43445	1.2392e-10	2.3481e-09
		1299	AT1G62570	FMO GS-OX4	flavin-monooxygenase glucosinolate S-oxygenase 4		1024.93	0.627262	1.54463	0.13032	4.81324	1.48506e-06	1.55717e-05
		1300	AT2G22900	MAGT1, MUCI10	MANNAN &#945;151 GALACTOSYL TRANSFERASE1, MUCILAGE-RELATED10		438.765	0.627183	1.54455	0.110613	5.67005	1.42757e-08	2.09161e-07
		1301	AT1G15125	no symbol available	no full name available		1176.89	0.62713	1.54449	0.107455	5.83618	5.34107e-09	8.30794e-08
		1302	AT4G30020	no symbol available	no full name available		1376.04	0.626093	1.54338	0.101913	6.14339	8.07807e-10	1.39806e-08
		1303	AT1G67940	AtSTAR1, NAP3, ATNAP3, ABCI17	ARABIDOPSIS THALIANA NON-INTRINSIC ABC PROTEIN 3, non-intrinsic ABC protein 3, ATP-binding cassette I17		477.514	0.625648	1.5429	0.116191	5.38463	7.25927e-08	9.55021e-07
		1304	AT4G34790	SAUR3, DEG4	SMALL AUXIN UPREGULATED RNA 3		57.3091	0.625594	1.54285	0.23975	2.60936	0.00907114	0.035275
		1305	AT2G43010	SRL2, AtPIF4, PIF4	phytochrome interacting factor 4		593.578	0.625285	1.54252	0.11417	5.47681	4.33069e-08	5.89475e-07
		1306	AT2G42960	no symbol available	no full name available		181.501	0.625097	1.54231	0.145734	4.2893	1.79236e-05	0.000152463
		1307	AT5G59320	LTP3	lipid transfer protein 3		69.4576	0.625087	1.5423	0.252677	2.47385	0.0133664	0.0485297
		1308	AT2G24610	CNGC14, ATCNGC14	cyclic nucleotide-gated channel 14		91.1332	0.62328	1.54037	0.186532	3.34141	0.00083355	0.00461223
		1309	AT5G35940	no symbol available	no full name available		84.3695	0.623105	1.54019	0.20378	3.05773	0.00223018	0.0107842
		1310	AT5G05790	no symbol available	no full name available		249.999	0.621993	1.539	0.135157	4.602	4.18444e-06	4.01526e-05
		1311	AT1G60989	SCRL7	SCR-like 7		324.271	0.620537	1.53745	0.150358	4.12707	3.6742e-05	0.000292027
		1312	AT3G04290	LTL1, ATLTL1	Li-tolerant lipase 1		2113.16	0.620401	1.5373	0.0922528	6.725	1.75588e-11	3.69197e-10
		1313	AT4G13210	no symbol available	no full name available		58.7823	0.61941	1.53625	0.225157	2.75101	0.00594119	0.0247627
		1314	AT1G60590	no symbol available	no full name available		296.115	0.619221	1.53605	0.112761	5.49146	3.98618e-08	5.4537e-07
		1315	AT2G46140	LEA27	late embryogenesis abundant 27		286.875	0.618639	1.53543	0.153672	4.02571	5.68027e-05	0.000431967
		1316	AT5G53486	no symbol available	no full name available		77.1746	0.618452	1.53523	0.213762	2.89319	0.00381355	0.0170225
		1317	AT2G20570	ATGLK1, GLK1, GPRI1	GBF's pro-rich region-interacting factor 1, ARABIDOPSIS GOLDEN2-LIKE 1, GOLDEN2-LIKE 1		2586.19	0.617137	1.53383	0.0612238	10.08	6.77177e-24	4.22706e-22
		1318	AT5G58700	ATPLC4, PLC4	phosphatidylinositol-specific phospholipase C4		320.35	0.616951	1.53363	0.107448	5.74184	9.36557e-09	1.40396e-07
		1319	AT4G10630	no symbol available	no full name available		101.499	0.616514	1.53317	0.247314	2.49283	0.0126728	0.0464973
		1320	AT1G49390	no symbol available	no full name available		48.0023	0.615785	1.53239	0.248839	2.47463	0.0133375	0.0484467
		1321	AT5G22930	no symbol available	no full name available		101.424	0.615458	1.53204	0.18338	3.35619	0.000790236	0.0044051
		1322	AT4G27070	TSB2	tryptophan synthase beta-subunit 2		279.383	0.614829	1.53138	0.13659	4.50128	6.75451e-06	6.21519e-05
		1323	AT3G19400	no symbol available	no full name available		560.048	0.614569	1.5311	0.0817705	7.51577	5.65768e-14	1.61254e-12
		1324	AT5G43155	no symbol available	no full name available		57.9785	0.613858	1.53035	0.237905	2.58027	0.00987244	0.0378386
		1325	AT5G66420	no symbol available	no full name available		1373.71	0.613529	1.53	0.0785931	7.8064	5.88443e-15	1.87816e-13
		1326	AT5G37600	ATGSR1, ATGLN1;1, GLN1;1, GSR 1	ARABIDOPSIS THALIANA GLUTAMINE SYNTHASE CLONE R1, ARABIDOPSIS GLUTAMINE SYNTHASE 1;1, GLUTAMINE SYNTHASE 1;1, glutamine synthase clone R1		3891.78	0.613478	1.52994	0.0605632	10.1295	4.08532e-24	2.55679e-22
		1327	AT5G46240	AtKAT1, KAT1	potassium channel in Arabidopsis thaliana 1		307.599	0.613317	1.52977	0.150142	4.0849	4.4095e-05	0.000342834
		1328	AT2G41340	RPB5D	RNA polymerase II fifth largest subunit, D		133.306	0.613156	1.5296	0.195731	3.13264	0.0017324	0.00867649
		1329	AT2G14820	MEL3, NPY2	NAKED PINS IN YUC MUTANTS 2, MAB4/ENP/NPY1-LIKE 3		57.2048	0.612576	1.52899	0.230061	2.66267	0.00775235	0.0308934
		1330	AT1G32860	no symbol available	no full name available		193.133	0.612309	1.5287	0.141058	4.34084	1.41941e-05	0.000122917
		1331	AT1G65920	no symbol available	no full name available		240.829	0.611953	1.52833	0.13248	4.6192	3.85213e-06	3.73375e-05
		1332	AT5G55050	no symbol available	no full name available		280.205	0.611929	1.5283	0.117225	5.22014	1.78789e-07	2.21706e-06
		1333	AT1G31200	AN4, ATPP2-A9, PP2-A9	ArathNictaba 4, phloem protein 2-A9		63.5241	0.611893	1.52826	0.229454	2.66673	0.00765921	0.0306231
		1334	AT5G19140	ATAILP1, AILP1	0		6894.02	0.611521	1.52787	0.0557251	10.9739	5.10314e-28	4.14652e-26
		1335	AT4G12880	ENODL19, AtENODL19	early nodulin-like protein 19		1197.53	0.610651	1.52695	0.0892876	6.83914	7.96692e-12	1.75844e-10
		1336	AT5G22740	ATCSLA2, CSLA2, CSLA02, ATCSLA02	CELLULOSE SYNTHASE-LIKE A 2, ARABIDOPSIS THALIANA CELLULOSE SYNTHASE-LIKE A2, ARABIDOPSIS THALIANA CELLULOSE SYNTHASE-LIKE A02, cellulose synthase-like A02		1215.49	0.610604	1.5269	0.0682914	8.94115	3.85136e-19	1.76853e-17
		1337	AT5G43950	no symbol available	no full name available		110.767	0.610009	1.52627	0.184428	3.30758	0.000941072	0.00511972
		1338	AT1G06160	ERF59, ORA59	ethylene responsive factor 59, octadecanoid-responsive Arabidopsis AP2/ERF 59		108.879	0.609737	1.52598	0.207851	2.93353	0.00335133	0.0152316
		1339	AT1G62045	no symbol available	no full name available		126.057	0.609518	1.52575	0.178305	3.41839	0.000629921	0.00361831
		1340	AT4G30410	IBL1	IBH1-LIKE 1		88.1362	0.609475	1.5257	0.187304	3.25393	0.00113822	0.00604948
		1341	AT4G25434	NUDT10, ATNUDT10	nudix hydrolase homolog 10		103.393	0.60892	1.52512	0.171493	3.5507	0.000384204	0.00235353
		1342	AT1G04425	#N/A	#N/A		90.7618	0.607913	1.52405	0.209583	2.90059	0.00372461	0.016697
		1343	AT2G21187	#N/A	#N/A		60.8215	0.607659	1.52378	0.217834	2.78955	0.0052782	0.0224045
		1344	AT5G42860	CC2	companion of cellulose synthase 2		276.264	0.607638	1.52376	0.116566	5.21281	1.86003e-07	2.29819e-06
		1345	AT4G10690	#N/A	#N/A		194.13	0.607361	1.52347	0.134527	4.51479	6.33793e-06	5.86791e-05
		1346	AT5G56500	CPNB3, Cpn60beta3	chaperonin-60beta3		1201.47	0.607316	1.52342	0.0922801	6.58123	4.66583e-11	9.34335e-10
		1347	AT2G47010	no symbol available	no full name available		411.977	0.607173	1.52327	0.0988308	6.14355	8.06951e-10	1.39759e-08
		1348	AT3G11520	CYCB1;3, CYC2	CYCLIN B1;3, CYCLIN 2		216.54	0.606549	1.52261	0.153542	3.95037	7.80296e-05	0.000572503
		1349	AT4G34900	XDH2, ATXDH2	xanthine dehydrogenase 2, A. THALIANA XANTHINE DEHYDROGENASE 2		485.051	0.606467	1.52253	0.15245	3.97814	6.94556e-05	0.000515593
		1350	AT5G45920	GGL28	Guard-cell-enriched GDSL Lipase 28		87.373	0.605044	1.52103	0.245066	2.4689	0.0135528	0.0491098
		1351	AT1G14190	no symbol available	no full name available		70.4023	0.60472	1.52068	0.228414	2.64747	0.00810968	0.0320615
		1352	AT1G68585	no symbol available	no full name available		223.112	0.604537	1.52049	0.128834	4.69238	2.70049e-06	2.69375e-05
		1353	AT5G11950	MOBP2, LOG8	LONELY GUY 8		1083.23	0.603729	1.51964	0.0828603	7.28611	3.19022e-13	8.43105e-12
		1354	AT4G34980	SLP2	subtilisin-like serine protease 2		1805.07	0.603378	1.51927	0.0743434	8.11609	4.81439e-16	1.67978e-14
		1355	AT3G23170	PRP, HUP39	HYPOXIA RESPONSE UNKNOWN PROTEIN 39, Proline/serine-Rich Protein	unknown protein (HUP39)	192.085	0.603264	1.51915	0.162835	3.70476	0.000211593	0.00139223
		1356	AT1G09932	no symbol available	no full name available		68.5417	0.603018	1.51889	0.219422	2.74821	0.00599211	0.0249489
		1357	AT5G20740	no symbol available	no full name available		210.178	0.602643	1.5185	0.179301	3.36106	0.000776426	0.00434327
		1358	AT1G75090	no symbol available	no full name available		100.942	0.60243	1.51827	0.18615	3.23626	0.00121108	0.00637735
		1359	AT5G52310	COR78, LTI140, RD29A, LTI78	RESPONSIVE TO DESICCATION 29A, LOW-TEMPERATURE-INDUCED 78, COLD REGULATED 78		743.377	0.602354	1.51819	0.113208	5.32077	1.03331e-07	1.33163e-06
		1360	AT3G53100	no symbol available	no full name available		384.022	0.602308	1.51814	0.104334	5.7729	7.79204e-09	1.17988e-07
		1361	AT5G11110	SPSA2, KNS2, SPS1, ATSPS2F, SPS2F	sucrose phosphate synthase 2F, KAONASHI 2, sucrose-phosphate synthase A2, SUCROSE PHOSPHATE SYNTHASE 1		488.376	0.602135	1.51796	0.0897861	6.70633	1.99578e-11	4.16353e-10
		1362	AT5G63650	SNRK2.5, SRK2H, SNRK2-5	SNF1-related protein kinase 2.5, SNF1-RELATED PROTEIN KINASE 2H		93.0126	0.601434	1.51722	0.210477	2.85748	0.00427024	0.0187331
		1363	AT3G05030	NHX2, ATNHX2	sodium hydrogen exchanger 2		242.128	0.600875	1.51664	0.132098	4.54872	5.39732e-06	5.06752e-05
		1364	AT2G01210	ZAR1	ZYGOTIC ARREST 1		154.448	0.600222	1.51595	0.154325	3.88932	0.000100524	0.000716915
		1365	AT2G47540	no symbol available	no full name available		146.157	0.600212	1.51594	0.151334	3.96615	7.30433e-05	0.000539054
		1366	AT5G17600	ATL52	Arabidopsis TÃ³xicos en Levadura 52		216.016	0.600176	1.5159	0.139866	4.29107	1.77815e-05	0.000151465
		1367	AT1G28710	no symbol available	no full name available		280.927	0.599782	1.51549	0.134277	4.46675	7.94181e-06	7.20808e-05
		1368	AT2G30540	ROXY7	0		78.605	0.599633	1.51533	0.190209	3.15249	0.00161884	0.00820196
		1369	AT3G27690	LHCB2.4, DEG13, LHCB2, LHCB2.3	LIGHT-HARVESTING CHLOROPHYLL B-BINDING 2, photosystem II light harvesting complex gene 2.3		14941.7	0.599149	1.51482	0.111223	5.38692	7.16744e-08	9.43458e-07
		1370	AT1G27660	PFA5	PERICYCLE FACTOR TYPE-A 5		137.674	0.598965	1.51463	0.154449	3.87807	0.000105288	0.000747555
		1371	AT5G19600	SULTR3;5	sulfate transporter 3;5		375.085	0.597942	1.51356	0.12535	4.77016	1.84075e-06	1.90185e-05
		1372	AT1G73630	no symbol available	no full name available		166.242	0.597885	1.5135	0.145885	4.09832	4.16155e-05	0.000325775
		1373	AT1G27030	no symbol available	no full name available		950.436	0.597221	1.5128	0.078149	7.64208	2.13736e-14	6.39608e-13
		1374	AT1G19300	GATL1, ATGATL1, PARVUS, GLZ1	GALACTURONOSYLTRANSFERASE-LIKE 1, PARVUS, GAOLAOZHUANGREN 1		249.489	0.597016	1.51259	0.15346	3.89038	0.000100087	0.000714651
		1375	AT4G00910	no symbol available	no full name available		141.157	0.596786	1.51234	0.172663	3.45637	0.000547512	0.00320799
		1376	AT3G44450	BIC2	Blue-light Inhibitor of Cryptochromes 2		290.142	0.595847	1.51136	0.121901	4.88798	1.01878e-06	1.09655e-05
		1377	AT5G09300	E1A2	0		248.502	0.595818	1.51133	0.125373	4.75236	2.01057e-06	2.05954e-05
		1378	AT1G59510	CF9	0		63.1603	0.595678	1.51118	0.22361	2.66391	0.00772373	0.030805
		1379	AT5G26330	no symbol available	no full name available		81.5042	0.595622	1.51112	0.226112	2.6342	0.00843369	0.0331783
		1380	AT1G22030	no symbol available	no full name available		119.825	0.595566	1.51107	0.172868	3.44522	0.000570602	0.00332378
		1381	AT1G43605	no symbol available	no full name available		97.6809	0.595458	1.51095	0.189821	3.13694	0.00170723	0.0085719
		1382	AT5G42210	no symbol available	no full name available		60.9332	0.595316	1.5108	0.206961	2.87647	0.00402152	0.0178082
		1383	AT2G39920	no symbol available	no full name available		108.053	0.595164	1.51064	0.171592	3.46849	0.000523391	0.00308627
		1384	AT1G77660	no symbol available	no full name available		200.344	0.595122	1.5106	0.135975	4.3767	1.20491e-05	0.000105794
		1385	AT5G63850	AAP4	amino acid permease 4		1484.49	0.59499	1.51046	0.0630615	9.43508	3.90693e-21	2.13324e-19
		1386	AT1G33930	IAN6	IMMUNE ASSOCIATED NUCLEOTIDE BINDING 6		64.6658	0.594983	1.51045	0.228211	2.60716	0.00912963	0.035445
		1387	AT4G23670	no symbol available	no full name available		23869.6	0.594363	1.50981	0.0677162	8.77727	1.67494e-18	7.28644e-17
		1388	AT1G68470	no symbol available	no full name available		102.707	0.594047	1.50948	0.186561	3.1842	0.00145155	0.00744886
		1389	AT1G14120	AtDAO2	Auxin Oxidase		698.34	0.593892	1.50931	0.103679	5.72821	1.01498e-08	1.513e-07
		1390	AT1G61000	NUF2	nuclear filament-containing protein 2		224.375	0.593877	1.5093	0.118339	5.01843	5.20967e-07	5.98638e-06
		1391	AT4G18630	no symbol available	no full name available		156.373	0.592501	1.50786	0.153508	3.85974	0.00011351	0.000800715
		1392	AT5G40550	AtSGF29b, SGF29b	SaGa associated Factor 29 b		159.833	0.59246	1.50782	0.156603	3.7832	0.000154825	0.00105636
		1393	AT2G22610	MDKIN2	MALECTIN DOMAIN KINESIN 2		356.91	0.592416	1.50777	0.129808	4.56377	5.0243e-06	4.73584e-05
		1394	AT3G10420	SPD1	SEEDLING PLASTID DEVELOPMENT 1		2378.96	0.591963	1.5073	0.0705306	8.39299	4.73921e-17	1.82635e-15
		1395	AT3G16410	NSP4	nitrile specifier protein 4		1211.44	0.591906	1.50724	0.0836674	7.07452	1.49968e-12	3.67937e-11
		1396	AT3G28080	UMAMIT47	Usually multiple acids move in and out Transporters 47		367.246	0.59133	1.50664	0.11521	5.13265	2.85686e-07	3.42223e-06
		1397	AT3G52910	GRF4, AtGRF4	growth-regulating factor 4		251.332	0.590241	1.5055	0.125473	4.70414	2.54937e-06	2.55683e-05
		1398	AT4G34590	BZIP11, ATB2, GBF6, AtbZIP11	Arabidopsis thaliana basic leucine-zipper 11, G-box binding factor 6		662.426	0.590031	1.50528	0.0978941	6.02724	1.66779e-09	2.76849e-08
		1399	AT4G38530	PLC1, ATPLC1, PLC3, ATPLC3	Phosphoinositide-Specific Phospholipase C Isoform 3, phospholipase C1		61.3225	0.588635	1.50382	0.226371	2.60031	0.0093139	0.0360553
		1400	AT4G33550	no symbol available	no full name available		83.0739	0.588401	1.50358	0.230273	2.55524	0.0106115	0.0401259
		1401	AT2G44450	BGLU15	beta glucosidase 15		265.871	0.588341	1.50352	0.134185	4.38456	1.16218e-05	0.000102455
		1402	AT1G28610	GGL3	Guard-cell-enriched GDSL Lipase 3		387.715	0.588336	1.50351	0.113758	5.17182	2.31821e-07	2.82499e-06
		1403	AT4G35985	no symbol available	no full name available		119.286	0.58778	1.50293	0.203722	2.8852	0.00391167	0.0173925
		1404	AT5G45275	no symbol available	no full name available		144.525	0.586343	1.50144	0.168467	3.48046	0.000500555	0.00296914
		1405	AT5G45100	BRG1	BOI-related gene 1		459.401	0.58627	1.50136	0.104266	5.62284	1.87847e-08	2.70757e-07
		1406	AT3G51290	APSR1	Altered Phosphate Starvation Response 1		226.039	0.585965	1.50104	0.169448	3.45808	0.000544032	0.0031915
		1407	AT1G73690	AT;CDKD;1, CDKD1;1, CAK3AT	CYCLIN-DEPENDENT KINASE D1, cyclin-dependent kinase D1;1		72.5755	0.585881	1.50096	0.210522	2.783	0.00538594	0.0227932
		1408	AT3G04230	no symbol available	no full name available		319.044	0.585626	1.50069	0.116828	5.01273	5.3664e-07	6.14879e-06
		1409	AT1G08590	PXL1, ATPXL1	PXY-like1, PHLOEM INTERCALATED WITH XYLEM-LIKE 1		185.199	0.584086	1.49909	0.145874	4.00405	6.22674e-05	0.000468302
		1410	AT5G15950	SAMDC2	S-adenosylmethionine decarboxylase 2		907.937	0.583835	1.49883	0.0786934	7.4191	1.17917e-13	3.23026e-12
		1411	AT2G37460	UMAMIT12	Usually multiple acids move in and out Transporters 12		463.001	0.583825	1.49882	0.0991653	5.88739	3.92334e-09	6.17888e-08
		1412	AT4G27595	no symbol available	no full name available		414.54	0.583447	1.49843	0.122327	4.76958	1.84607e-06	1.90652e-05
		1413	AT5G03870	no symbol available	no full name available		204.471	0.58312	1.49809	0.162685	3.58436	0.000337907	0.00210708
		1414	AT1G23410	RPS27aA	0		241.075	0.582719	1.49767	0.126548	4.60472	4.13025e-06	3.9712e-05
		1415	AT1G65370	no symbol available	no full name available		298.551	0.582647	1.49759	0.121982	4.77649	1.78379e-06	1.85017e-05
		1416	AT1G14970	no symbol available	no full name available		168.315	0.581841	1.49676	0.14809	3.92897	8.53116e-05	0.0006178
		1417	AT2G35738	#N/A	#N/A		80.2903	0.58148	1.49638	0.195643	2.97215	0.00295724	0.0136896
		1418	AT2G24220	ATPUP5, PUP5	purine permease 5		80.4612	0.581283	1.49618	0.207493	2.80146	0.00508716	0.021709
		1419	AT5G58670	PLC1, ATPLC1, ATPLC	ARABIDOPSIS THALIANA PHOSPHOLIPASE C, phospholipase C1, phospholipase C 1		156.214	0.580755	1.49563	0.203759	2.85021	0.00436899	0.0191068
		1420	AT1G56230	no symbol available	no full name available		587.88	0.580616	1.49549	0.0919654	6.31341	2.72947e-10	4.9943e-09
		1421	AT1G22065	no symbol available	no full name available		83.6953	0.580615	1.49549	0.230966	2.51386	0.0119419	0.0442217
		1422	AT2G37380	MAKR3	MEMBRANE-ASSOCIATED KINASE REGULATOR 3		123.279	0.580295	1.49516	0.182829	3.17398	0.00150364	0.00768493
		1423	AT2G37390	NAKR2, AtHMP21	HEAVY METAL ASSOCIATED PROTEIN 21, SODIUM POTASSIUM ROOT DEFECTIVE 2		174.025	0.580126	1.49498	0.17588	3.29843	0.000972276	0.00527273
		1424	AT2G40100	LHCB8, LHCB4.3	light harvesting complex photosystem II		1313.34	0.579912	1.49476	0.136068	4.26194	2.02664e-05	0.000170451
		1425	AT5G23750	no symbol available	no full name available		259.993	0.579618	1.49445	0.161166	3.59641	0.000322635	0.00202343
		1426	AT2G29990	NDA2	alternative NAD(P)H dehydrogenase 2		258.871	0.57953	1.49436	0.117396	4.93654	7.95198e-07	8.81633e-06
		1427	AT5G01370	TRM29, ACI1	ALC-interacting protein 1, TON1 Recruiting Motif 29		153.343	0.579269	1.49409	0.145418	3.98346	6.79178e-05	0.00050496
		1428	AT1G62280	SLAH1	SLAC1 homologue 1		72.5542	0.578511	1.49331	0.213249	2.71284	0.00667086	0.0273147
		1429	AT5G57610	no symbol available	no full name available		571.709	0.578503	1.4933	0.0988035	5.85509	4.76766e-09	7.45472e-08
		1430	AT1G54990	AXR4, RGR, RGR1	AUXIN RESISTANT 4, REDUCED ROOT GRAVITROPISM 1, REDUCED ROOT GRAVITROPISM		863.055	0.577466	1.49223	0.0792878	7.28317	3.26076e-13	8.59852e-12
		1431	AT4G15390	no symbol available	no full name available		1474.03	0.577075	1.49182	0.0948244	6.08572	1.15967e-09	1.96448e-08
		1432	AT4G39030	SCORD3, SID1, EDS5	SALICYLIC ACID INDUCTION DEFICIENT 1, ENHANCED DISEASE SUSCEPTIBILITY 5, susceptible to coronatine-deficient Pst DC3000 3		288.681	0.57701	1.49175	0.104652	5.51359	3.51588e-08	4.84065e-07
		1433	AT5G59000	no symbol available	no full name available		131.169	0.576468	1.49119	0.191723	3.00678	0.00264034	0.0124316
		1434	AT4G22517	no symbol available	no full name available		1627.27	0.576346	1.49107	0.134651	4.2803	1.86638e-05	0.000157879
		1435	AT3G06370	NHX4, ATNHX4	sodium hydrogen exchanger 4		139.61	0.5758	1.4905	0.151969	3.78894	0.000151293	0.00103526
		1436	AT4G33260	CDC20.2, AtCDC20.2	cell division cycle 20.2		331.89	0.575594	1.49029	0.124452	4.62504	3.7453e-06	3.64493e-05
		1437	AT4G13860	no symbol available	no full name available		443.786	0.575465	1.49016	0.116078	4.95756	7.13836e-07	7.98816e-06
		1438	AT1G62250	no symbol available	no full name available		958.718	0.575362	1.49005	0.076219	7.5488	4.39295e-14	1.27019e-12
		1439	AT1G30420	MRP12, ATMRP12, ABCC11	multidrug resistance-associated protein 12, ATP-binding cassette C11		343.213	0.575356	1.49005	0.149925	3.83762	0.000124231	0.00086665
		1440	AT5G14230	no symbol available	no full name available		219.201	0.575059	1.48974	0.135853	4.23294	2.30652e-05	0.000192037
		1441	AT4G20820	AtBBE18	0		585.444	0.574988	1.48966	0.108503	5.29926	1.16274e-07	1.48962e-06
		1442	AT4G38740	ROC1	rotamase CYP 1		4775.57	0.574915	1.48959	0.0863521	6.6578	2.7795e-11	5.71394e-10
		1443	AT1G09863	#N/A	#N/A		62.1095	0.57481	1.48948	0.204971	2.80435	0.00504177	0.0215464
		1444	AT3G44550	FAR5	fatty acid reductase 5		560.817	0.574663	1.48933	0.125021	4.59655	4.29551e-06	4.11031e-05
		1445	AT5G50150	LOTR1	LORD OF THE RINGS 1		386.22	0.574657	1.48932	0.0974533	5.89674	3.70757e-09	5.85444e-08
		1446	AT5G26230	MAKR1	membrane-associated kinase regulator 1		130.94	0.574313	1.48897	0.16371	3.50812	0.000451292	0.00270976
		1447	AT2G43535	no symbol available	no full name available		1586.44	0.574303	1.48896	0.114649	5.00921	5.46548e-07	6.25634e-06
		1448	AT3G13110	SAT-M, SAT-A, SAT3, SERAT2;2, ATSERAT2;2, SAT-1	SERINE ACETYLTRANSFERASE-MITOCHONDRIAL, serine acetyltransferase 2;2, SERINE ACETYLTRANSFERASE A, SERINE ACETYLTRANSFERASE-1, SERINE ACETYLTRANSFERASE 3		3539.44	0.574228	1.48888	0.0733638	7.82713	4.99116e-15	1.59731e-13
		1449	AT4G09950	IAN13	IMMUNE ASSOCIATED NUCLEOTIDE BINDING 13		112.463	0.574181	1.48883	0.204161	2.81239	0.00491751	0.0210939
		1450	AT5G60520	no symbol available	no full name available		61.2518	0.573991	1.48864	0.211953	2.7081	0.00676688	0.027623
		1451	AT2G22470	AGP2, ATAGP2	arabinogalactan protein 2		951.16	0.573769	1.48841	0.105253	5.45134	4.99904e-08	6.72053e-07
		1452	AT3G09070	OPS	OCTOPUS		418.466	0.573511	1.48814	0.0944717	6.07072	1.2734e-09	2.1435e-08
		1453	AT4G01070	UGT72B1, GT72B1	UDP-GLUCOSE-DEPENDENT GLUCOSYLTRANSFERASE 72 B1		1933.65	0.573021	1.48764	0.0641151	8.93739	3.98487e-19	1.82633e-17
		1454	AT3G44730	AtKIN14h, KP1, ATKP1	kinesin-like protein 1, ARABIDOPSIS KINESIN-LIKE PROTEIN 1		291.175	0.572998	1.48761	0.169281	3.3849	0.000712036	0.00402083
		1455	AT5G28020	CYSD2, ATCYSD2	CYSTEINE SYNTHASE D2, cysteine synthase D2		1493.08	0.572856	1.48747	0.0827466	6.92302	4.42112e-12	1.01024e-10
		1456	AT2G27510	ATFD3, FD3	ferredoxin 3		3143.82	0.572484	1.48708	0.0820223	6.97962	2.95982e-12	6.9624e-11
		1457	AT2G43720	no symbol available	no full name available		78.3041	0.57212	1.48671	0.191587	2.98621	0.0028246	0.0131681
		1458	AT1G67860	no symbol available	no full name available		336.262	0.571822	1.4864	0.162101	3.52757	0.000419394	0.0025431
		1459	AT1G79530	GAPCP-1	glyceraldehyde-3-phosphate dehydrogenase of plastid 1		3000.09	0.571788	1.48636	0.0701925	8.14599	3.7619e-16	1.33392e-14
		1460	AT1G77990	AST56, SULTR2;2	SULPHATE TRANSPORTER 2;2		569.818	0.571006	1.48556	0.109785	5.20113	1.98082e-07	2.44114e-06
		1461	AT5G67460	no symbol available	no full name available		94.0078	0.570715	1.48526	0.186074	3.06714	0.00216119	0.0104933
		1462	AT5G50120	no symbol available	no full name available		77.3582	0.569847	1.48437	0.201553	2.82728	0.00469458	0.0202902
		1463	AT5G48310	RASD1	RESPONSIVENESS TO ABA SALT AND DROUGHT 1		302.655	0.569811	1.48433	0.154567	3.68649	0.000227365	0.00148338
		1464	AT5G50820	anac097, NAC097	NAC domain containing protein 97		88.6117	0.569799	1.48432	0.224627	2.53664	0.0111922	0.0419183
		1465	AT1G12110	NRT1, AtNPF6.3, ATNRT1, B-1, NRT1.1, CHL1, NPF6.3, CHL1-1	CHLORINA 1, ARABIDOPSIS THALIANA NITRATE TRANSPORTER 1, nitrate transporter 1.1, NRT1/ PTR family 6.3, NITRATE TRANSPORTER 1		6990.61	0.569785	1.4843	0.0608847	9.35844	8.09264e-21	4.32028e-19
		1466	AT2G17040	NAC036, anac036	NAC domain containing protein 36		99.9286	0.569066	1.48356	0.18275	3.11391	0.00184629	0.00916643
		1467	AT5G33290	XGD1	xylogalacturonan deficient 1		403.429	0.568927	1.48342	0.092938	6.12158	9.26541e-10	1.59092e-08
		1468	AT2G17442	no symbol available	no full name available		83.7642	0.568642	1.48313	0.204947	2.77458	0.00552723	0.0232762
		1469	AT5G05640	no symbol available	no full name available		73.5042	0.568119	1.48259	0.219475	2.58854	0.00963827	0.0370417
		1470	AT5G41620	no symbol available	no full name available		133.516	0.568014	1.48248	0.154896	3.66706	0.000245358	0.00158909
		1471	AT1G11840	AtGLYI3, GLX1, ATGLX1	glyoxalaseI 3, glyoxalase I homolog		8950.21	0.5674	1.48185	0.0801446	7.0797	1.44469e-12	3.55902e-11
		1472	AT3G10940	LSF2	LIKE SEX4 2		829.825	0.567241	1.48169	0.0789184	7.1877	6.58936e-13	1.67494e-11
		1473	AT1G06000	UGT89C1	0		1996.53	0.5663	1.48072	0.0780833	7.25252	4.09098e-13	1.06357e-11
		1474	AT2G44190	EDE1, QWRF5, EMB3116	ENDOSPERM DEFECTIVE 1, QWRF domain containing 5, EMBRYO DEFECTIVE 3116		107.967	0.566295	1.48072	0.188489	3.0044	0.00266108	0.0125096
		1475	AT5G62220	GT18, ATGT18, XLT2	glycosyltransferase 18, Xyloglucan L-side chain galactosylTransferase position 2		614.967	0.565658	1.48006	0.0805725	7.02049	2.21095e-12	5.29436e-11
		1476	AT2G46410	CPC	CAPRICE		90.9506	0.565627	1.48003	0.21191	2.66919	0.00760355	0.0304472
		1477	AT1G73590	PIN1, ATPIN1	ARABIDOPSIS THALIANA PIN-FORMED 1, PIN-FORMED 1		410.722	0.565265	1.47966	0.124262	4.54896	5.3912e-06	5.06375e-05
		1478	AT3G03900	APK3	adenosine-5'-phosphosulfate (APS) kinase 3		159.718	0.565001	1.47939	0.166601	3.39135	0.000695485	0.00394201
		1479	AT5G41130	ELT5	0		168.171	0.564886	1.47927	0.162788	3.47007	0.000520317	0.00307116
		1480	AT4G11280	ATACS6, ACS6	1-aminocyclopropane-1-carboxylic acid (acc) synthase 6		838.083	0.564682	1.47906	0.134673	4.193	2.75287e-05	0.000225671
		1481	AT2G29630	THIC, PY	PYRIMIDINE REQUIRING, thiaminC		7990.63	0.564208	1.47858	0.101159	5.57742	2.44108e-08	3.45004e-07
		1482	AT3G61560	RTN6, RTNLB6	reticulon 6, reticulonB6		303.26	0.56414	1.47851	0.103437	5.45392	4.92707e-08	6.63867e-07
		1483	AT2G15020	no symbol available	no full name available		1062.88	0.563371	1.47772	0.0675177	8.34405	7.17888e-17	2.72275e-15
		1484	AT4G26660	no symbol available	no full name available		444.91	0.563358	1.4777	0.178954	3.14806	0.00164358	0.00830742
		1485	AT1G49870	no symbol available	no full name available		266.758	0.563216	1.47756	0.146901	3.834	0.000126077	0.000878766
		1486	AT3G59570	no symbol available	no full name available		174.948	0.562868	1.4772	0.146422	3.84414	0.000120974	0.000847081
		1487	AT1G80280	no symbol available	no full name available		816.215	0.562859	1.47719	0.127277	4.42231	9.76499e-06	8.72082e-05
		1488	AT1G75120	RRA1	REDUCED RESIDUAL ARABINOSE 1		191.235	0.562685	1.47702	0.172745	3.25732	0.0011247	0.00599223
		1489	AT5G06940	no symbol available	no full name available		93.0028	0.562393	1.47672	0.177186	3.17403	0.0015034	0.00768493
		1490	AT5G11300	CYC3B, CYCA2;2, CYC2BAT	mitotic-like cyclin 3B from Arabidopsis, CYCLIN A2;2		66.2086	0.562148	1.47647	0.207741	2.70601	0.00680979	0.0277698
		1491	AT2G30340	LBD13	LOB domain-containing protein 13		80.1323	0.561627	1.47593	0.211717	2.65272	0.00798459	0.0316557
		1492	AT4G38062	no symbol available	no full name available		235.641	0.561311	1.47561	0.156943	3.57653	0.000348184	0.00216105
		1493	AT1G69690	AtTCP15, TCP15	TEOSINTE BRANCHED1/CYCLOIDEA/PCF 15		224.323	0.561078	1.47537	0.145612	3.85324	0.000116565	0.000819964
		1494	AT5G54800	GPT1, ATGPT1	ARABIDOPSIS GLUCOSE 6-PHOSPHATE/PHOSPHATE TRANSLOCATOR 1, glucose 6-phosphate/phosphate translocator 1, Growing Plus-end Tracking 1		1780.19	0.561067	1.47536	0.0686904	8.16805	3.13421e-16	1.1163e-14
		1495	AT4G28900	#N/A	#N/A		88.6204	0.560861	1.47515	0.208997	2.68359	0.00728373	0.0293135
		1496	AT4G26582	#N/A	#N/A		90.6907	0.560825	1.47511	0.21513	2.60692	0.00913612	0.0354587
		1497	AT3G05690	ATHAP2B, AtNF-YA2, UNE8, HAP2B, NF-YA2	UNFERTILIZED EMBRYO SAC 8, HEME ACTIVATOR PROTEIN (YEAST) HOMOLOG 2B, "nuclear factor Y, subunit A2"		341.175	0.560709	1.47499	0.146885	3.81733	0.000134905	0.00093351
		1498	AT4G15230	PDR2, ABCG30, ATPDR2	pleiotropic drug resistance 2, ATP-binding cassette G30		337.819	0.560698	1.47498	0.166987	3.35773	0.000785845	0.00438879
		1499	AT3G07320	no symbol available	no full name available		802.848	0.560352	1.47463	0.0964005	5.81275	6.14551e-09	9.50988e-08
		1500	AT1G77110	PIN6	PIN-FORMED 6		89.4191	0.56018	1.47445	0.220128	2.54479	0.0109343	0.0411064
		1501	AT2G04080	no symbol available	no full name available		131.64	0.559968	1.47424	0.168694	3.31943	0.000902001	0.00494532
		1502	AT3G03530	AtNPC4, NPC4	non-specific phospholipase C4		98.3379	0.559594	1.47385	0.20907	2.67658	0.00743772	0.029833
		1503	AT1G48100	PGX3	POLYGALACTURONASE INVOLVED IN EXPANSION3		117.422	0.559254	1.47351	0.1723	3.24582	0.00117114	0.00619968
		1504	AT1G30600	no symbol available	no full name available		497.82	0.558641	1.47288	0.140314	3.98137	6.85178e-05	0.000509263
		1505	AT4G30250	no symbol available	no full name available		83.0014	0.558449	1.47269	0.186093	3.00091	0.00269171	0.0126471
		1506	AT1G79840	GL2	GLABRA 2		294.951	0.557754	1.47198	0.135868	4.10512	4.04108e-05	0.000317277
		1507	AT2G05210	AtPOT1a, ATPOT1	Protection of Telomeres 1a		337.963	0.557722	1.47194	0.111248	5.01331	5.35025e-07	6.13322e-06
		1508	AT4G23500	PGF12	Polygalacturonase Clade F 12		456.284	0.557054	1.47126	0.114012	4.88591	1.02953e-06	1.10713e-05
		1509	AT1G70800	EHB1, CAR6	C2-domain ABA-related6, ENHANCED BENDING 1		60.7944	0.556492	1.47069	0.221228	2.51547	0.0118875	0.044068
		1510	AT4G03205	hemf2	0		334.747	0.556256	1.47045	0.118937	4.6769	2.9125e-06	2.88601e-05
		1511	AT2G41312	#N/A	#N/A		122.737	0.554217	1.46837	0.169436	3.27096	0.00107183	0.00574374
		1512	AT1G12775	no symbol available	no full name available		100.562	0.554079	1.46823	0.167155	3.31476	0.000917224	0.00501159
		1513	AT5G08000	PDCB2, E13L3	PLASMODESMATA CALLOSE-BINDING PROTEIN 2, "glucan endo-1,3-beta-glucosidase-like protein 3"		532.695	0.553753	1.4679	0.127228	4.35246	1.34621e-05	0.000117085
		1514	AT1G14700	ATPAP3, PAP3	purple acid phosphatase 3		645.505	0.553608	1.46775	0.104252	5.31028	1.09459e-07	1.40607e-06
		1515	AT1G31710	CuAOalpha3	COPPER AMINE OXIDASE ALPHA 3		924.174	0.553196	1.46733	0.0921355	6.00416	1.92328e-09	3.15976e-08
		1516	AT1G20640	NLP4	NIN-like protein 4		640.362	0.55314	1.46728	0.087558	6.31741	2.6599e-10	4.87445e-09
		1517	AT5G61430	NAC100, ATNAC5, ANAC100	NAC domain containing protein 100		164.559	0.553133	1.46727	0.148639	3.72131	0.000198189	0.00131486
		1518	AT1G70710	GH9B1, CEL1, ATGH9B1	CELLULASE 1, glycosyl hydrolase 9B1		608.931	0.553062	1.4672	0.102663	5.38718	7.15706e-08	9.43126e-07
		1519	AT2G40475	ASG8	ALTERED SEED GERMINATION 8		317.8	0.552977	1.46711	0.119603	4.62344	3.77435e-06	3.66726e-05
		1520	AT5G67160	EPS1	ENHANCED PSEUDOMONAS SUSCEPTIBILTY 1		97.45	0.552142	1.46626	0.173707	3.17857	0.00148003	0.00758365
		1521	AT4G27900	no symbol available	no full name available		434.89	0.551782	1.4659	0.112208	4.91748	8.76664e-07	9.58651e-06
		1522	AT2G46530	ARF11	auxin response factor 11		217.622	0.551525	1.46563	0.12973	4.25134	2.12491e-05	0.000178216
		1523	AT4G20430	no symbol available	no full name available		474.777	0.551474	1.46558	0.109905	5.01773	5.22852e-07	6.00516e-06
		1524	AT3G13560	no symbol available	no full name available		567.235	0.551452	1.46556	0.107433	5.13301	2.85152e-07	3.41755e-06
		1525	AT5G57390	CHO1, PLT5, EMK, AIL5	PLETHORA 5, EMBRYOMAKER, CHOTTO 1, AINTEGUMENTA-like 5		70.6839	0.55107	1.46517	0.216836	2.54141	0.0110407	0.0414414
		1526	AT5G14700	no symbol available	no full name available		198.993	0.55004	1.46413	0.128853	4.26874	1.96584e-05	0.000165803
		1527	AT1G60630	no symbol available	no full name available		125.721	0.549472	1.46355	0.154792	3.54973	0.000385621	0.00236101
		1528	AT4G22200	AKT2, AKT3, AKT2/3, KT2/3	potassium transport 2/3		493.123	0.549343	1.46342	0.101748	5.39908	6.69833e-08	8.86087e-07
		1529	AT1G73640	RABA6a, AtRABA6a	RAB GTPase homolog A6A		81.359	0.549194	1.46327	0.214405	2.56148	0.0104227	0.039568
		1530	AT3G22810	FL2	FORKED-LIKE2		167.877	0.549128	1.4632	0.132881	4.13247	3.58889e-05	0.000286275
		1531	AT1G69040	ACR4	ACT domain repeat 4		748.394	0.549055	1.46313	0.10454	5.25209	1.50386e-07	1.89624e-06
		1532	AT2G00870	#N/A	#N/A		136.994	0.548347	1.46241	0.159306	3.44211	0.000577201	0.00335813
		1533	AT1G73620	no symbol available	no full name available		274.59	0.547774	1.46183	0.182744	2.99749	0.00272209	0.0127613
		1534	AT2G03550	no symbol available	no full name available		714.992	0.547351	1.4614	0.117157	4.67195	2.98349e-06	2.95147e-05
		1535	AT1G55760	SIBP1	Stress-induced BTB protein1		169.906	0.547149	1.4612	0.140459	3.89544	9.80202e-05	0.000700729
		1536	AT5G07800	no symbol available	no full name available		99.0071	0.546886	1.46093	0.192033	2.84787	0.00440126	0.0192199
		1537	AT1G03270	no symbol available	no full name available		94.0396	0.546609	1.46065	0.190765	2.86535	0.00416554	0.0183443
		1538	AT4G17470	CRSH	Ca2+-activated RelA-spot homolog		107.552	0.546379	1.46042	0.188027	2.90585	0.00366255	0.0164619
		1539	AT4G22770	AHL2	AT-hook motif nuclear localized protein 2		111.706	0.545022	1.45904	0.186101	2.92864	0.0034045	0.0154469
		1540	AT2G38160	BPP4	BASIC PROLINE-RICH PROTEIN4		88.389	0.544833	1.45885	0.181166	3.00736	0.00263524	0.0124124
		1541	AT3G43800	GSTU27, ATGSTU27	glutathione S-transferase tau 27		1312.89	0.544648	1.45866	0.0772412	7.05126	1.77299e-12	4.31895e-11
		1542	AT3G24770	CLE41	CLAVATA3/ESR-RELATED 41		444.994	0.54401	1.45802	0.0893575	6.08801	1.14319e-09	1.9393e-08
		1543	AT5G56080	NAS2, ATNAS2	nicotianamine synthase 2, ARABIDOPSIS THALIANA NICOTIANAMINE SYNTHASE 2		1451.77	0.543761	1.45777	0.127031	4.28054	1.86436e-05	0.000157799
		1544	AT5G18430	GGL26	0		152.901	0.54334	1.45734	0.142022	3.82574	0.000130381	0.000906654
		1545	AT1G61600	no symbol available	no full name available		92.0649	0.542696	1.45669	0.215328	2.52033	0.0117246	0.0435989
		1546	AT1G80690	no symbol available	no full name available		245.602	0.542675	1.45667	0.165218	3.28459	0.00102129	0.00550741
		1547	AT5G60780	ATNRT2.3, NRT2.3	nitrate transporter 2.3, ARABIDOPSIS THALIANA NITRATE TRANSPORTER 2.3		69.7197	0.542442	1.45644	0.212448	2.55329	0.0106711	0.0403003
		1548	AT5G18930	BUD2, SAMDC4	S-adenosylmethionine decarboxylase 4, BUSHY AND DWARF 2		78.5988	0.541619	1.4556	0.195013	2.77735	0.00548045	0.0231116
		1549	AT5G40670	no symbol available	no full name available		1347.63	0.541618	1.4556	0.0766255	7.06838	1.56755e-12	3.83801e-11
		1550	AT1G63100	SCL28	SCARECROW-LIKE 28		414.875	0.540892	1.45487	0.140119	3.86024	0.000113275	0.000799295
		1551	AT1G01300	no symbol available	no full name available		1915.01	0.539401	1.45337	0.0771495	6.99163	2.71705e-12	6.43554e-11
		1552	AT4G27280	CMI1	Ca2+-dependent modulator of ICR1		872.071	0.539362	1.45333	0.113576	4.74892	2.04504e-06	2.0895e-05
		1553	AT3G60840	MAP65-4	microtubule-associated protein 65-4		260.49	0.538302	1.45226	0.127243	4.2305	2.33175e-05	0.000193733
		1554	AT3G56100	IMK3, MRLK	meristematic receptor-like kinase		163.114	0.537844	1.4518	0.162002	3.31999	0.000900212	0.00493665
		1555	AT5G63590	ATFLS3, FLS3	flavonol synthase 3		310.204	0.537326	1.45128	0.115663	4.64562	3.39053e-06	3.32044e-05
		1556	AT2G45890	GEF4, ROPGEF4, RHS11, ATROPGEF4	guanine exchange factor 4, ROP (rho of plants) guanine nucleotide exchange factor 4, ROOT HAIR SPECIFIC 11, RHO GUANYL-NUCLEOTIDE EXCHANGE FACTOR 4		88.8705	0.537107	1.45106	0.186893	2.87387	0.00405471	0.0179187
		1557	AT3G25590	no symbol available	no full name available		187.27	0.537052	1.451	0.135067	3.97618	7.00297e-05	0.000518891
		1558	AT1G20620	SEN2, ROG1, ATCAT3, CAT3	SENESCENCE 2, catalase 3, REPRESSOR OF GSNOR1		20534.7	0.536829	1.45078	0.0629378	8.52952	1.46962e-17	5.88092e-16
		1559	AT5G17390	no symbol available	no full name available		69.7571	0.536504	1.45045	0.216442	2.47874	0.0131847	0.0480227
		1560	AT1G49750	no symbol available	no full name available		1945.72	0.53641	1.45036	0.0640116	8.37989	5.29778e-17	2.02856e-15
		1561	AT5G10580	no symbol available	no full name available		586.988	0.536197	1.45015	0.108431	4.94507	7.61178e-07	8.47442e-06
		1562	AT4G26760	MAP65-2	microtubule-associated protein 65-2		673.874	0.536073	1.45002	0.102037	5.2537	1.49072e-07	1.88165e-06
		1563	AT1G12550	HPPR3, HPR3	Hydroxyphenylpyruvate reductase 3, hydroxypyruvate reductase 3		132.996	0.536067	1.45001	0.165711	3.23495	0.00121662	0.00640228
		1564	AT1G16500	no symbol available	no full name available		138.835	0.536029	1.44998	0.160483	3.34011	0.000837463	0.0046298
		1565	AT1G55740	AtSIP1, RS1, SIP1	seed imbibition 1, raffinose synthase 1		282.254	0.535916	1.44986	0.111403	4.8106	1.50476e-06	1.57645e-05
		1566	AT4G03070	AOP1, AOP1.1, AOP	0		170.857	0.535838	1.44978	0.132673	4.03879	5.37287e-05	0.000410544
		1567	AT4G37750	ANT, CKC1, DRG, CKC, AtANT	COMPLEMENTING A PROTEIN KINASE C MUTANT 1, AINTEGUMENTA, DRAGON		505.93	0.535623	1.44957	0.166598	3.21507	0.00130414	0.00679277
		1568	AT5G25980	BGLU37, TGG2	BETA GLUCOSIDASE 37, glucoside glucohydrolase 2		4357.45	0.535392	1.44934	0.0849841	6.2999	2.97838e-10	5.41667e-09
		1569	AT5G58900	DIV1	DIVARICATA1		1165.76	0.535359	1.4493	0.0904554	5.91849	3.24914e-09	5.18521e-08
		1570	AT5G08260	scpl35	serine carboxypeptidase-like 35		1903.51	0.535231	1.44917	0.103401	5.17627	2.26362e-07	2.76268e-06
		1571	AT2G19600	ATKEA4, KEA4	K+ efflux antiporter 4		485.43	0.534997	1.44894	0.0981988	5.4481	5.09115e-08	6.82903e-07
		1572	AT1G12030	no symbol available	no full name available		117.096	0.534168	1.44811	0.209783	2.54628	0.0108877	0.0409957
		1573	AT5G53830	MVQ3	MPK3/6-targeted VQP 3		152.723	0.533885	1.44782	0.148064	3.60577	0.000311227	0.0019601
		1574	AT5G38030	DTX30	DETOXIFICATION30		561.541	0.533693	1.44763	0.0973243	5.48366	4.16615e-08	5.68047e-07
		1575	AT2G37100	no symbol available	no full name available		134.598	0.533182	1.44712	0.164118	3.24877	0.00115904	0.00614379
		1576	AT5G15580	TRM2, LNG1, AtLNG1	LONGIFOLIA1, TON1 Recruiting Motif 2		455.492	0.533165	1.4471	0.12268	4.34598	1.38653e-05	0.00012033
		1577	AT1G34040	TAR3, AtTAR3	TRYPTOPHAN AMINOTRANSFERASE RELATED 3		258.493	0.53302	1.44696	0.14682	3.63043	0.000282953	0.00180431
		1578	AT4G36280	MORC2, CRH1, AtMORC2	microrchidia 2, CRT1 Homologue 1		103.554	0.532964	1.4469	0.179005	2.97736	0.00290742	0.0134929
		1579	AT1G75270	DHAR2	dehydroascorbate reductase 2		2379.93	0.532853	1.44679	0.0794348	6.70806	1.97232e-11	4.11816e-10
		1580	AT3G01410	no symbol available	no full name available		237.661	0.532648	1.44658	0.179413	2.96883	0.00298934	0.0138116
		1581	AT4G12520	no symbol available	no full name available		512.09	0.532483	1.44642	0.112195	4.74606	2.07414e-06	2.11652e-05
		1582	AT2G27420	no symbol available	no full name available		321.278	0.532469	1.4464	0.119515	4.45524	8.38e-06	7.58281e-05
		1583	AT3G16700	FAHD1b	fumarylacetoacetate hydrolase domain containing protein 1b		76.1608	0.532348	1.44628	0.195165	2.72768	0.00637805	0.0262909
		1584	AT1G12160	FMOGS-OX7	0		119.133	0.532158	1.44609	0.164659	3.23187	0.00122983	0.0064661
		1585	AT5G66005	no symbol available	no full name available		198.068	0.531481	1.44541	0.13127	4.04875	5.14926e-05	0.000395222
		1586	AT4G08150	BP1, KNAT1, BP	BREVIPEDICELLUS, KNOTTED-like from Arabidopsis thaliana, BREVIPEDICELLUS 1		330.664	0.531191	1.44512	0.147276	3.60676	0.000310043	0.00195408
		1587	AT3G55420	no symbol available	no full name available		290.507	0.531055	1.44499	0.130137	4.08073	4.48936e-05	0.000348252
		1588	AT1G76690	OPR2, ATOPR2	12-oxophytodienoate reductase 2, ARABIDOPSIS 12-OXOPHYTODIENOATE REDUCTASE 2		1605.12	0.53074	1.44467	0.0756832	7.01266	2.3383e-12	5.58258e-11
		1589	AT1G34355	ATPS1, PS1	PARALLEL SPINDLE 1		214.71	0.530715	1.44464	0.188306	2.81836	0.00482699	0.020783
		1590	AT2G43040	NPG1	no pollen germination 1		186.785	0.529873	1.4438	0.140259	3.77782	0.000158206	0.00107763
		1591	AT1G13050	no symbol available	no full name available		73.5303	0.528985	1.44291	0.208887	2.53239	0.0113287	0.0423632
		1592	AT1G58170	no symbol available	no full name available		96.3335	0.528791	1.44272	0.176336	2.99877	0.00271074	0.012718
		1593	AT3G21230	4CL5	4-coumarate:CoA ligase 5		314.848	0.528739	1.44267	0.116017	4.55745	5.1779e-06	4.86913e-05
		1594	AT5G57070	no symbol available	no full name available		437.477	0.528444	1.44237	0.101463	5.20826	1.90624e-07	2.35165e-06
		1595	AT3G56270	no symbol available	no full name available		134.486	0.528007	1.44194	0.18417	2.86696	0.00414434	0.0182711
		1596	AT2G44300	LTPG14	glycosylphosphatidylinositol-anchored lipid protein transfer 14		307.171	0.52775	1.44168	0.125755	4.19665	2.70889e-05	0.00022237
		1597	AT1G74030	ENO1	enolase 1		1968.01	0.527201	1.44113	0.0851118	6.19422	5.85747e-10	1.03086e-08
		1598	AT3G26840	PES2	phytyl ester synthase 2		128.755	0.527036	1.44097	0.186066	2.83253	0.00461819	0.0200372
		1599	AT4G02710	NET1C	Networked 1C		481.639	0.526331	1.44026	0.105303	4.99827	5.78465e-07	6.59335e-06
		1600	AT1G01225	no symbol available	no full name available		98.6134	0.526295	1.44023	0.197532	2.66435	0.0077138	0.0307756
		1601	AT4G17880	MYC4	0		666.199	0.526243	1.44017	0.0866347	6.07427	1.24555e-09	2.10401e-08
		1602	AT4G01450	UMAMIT30	Usually multiple acids move in and out Transporters 30		783.096	0.525757	1.43969	0.0945176	5.56253	2.6589e-08	3.72495e-07
		1603	AT5G01890	PXC2	PXY/TDR-correlated 2		712.082	0.525701	1.43963	0.0912846	5.75892	8.46535e-09	1.27379e-07
		1604	AT5G27890	no symbol available	no full name available		156.576	0.525658	1.43959	0.17216	3.05331	0.0022633	0.0109157
		1605	AT1G31335	no symbol available	no full name available		178.546	0.525251	1.43918	0.192986	2.7217	0.00649465	0.0266981
		1606	AT1G12200	FMO	flavin monooxygenase		943.279	0.524374	1.43831	0.0875325	5.99062	2.09044e-09	3.418e-08
		1607	AT2G25810	TIP4;1	tonoplast intrinsic protein 4;1		396.776	0.524101	1.43804	0.146444	3.57884	0.000345121	0.00214259
		1608	AT2G33793	ASY4	ASYNAPTIC4		118.935	0.522864	1.43681	0.193247	2.70568	0.00681644	0.0277922
		1609	AT2G42570	TBL39	TRICHOME BIREFRINGENCE-LIKE 39		479.539	0.52225	1.43619	0.118732	4.39858	1.08963e-05	9.64492e-05
		1610	AT1G12280	SUMM2	suppressor of mkk1 mkk2 2		237.368	0.52097	1.43492	0.138508	3.76129	0.000169038	0.0011433
		1611	AT3G25400	no symbol available	no full name available		109.438	0.520677	1.43463	0.197418	2.63743	0.00835365	0.0328958
		1612	AT1G80760	NIP6, NIP6;1, NLM7	NOD26-like intrinsic protein 6;1		148.375	0.520641	1.43459	0.163972	3.17519	0.0014974	0.00766282
		1613	AT3G18090	NRPD2B	nuclear RNA polymerase D2B		194.776	0.5204	1.43435	0.155122	3.35479	0.000794265	0.00442448
		1614	AT1G70790	CAR9	C2-domain ABA-related 9		158.664	0.51974	1.4337	0.141835	3.66441	0.00024791	0.00160389
		1615	AT4G01730	no symbol available	no full name available		272.215	0.519706	1.43366	0.160176	3.24459	0.00117621	0.00622515
		1616	AT2G13820	AtXYP2, LPTG11, XYP2	glycosylphosphatidylinositol-anchored lipid protein transfer 11, xylogen protein 2		440.36	0.519678	1.43364	0.125514	4.14039	3.46717e-05	0.000277767
		1617	AT3G56300	no symbol available	no full name available		96.3658	0.519504	1.43346	0.171506	3.02906	0.00245313	0.0116832
		1618	AT1G72230	no symbol available	no full name available		379.215	0.519173	1.43313	0.132991	3.90381	9.46913e-05	0.000678956
		1619	AT4G39180	ATSEC14, SEC14	SECRETION 14, ARABIDOPSIS THALIANA SECRETION 14		115.624	0.519111	1.43307	0.16744	3.10029	0.00193331	0.00952641
		1620	AT3G15940	no symbol available	no full name available		684.281	0.518718	1.43268	0.0839354	6.17997	6.41157e-10	1.1259e-08
		1621	AT5G10605	no symbol available	no full name available		108.929	0.517962	1.43193	0.206782	2.50487	0.0122497	0.0451593
		1622	AT1G62800	ASP4	aspartate aminotransferase 4		495.542	0.51771	1.43168	0.120783	4.28628	1.81693e-05	0.00015433
		1623	AT1G11580	PME18, PMEPCRA, ATPMEPCRA	methylesterase PCR A, PECTIN METHYLESTERASE 18		1978.75	0.517655	1.43163	0.0814326	6.35685	2.05927e-10	3.82937e-09
		1624	AT3G01450	no symbol available	no full name available		109.833	0.517171	1.43115	0.202265	2.5569	0.0105609	0.0399662
		1625	AT1G50240	TIO, FU	TWO IN ONE, FUSED		364.679	0.516864	1.43084	0.176079	2.93542	0.00333099	0.0151592
		1626	AT3G20620	no symbol available	no full name available		263.877	0.516784	1.43076	0.115694	4.46683	7.93864e-06	7.20792e-05
		1627	AT5G01910	no symbol available	no full name available		124.726	0.51649	1.43047	0.192462	2.6836	0.00728335	0.0293135
		1628	AT2G40610	ATHEXP ALPHA 1.11, EXP8, ATEXPA8, ATEXP8, EXPA8	expansin A8		710.77	0.51592	1.42991	0.105685	4.88167	1.05192e-06	1.12867e-05
		1629	AT5G27330	no symbol available	no full name available		755.236	0.515902	1.42989	0.124181	4.15443	3.26102e-05	0.000262833
		1630	AT2G40320	TBL33	TRICHOME BIREFRINGENCE-LIKE 33		133.574	0.515884	1.42987	0.152578	3.38111	0.000721939	0.00406982
		1631	AT1G73310	scpl4	serine carboxypeptidase-like 4		142.532	0.515804	1.42979	0.169434	3.04428	0.0023324	0.0111885
		1632	AT2G34470	UREG, PSKF109	urease accessory protein G		1075.77	0.515024	1.42902	0.0888602	5.79588	6.79619e-09	1.04026e-07
		1633	AT3G50930	OM66, BCS1, AtBCS1, AtOM66	cytochrome BC1 synthesis, Outer Mitochondrial membrane protein of 66 kDa		130.408	0.514762	1.42876	0.151016	3.40865	0.000652847	0.00373389
		1634	AT4G24350	no symbol available	no full name available		1031.89	0.514623	1.42862	0.0716209	7.18537	6.70255e-13	1.70011e-11
		1635	AT3G53190	no symbol available	no full name available		1046.07	0.514437	1.42844	0.110449	4.65768	3.19793e-06	3.14544e-05
		1636	AT2G20590	RTN17	reticulon 17		140.848	0.514386	1.42839	0.175266	2.93488	0.00333678	0.0151741
		1637	AT1G78865	#N/A	#N/A		105.57	0.513927	1.42793	0.187502	2.74091	0.006127	0.025409
		1638	AT5G02410	ALG10	homolog of yeast ALG10		220.148	0.513457	1.42747	0.144442	3.55477	0.000378315	0.00232102
		1639	AT3G08770	LTP6, AtLtpI-6	lipid transfer protein 6		868.573	0.513344	1.42735	0.146986	3.49247	0.000478569	0.00285001
		1640	AT5G61420	HAG1, MYB28, AtMYB28, PMG1	HIGH ALIPHATIC GLUCOSINOLATE 1, PRODUCTION OF METHIONINE-DERIVED GLUCOSINOLATE 1, myb domain protein 28		1115.11	0.513023	1.42704	0.0641334	7.99931	1.25121e-15	4.2182e-14
		1641	AT3G26330	CYP71B37	cytochrome P450, family 71, subfamily B, polypeptide 37		338.828	0.512726	1.42674	0.127649	4.01669	5.90201e-05	0.000447128
		1642	AT1G11420	ATDUF2, DUF2	DOMAIN OF UNKNOWN FUNCTION 724 2		118.684	0.512708	1.42673	0.176496	2.90492	0.00367344	0.0165047
		1643	AT5G41400	no symbol available	no full name available		267.331	0.512217	1.42624	0.126411	4.05201	5.07802e-05	0.000390379
		1644	AT2G28550	TOE1, RAP2.7	TARGET OF EARLY ACTIVATION TAGGED (EAT) 1, related to AP2.7		1924.85	0.512204	1.42623	0.0600284	8.53271	1.42963e-17	5.73049e-16
		1645	AT5G20190	no symbol available	no full name available		1683.49	0.512082	1.42611	0.067469	7.58988	3.20203e-14	9.38296e-13
		1646	AT5G54130	no symbol available	no full name available		822.668	0.512029	1.42605	0.0880964	5.81215	6.16763e-09	9.53179e-08
		1647	AT4G29730	NFC5, MSI5	nucleosome/chromatin assembly factor group C5		182.877	0.511931	1.42596	0.135505	3.77795	0.000158125	0.00107739
		1648	AT1G22170	no symbol available	no full name available		278.374	0.511398	1.42543	0.12801	3.99498	6.46987e-05	0.000484029
		1649	AT5G53760	MLO11, ATMLO11	MILDEW RESISTANCE LOCUS O 11		449.199	0.511214	1.42525	0.101014	5.06081	4.1747e-07	4.86001e-06
		1650	AT5G26670	AtPAE10	Pectin Acetyesterase 10		245.777	0.510896	1.42493	0.126738	4.03112	5.55119e-05	0.000422687
		1651	AT2G26040	RCAR14, PYL2	regulatory components of ABA receptor 14, PYR1-like 2		110.821	0.510793	1.42483	0.172434	2.96225	0.00305398	0.0140723
		1652	AT1G29980	no symbol available	no full name available		516.84	0.510739	1.42478	0.136963	3.72903	0.000192221	0.00127987
		1653	AT5G24750	no symbol available	no full name available		116.591	0.510331	1.42438	0.172456	2.95919	0.00308447	0.0141855
		1654	AT2G35860	FLA16	FASCICLIN-like arabinogalactan protein 16 precursor		1203.07	0.510169	1.42422	0.0783228	6.51367	7.3335e-11	1.42566e-09
		1655	AT1G25370	no symbol available	no full name available		119.565	0.510022	1.42407	0.168276	3.03086	0.00243855	0.0116207
		1656	AT2G24440	no symbol available	no full name available		103.562	0.509624	1.42368	0.199587	2.55339	0.010668	0.0402952
		1657	AT3G18490	ASPG1	ASPARTIC PROTEASE IN GUARD CELL 1		4413.08	0.509614	1.42367	0.0583861	8.72835	2.58421e-18	1.09441e-16
		1658	AT2G24700	REM32	0		99.7682	0.509065	1.42313	0.175885	2.89431	0.00379992	0.0169711
		1659	AT1G18250	ATLP-1	0		679.94	0.509059	1.42312	0.108998	4.67034	3.00695e-06	2.96978e-05
		1660	AT2G26180	IQD6	IQ-domain 6		170.583	0.508546	1.42262	0.182331	2.78914	0.00528488	0.022425
		1661	AT5G19740	LAMP1	LIKE AMP 1		336.19	0.508305	1.42238	0.111608	4.55438	5.25403e-06	4.93878e-05
		1662	AT2G24940	MAPR2, AtMAPR2	membrane-associated progesterone binding protein 2		2520.67	0.507756	1.42184	0.110056	4.61363	3.95704e-06	3.82615e-05
		1663	AT3G04210	TN13	0		627.775	0.507649	1.42173	0.105519	4.81098	1.50195e-06	1.57419e-05
		1664	AT5G03390	AtDOA11	DUF295 Organellar A 11		102.147	0.507438	1.42152	0.179121	2.83293	0.00461231	0.0200212
		1665	AT1G50110	BCAT6	branched-chain aminotransferase 6		176.174	0.507416	1.4215	0.189537	2.67713	0.00742554	0.0298041
		1666	AT3G17840	RLK902	receptor-like kinase 902		1046.63	0.507336	1.42142	0.1043	4.86418	1.14934e-06	1.22552e-05
		1667	AT2G33550	ASR3	ARABIDOPSIS SH4-RELATED3		313.442	0.505978	1.42009	0.108014	4.68436	2.80833e-06	2.78971e-05
		1668	AT1G29050	TBL38	TRICHOME BIREFRINGENCE-LIKE 38		596.798	0.505638	1.41975	0.102298	4.94277	7.70185e-07	8.56277e-06
		1669	AT5G19260	FAF3	FANTASTIC FOUR 3		212.137	0.505514	1.41963	0.141488	3.57283	0.000353148	0.00218673
		1670	AT5G14210	no symbol available	no full name available		955.951	0.505454	1.41957	0.08323	6.07298	1.2556e-09	2.1165e-08
		1671	AT1G58520	RXW8	0		669.29	0.505408	1.41953	0.129014	3.91746	8.94856e-05	0.000644328
		1672	AT1G54820	no symbol available	no full name available		592.851	0.504476	1.41861	0.0914743	5.51495	3.4888e-08	4.81166e-07
		1673	AT1G20490	no symbol available	no full name available		81.9051	0.5041	1.41824	0.194542	2.59121	0.00956396	0.0368211
		1674	AT3G02040	GDPD1, AtGDPD1, SRG3	Glycerophosphodiester phosphodiesterase 1, senescence-related gene 3		622.762	0.50398	1.41812	0.120449	4.18419	2.86183e-05	0.000233486
		1675	AT5G40980	no symbol available	no full name available		117.904	0.50394	1.41808	0.171471	2.93893	0.00329345	0.0150112
		1676	AT4G30520	SARK, CIK3	CLAVATA3 INSENSITIVE RECEPTOR KINASE 3, SENESCENCE-ASSOCIATED RECEPTOR-LIKE KINASE		278.285	0.503557	1.4177	0.123279	4.08469	4.41351e-05	0.000343034
		1677	AT5G37010	no symbol available	no full name available		268.811	0.50288	1.41704	0.129834	3.87326	0.00010739	0.000761578
		1678	AT1G47670	no symbol available	no full name available		614.037	0.502753	1.41691	0.0957341	5.25155	1.50821e-07	1.89973e-06
		1679	AT4G35630	PSAT1	phosphoserine aminotransferase 1		2373.27	0.502707	1.41687	0.071916	6.9902	2.74488e-12	6.48864e-11
		1680	AT2G26760	CYCB1;4	Cyclin B1;4		318.559	0.502608	1.41677	0.144573	3.47651	0.000507994	0.00300731
		1681	AT5G14450	no symbol available	no full name available		288.062	0.502231	1.4164	0.11636	4.31618	1.58751e-05	0.000135951
		1682	AT5G60930	no symbol available	no full name available		570.068	0.502089	1.41626	0.115331	4.35344	1.34015e-05	0.0001166
		1683	AT3G29320	PHS1	alpha-glucan phosphorylase 1		4836.18	0.5017	1.41588	0.118099	4.24812	2.15573e-05	0.000180452
		1684	AT4G13410	ATCSLA15, CSLA15	CELLULOSE SYNTHASE LIKE A15		241.726	0.501327	1.41551	0.151213	3.31537	0.000915226	0.00500296
		1685	AT3G21190	AtMSR1, MSR1	Mannan Synthesis Related 1		791.46	0.501143	1.41533	0.0967407	5.18027	2.21566e-07	2.70711e-06
		1686	AT5G61480	TDR, PXY	TDIF receptor, PHLOEM INTERCALATED WITH XYLEM		660.444	0.501097	1.41529	0.0981057	5.10772	3.26065e-07	3.87112e-06
		1687	AT2G23950	CLERK, CIK2	CLAVATA3 INSENSITIVE RECEPTOR KINASE 2, CLE-RESISTANT RECEPTOR KINASE		557.794	0.499755	1.41397	0.101605	4.91861	8.71614e-07	9.54871e-06
		1688	AT1G50700	CPK33	calcium-dependent protein kinase 33		160.585	0.499473	1.4137	0.180771	2.76302	0.00572691	0.0239906
		1689	AT2G43050	ATPMEPCRD	0		94.4924	0.499048	1.41328	0.17542	2.84488	0.00444284	0.0193874
		1690	AT1G29951	#N/A	#N/A		1258.65	0.498898	1.41313	0.0732319	6.81258	9.5864e-12	2.09086e-10
		1691	AT3G62830	UXS2, ATUXS2, AUD1	UDP-GLUCURONIC ACID DECARBOXYLASE 2		2528.86	0.49874	1.41298	0.0694686	7.17936	7.00365e-13	1.7746e-11
		1692	AT3G05190	no symbol available	no full name available		180.118	0.498722	1.41296	0.139312	3.57989	0.000343735	0.0021362
		1693	AT2G28410	no symbol available	no full name available		219.482	0.498436	1.41268	0.137089	3.63586	0.000277056	0.00177142
		1694	AT2G35770	scpl28	serine carboxypeptidase-like 28		210.367	0.498411	1.41266	0.142344	3.50146	0.000462724	0.00276803
		1695	AT1G28400	no symbol available	no full name available		2024.35	0.498352	1.4126	0.0585151	8.51664	1.6425e-17	6.54e-16
		1696	AT1G16310	MTP10	Metal-Tolerance Protein 10		142.19	0.498105	1.41236	0.18138	2.74619	0.00602914	0.0250718
		1697	AT3G28760	no symbol available	no full name available		376.161	0.497777	1.41204	0.108693	4.57967	4.65711e-06	4.41928e-05
		1698	AT2G23430	ICK1, KRP1	KIP-RELATED PROTEIN 1		404.318	0.497764	1.41202	0.0969233	5.13565	2.81172e-07	3.3783e-06
		1699	AT1G44780	no symbol available	no full name available		221.287	0.497701	1.41196	0.149182	3.3362	0.000849324	0.00468437
		1700	AT1G59540	ZCF125	0		266.72	0.496521	1.41081	0.15197	3.26724	0.00108602	0.00581199
		1701	AT4G30810	scpl29	serine carboxypeptidase-like 29		1487.77	0.496518	1.4108	0.0630277	7.87778	3.33257e-15	1.07512e-13
		1702	AT2G35960	NHL12	NDR1/HIN1-like 12		636.064	0.496407	1.4107	0.0831556	5.96962	2.37811e-09	3.86202e-08
		1703	AT2G28900	OEP16, OEP16-1, ATOEP16-L, ATOEP16-1	outer plastid envelope protein 16-1, OUTER PLASTID ENVELOPE PROTEIN 16-L, outer envelope protein 16		3146.3	0.496124	1.41042	0.0865874	5.72975	1.00579e-08	1.50024e-07
		1704	AT3G54180	CDKB1;1, CDC2B	CDC2-LIKE GENE, cyclin-dependent kinase B1;1		215.749	0.495977	1.41028	0.143706	3.45133	0.000557832	0.00325969
		1705	AT2G15440	no symbol available	no full name available		94.2844	0.495559	1.40987	0.184163	2.69087	0.00712653	0.0288602
		1706	AT1G75820	FAS3, ATCLV1, FLO5, CLV1	CLAVATA 1, FLOWER DEVELOPMENT 5, FASCIATA 3		1318.54	0.495549	1.40986	0.0792948	6.24945	4.11905e-10	7.37919e-09
		1707	AT4G05390	ATRFNR1, RFNR1	root FNR 1		1349.02	0.495505	1.40981	0.07169	6.91178	4.78615e-12	1.08743e-10
		1708	AT3G09710	IQD1	IQ-domain 1		191.611	0.495428	1.40974	0.132051	3.75179	0.00017558	0.00118221
		1709	AT1G69080	no symbol available	no full name available		81.6244	0.495351	1.40966	0.185761	2.6666	0.00766233	0.0306258
		1710	AT2G45310	GAE4	UDP-D-glucuronate 4-epimerase 4		161.19	0.495098	1.40942	0.174097	2.8438	0.0044579	0.0194389
		1711	AT3G15990	SULTR3;4, SPDT	sulfate transporter 3;4, SULTR-like P Distribution Transporter		138.868	0.49495	1.40927	0.167589	2.95335	0.00314346	0.0144236
		1712	AT5G12940	no symbol available	no full name available		345.093	0.494665	1.40899	0.122674	4.03236	5.522e-05	0.000420732
		1713	AT1G19230	AtRbohE	0		202.837	0.494252	1.40859	0.151025	3.27266	0.00106542	0.00571321
		1714	AT2G18210	no symbol available	no full name available		118.917	0.494033	1.40838	0.190842	2.5887	0.00963377	0.037031
		1715	AT1G30530	UGT78D1	UDP-glucosyl transferase 78D1		2112.65	0.493766	1.40812	0.0872151	5.66147	1.50081e-08	2.18955e-07
		1716	AT1G44110	CYCA1;1	Cyclin A1;1		352.935	0.493506	1.40786	0.148765	3.31736	0.000908731	0.00497312
		1717	AT1G04110	SDD1, AtSDD1	STOMATAL DENSITY AND DISTRIBUTION 1		199.139	0.493472	1.40783	0.158562	3.11218	0.00185711	0.00921253
		1718	AT5G23400	no symbol available	no full name available		236.352	0.493458	1.40782	0.145602	3.38909	0.000701255	0.00396815
		1719	AT4G38545	#N/A	#N/A		102.834	0.493438	1.4078	0.177024	2.7874	0.00531328	0.0225295
		1720	AT4G08590	ORTHL, VIM6, ORL1	VARIANT IN METHYLATION 6, ORTHRUS-like, ORTHRUS-LIKE 1, ORTH-LIKE 1		120.966	0.493373	1.40773	0.175144	2.81695	0.00484817	0.0208487
		1721	AT4G23060	IQD22	IQ-domain 22		334.088	0.49298	1.40735	0.107981	4.56543	4.98468e-06	4.70034e-05
		1722	AT5G62960	no symbol available	no full name available		110.613	0.492838	1.40721	0.181851	2.71012	0.00672582	0.0274785
		1723	AT2G39050	EULS3, ArathEULS3	Euonymus lectin S3		381.025	0.492414	1.4068	0.107336	4.5876	4.4837e-06	4.27503e-05
		1724	AT1G51645	#N/A	#N/A		96.7678	0.492031	1.40642	0.188466	2.61071	0.00903542	0.035155
		1725	AT1G09960	ATSUC4, ATSUT4, SUC4, SUT4	SUCROSE TRANSPORTER 4, sucrose transporter 4		283.036	0.491992	1.40639	0.143166	3.43653	0.000589224	0.00341565
		1726	AT4G22840	BASS6	Bile Acid Sodium Symporter 6		164.166	0.49198	1.40637	0.151082	3.25637	0.00112846	0.00600695
		1727	AT1G04050	SUVR1, SDG13	homolog of SU(var)3-9 1, SET DOMAIN PROTEIN 13		109.736	0.491924	1.40632	0.186603	2.63621	0.00838384	0.0329985
		1728	AT1G33800	GXM3, GXMT1, AtGXMT1	glucuronoxylan methyltransferase3, glucuronoxylan methyltransferase 1		316.176	0.491582	1.40599	0.120403	4.08282	4.44919e-05	0.000345472
		1729	AT1G23150	no symbol available	no full name available		168.216	0.491145	1.40556	0.142522	3.44611	0.000568729	0.00331447
		1730	AT4G32890	GATA9	GATA transcription factor 9		156.956	0.491007	1.40543	0.147953	3.31866	0.000904502	0.0049545
		1731	AT5G40850	AtUPM1, UPM1	urophorphyrin methylase 1		5153.03	0.490764	1.40519	0.0677001	7.24909	4.19574e-13	1.08375e-11
		1732	AT1G79075	#N/A	#N/A		826.82	0.490602	1.40503	0.102906	4.76749	1.86533e-06	1.92475e-05
		1733	AT5G61780	Tudor2, AtTudor2, TSN2	Arabidopsis thaliana TUDOR-SN protein 2, TUDOR-SN protein 2		2712.4	0.490327	1.40476	0.0876303	5.5954	2.20113e-08	3.13494e-07
		1734	AT3G54390	no symbol available	no full name available		221.455	0.490243	1.40468	0.142616	3.43751	0.000587086	0.0034049
		1735	AT2G17300	no symbol available	no full name available		213.19	0.489666	1.40412	0.118035	4.14849	3.34674e-05	0.000269289
		1736	AT1G54050	HSP17.4B	0		106.066	0.489609	1.40406	0.180639	2.71043	0.00671955	0.0274672
		1737	AT2G46650	CYTB5-C, ATCB5-C, B5 #1, CB5-C	ARABIDOPSIS CYTOCHROME B5 ISOFORM C, cytochrome B5 isoform C		675.565	0.48958	1.40404	0.119984	4.0804	4.49589e-05	0.000348646
		1738	AT2G44850	no symbol available	no full name available		88.4942	0.489405	1.40387	0.182294	2.6847	0.00725941	0.0292352
		1739	AT2G43490	no symbol available	no full name available		442.322	0.489165	1.40363	0.12364	3.95635	7.61021e-05	0.000559748
		1740	AT1G56430	ATNAS4, NAS4	ARABIDOPSIS THALIANA NICOTIANAMINE SYNTHASE 4, nicotianamine synthase 4		1231.52	0.489032	1.4035	0.10328	4.735	2.19054e-06	2.22637e-05
		1741	AT1G09450	Haspin, AtHaspin	Haspin-related gene		100.363	0.488725	1.4032	0.190221	2.56925	0.0101919	0.0388517
		1742	AT3G15210	RAP2.5, ATERF4, ERF4, ATERF-4	RELATED TO AP2 5, ethylene responsive element binding factor 4, ETHYLENE RESPONSIVE ELEMENT BINDING FACTOR 4		954.022	0.488518	1.403	0.0931705	5.24327	1.57757e-07	1.9764e-06
		1743	AT1G72030	GNAT10	GCN5&#8208;related N&#8208;acetyltransferase 10		760.551	0.488018	1.40252	0.0955218	5.10897	3.23926e-07	3.84762e-06
		1744	AT5G62710	no symbol available	no full name available		428.987	0.48795	1.40245	0.109042	4.47488	7.64536e-06	6.96538e-05
		1745	AT2G43530	no symbol available	no full name available		466.186	0.487879	1.40238	0.105464	4.62604	3.72732e-06	3.63039e-05
		1746	AT4G31890	no symbol available	no full name available		227.779	0.486583	1.40112	0.134497	3.61778	0.000297137	0.00188373
		1747	AT1G67300	no symbol available	no full name available		445.656	0.486402	1.40095	0.0973903	4.99435	5.90336e-07	6.71587e-06
		1748	AT4G32690	ATGLB3, GLB3, AHb3	ARABIDOPSIS HEMOGLOBIN 3, hemoglobin 3		230.327	0.486278	1.40083	0.135691	3.58371	0.000338745	0.00211176
		1749	AT4G01460	no symbol available	no full name available		232.766	0.4858	1.40036	0.130995	3.70855	0.000208447	0.00137421
		1750	AT4G36515	no symbol available	no full name available		201.122	0.485655	1.40022	0.148129	3.2786	0.00104323	0.00561308
		1751	AT4G12510	AZI5	0		263.097	0.484681	1.39928	0.17345	2.79436	0.00520027	0.0221404
		1752	AT3G10310	no symbol available	no full name available		258.595	0.484551	1.39915	0.170031	2.84978	0.004375	0.0191261
		1753	AT5G54040	no symbol available	no full name available		134.458	0.484042	1.39866	0.178591	2.71034	0.00672152	0.0274706
		1754	AT3G14850	TBL41	TRICHOME BIREFRINGENCE-LIKE 41		131.146	0.483762	1.39839	0.169071	2.86131	0.00421901	0.0185491
		1755	AT5G58320	NET4A	Networked 4A		434.916	0.483251	1.39789	0.0963265	5.0168	5.2539e-07	6.03142e-06
		1756	AT2G30020	AP2C1	0		377.974	0.483025	1.39767	0.115712	4.17438	2.98799e-05	0.00024254
		1757	AT1G53140	DRP5A	Dynamin related protein 5A		273.653	0.482905	1.39756	0.14704	3.28419	0.00102278	0.00551416
		1758	AT4G02420	LecRK-IV.4	L-type lectin receptor kinase IV.4		270.156	0.482889	1.39754	0.128988	3.74368	0.000181345	0.00121658
		1759	AT5G54670	KATC, ATK3	kinesin 3, KINESIN-LIKE PROTEIN IN ARABIDOPSIS THALIANA C		520.287	0.482813	1.39747	0.103625	4.65925	3.17358e-06	3.12277e-05
		1760	AT1G18550	no symbol available	no full name available		219.142	0.482544	1.39721	0.137479	3.50994	0.000448204	0.00269327
		1761	AT1G71830	ATSERK1, SERK1	SOMATIC EMBRYOGENESIS RECEPTOR-LIKE KINASE 1, somatic embryogenesis receptor-like kinase 1		289.327	0.482463	1.39713	0.121396	3.97429	7.05894e-05	0.000522877
		1762	AT5G50890	PRLIP8	0		129.02	0.482263	1.39693	0.147956	3.2595	0.00111609	0.00594899
		1763	AT1G23790	MACET4, CORD4	CORTICAL MICROTUBULE DISORDERING4, MACERATOR4		183.292	0.481814	1.3965	0.171233	2.8138	0.00489603	0.0210168
		1764	AT2G18980	PRX16	0		951.406	0.48146	1.39616	0.0975219	4.93695	7.93552e-07	8.80215e-06
		1765	AT4G21820	no symbol available	no full name available		173.796	0.480998	1.39571	0.168639	2.85224	0.00434123	0.0190028
		1766	AT3G46970	ATPHS2, PHS2	alpha-glucan phosphorylase 2, Arabidopsis thaliana alpha-glucan phosphorylase 2		4580.21	0.480336	1.39507	0.116472	4.12404	3.7228e-05	0.000295481
		1767	AT2G37080	ICR2, RIP2, RIP3	interactor of constitutively active ROP2, ROP interactive partner 2, ROP interactive partner 3		1340.05	0.48031	1.39504	0.104227	4.60832	4.05929e-06	3.91082e-05
		1768	AT4G13100	no symbol available	no full name available		602.832	0.480067	1.39481	0.108312	4.43225	9.32566e-06	8.35961e-05
		1769	AT1G17190	ATGSTU26, GSTU26	glutathione S-transferase tau 26		727.915	0.479861	1.39461	0.125897	3.81155	0.000138101	0.000954796
		1770	AT5G46730	no symbol available	no full name available		391.926	0.479842	1.39459	0.115703	4.1472	3.36566e-05	0.00027054
		1771	AT3G43960	no symbol available	no full name available		290.465	0.479406	1.39417	0.114565	4.18456	2.85713e-05	0.000233182
		1772	AT4G23250	DUF26-21, RKC1, EMB1290, CRK17	EMBRYO DEFECTIVE 1290, CYSTEINE-RICH RLK (RECEPTOR-LIKE PROTEIN KINASE) 17, RECEPTOR-LIKE KINASE THALIANACOL-0GENOMICLIBRARY(CLONTECH).THEPOSITIVEPHAGECLONES C-X8-C-X2-C CLASS 1		434.817	0.479087	1.39386	0.118242	4.05173	5.08398e-05	0.000390588
		1773	AT3G01680	AtSEOR1, SEOR1, SEOb	Arabidopsis thaliana sieve element occlusion-related 1, sieve element occlusion b, Sieve-Element-Occlusion-Related 1		757.22	0.47907	1.39384	0.0940398	5.09433	3.49985e-07	4.12717e-06
		1774	AT5G05240	no symbol available	no full name available		185.725	0.478987	1.39376	0.153507	3.12029	0.00180672	0.00900918
		1775	AT3G57830	no symbol available	no full name available		192.759	0.478932	1.39371	0.146134	3.27735	0.00104788	0.00563243
		1776	AT5G42370	no symbol available	no full name available		104.261	0.478866	1.39365	0.187262	2.55719	0.010552	0.039945
		1777	AT1G05260	PER3, RCI3, RCI3A	RARE COLD INDUCIBLE GENE 3, PEROXIDASE 3		904.672	0.47834	1.39314	0.101718	4.7026	2.56865e-06	2.57402e-05
		1778	AT5G15510	TPXL5	0		277.769	0.477884	1.3927	0.14202	3.36491	0.000765677	0.00428765
		1779	AT4G08685	SAH7	0		786.106	0.477768	1.39259	0.0981311	4.86867	1.12354e-06	1.20015e-05
		1780	AT1G11940	no symbol available	no full name available		126.742	0.477075	1.39192	0.161226	2.95905	0.00308592	0.0141894
		1781	AT3G59680	no symbol available	no full name available		123.392	0.476835	1.39169	0.169757	2.80892	0.00497084	0.0212846
		1782	AT5G56120	no symbol available	no full name available		451.731	0.47671	1.39157	0.122998	3.87576	0.000106293	0.000754249
		1783	AT3G48670	RDM12, IDN2	INVOLVED IN DE NOVO 2, RNA-DIRECTED DNA METHYLATION 12		773.966	0.476591	1.39145	0.0903192	5.27674	1.315e-07	1.6704e-06
		1784	AT1G64640	ENODL8, AtENODL8	early nodulin-like protein 8		388.02	0.47642	1.39129	0.117674	4.04863	5.15179e-05	0.000395246
		1785	AT3G44540	FAR4	fatty acid reductase 4		284.06	0.475958	1.39084	0.127036	3.74665	0.000179213	0.0012043
		1786	AT5G53120	ATSPDS3, SPDS3, SPMS	SPERMIDINE SYNTHASE 3, spermidine synthase 3		603.438	0.475797	1.39069	0.0959563	4.95848	7.10483e-07	7.95807e-06
		1787	AT4G29130	GIN2, HXK1, ATHXK1	GLUCOSE INSENSITIVE 2, hexokinase 1, ARABIDOPSIS THALIANA HEXOKINASE 1		1929.46	0.475436	1.39034	0.0689673	6.89364	5.43816e-12	1.22627e-10
		1788	AT1G60390	PGL2, PG1	polygalacturonase 1		246.821	0.475381	1.39029	0.139601	3.40527	0.00066098	0.00377141
		1789	AT1G06360	ADS4.2	0		956.131	0.475366	1.39027	0.123434	3.85116	0.000117558	0.000826595
		1790	AT5G39320	UDG4	UDP-glucose dehydrogenase 4		1273.28	0.475319	1.39023	0.0933518	5.09169	3.54879e-07	4.17597e-06
		1791	AT4G17000	no symbol available	no full name available		215.719	0.475267	1.39018	0.139267	3.41263	0.000643391	0.00368332
		1792	AT2G02020	NPF8.4, PTR4, AtPTR4, AtNPF8.4	peptide transporter 4, NRT1/ PTR family 8.4		259.334	0.47495	1.38987	0.136906	3.46918	0.000522053	0.00307914
		1793	AT5G60800	AtHMP53, HIPP3	HEAVY METAL ASSOCIATED PROTEIN 53, EAVY METAL-ASSOCIATED ISOPRENYLATED PLANT PROTEIN3		195.851	0.474462	1.3894	0.134834	3.51886	0.000433406	0.00261591
		1794	AT3G22850	no symbol available	no full name available		1831.42	0.47436	1.3893	0.0926917	5.11761	3.09436e-07	3.68099e-06
		1795	AT5G66560	no symbol available	no full name available		440.546	0.47432	1.38926	0.105467	4.49731	6.88175e-06	6.31489e-05
		1796	AT3G03770	no symbol available	no full name available		1170.67	0.473999	1.38895	0.0762908	6.21306	5.19621e-10	9.19891e-09
		1797	AT5G21100	no symbol available	no full name available		1352.11	0.473994	1.38895	0.068561	6.91346	4.72974e-12	1.07563e-10
		1798	AT3G20015	no symbol available	no full name available		570.767	0.4739	1.38886	0.0940286	5.03996	4.65629e-07	5.38404e-06
		1799	AT1G13280	AOC4	allene oxide cyclase 4		564.253	0.473531	1.3885	0.106618	4.44137	8.93896e-06	8.05818e-05
		1800	AT1G02690	IMPA-6	importin alpha isoform 6		516.62	0.473432	1.38841	0.114492	4.13507	3.54851e-05	0.000283431
		1801	AT4G28890	ATL42	Arabidopsis TÃ³xicos en Levadura 42		140.579	0.473109	1.3881	0.182552	2.59164	0.00955196	0.0367867
		1802	AT1G23000	AtHMP05	HEAVY METAL ASSOCIATED PROTEIN 5		136.24	0.47305	1.38804	0.156507	3.02255	0.00250658	0.0119046
		1803	AT5G65890	ACR1	ACT domain repeat 1		138.821	0.472723	1.38773	0.14708	3.21405	0.00130876	0.00681238
		1804	AT3G25700	no symbol available	no full name available		323.661	0.472533	1.38754	0.104009	4.54321	5.54051e-06	5.19382e-05
		1805	AT1G74210	AtGDPD5, GDPD5	glycerophosphodiester phosphodiesterase 5		476.638	0.471921	1.38695	0.0959542	4.91819	8.73502e-07	9.56502e-06
		1806	AT3G12550	FDM3	factor of DNA methylation 3		261.159	0.47175	1.38679	0.117466	4.01606	5.91794e-05	0.000448193
		1807	AT1G12750	RBL6, ATRBL6	RHOMBOID-like protein 6		515.719	0.471666	1.38671	0.093304	5.05515	4.30042e-07	4.99908e-06
		1808	AT1G62520	no symbol available	no full name available		108.82	0.470803	1.38588	0.185082	2.54375	0.0109669	0.041216
		1809	AT3G09540	no symbol available	no full name available		257.906	0.470253	1.38535	0.129521	3.6307	0.000282654	0.00180288
		1810	AT5G65530	AtRLCK VI_A3	Arabidopsis receptor-like cytoplasmic kinase AtRLCK VI_A3		221.461	0.469269	1.38441	0.163309	2.8735	0.00405954	0.0179341
		1811	AT3G56830	no symbol available	no full name available		125.196	0.469138	1.38428	0.168334	2.78694	0.0053208	0.0225517
		1812	AT2G40460	no symbol available	no full name available		489.567	0.469013	1.38416	0.0990534	4.73495	2.19107e-06	2.22637e-05
		1813	AT2G25880	AUR2, AtAUR2	ataurora2		281.01	0.468771	1.38393	0.134865	3.47586	0.000509222	0.00301384
		1814	AT3G58650	TRM7	TON1 Recruiting Motif 7		322.117	0.46871	1.38387	0.143306	3.2707	0.00107281	0.0057477
		1815	AT4G29020	no symbol available	no full name available		1595.61	0.468021	1.38321	0.0938287	4.98804	6.09952e-07	6.93246e-06
		1816	AT3G13980	BG4	BIG GRAIN 4		197.223	0.468021	1.38321	0.132273	3.53831	0.000402698	0.0024549
		1817	AT1G17420	ATLOX3, LOX3	lipoxygenase 3, Arabidopsis thaliana lipoxygenase 3		204.178	0.467746	1.38295	0.141888	3.29658	0.000978713	0.00530284
		1818	AT5G09760	no symbol available	no full name available		545.089	0.467555	1.38276	0.0858538	5.44594	5.15311e-08	6.90057e-07
		1819	AT3G52900	no symbol available	no full name available		267.586	0.467345	1.38256	0.125905	3.71189	0.000205714	0.00135914
		1820	AT4G31350	no symbol available	no full name available		545.188	0.467242	1.38246	0.098169	4.75957	1.94005e-06	1.99157e-05
		1821	AT1G78060	no symbol available	no full name available		1299.37	0.466827	1.38207	0.0716087	6.51914	7.07105e-11	1.37911e-09
		1822	AT3G02120	no symbol available	no full name available		373.037	0.466364	1.38162	0.130918	3.56227	0.000367665	0.00226437
		1823	AT5G49330	PFG3, MYB111, ATMYB111	ARABIDOPSIS MYB DOMAIN PROTEIN 111, myb domain protein 111, PRODUCTION OF FLAVONOL GLYCOSIDES 3		187.345	0.466087	1.38136	0.149418	3.11934	0.00181257	0.00903272
		1824	AT1G64450	no symbol available	no full name available		160.079	0.466015	1.38129	0.16863	2.76353	0.005718	0.0239616
		1825	AT2G43120	PRN2	PIRIN2		213.672	0.465483	1.38078	0.130287	3.57276	0.000353234	0.00218673
		1826	AT4G35300	TMT2	tonoplast monosaccharide transporter2		1374.87	0.465312	1.38062	0.0747044	6.22871	4.70295e-10	8.35653e-09
		1827	AT1G72930	TN10, AtTN10, TIR	toll/interleukin-1 receptor-like, TIR-nucleotide binding site family 10		1442.7	0.464819	1.38014	0.0732712	6.34381	2.24149e-10	4.14572e-09
		1828	AT4G27560	UGT79B2	0		800.304	0.464362	1.37971	0.104819	4.43014	9.41724e-06	8.43855e-05
		1829	AT2G03480	QUL2	QUASIMODO2 LIKE 2		409.321	0.464248	1.3796	0.105456	4.4023	1.07107e-05	9.49115e-05
		1830	AT4G18820	no symbol available	no full name available		775.312	0.464093	1.37945	0.11237	4.13003	3.62714e-05	0.000288846
		1831	AT3G17820	GLN1.3, ATGSKB6, GLN1;3	glutamine synthetase 1.3, ARABIDOPSIS THALIANA GLUTAMINE SYNTHASE CLONE KB6, GLUTAMINE SYNTHETASE 1;3		1636.12	0.4638	1.37917	0.0646217	7.17716	7.11722e-13	1.80148e-11
		1832	AT2G39280	no symbol available	no full name available		634.81	0.463719	1.37909	0.10916	4.24808	2.15609e-05	0.000180452
		1833	AT4G28230	no symbol available	no full name available		219.143	0.463358	1.37875	0.133473	3.47156	0.000517443	0.0030578
		1834	AT4G34630	no symbol available	no full name available		977.246	0.463342	1.37873	0.0999303	4.63666	3.54093e-06	3.45446e-05
		1835	AT5G23850	no symbol available	no full name available		167.547	0.462909	1.37832	0.167652	2.76114	0.00576005	0.0241083
		1836	AT5G37180	ATSUS5, SUS5	ARABIDOPSIS THALIANA SUCROSE SYNTHASE 5, sucrose synthase 5		102.631	0.462638	1.37806	0.185484	2.49421	0.0126237	0.0463525
		1837	AT1G73570	no symbol available	no full name available		141.813	0.462526	1.37795	0.162854	2.84012	0.0045096	0.0196358
		1838	AT1G70210	ATCYCD1;1, CYCD1;1	CYCLIN D1;1		487.11	0.462274	1.37771	0.114853	4.02493	5.69933e-05	0.000433142
		1839	AT3G15680	no symbol available	no full name available		597.866	0.461144	1.37663	0.10753	4.28852	1.79867e-05	0.000152941
		1840	AT1G33700	no symbol available	no full name available		282.821	0.460894	1.37639	0.115071	4.00531	6.19354e-05	0.000466266
		1841	AT4G01130	no symbol available	no full name available		228.321	0.460888	1.37639	0.155177	2.97009	0.00297716	0.0137632
		1842	AT3G25980	AtMAD2, MAD2	MITOTIC ARREST-DEFICIENT 2		419.116	0.460792	1.3763	0.124774	3.69301	0.000221614	0.0014506
		1843	AT1G31070	GlcNAc1pUT1, GLCNA.UT1	N-acetylglucosamine-1-phosphate uridylyltransferase 1		853.016	0.460627	1.37614	0.0708164	6.50452	7.79422e-11	1.51155e-09
		1844	AT4G28490	HAE, RLK5	RECEPTOR-LIKE PROTEIN KINASE 5, HAESA		244.553	0.460395	1.37592	0.118475	3.88602	0.0001019	0.000725897
		1845	AT4G00490	BMY9, BAM2	BETA-AMYLASE 9, beta-amylase 2		1086.41	0.460238	1.37577	0.0696696	6.60601	3.94805e-11	8.0267e-10
		1846	AT2G18730	ATDGK3, DGK3	diacylglycerol kinase 3		1105.63	0.460134	1.37567	0.0869078	5.29451	1.19333e-07	1.52475e-06
		1847	AT4G16770	no symbol available	no full name available		293.166	0.46002	1.37556	0.141366	3.25411	0.00113749	0.00604698
		1848	AT3G26180	CYP71B20	cytochrome P450, family 71, subfamily B, polypeptide 20		679.699	0.459754	1.37531	0.0898323	5.11791	3.08945e-07	3.67879e-06
		1849	AT5G07990	CYP75B1, TT7, D501	TRANSPARENT TESTA 7, CYTOCHROME P450 75B1		526.125	0.459577	1.37514	0.138574	3.31647	0.000911623	0.00498554
		1850	AT1G63020	NRPD1, NRPD1A, POL IVA, SMD2, SDE4	SILENCING MOVEMENT DEFICIENT 2, NUCLEAR RNA POLYMERASE D 1A, nuclear RNA polymerase D1A		206.984	0.459514	1.37508	0.140516	3.2702	0.00107473	0.0057554
		1851	AT1G16330	CYCB3;1	cyclin b3;1		110.928	0.458476	1.37409	0.185552	2.47088	0.0134781	0.0488909
		1852	AT1G07260	UGT71C3	UDP-glucosyl transferase 71C3		161.068	0.457749	1.3734	0.178071	2.5706	0.0101522	0.038725
		1853	AT1G67870	no symbol available	no full name available		6406.99	0.457645	1.3733	0.0717278	6.3803	1.76746e-10	3.30984e-09
		1854	AT1G74940	no symbol available	no full name available	senescence-associated protein-related	608.659	0.457602	1.37326	0.0852205	5.36962	7.89014e-08	1.03122e-06
		1855	AT1G66620	no symbol available	no full name available		133.403	0.457379	1.37305	0.18351	2.4924	0.0126884	0.046533
		1856	AT2G15292	#N/A	#N/A		745.928	0.457082	1.37276	0.103877	4.40022	1.08142e-05	9.57929e-05
		1857	AT1G66140	ZFP4	zinc finger protein 4		502.258	0.456893	1.37258	0.105664	4.32402	1.53209e-05	0.000131807
		1858	AT4G39260	RBGA6, CCR1, ATGRP8, GR-RBP8, GRP8	cold, circadian rhythm, and RNA binding 1, glycine-rich RNA-binding protein 8, GLYCINE-RICH PROTEIN 8, RNA-binding glycine-rich protein A6		6014.88	0.456507	1.37222	0.0644587	7.08216	1.41922e-12	3.49986e-11
		1859	AT3G56810	no symbol available	no full name available		202.205	0.456327	1.37204	0.131718	3.46443	0.000531358	0.00312632
		1860	AT4G18640	MRH1, MDIS2	Male Disoverer 2, morphogenesis of root hair 1		513.167	0.456299	1.37202	0.0919285	4.96364	6.91858e-07	7.76033e-06
		1861	AT1G80800	#N/A	#N/A		269.122	0.455949	1.37168	0.12243	3.72417	0.000195956	0.00130221
		1862	AT3G01330	E2FF, DEL3, E2L2	E2F-LIKE 2, DP-E2F-like protein 3		123.562	0.45581	1.37155	0.153461	2.9702	0.00297606	0.0137632
		1863	AT5G40510	no symbol available	no full name available		263.178	0.455809	1.37155	0.108219	4.2119	2.53232e-05	0.000209309
		1864	AT4G35270	NLP2	NIN-like protein 2		433.944	0.455589	1.37134	0.110394	4.12695	3.6761e-05	0.000292065
		1865	AT2G41220	GLU2	glutamate synthase 2		3419.95	0.455229	1.371	0.099515	4.57447	4.77423e-06	4.51968e-05
		1866	AT5G11610	no symbol available	no full name available		208.185	0.455053	1.37083	0.136903	3.32391	0.000887659	0.00487629
		1867	AT5G63560	FACT	FATTY ALCOHOL:CAFFEOYL-CoA CAFFEOYL TRANSFERASE		573.894	0.45502	1.3708	0.103805	4.38341	1.16835e-05	0.000102886
		1868	AT5G17700	no symbol available	no full name available		601.686	0.454651	1.37045	0.114474	3.97164	7.1381e-05	0.000527617
		1869	AT3G05470	FH11	Formin 11		202.086	0.454618	1.37042	0.161515	2.81471	0.00488218	0.0209666
		1870	AT5G01970	MadA2	0		285.14	0.454367	1.37018	0.105325	4.31395	1.6036e-05	0.000137182
		1871	AT3G21465	no symbol available	no full name available		333.682	0.454277	1.3701	0.106904	4.2494	2.14347e-05	0.000179647
		1872	AT1G49740	no symbol available	no full name available		659.708	0.453931	1.36977	0.0872727	5.20129	1.97914e-07	2.44033e-06
		1873	AT3G53980	no symbol available	no full name available		393.379	0.45393	1.36977	0.117577	3.8607	0.000113063	0.000798032
		1874	AT2G31870	PARG1, TEJ, atPARG1	Sanskrit for 'bright', poly(ADP-ribose) glycohydrolase 1		118.996	0.453875	1.36971	0.155779	2.91358	0.00357316	0.0161236
		1875	AT2G37300	ABCI16	ATP-binding cassette I16		184.178	0.453716	1.36956	0.158509	2.8624	0.00420449	0.0184988
		1876	AT4G18440	no symbol available	no full name available		1099.56	0.453441	1.3693	0.108677	4.17236	3.01462e-05	0.000244537
		1877	AT5G23910	no symbol available	no full name available		347.514	0.453295	1.36916	0.131458	3.44822	0.0005643	0.00329402
		1878	AT5G48370	no symbol available	no full name available		297.854	0.452803	1.3687	0.133545	3.39063	0.000697321	0.00395149
		1879	AT2G30870	GSTF10, ATGSTF10, ERD13, ATGSTF4	glutathione S-transferase PHI 10, ARABIDOPSIS THALIANA GLUTATHIONE S-TRANSFERASE PHI 10, EARLY DEHYDRATION-INDUCED 13		14316.6	0.452769	1.36866	0.0526775	8.59511	8.31855e-18	3.40266e-16
		1880	AT3G28130	UMAMIT44	Usually multiple acids move in and out Transporters 44		386.043	0.451969	1.36791	0.0984592	4.59042	4.42361e-06	4.22446e-05
		1881	AT1G04010	ERP1, PSAT1, ATPSAT1	enhanced response to Phytophthora 1, phospholipid sterol acyl transferase 1		230.297	0.451753	1.3677	0.157152	2.87463	0.00404496	0.0178856
		1882	AT1G64400	LACS3	long-chain acyl-CoA synthetase 3		831.048	0.451622	1.36758	0.0906288	4.9832	6.25397e-07	7.09118e-06
		1883	AT5G61980	VAL1, AGD1	VAN3-like protein1, ARF-GAP domain 1		102.935	0.451512	1.36747	0.182894	2.46871	0.0135601	0.0491288
		1884	AT4G34710	SPE2, ADC2, ATADC2	arginine decarboxylase 2		15537.5	0.4514	1.36737	0.076139	5.92863	3.05481e-09	4.90119e-08
		1885	AT3G21240	AT4CL2, 4CL2	4-coumarate:CoA ligase 2		974.915	0.451238	1.36721	0.0745227	6.05504	1.40386e-09	2.3499e-08
		1886	AT4G15830	no symbol available	no full name available		406.64	0.451056	1.36704	0.148175	3.04409	0.00233388	0.0111931
		1887	AT5G46530	no symbol available	no full name available		101.336	0.451047	1.36703	0.169993	2.65333	0.00797012	0.0316036
		1888	AT3G49110	ATPCA, PRX33, ATPRX33, PRXCA	peroxidase CA, PEROXIDASE CA, PEROXIDASE 33		575.865	0.45051	1.36652	0.109282	4.12244	3.74876e-05	0.000297149
		1889	AT2G43020	PAO2, ATPAO2	polyamine oxidase 2		575.873	0.450284	1.36631	0.0776201	5.80113	6.58698e-09	1.01147e-07
		1890	AT4G05180	PSBQ-2, PSBQ, PSII-Q	photosystem II subunit Q-2, PHOTOSYSTEM II SUBUNIT Q		30679.6	0.450178	1.36621	0.0581976	7.73534	1.03128e-14	3.19791e-13
		1891	AT5G07820	no symbol available	no full name available		270.265	0.449934	1.36598	0.144472	3.11434	0.0018436	0.00915639
		1892	AT1G34065	SAMC2	S-adenosylmethionine carrier 2		149.302	0.449879	1.36593	0.152061	2.95855	0.00309093	0.0142043
		1893	AT5G17160	no symbol available	no full name available		627.89	0.44976	1.36581	0.140302	3.20566	0.00134755	0.00698848
		1894	AT2G47710	no symbol available	no full name available		2249.89	0.449581	1.36564	0.0882519	5.09429	3.50044e-07	4.12717e-06
		1895	AT3G44990	XTH31, XTR8, AtXTH31, ATXTR8	XYLOGLUCAN ENDOTRANSGLUCOSYLASE/HYDROLASE 31, xyloglucan endo-transglycosylase-related 8		2024.6	0.449566	1.36563	0.08147	5.51817	3.42545e-08	4.72973e-07
		1896	AT2G38620	CDKB1;2	cyclin-dependent kinase B1;2		171.833	0.449418	1.36549	0.168632	2.66508	0.00769695	0.0307186
		1897	AT3G05165	no symbol available	no full name available		2507.3	0.449107	1.36519	0.072288	6.21274	5.20676e-10	9.21077e-09
		1898	AT2G43500	NLP8	NIN-like protein 8		225.58	0.448814	1.36492	0.145361	3.08759	0.00201786	0.00988721
		1899	AT5G51770	no symbol available	no full name available		337.718	0.448327	1.36446	0.108751	4.12251	3.74759e-05	0.000297149
		1900	AT1G15000	scpl50	serine carboxypeptidase-like 50		376.074	0.4482	1.36434	0.110465	4.05741	4.96202e-05	0.000381951
		1901	AT2G46870	NGA1	NGATHA1		313.4	0.447395	1.36358	0.116401	3.84357	0.000121259	0.000848636
		1902	AT1G54960	MAPKKK2, ANP2, NP2	MITOGEN-ACTIVATED PROTEIN KINASE KINASE KINASES 2, NPK1-related protein kinase 2		130.062	0.447302	1.36349	0.151476	2.95295	0.00314755	0.0144396
		1903	AT2G31160	LSH3, OBO1	LIGHT SENSITIVE HYPOCOTYLS 3, ORGAN BOUNDARY 1		159.981	0.446861	1.36307	0.142314	3.13997	0.00168966	0.00850149
		1904	AT1G11440	no symbol available	no full name available		261.119	0.44654	1.36277	0.120801	3.69648	0.000218608	0.00143523
		1905	AT3G51280	no symbol available	no full name available		456.747	0.446142	1.36239	0.106963	4.171	3.03264e-05	0.000245831
		1906	AT3G23430	PHO1, ATPHO1	phosphate 1, ARABIDOPSIS PHOSPHATE 1		2264.68	0.445985	1.36224	0.0859524	5.18874	2.11718e-07	2.59585e-06
		1907	AT1G24625	ZFP7	zinc finger protein 7		314.083	0.444727	1.36106	0.11131	3.99541	6.45831e-05	0.000483465
		1908	AT4G14020	no symbol available	no full name available		517.18	0.444533	1.36087	0.140767	3.15794	0.00158889	0.0080656
		1909	AT3G19370	no symbol available	no full name available		1180.78	0.444309	1.36066	0.0778996	5.7036	1.173e-08	1.73667e-07
		1910	AT1G58590	#N/A	#N/A		200.434	0.444217	1.36058	0.169286	2.62406	0.00868895	0.0339984
		1911	AT1G22070	TGA3	TGA1A-related gene 3		645.918	0.444199	1.36056	0.0829543	5.35474	8.56774e-08	1.11553e-06
		1912	AT1G29418	no symbol available	no full name available		334.621	0.444048	1.36042	0.147778	3.00483	0.00265727	0.0124941
		1913	AT1G01740	BSK4	brassinosteroid-signaling kinase 4		215.674	0.444012	1.36038	0.126027	3.52315	0.000426451	0.00257807
		1914	AT5G49900	no symbol available	no full name available		327.941	0.443858	1.36024	0.139241	3.18769	0.00143412	0.00736891
		1915	AT3G03300	ATDCL2, DCL2	DICER-LIKE 2, dicer-like 2		507.465	0.443416	1.35982	0.119361	3.71491	0.00020328	0.00134454
		1916	AT5G16510	RGP5	reversibly glycosylated polypeptide 5, reversibly glycosylated protein 5		939.698	0.443385	1.35979	0.0874838	5.0682	4.01592e-07	4.68882e-06
		1917	AT1G75500	WAT1, UMAMIT5	Usually multiple acids move in and out Transporters 5, Walls Are Thin 1		4252.55	0.443252	1.35967	0.0578485	7.6623	1.82632e-14	5.55543e-13
		1918	AT4G29240	no symbol available	no full name available		160.814	0.443055	1.35948	0.151853	2.91767	0.00352661	0.0159316
		1919	AT1G15550	GA4, ATGA3OX1, GA3OX1	ARABIDOPSIS THALIANA GIBBERELLIN 3 BETA-HYDROXYLASE 1, GA REQUIRING 4, gibberellin 3-oxidase 1		153.916	0.443008	1.35944	0.16281	2.72101	0.00650836	0.0267499
		1920	AT5G19730	no symbol available	no full name available		531.844	0.442853	1.35929	0.107885	4.10486	4.04562e-05	0.00031753
		1921	AT2G14750	APK, APK1, ATAKN1, AKN1	APS KINASE 1, ADENOSINE-5'-PHOSPHOSULFATE (APS) KINASE 1, APS kinase		1814.02	0.442488	1.35895	0.0727221	6.08464	1.1675e-09	1.97635e-08
		1922	AT5G25610	RD22, ATRD22	RESPONSIVE TO DESICCATION 22		7914.33	0.442485	1.35894	0.0579652	7.63364	2.28208e-14	6.81214e-13
		1923	AT3G05330	ATN, ATTAN, TAN1	TANGLED1, A. THALIANA TAN1, TANGLED		254.558	0.442462	1.35892	0.167579	2.64033	0.00828259	0.0326589
		1924	AT1G06550	no symbol available	no full name available		1917.92	0.442357	1.35882	0.0801144	5.52156	3.36006e-08	4.64479e-07
		1925	AT2G40820	no symbol available	no full name available		573.376	0.441545	1.35806	0.0966716	4.56748	4.9363e-06	4.66022e-05
		1926	AT5G64080	AtXYP1, XYP1, LTPG31	xylogen protein 1, glycosylphosphatidylinositol-anchored lipid protein transfer 31		267.021	0.441363	1.35789	0.116293	3.79526	0.000147487	0.00101152
		1927	AT5G53430	SDG29, SET29, ATX5	Arabidopsis TRITHORAX 5, SET domain group 29		372.186	0.441215	1.35775	0.122302	3.60757	0.000309078	0.00194861
		1928	AT5G63180	no symbol available	no full name available		1325.37	0.441209	1.35774	0.0961219	4.5901	4.43043e-06	4.22929e-05
		1929	AT3G48440	no symbol available	no full name available		225.543	0.441066	1.35761	0.13571	3.25007	0.00115377	0.00611991
		1930	AT5G14640	ASK&#949;, SK13, ATSK13	shaggy-like kinase 13, SHAGGY-LIKE KINASE 13		1375.3	0.440806	1.35736	0.0736799	5.98272	2.1944e-09	3.58308e-08
		1931	AT1G77670	no symbol available	no full name available		1086.32	0.440638	1.3572	0.0819493	5.37696	7.57541e-08	9.94428e-07
		1932	AT4G27240	no symbol available	no full name available		236.359	0.440295	1.35688	0.129793	3.39228	0.00069313	0.00392959
		1933	AT1G03310	ATISA2, BE2, DBE1, ISA2, AtBE2	debranching enzyme 1, BRANCHING ENZYME 2, ARABIDOPSIS THALIANA ISOAMYLASE 2		1287.18	0.440245	1.35683	0.0839282	5.24549	1.55864e-07	1.95606e-06
		1934	AT3G28930	AIG2	AVRRPT2-INDUCED GENE 2		631.038	0.440227	1.35682	0.08952	4.91764	8.75949e-07	9.58306e-06
		1935	AT3G30214	#N/A	#N/A		132.397	0.439939	1.35655	0.165714	2.65481	0.00793539	0.0314925
		1936	AT2G28080	no symbol available	no full name available		500.983	0.439873	1.35648	0.110718	3.9729	7.10025e-05	0.000525449
		1937	AT1G20380	POQR	prolyl-oligopeptidase associated with quantitative resistance		205.82	0.439521	1.35615	0.12847	3.42119	0.000623486	0.00358822
		1938	AT4G38230	CPK26, ATCPK26	ARABIDOPSIS THALIANA CALCIUM-DEPENDENT PROTEIN KINASE 26, calcium-dependent protein kinase 26		177.471	0.439218	1.35587	0.140776	3.11997	0.00180869	0.00901525
		1939	AT2G33850	E6L1	E6-like 1		1275.76	0.438997	1.35566	0.111925	3.92224	8.7729e-05	0.000633517
		1940	AT1G69170	AtSPL6, SPL6	SQUAMOSA PROMOTER BINDING PROTEIN (SBP)-domain transcription factor 6		143.191	0.438955	1.35562	0.168259	2.60881	0.00908565	0.0353182
		1941	AT2G17630	PSAT2	phosphoserine aminotransferase 2		506.497	0.438628	1.35531	0.100811	4.351	1.35515e-05	0.00011782
		1942	AT3G18080	BGLU44	B-S glucosidase 44		5084.47	0.438405	1.3551	0.0899874	4.87184	1.10562e-06	1.18258e-05
		1943	AT5G66320	GATA5	GATA transcription factor 5		466.168	0.438307	1.35501	0.129186	3.39283	0.000691745	0.00392267
		1944	AT1G47410	no symbol available	no full name available		156.163	0.43829	1.355	0.146317	2.99549	0.00274006	0.0128355
		1945	AT4G13840	CER26	ECERIFERUM 26		2268.16	0.438266	1.35498	0.0741618	5.9096	3.42945e-09	5.44757e-08
		1946	AT4G11920	CCS52A2, FZR1	FIZZY-RELATED 1, cell cycle switch protein 52 A2		141.511	0.43785	1.35458	0.149626	2.9263	0.00343016	0.0155532
		1947	AT3G56480	SCAB3	STOMATAL CLOSURE-RELATED ACTIN BINDING PROTEIN 3		760.779	0.437746	1.35449	0.0852689	5.13371	2.84089e-07	3.4072e-06
		1948	AT5G52990	no symbol available	no full name available		142.558	0.437669	1.35441	0.167518	2.61267	0.0089839	0.0349869
		1949	AT5G28300	GT2L, AtGT2L	GT-2Like protein		656.586	0.437385	1.35415	0.111008	3.94013	8.14363e-05	0.000594225
		1950	AT1G27360	SPL11	squamosa promoter-like 11		184.897	0.437154	1.35393	0.130523	3.34926	0.000810283	0.00450324
		1951	AT2G38860	DJ1E, YLS5, DJ-1e	0		1580.31	0.43688	1.35367	0.0760596	5.74391	9.25134e-09	1.3877e-07
		1952	AT1G13860	QUL1	QUASIMODO2 LIKE 1		414.259	0.436682	1.35349	0.11065	3.94653	7.92916e-05	0.000580519
		1953	AT2G02120	PDF2.1, LCR70	LOW-MOLECULAR-WEIGHT CYSTEINE-RICH 70		375.754	0.436621	1.35343	0.169881	2.57016	0.0101652	0.0387624
		1954	AT3G54600	DJ1F, DJ-1f	0		1541.01	0.436569	1.35338	0.0835107	5.2277	1.71635e-07	2.13719e-06
		1955	AT1G59960	no symbol available	no full name available		726.231	0.436309	1.35314	0.094482	4.6179	3.87636e-06	3.75572e-05
		1956	AT3G16470	JAL35, AtJAC1, JR1	jacalin-related lectin 35, JACALIN-LECTIN LIKE 1, JASMONATE RESPONSIVE 1		4654.73	0.436075	1.35292	0.0770373	5.66057	1.50874e-08	2.19979e-07
		1957	AT4G32450	MEF8S	MEF8 similar		148.007	0.435425	1.35231	0.140532	3.09841	0.00194565	0.00957445
		1958	AT2G46380	no symbol available	no full name available		196.401	0.435396	1.35228	0.151937	2.86563	0.00416186	0.0183348
		1959	AT1G18670	IBS1	IMPAIRED IN BABA-INDUCED STERILITY 1		458.407	0.435197	1.3521	0.111305	3.90994	9.23199e-05	0.000663143
		1960	AT5G50130	no symbol available	no full name available		135.91	0.434891	1.35181	0.168283	2.58428	0.00975818	0.0374605
		1961	AT3G14940	PPC3, ATPPC3	phosphoenolpyruvate carboxylase 3		5104.74	0.434861	1.35178	0.0868813	5.00523	5.57956e-07	6.37973e-06
		1962	AT1G72730	no symbol available	no full name available		500.56	0.434739	1.35167	0.110168	3.94616	7.94155e-05	0.000581248
		1963	AT2G41130	STC8, bHLH106	salt tolerant callus 8		136.967	0.434537	1.35148	0.161424	2.69189	0.00710474	0.0287865
		1964	AT5G43400	no symbol available	no full name available		299.834	0.434393	1.35134	0.132453	3.27961	0.00103949	0.00559423
		1965	AT4G05190	ATK5	kinesin 5		500.555	0.43432	1.35127	0.108802	3.99184	6.55616e-05	0.000489872
		1966	AT5G09420	ATTOC64-V, AtmtOM64, MTOM64, OM64, TOC64-V	ARABIDOPSIS THALIANA TRANSLOCON AT THE OUTER MEMBRANE OF CHLOROPLASTS 64-V, outer membrane 64, translocon at the outer membrane of chloroplasts 64-V		208.973	0.434078	1.35105	0.162102	2.6778	0.00741064	0.0297543
		1967	AT1G09470	AtNEAP3	0		172.521	0.433745	1.35074	0.16001	2.71074	0.00671324	0.0274507
		1968	AT1G68880	AtbZIP, bZIP	basic leucine-zipper 8		247.529	0.43356	1.35056	0.153533	2.82389	0.00474452	0.0204774
		1969	AT1G06010	no symbol available	no full name available		256.042	0.433529	1.35053	0.143107	3.02939	0.00245046	0.0116728
		1970	AT4G31600	UTr7	UDP-galactose transporter 7		251.384	0.433081	1.35011	0.134839	3.21182	0.00131895	0.00685798
		1971	AT4G09180	FBH2	FLOWERING BHLH 2		488.242	0.432515	1.34958	0.103043	4.1974	2.69991e-05	0.000221816
		1972	AT4G36190	no symbol available	no full name available		1103.37	0.43216	1.34925	0.0734597	5.88295	4.03015e-09	6.34292e-08
		1973	AT5G10430	ATAGP4, AGP4, JAGGER	arabinogalactan protein 4		713.114	0.432061	1.34916	0.134938	3.20193	0.00136511	0.00706273
		1974	AT5G23830	no symbol available	no full name available		461.703	0.431379	1.34852	0.107455	4.01452	5.95681e-05	0.000450994
		1975	AT5G10390	H3.1, HTR13	histone 3.1		509.292	0.431197	1.34835	0.13357	3.22823	0.00124558	0.00653601
		1976	AT1G79820	SGB1	SUPPRESSOR OF G PROTEIN BETA1		298.611	0.430852	1.34803	0.120591	3.57282	0.000353152	0.00218673
		1977	AT4G21326	SBT3.12, ATSBT3.12	subtilase 3.12		155.463	0.430597	1.34779	0.144739	2.97498	0.00293008	0.0135797
		1978	AT2G41800	TEB	TEEBE, long in the Mayo-Yoreme language		192.724	0.430119	1.34735	0.156247	2.75282	0.00590844	0.0246476
		1979	AT2G29750	UGT71C1	UDP-glucosyl transferase 71C1		289.111	0.429832	1.34708	0.137225	3.13232	0.00173433	0.00868435
		1980	AT4G26540	RGFR3, RGI3	RGF1 INSENSITIVE 3		1072.73	0.429651	1.34691	0.0872332	4.92532	8.42241e-07	9.26504e-06
		1981	AT3G16870	GATA17	GATA transcription factor 17		257.209	0.429528	1.34679	0.131695	3.26154	0.0011081	0.00591429
		1982	AT3G23570	no symbol available	no full name available		759.573	0.429334	1.34661	0.0825691	5.19969	1.99626e-07	2.45764e-06
		1983	AT1G24100	UGT74B1	UDP-glucosyl transferase 74B1		1587.95	0.429282	1.34656	0.0858371	5.00112	5.69981e-07	6.50283e-06
		1984	AT5G67150	no symbol available	no full name available		424.528	0.429093	1.34639	0.0983527	4.36279	1.28413e-05	0.00011197
		1985	AT1G07750	no symbol available	no full name available		860.52	0.429004	1.3463	0.101759	4.21589	2.48795e-05	0.000206069
		1986	AT5G27930	EGR2	E Growth-Regulating 2		399.926	0.42873	1.34605	0.0938128	4.57006	4.87581e-06	4.60494e-05
		1987	AT5G40300	CASPL4A1	CASP-like protein 4A1		257.675	0.428627	1.34595	0.134087	3.19665	0.00139035	0.00718013
		1988	AT3G27470	no symbol available	no full name available		398.503	0.428622	1.34595	0.113913	3.76272	0.000168078	0.00113712
		1989	AT1G76680	OPR1, ATOPR1	12-oxophytodienoate reductase 1, ARABIDOPSIS 12-OXOPHYTODIENOATE REDUCTASE 1		12087.5	0.428362	1.34571	0.0783168	5.46961	4.51024e-08	6.12177e-07
		1990	AT5G62550	no symbol available	no full name available		444.996	0.428016	1.34538	0.0936467	4.57054	4.86458e-06	4.59668e-05
		1991	AT3G05130	no symbol available	no full name available		351.145	0.427886	1.34526	0.108882	3.92983	8.50068e-05	0.000615779
		1992	AT5G51750	ATSBT1.3, SBT1.3	subtilase 1.3		1486.33	0.427613	1.34501	0.0937687	4.56029	5.10821e-06	4.80737e-05
		1993	AT2G01990	no symbol available	no full name available		154.636	0.427344	1.34476	0.168051	2.54294	0.0109923	0.0412794
		1994	AT2G35020	GlcNAc1pUT2, GLCNA.UT2	N-acetylglucosamine-1-phosphate uridylyltransferase 2		574.111	0.427338	1.34475	0.0978366	4.36787	1.25463e-05	0.000109757
		1995	AT3G63280	NEK4, ATNEK4	NIMA-related kinase 4		146.875	0.427248	1.34467	0.16689	2.56006	0.0104654	0.0396984
		1996	AT3G04890	no symbol available	no full name available		472.245	0.427174	1.3446	0.098261	4.34735	1.37795e-05	0.000119672
[truncated: 4,642 more rows]
