# Supplementary material for: ERFVII action and modulation through oxygen-sensing in Arabidopsis thaliana
Source: Nat Commun. 2023 Aug 3;14:4665. doi: 10.1038/s41467-023-40366-y (PMC10400637; doi:10.1038/s41467-023-40366-y)
Supplement: Supplementary file 7 — Supplementary Data 4 [file 41467_2023_40366_MOESM7_ESM.xlsx]

## Sheet: Supplementary Data 4
	Supplementary Data 4	GO enrichment prt6>prt6erfVII	GO and KEGG pathway analysis for prt6 > prt6 erfVII genes more than 2 fold upregulated
	https://biit.cs.ut.ee/gprofiler/gost
	source	term_name	term_id	adjusted_p_value	negative_log10_of_adjusted_p_value	term_size	query_size	intersection_size	effective_domain_size	intersections
1	GO:BP	cellular response to hypoxia	GO:0071456	8.21679e-10	9.0853	242	547	29	23093	AT1G72360,AT2G47520,AT1G43800,AT5G39890,AT3G06435,AT5G15120,AT2G16060,AT3G43190,AT4G10265,AT1G77120,AT3G02550,AT4G33560,AT3G03270,AT4G33070,AT1G33055,AT3G27220,AT1G73010,AT3G10040,AT3G22550,AT1G76650,AT1G22220,AT4G24110,AT4G27450,AT3G50440,AT5G47060,AT1G67360,AT5G66985,AT4G26270,AT1G72910
2	GO:BP	cellular response to oxygen levels	GO:0071453	1.01328e-09	8.99427	244	547	29	23093	AT1G72360,AT2G47520,AT1G43800,AT5G39890,AT3G06435,AT5G15120,AT2G16060,AT3G43190,AT4G10265,AT1G77120,AT3G02550,AT4G33560,AT3G03270,AT4G33070,AT1G33055,AT3G27220,AT1G73010,AT3G10040,AT3G22550,AT1G76650,AT1G22220,AT4G24110,AT4G27450,AT3G50440,AT5G47060,AT1G67360,AT5G66985,AT4G26270,AT1G72910
3	GO:BP	cellular response to decreased oxygen levels	GO:0036294	1.01328e-09	8.99427	244	547	29	23093	AT1G72360,AT2G47520,AT1G43800,AT5G39890,AT3G06435,AT5G15120,AT2G16060,AT3G43190,AT4G10265,AT1G77120,AT3G02550,AT4G33560,AT3G03270,AT4G33070,AT1G33055,AT3G27220,AT1G73010,AT3G10040,AT3G22550,AT1G76650,AT1G22220,AT4G24110,AT4G27450,AT3G50440,AT5G47060,AT1G67360,AT5G66985,AT4G26270,AT1G72910
4	GO:BP	response to hypoxia	GO:0001666	1.95593e-09	8.70865	268	547	30	23093	AT1G72360,AT2G47520,AT1G43800,AT5G39890,AT3G06435,AT5G15120,AT2G16060,AT3G43190,AT4G10265,AT1G77120,AT3G02550,AT4G33560,AT3G03270,AT4G33070,AT2G34390,AT1G33055,AT3G27220,AT1G73010,AT3G10040,AT3G22550,AT1G76650,AT1G22220,AT4G24110,AT4G27450,AT3G50440,AT5G47060,AT1G67360,AT5G66985,AT4G26270,AT1G72910
5	GO:BP	response to decreased oxygen levels	GO:0036293	2.86638e-09	8.54267	272	547	30	23093	AT1G72360,AT2G47520,AT1G43800,AT5G39890,AT3G06435,AT5G15120,AT2G16060,AT3G43190,AT4G10265,AT1G77120,AT3G02550,AT4G33560,AT3G03270,AT4G33070,AT2G34390,AT1G33055,AT3G27220,AT1G73010,AT3G10040,AT3G22550,AT1G76650,AT1G22220,AT4G24110,AT4G27450,AT3G50440,AT5G47060,AT1G67360,AT5G66985,AT4G26270,AT1G72910
6	GO:BP	response to oxygen levels	GO:0070482	3.15016e-09	8.50167	273	547	30	23093	AT1G72360,AT2G47520,AT1G43800,AT5G39890,AT3G06435,AT5G15120,AT2G16060,AT3G43190,AT4G10265,AT1G77120,AT3G02550,AT4G33560,AT3G03270,AT4G33070,AT2G34390,AT1G33055,AT3G27220,AT1G73010,AT3G10040,AT3G22550,AT1G76650,AT1G22220,AT4G24110,AT4G27450,AT3G50440,AT5G47060,AT1G67360,AT5G66985,AT4G26270,AT1G72910
7	GO:BP	response to chemical	GO:0042221	1.2842e-07	6.89137	3378	547	136	23093	AT1G72360,AT2G47520,AT3G16770,AT1G43800,AT2G14210,AT3G21860,AT5G39890,AT3G06435,AT5G59310,AT5G15120,AT2G44990,AT5G57810,AT2G16060,AT1G67100,AT3G43190,AT1G07430,AT4G10265,AT1G77120,AT1G61800,AT3G02550,AT3G49580,AT1G56650,AT4G33560,AT5G26220,AT3G49570,AT2G24850,AT1G33090,AT5G02310,AT1G34510,AT5G54060,AT1G12940,AT5G65800,AT1G48590,AT4G22880,AT3G03270,AT2G43480,AT4G33070,AT1G13420,AT2G19590,AT5G24660…
8	GO:BP	cellular response to chemical stimulus	GO:0070887	7.38728e-06	5.13152	1802	547	82	23093	AT1G72360,AT2G47520,AT3G16770,AT1G43800,AT2G14210,AT3G21860,AT5G39890,AT3G06435,AT5G15120,AT5G57810,AT2G16060,AT3G43190,AT1G07430,AT4G10265,AT1G77120,AT3G02550,AT3G49580,AT1G56650,AT4G33560,AT3G49570,AT1G34510,AT5G54060,AT1G12940,AT1G48590,AT3G03270,AT2G43480,AT4G33070,AT2G19590,AT5G24660,AT3G47710,AT1G33055,AT5G22410,AT3G10185,AT3G27220,AT1G73010,AT1G59940,AT3G49960,AT1G09080,AT3G10040,AT1G71200…
9	GO:BP	cell wall organization	GO:0071555	8.26439e-06	5.08279	539	547	37	23093	AT3G45940,AT5G20260,AT3G15370,AT4G28850,AT4G08400,AT5G57530,AT5G06630,AT5G57540,AT5G06640,AT2G24980,AT5G35190,AT4G08410,AT4G19975,AT4G13390,AT1G54940,AT3G59010,AT4G24010,AT1G24070,AT1G12040,AT3G54590,AT5G04960,AT4G25820,AT4G23990,AT4G30290,AT5G50800,AT1G62980,AT3G54580,AT5G51490,AT5G49270,AT4G02290,AT1G48930,AT1G22880,AT4G28250,AT1G57590,AT3G10710,AT2G20750,AT2G39700
10	GO:BP	external encapsulating structure organization	GO:0045229	2.37281e-05	4.62474	586	547	38	23093	AT3G45940,AT5G20260,AT3G15370,AT4G28850,AT4G08400,AT5G57530,AT5G06630,AT5G57540,AT5G06640,AT2G24980,AT5G35190,AT4G08410,AT4G19975,AT4G13390,AT1G54940,AT3G59010,AT4G24010,AT1G24070,AT1G12040,AT3G54590,AT5G04960,AT4G25820,AT4G23990,AT4G30290,AT5G50800,AT1G62980,AT2G45040,AT3G54580,AT5G51490,AT5G49270,AT4G02290,AT1G48930,AT1G22880,AT4G28250,AT1G57590,AT3G10710,AT2G20750,AT2G39700
11	GO:BP	response to stimulus	GO:0050896	5.14028e-05	4.28901	6758	547	218	23093	AT1G72360,AT2G47520,AT3G16770,AT4G11393,AT1G43800,AT3G25505,AT2G14210,AT3G21860,AT5G39890,AT3G06435,AT5G59310,AT5G15120,AT2G44990,AT1G50960,AT5G57810,AT5G48850,AT2G44460,AT2G16060,AT5G46830,AT1G67100,AT3G43190,AT4G14980,AT1G07430,AT4G10265,AT1G77120,AT1G61800,AT3G02550,AT3G49580,AT1G56650,AT4G33560,AT5G26220,AT3G49570,AT2G24850,AT1G33090,AT5G02310,AT1G34510,AT5G54060,AT1G70260,AT1G12940,AT5G38000…
12	GO:BP	cell wall organization or biogenesis	GO:0071554	5.78274e-05	4.23787	710	547	42	23093	AT3G45940,AT5G20260,AT3G15370,AT2G20520,AT4G28850,AT4G08400,AT5G57530,AT5G06630,AT5G57540,AT5G06640,AT2G24980,AT5G35190,AT4G08410,AT4G19975,AT4G13390,AT1G54940,AT3G59010,AT4G24010,AT1G24070,AT1G12040,AT3G54590,AT5G04960,AT4G25820,AT4G23990,AT4G30290,AT5G50800,AT1G62980,AT3G54580,AT5G51490,AT5G49270,AT4G02270,AT4G02290,AT1G48930,AT3G19620,AT1G22880,AT4G28250,AT2G36570,AT1G57590,AT3G10710,AT2G20750…
13	GO:BP	response to extracellular stimulus	GO:0009991	6.39835e-05	4.19393	280	547	24	23093	AT2G14210,AT5G48850,AT3G49580,AT3G08860,AT2G19590,AT5G24660,AT4G17670,AT1G73010,AT3G62680,AT1G26730,AT1G22160,AT5G03545,AT3G22550,AT1G29395,AT5G66815,AT2G47880,AT1G18420,AT1G15520,AT5G47060,AT5G20410,AT5G53420,AT4G02270,AT1G66270,AT2G02990
14	GO:BP	response to nutrient levels	GO:0031667	6.44621e-05	4.1907	239	547	22	23093	AT2G14210,AT5G48850,AT3G49580,AT3G08860,AT2G19590,AT5G24660,AT4G17670,AT1G73010,AT3G62680,AT1G26730,AT1G22160,AT5G03545,AT3G22550,AT5G66815,AT2G47880,AT1G18420,AT5G47060,AT5G20410,AT5G53420,AT4G02270,AT1G66270,AT2G02990
15	GO:BP	response to starvation	GO:0042594	0.000135115	3.8693	209	547	20	23093	AT5G48850,AT3G49580,AT2G19590,AT5G24660,AT4G17670,AT1G73010,AT3G62680,AT1G26730,AT1G22160,AT5G03545,AT3G22550,AT5G66815,AT2G47880,AT1G18420,AT5G47060,AT5G20410,AT5G53420,AT4G02270,AT1G66270,AT2G02990
16	GO:BP	anthocyanin-containing compound biosynthetic process	GO:0009718	0.000745887	3.12733	33	547	8	23093	AT1G56650,AT5G54060,AT5G42800,AT4G14090,AT4G22880,AT3G29590,AT4G09820,AT2G02990
17	GO:BP	response to stress	GO:0006950	0.000813993	3.08938	4066	547	141	23093	AT1G72360,AT2G47520,AT3G16770,AT4G11393,AT1G43800,AT3G25505,AT5G39890,AT3G06435,AT5G59310,AT5G15120,AT1G50960,AT5G48850,AT2G44460,AT2G16060,AT5G46830,AT3G43190,AT4G10265,AT1G77120,AT3G02550,AT3G49580,AT1G56650,AT4G33560,AT2G24850,AT5G02310,AT1G34510,AT1G70260,AT5G38000,AT1G30990,AT2G26010,AT5G37980,AT1G18870,AT4G22880,AT3G03270,AT1G60470,AT4G33730,AT2G43480,AT4G33070,AT2G34390,AT2G19590,AT5G24660…
18	GO:BP	terpenoid metabolic process	GO:0006721	0.000962821	3.01645	195	547	18	23093	AT2G44990,AT1G50960,AT5G42600,AT5G36150,AT5G42590,AT1G66020,AT5G65640,AT4G32810,AT5G48000,AT5G48010,AT5G47990,AT4G19230,AT4G20230,AT3G32030,AT1G48800,AT4G25420,AT1G33750,AT3G14530
19	GO:BP	carboxylic acid transmembrane transport	GO:1905039	0.00186324	2.72973	77	547	11	23093	AT2G39510,AT5G09470,AT2G34390,AT2G42005,AT2G33260,AT1G08430,AT4G25010,AT1G18420,AT5G50800,AT1G44800,AT3G56200
20	GO:BP	organic acid transmembrane transport	GO:1903825	0.00241479	2.61712	79	547	11	23093	AT2G39510,AT5G09470,AT2G34390,AT2G42005,AT2G33260,AT1G08430,AT4G25010,AT1G18420,AT5G50800,AT1G44800,AT3G56200
21	GO:BP	anthocyanin-containing compound metabolic process	GO:0046283	0.00265159	2.57649	51	547	9	23093	AT1G56650,AT5G54060,AT5G42800,AT4G14090,AT4G22880,AT3G29590,AT5G17220,AT4G09820,AT2G02990
22	GO:BP	organic acid transport	GO:0015849	0.0028375	2.54706	150	547	15	23093	AT2G39510,AT1G61800,AT5G09470,AT2G34390,AT2G42005,AT2G33260,AT1G68600,AT1G08430,AT4G25010,AT1G18420,AT5G50800,AT1G15520,AT1G48640,AT1G44800,AT3G56200
23	GO:BP	isoprenoid metabolic process	GO:0006720	0.004808	2.31804	240	547	19	23093	AT2G44990,AT1G50960,AT5G42600,AT5G36150,AT5G42590,AT1G66020,AT5G65640,AT4G32810,AT5G48000,AT5G48010,AT5G47990,AT4G19230,AT4G20230,AT5G58780,AT3G32030,AT1G48800,AT4G25420,AT1G33750,AT3G14530
24	GO:BP	triterpenoid metabolic process	GO:0006722	0.00482703	2.31632	20	547	6	23093	AT5G42600,AT5G36150,AT5G42590,AT5G48000,AT5G48010,AT5G47990
25	GO:BP	transmembrane transport	GO:0055085	0.00492737	2.30738	1326	547	58	23093	AT4G01830,AT1G28220,AT3G54450,AT1G60050,AT4G13420,AT2G39510,AT1G61800,AT1G21890,AT5G09470,AT2G03600,AT1G33090,AT1G70260,AT1G12940,AT2G34390,AT4G25220,AT2G42005,AT1G73700,AT4G08620,AT2G33260,AT2G18480,AT3G20460,AT1G68600,AT1G33100,AT1G66950,AT1G26730,AT1G22150,AT1G08430,AT4G25010,AT5G19700,AT3G12520,AT5G50790,AT5G65980,AT3G47740,AT2G46440,AT4G30110,AT3G23870,AT1G09380,AT1G18420,AT3G51895,AT4G19030…
26	GO:BP	cellular response to extracellular stimulus	GO:0031668	0.0073496	2.13374	225	547	18	23093	AT5G48850,AT3G49580,AT3G08860,AT2G19590,AT5G24660,AT1G73010,AT3G62680,AT1G26730,AT5G03545,AT1G29395,AT5G66815,AT2G47880,AT1G18420,AT1G15520,AT5G20410,AT4G02270,AT1G66270,AT2G02990
27	GO:BP	response to toxic substance	GO:0009636	0.00860059	2.06547	344	547	23	23093	AT1G77120,AT3G49580,AT1G56650,AT3G49570,AT1G33090,AT1G34510,AT2G43480,AT5G24660,AT5G22410,AT1G73700,AT3G49960,AT5G17220,AT1G33100,AT1G04180,AT5G19700,AT5G67400,AT4G23600,AT3G62760,AT5G24655,AT1G27140,AT1G71870,AT1G30870,AT4G08780
28	GO:BP	cellular response to nutrient levels	GO:0031669	0.00880848	2.0551	185	547	16	23093	AT5G48850,AT3G49580,AT3G08860,AT2G19590,AT5G24660,AT1G73010,AT3G62680,AT1G26730,AT5G03545,AT5G66815,AT2G47880,AT1G18420,AT5G20410,AT4G02270,AT1G66270,AT2G02990
29	GO:BP	cellular response to external stimulus	GO:0071496	0.0105517	1.97668	231	547	18	23093	AT5G48850,AT3G49580,AT3G08860,AT2G19590,AT5G24660,AT1G73010,AT3G62680,AT1G26730,AT5G03545,AT1G29395,AT5G66815,AT2G47880,AT1G18420,AT1G15520,AT5G20410,AT4G02270,AT1G66270,AT2G02990
30	GO:BP	detoxification	GO:0098754	0.0122366	1.91234	303	547	21	23093	AT1G77120,AT3G49580,AT1G56650,AT3G49570,AT1G33090,AT1G34510,AT2G43480,AT5G24660,AT5G22410,AT1G73700,AT3G49960,AT5G17220,AT1G33100,AT5G19700,AT5G67400,AT3G62760,AT5G24655,AT1G27140,AT1G71870,AT1G30870,AT4G08780
31	GO:BP	thalianol metabolic process	GO:0080003	0.0127104	1.89584	3	547	3	23093	AT5G48000,AT5G48010,AT5G47990
32	GO:BP	cellular response to starvation	GO:0009267	0.013134	1.8816	170	547	15	23093	AT5G48850,AT3G49580,AT2G19590,AT5G24660,AT1G73010,AT3G62680,AT1G26730,AT5G03545,AT5G66815,AT2G47880,AT1G18420,AT5G20410,AT4G02270,AT1G66270,AT2G02990
33	GO:BP	sulfate transmembrane transport	GO:1902358	0.0173657	1.76031	15	547	5	23093	AT5G09470,AT4G08620,AT1G22150,AT3G12520,AT3G51895
34	GO:BP	plant-type cell wall organization	GO:0009664	0.0209063	1.67972	156	547	14	23093	AT3G15370,AT4G08400,AT5G06630,AT5G06640,AT2G24980,AT5G35190,AT4G08410,AT4G13390,AT3G54590,AT5G04960,AT1G62980,AT3G54580,AT5G49270,AT2G39700
35	GO:BP	flavonoid metabolic process	GO:0009812	0.0291737	1.53501	102	547	11	23093	AT1G56650,AT5G54060,AT5G42800,AT4G14090,AT4G22880,AT3G29590,AT5G17220,AT3G45070,AT4G09820,AT5G47990,AT2G02990
36	GO:BP	response to mannose	GO:1905582	0.0343182	1.46448	9	547	4	23093	AT4G17670,AT1G22160,AT5G47060,AT4G39795
37	GO:BP	anaerobic respiration	GO:0009061	0.0343182	1.46448	9	547	4	23093	AT5G10040,AT5G15120,AT1G33055,AT3G27220
38	GO:BP	plant-type cell wall organization or biogenesis	GO:0071669	0.0374263	1.42682	302	547	20	23093	AT3G15370,AT2G20520,AT4G08400,AT5G06630,AT5G06640,AT2G24980,AT5G35190,AT4G08410,AT4G13390,AT4G24010,AT3G54590,AT5G04960,AT4G23990,AT1G62980,AT3G54580,AT5G49270,AT4G02270,AT2G36570,AT2G39700,AT2G35700
39	GO:BP	terpenoid biosynthetic process	GO:0016114	0.0390647	1.40822	165	547	14	23093	AT2G44990,AT1G50960,AT5G42600,AT5G36150,AT1G66020,AT5G65640,AT4G32810,AT5G48010,AT4G20230,AT3G32030,AT1G48800,AT4G25420,AT1G33750,AT3G14530
40	GO:BP	sulfate transport	GO:0008272	0.0467123	1.33057	18	547	5	23093	AT5G09470,AT4G08620,AT1G22150,AT3G12520,AT3G51895
41	GO:BP	root epidermal cell differentiation	GO:0010053	0.0476113	1.32229	147	547	13	23093	AT3G01730,AT3G62680,AT1G12040,AT1G27740,AT5G65090,AT2G03720,AT1G01380,AT5G05500,AT1G16440,AT4G34580,AT5G49270,AT4G02270,AT4G26270
42	GO:BP	tricyclic triterpenoid metabolic process	GO:0010683	0.0499431	1.30152	4	547	3	23093	AT5G48000,AT5G48010,AT5G47990
1	KEGG	Biosynthesis of secondary metabolites	KEGG:01110	2.85846e-06	5.54387	1274	110	54	4960	AT4G35650,AT2G44990,AT2G44460,AT3G43190,AT5G42600,AT1G77120,AT3G13784,AT2G24850,AT2G28860,AT1G34510,AT1G44318,AT5G65800,AT3G08860,AT5G42800,AT1G18870,AT4G14090,AT4G22880,AT2G43480,AT4G33070,AT2G19590,AT1G19640,AT5G22410,AT3G45140,AT4G35640,AT3G49960,AT1G14240,AT4G32810,AT4G21760,AT2G02000,AT1G17745,AT2G30670,AT4G26770,AT4G39210,AT5G67400,AT5G48010,AT1G31690,AT1G45191,AT1G02390,AT2G02010,AT4G19230…
2	KEGG	Metabolic pathways	KEGG:01100	0.000411885	3.38522	2333	110	74	4960	AT4G35650,AT1G43800,AT2G44460,AT3G43190,AT1G77120,AT3G13784,AT5G26220,AT2G24850,AT2G28860,AT1G34510,AT1G44318,AT5G65800,AT3G08860,AT5G42800,AT1G18870,AT4G22880,AT1G60470,AT2G43480,AT4G33070,AT2G19590,AT2G26400,AT5G22410,AT3G45140,AT4G35640,AT1G73010,AT3G49960,AT5G17220,AT4G22080,AT1G14240,AT4G21760,AT2G02000,AT1G04180,AT1G17745,AT2G30670,AT4G26770,AT4G39210,AT5G67400,AT1G09350,AT1G31690,AT4G23600…
3	KEGG	Anthocyanin biosynthesis	KEGG:00942	0.0168091	1.77445	2	110	2	4960	AT5G54060,AT4G14090
4	KEGG	Starch and sucrose metabolism	KEGG:00500	0.0449717	1.34706	171	110	11	4960	AT2G44460,AT3G43190,AT3G13784,AT4G21760,AT4G39210,AT1G45191,AT4G17770,AT4G02290,AT1G48930,AT1G66270,AT1G22880
