# Supplementary material for: ERFVII action and modulation through oxygen-sensing in Arabidopsis thaliana
Source: Nat Commun. 2023 Aug 3;14:4665. doi: 10.1038/s41467-023-40366-y (PMC10400637; doi:10.1038/s41467-023-40366-y)
Supplement: Supplementary file 8 — Supplementary Data 5 [file 41467_2023_40366_MOESM8_ESM.xlsx]

## Sheet: Supplementary Data 5
	Supplementary Data 5	GO enrichment prt6<prt6erfVII	GO and KEGG pathway analysis for prt6 < prt6 erfVII genes more than 2 fold upregulated
	https://biit.cs.ut.ee/gprofiler/gost
	source	term_name	term_id	adjusted_p_value	negative_log10_of_adjusted_p_value	term_size	query_size	intersection_size	effective_domain_size	intersections
1	GO:BP	response to chemical	GO:0042221	1.52051e-13	12.818	3378	449	133	23093	AT2G40000,AT1G13670,AT5G05600,AT3G22060,AT1G22890,AT4G02380,AT5G19120,AT2G33710,AT4G37520,AT4G01250,AT1G19530,AT4G20860,AT1G55810,AT5G48400,AT1G67710,AT5G28770,AT4G23810,AT2G34070,AT3G47580,AT2G36750,AT4G39070,AT4G37610,AT5G57560,AT2G36690,AT1G54100,AT5G24070,AT4G18010,AT2G26980,AT4G24180,AT4G23210,AT5G22270,AT4G31800,AT2G40180,AT1G51800,AT3G20660,AT1G02940,AT5G14780,AT5G57220,AT5G14110,AT3G10020…
2	GO:BP	response to oxygen-containing compound	GO:1901700	7.45822e-11	10.1274	1826	449	84	23093	AT2G40000,AT5G05600,AT3G22060,AT1G22890,AT4G02380,AT2G33710,AT4G01250,AT4G20860,AT5G48400,AT1G67710,AT5G28770,AT4G23810,AT2G34070,AT4G39070,AT4G37610,AT5G57560,AT2G36690,AT1G54100,AT4G18010,AT2G26980,AT4G31800,AT2G40180,AT1G51800,AT3G20660,AT5G57220,AT4G26150,AT4G38470,AT5G01600,AT5G07010,AT1G12520,AT5G45830,AT4G21680,AT3G62930,AT1G44830,AT3G50480,AT1G12010,AT1G65510,AT5G46050,AT1G58340,AT3G15500…
3	GO:BP	response to stimulus	GO:0050896	6.78146e-10	9.16868	6758	449	202	23093	AT2G40000,AT2G29090,AT1G13670,AT5G05600,AT1G52200,AT3G22060,AT1G22890,AT4G02380,AT5G19120,AT5G16980,AT2G33710,AT4G37520,AT4G01250,AT1G19530,AT4G20860,AT1G65850,AT1G55810,AT5G48400,AT1G67710,AT5G28770,AT5G40100,AT4G23810,AT1G80920,AT2G34070,AT3G47580,AT2G36750,AT4G39070,AT4G37610,AT5G57560,AT2G36690,AT1G54100,AT5G24070,AT4G18010,AT5G46500,AT2G26980,AT5G53980,AT4G24180,AT4G23210,AT5G22270,AT4G31800…
4	GO:BP	cellular response to hypoxia	GO:0071456	1.70366e-09	8.76862	242	449	26	23093	AT2G40000,AT5G19120,AT4G01250,AT1G19530,AT4G20860,AT1G55810,AT5G57560,AT5G57220,AT3G10020,AT4G38470,AT1G26380,AT3G03280,AT1G35140,AT1G14540,AT5G19230,AT3G30775,AT4G24230,AT1G19250,AT3G49780,AT1G26410,AT5G41080,AT1G14550,AT1G30720,AT5G20250,AT5G12030,AT5G20230
5	GO:BP	cellular response to decreased oxygen levels	GO:0036294	2.06036e-09	8.68606	244	449	26	23093	AT2G40000,AT5G19120,AT4G01250,AT1G19530,AT4G20860,AT1G55810,AT5G57560,AT5G57220,AT3G10020,AT4G38470,AT1G26380,AT3G03280,AT1G35140,AT1G14540,AT5G19230,AT3G30775,AT4G24230,AT1G19250,AT3G49780,AT1G26410,AT5G41080,AT1G14550,AT1G30720,AT5G20250,AT5G12030,AT5G20230
6	GO:BP	cellular response to oxygen levels	GO:0071453	2.06036e-09	8.68606	244	449	26	23093	AT2G40000,AT5G19120,AT4G01250,AT1G19530,AT4G20860,AT1G55810,AT5G57560,AT5G57220,AT3G10020,AT4G38470,AT1G26380,AT3G03280,AT1G35140,AT1G14540,AT5G19230,AT3G30775,AT4G24230,AT1G19250,AT3G49780,AT1G26410,AT5G41080,AT1G14550,AT1G30720,AT5G20250,AT5G12030,AT5G20230
7	GO:BP	response to hypoxia	GO:0001666	1.7482e-08	7.75741	268	449	26	23093	AT2G40000,AT5G19120,AT4G01250,AT1G19530,AT4G20860,AT1G55810,AT5G57560,AT5G57220,AT3G10020,AT4G38470,AT1G26380,AT3G03280,AT1G35140,AT1G14540,AT5G19230,AT3G30775,AT4G24230,AT1G19250,AT3G49780,AT1G26410,AT5G41080,AT1G14550,AT1G30720,AT5G20250,AT5G12030,AT5G20230
8	GO:BP	response to decreased oxygen levels	GO:0036293	2.43838e-08	7.6129	272	449	26	23093	AT2G40000,AT5G19120,AT4G01250,AT1G19530,AT4G20860,AT1G55810,AT5G57560,AT5G57220,AT3G10020,AT4G38470,AT1G26380,AT3G03280,AT1G35140,AT1G14540,AT5G19230,AT3G30775,AT4G24230,AT1G19250,AT3G49780,AT1G26410,AT5G41080,AT1G14550,AT1G30720,AT5G20250,AT5G12030,AT5G20230
9	GO:BP	response to oxygen levels	GO:0070482	2.64732e-08	7.57719	273	449	26	23093	AT2G40000,AT5G19120,AT4G01250,AT1G19530,AT4G20860,AT1G55810,AT5G57560,AT5G57220,AT3G10020,AT4G38470,AT1G26380,AT3G03280,AT1G35140,AT1G14540,AT5G19230,AT3G30775,AT4G24230,AT1G19250,AT3G49780,AT1G26410,AT5G41080,AT1G14550,AT1G30720,AT5G20250,AT5G12030,AT5G20230
10	GO:BP	response to absence of light	GO:0009646	6.24522e-08	7.20445	47	449	12	23093	AT4G02380,AT5G53980,AT1G58340,AT3G13450,AT3G06850,AT4G24230,AT1G67070,AT3G53200,AT3G48390,AT1G21400,AT5G20230,AT3G47340
11	GO:BP	cellular response to chemical stimulus	GO:0070887	9.26642e-08	7.03309	1802	449	76	23093	AT2G40000,AT1G13670,AT5G05600,AT4G02380,AT5G19120,AT2G33710,AT4G37520,AT4G01250,AT1G19530,AT4G20860,AT1G55810,AT5G48400,AT1G67710,AT5G28770,AT4G23810,AT2G34070,AT3G47580,AT4G39070,AT5G57560,AT5G24070,AT4G18010,AT2G26980,AT5G22270,AT2G40180,AT1G51800,AT3G20660,AT5G57220,AT5G14110,AT3G10020,AT4G26150,AT4G38470,AT1G12520,AT1G26380,AT5G45830,AT3G03280,AT1G35140,AT1G44830,AT1G12010,AT3G15500,AT1G62380…
12	GO:BP	response to abiotic stimulus	GO:0009628	2.2547e-07	6.64691	2279	449	88	23093	AT2G40000,AT2G29090,AT5G05600,AT1G22890,AT4G02380,AT5G19120,AT4G01250,AT1G19530,AT4G20860,AT1G55810,AT1G80920,AT2G36750,AT4G39070,AT4G37610,AT5G57560,AT1G54100,AT5G53980,AT5G22270,AT3G20660,AT5G57220,AT3G01570,AT3G10020,AT3G51910,AT4G26150,AT5G52250,AT4G38470,AT5G01600,AT4G33150,AT1G26380,AT2G22880,AT3G03280,AT1G35140,AT5G46050,AT5G07100,AT1G58340,AT3G15500,AT4G12480,AT2G02710,AT3G48360,AT1G52890…
13	GO:BP	response to nitrate	GO:0010167	3.8036e-07	6.4198	33	449	10	23093	AT4G26150,AT4G21680,AT3G62930,AT3G48360,AT4G15660,AT4G15680,AT4G15700,AT3G45060,AT4G15690,AT3G62950
14	GO:BP	response to oxidative stress	GO:0006979	1.18466e-06	5.92641	476	449	32	23093	AT2G40000,AT1G52200,AT4G02380,AT5G16980,AT4G37520,AT4G23810,AT4G37610,AT5G24070,AT3G10020,AT5G01600,AT1G12520,AT3G20340,AT3G48360,AT1G14540,AT2G28190,AT3G30775,AT1G72060,AT5G63160,AT5G05340,AT3G57520,AT5G39580,AT1G14550,AT4G31870,AT1G73260,AT5G64120,AT5G20250,AT5G39610,AT5G16960,AT5G12030,AT1G65970,AT5G20230,AT4G35770
15	GO:BP	organic acid catabolic process	GO:0016054	1.27656e-06	5.89396	174	449	19	23093	AT2G40000,AT2G29090,AT5G54080,AT5G14780,AT3G55840,AT1G06570,AT4G33150,AT5G53970,AT1G64660,AT3G13450,AT5G58660,AT3G30775,AT5G07440,AT3G45300,AT1G03090,AT3G19270,AT1G21400,AT1G08630,AT3G47340
16	GO:BP	small molecule catabolic process	GO:0044282	2.63524e-06	5.57918	267	449	23	23093	AT2G40000,AT2G29090,AT5G54080,AT4G18010,AT5G14780,AT3G55840,AT1G06570,AT4G33150,AT5G53970,AT1G64660,AT3G13450,AT5G57655,AT5G58660,AT3G30775,AT5G07440,AT3G45300,AT2G19800,AT1G03090,AT3G19270,AT1G21400,AT1G08630,AT4G26260,AT3G47340
17	GO:BP	cellular amino acid catabolic process	GO:0009063	3.85352e-06	5.41414	95	449	14	23093	AT2G40000,AT5G54080,AT3G55840,AT1G06570,AT4G33150,AT1G64660,AT3G13450,AT3G30775,AT5G07440,AT3G45300,AT1G03090,AT1G21400,AT1G08630,AT3G47340
18	GO:BP	response to stress	GO:0006950	5.29042e-06	5.27651	4066	449	128	23093	AT2G40000,AT5G05600,AT1G52200,AT1G22890,AT4G02380,AT5G19120,AT5G16980,AT4G37520,AT4G01250,AT1G19530,AT4G20860,AT1G65850,AT1G55810,AT5G28770,AT5G40100,AT4G23810,AT4G37610,AT5G57560,AT1G54100,AT5G24070,AT5G46500,AT4G24180,AT4G23210,AT5G22270,AT4G31800,AT1G51800,AT3G20660,AT4G37150,AT5G57220,AT3G01570,AT3G61060,AT3G10020,AT3G55840,AT3G51910,AT5G04150,AT4G38470,AT5G01600,AT5G43580,AT1G12520,AT1G26380…
19	GO:BP	carboxylic acid catabolic process	GO:0046395	2.05463e-05	4.68727	164	449	17	23093	AT2G40000,AT2G29090,AT5G54080,AT5G14780,AT3G55840,AT1G06570,AT4G33150,AT1G64660,AT3G13450,AT3G30775,AT5G07440,AT3G45300,AT1G03090,AT3G19270,AT1G21400,AT1G08630,AT3G47340
20	GO:BP	cellular response to stress	GO:0033554	4.02096e-05	4.39567	1296	449	55	23093	AT2G40000,AT4G02380,AT5G19120,AT4G01250,AT1G19530,AT4G20860,AT1G55810,AT5G28770,AT5G57560,AT4G23210,AT3G20660,AT5G57220,AT3G10020,AT3G51910,AT5G04150,AT4G38470,AT1G12520,AT1G26380,AT3G03280,AT1G35140,AT3G50480,AT5G07100,AT1G64660,AT3G13450,AT1G14540,AT2G28190,AT5G43840,AT3G06850,AT5G19230,AT3G30775,AT5G49450,AT4G24230,AT1G19250,AT3G49780,AT4G12470,AT3G15620,AT1G26410,AT5G41080,AT1G14550,AT3G50470…
21	GO:BP	alpha-amino acid catabolic process	GO:1901606	0.000119487	3.92268	88	449	12	23093	AT2G40000,AT5G54080,AT3G55840,AT1G06570,AT4G33150,AT5G53970,AT1G64660,AT3G30775,AT5G07440,AT3G45300,AT1G03090,AT1G08630
22	GO:BP	cellular response to sucrose starvation	GO:0043617	0.000123724	3.90755	4	449	4	23093	AT3G13450,AT3G06850,AT1G21400,AT3G47340
23	GO:BP	defense response to insect	GO:0002213	0.000152579	3.81651	33	449	8	23093	AT5G05600,AT5G57220,AT5G43580,AT1G02660,AT4G31870,AT2G38240,AT5G14180,AT3G55970
24	GO:BP	response to external stimulus	GO:0009605	0.00038715	3.41212	1993	449	71	23093	AT2G40000,AT5G05600,AT1G22890,AT4G02380,AT5G28770,AT4G23810,AT5G57560,AT4G24180,AT4G23210,AT4G31800,AT1G51800,AT3G20660,AT4G37150,AT1G33960,AT5G57220,AT5G04770,AT5G04150,AT5G01600,AT5G43580,AT5G21170,AT3G03280,AT3G01290,AT1G44830,AT3G50480,AT5G46050,AT1G58340,AT4G12480,AT1G64660,AT3G13450,AT2G02930,AT5G59260,AT2G39200,AT4G22470,AT3G06850,AT4G18210,AT3G30775,AT1G18290,AT5G49450,AT4G24230,AT1G19250…
25	GO:BP	organic acid metabolic process	GO:0006082	0.000483459	3.31564	1255	449	51	23093	AT2G40000,AT2G29090,AT5G54080,AT2G36690,AT1G18270,AT5G16370,AT5G14780,AT4G37150,AT5G57220,AT3G55840,AT1G06570,AT5G21170,AT4G33150,AT5G07010,AT4G21680,AT1G21120,AT5G53970,AT1G64660,AT3G04070,AT3G13450,AT2G14060,AT4G26200,AT3G06850,AT5G58660,AT3G30775,AT5G07440,AT5G49450,AT1G17960,AT4G24230,AT1G19250,AT1G67070,AT3G45300,AT2G28630,AT1G79700,AT4G16690,AT3G49160,AT2G19800,AT1G03090,AT3G03480,AT3G19270…
26	GO:BP	response to organic substance	GO:0010033	0.000515685	3.28762	2205	449	76	23093	AT2G40000,AT1G13670,AT5G05600,AT3G22060,AT4G02380,AT2G33710,AT4G01250,AT4G20860,AT5G48400,AT1G67710,AT5G28770,AT4G23810,AT2G34070,AT3G47580,AT4G39070,AT4G37610,AT5G57560,AT2G36690,AT1G54100,AT4G18010,AT2G26980,AT4G24180,AT4G23210,AT5G22270,AT4G31800,AT2G40180,AT1G51800,AT5G57220,AT4G26150,AT4G38470,AT5G07010,AT5G03310,AT5G45830,AT1G44830,AT3G50480,AT1G12010,AT1G65510,AT5G46050,AT1G58340,AT3G15500…
27	GO:BP	response to salicylic acid	GO:0009751	0.000515767	3.28755	182	449	16	23093	AT2G40000,AT1G67710,AT4G23810,AT4G37610,AT4G31800,AT1G44830,AT3G50480,AT1G65510,AT5G46050,AT3G48360,AT5G63160,AT1G79680,AT1G73260,AT1G43160,AT5G13330,AT5G40990
28	GO:BP	response to light intensity	GO:0009642	0.000923514	3.03456	146	449	14	23093	AT4G02380,AT5G53980,AT1G58340,AT3G13450,AT2G28190,AT3G06850,AT4G24230,AT1G67070,AT3G53200,AT3G48390,AT4G14690,AT1G21400,AT5G20230,AT3G47340
29	GO:BP	response to nitrogen compound	GO:1901698	0.000927967	3.03247	341	449	22	23093	AT2G33710,AT4G01250,AT5G48400,AT4G23810,AT4G39070,AT4G37610,AT4G31800,AT1G51800,AT4G26150,AT4G21680,AT3G62930,AT5G46050,AT1G62380,AT3G48360,AT1G75490,AT3G53200,AT4G15660,AT4G15680,AT4G15700,AT3G45060,AT4G15690,AT3G62950
30	GO:BP	cellular response to stimulus	GO:0051716	0.000970308	3.01309	3443	449	105	23093	AT2G40000,AT1G13670,AT5G05600,AT4G02380,AT5G19120,AT2G33710,AT4G37520,AT4G01250,AT1G19530,AT4G20860,AT1G65850,AT1G55810,AT5G48400,AT1G67710,AT5G28770,AT5G40100,AT4G23810,AT2G34070,AT3G47580,AT4G39070,AT5G57560,AT5G24070,AT4G18010,AT2G26980,AT4G23210,AT5G22270,AT2G40180,AT5G58650,AT1G51800,AT3G20660,AT5G57220,AT5G14110,AT3G10020,AT3G51910,AT5G04150,AT4G26150,AT4G38470,AT5G21170,AT1G12520,AT4G36450…
31	GO:BP	response to toxic substance	GO:0009636	0.00107313	2.96935	344	449	22	23093	AT5G05600,AT4G37520,AT2G36750,AT5G24070,AT1G02940,AT5G14110,AT1G12520,AT1G58340,AT1G14540,AT2G02930,AT2G28190,AT1G69920,AT1G67070,AT1G66760,AT5G05340,AT5G39580,AT1G14550,AT4G31870,AT2G04040,AT5G64120,AT2G04050,AT1G65970
32	GO:BP	response to fatty acid	GO:0070542	0.00179615	2.74566	224	449	17	23093	AT5G05600,AT4G20860,AT1G67710,AT4G23810,AT2G34070,AT5G07010,AT3G50480,AT1G12010,AT5G46050,AT3G15500,AT1G62380,AT3G48360,AT1G43160,AT5G13330,AT2G38240,AT4G35770,AT3G55970
33	GO:BP	oxoacid metabolic process	GO:0043436	0.00203928	2.69052	1209	449	48	23093	AT2G40000,AT2G29090,AT5G54080,AT1G18270,AT5G16370,AT5G14780,AT4G37150,AT5G57220,AT3G55840,AT1G06570,AT5G21170,AT4G33150,AT5G07010,AT4G21680,AT1G21120,AT5G53970,AT1G64660,AT3G13450,AT2G14060,AT4G26200,AT3G06850,AT3G30775,AT5G07440,AT5G49450,AT1G17960,AT4G24230,AT1G19250,AT1G67070,AT3G45300,AT2G28630,AT1G79700,AT4G16690,AT3G49160,AT2G19800,AT1G03090,AT3G03480,AT3G19270,AT5G13330,AT3G45060,AT1G21400…
34	GO:BP	response to biotic stimulus	GO:0009607	0.00251208	2.59997	1553	449	57	23093	AT2G40000,AT5G05600,AT1G22890,AT4G02380,AT4G23810,AT4G24180,AT4G23210,AT4G31800,AT1G51800,AT4G37150,AT1G33960,AT5G57220,AT5G04770,AT5G01600,AT5G43580,AT3G03280,AT3G01290,AT1G44830,AT3G50480,AT5G46050,AT1G58340,AT4G12480,AT2G02930,AT5G59260,AT2G39200,AT4G22470,AT4G18210,AT3G30775,AT1G18290,AT5G49450,AT4G24230,AT1G19250,AT4G12470,AT5G39580,AT5G44585,AT5G46040,AT3G50470,AT1G02660,AT4G31870,AT1G79680…
35	GO:BP	response to external biotic stimulus	GO:0043207	0.00311412	2.50667	1526	449	56	23093	AT2G40000,AT5G05600,AT1G22890,AT4G02380,AT4G23810,AT4G24180,AT4G23210,AT4G31800,AT1G51800,AT4G37150,AT1G33960,AT5G57220,AT5G04770,AT5G01600,AT5G43580,AT3G03280,AT3G01290,AT1G44830,AT3G50480,AT5G46050,AT1G58340,AT4G12480,AT2G02930,AT5G59260,AT2G39200,AT4G22470,AT4G18210,AT3G30775,AT1G18290,AT5G49450,AT4G24230,AT1G19250,AT4G12470,AT5G39580,AT5G44585,AT5G46040,AT3G50470,AT1G02660,AT4G31870,AT1G79680…
36	GO:BP	response to other organism	GO:0051707	0.00311412	2.50667	1526	449	56	23093	AT2G40000,AT5G05600,AT1G22890,AT4G02380,AT4G23810,AT4G24180,AT4G23210,AT4G31800,AT1G51800,AT4G37150,AT1G33960,AT5G57220,AT5G04770,AT5G01600,AT5G43580,AT3G03280,AT3G01290,AT1G44830,AT3G50480,AT5G46050,AT1G58340,AT4G12480,AT2G02930,AT5G59260,AT2G39200,AT4G22470,AT4G18210,AT3G30775,AT1G18290,AT5G49450,AT4G24230,AT1G19250,AT4G12470,AT5G39580,AT5G44585,AT5G46040,AT3G50470,AT1G02660,AT4G31870,AT1G79680…
37	GO:BP	biological process involved in interspecies interaction between organisms	GO:0044419	0.00441446	2.35512	1544	449	56	23093	AT2G40000,AT5G05600,AT1G22890,AT4G02380,AT4G23810,AT4G24180,AT4G23210,AT4G31800,AT1G51800,AT4G37150,AT1G33960,AT5G57220,AT5G04770,AT5G01600,AT5G43580,AT3G03280,AT3G01290,AT1G44830,AT3G50480,AT5G46050,AT1G58340,AT4G12480,AT2G02930,AT5G59260,AT2G39200,AT4G22470,AT4G18210,AT3G30775,AT1G18290,AT5G49450,AT4G24230,AT1G19250,AT4G12470,AT5G39580,AT5G44585,AT5G46040,AT3G50470,AT1G02660,AT4G31870,AT1G79680…
38	GO:BP	response to inorganic substance	GO:0010035	0.00625752	2.2036	1006	449	41	23093	AT1G22890,AT4G02380,AT4G23810,AT4G37610,AT1G54100,AT3G20660,AT5G14780,AT4G26150,AT5G01600,AT1G12520,AT4G21680,AT3G62930,AT3G15500,AT1G62380,AT3G48360,AT1G52890,AT1G64660,AT3G04070,AT2G28190,AT3G30775,AT5G07440,AT2G18050,AT4G27410,AT1G67070,AT5G63160,AT5G04380,AT1G36060,AT1G73260,AT1G43160,AT5G39610,AT5G13330,AT5G12030,AT4G15660,AT4G15680,AT3G50980,AT4G15700,AT3G45060,AT4G15690,AT2G47780,AT3G62950…
39	GO:BP	detoxification	GO:0098754	0.00755143	2.12197	303	449	19	23093	AT4G37520,AT5G24070,AT1G02940,AT5G14110,AT1G12520,AT1G58340,AT1G14540,AT2G02930,AT2G28190,AT1G69920,AT1G66760,AT5G05340,AT5G39580,AT1G14550,AT4G31870,AT2G04040,AT5G64120,AT2G04050,AT1G65970
40	GO:BP	response to hydrogen peroxide	GO:0042542	0.0103769	1.98393	73	449	9	23093	AT4G02380,AT4G23810,AT4G37610,AT5G01600,AT3G48360,AT5G63160,AT1G73260,AT5G39610,AT5G12030
41	GO:BP	response to organic cyclic compound	GO:0014070	0.0112673	1.94818	340	449	20	23093	AT2G40000,AT1G67710,AT4G23810,AT4G39070,AT4G37610,AT5G57560,AT4G31800,AT1G44830,AT3G50480,AT1G65510,AT5G46050,AT3G48360,AT1G67070,AT1G75750,AT5G63160,AT1G79680,AT1G73260,AT1G43160,AT5G13330,AT5G40990
42	GO:BP	response to bacterium	GO:0009617	0.0147066	1.83249	561	449	27	23093	AT2G40000,AT1G22890,AT4G02380,AT4G23810,AT4G24180,AT4G23210,AT4G31800,AT1G51800,AT1G33960,AT5G57220,AT5G01600,AT3G50480,AT5G46050,AT4G12480,AT5G59260,AT3G30775,AT5G49450,AT4G24230,AT1G19250,AT4G12470,AT5G44585,AT1G79680,AT2G33830,AT1G73260,AT4G37990,AT5G33340,AT5G40990
43	GO:BP	response to lipid	GO:0033993	0.0239309	1.62104	1029	449	40	23093	AT5G05600,AT3G22060,AT4G02380,AT4G20860,AT1G67710,AT5G28770,AT4G23810,AT2G34070,AT4G39070,AT5G57560,AT2G36690,AT1G54100,AT4G18010,AT2G26980,AT2G40180,AT1G51800,AT4G26150,AT4G38470,AT5G07010,AT5G45830,AT3G50480,AT1G12010,AT5G46050,AT1G58340,AT3G15500,AT4G12480,AT1G62380,AT3G48360,AT4G27410,AT1G75750,AT1G43160,AT5G39610,AT5G13330,AT5G39520,AT3G50980,AT2G38240,AT4G35770,AT3G55970,AT4G25580,AT4G28520
44	GO:BP	small molecule metabolic process	GO:0044281	0.0249225	1.60341	1879	449	62	23093	AT2G40000,AT2G29090,AT1G55810,AT5G54080,AT2G36690,AT1G18270,AT4G18010,AT1G12780,AT5G16370,AT5G14780,AT4G37150,AT2G07698,AT5G57220,AT3G55840,AT1G06570,AT5G21170,AT4G33150,AT5G07010,AT4G21680,AT1G21120,AT5G53970,AT1G64660,AT3G04070,AT3G13450,AT2G14060,AT4G26200,AT1G63180,AT5G57655,AT5G43300,AT3G06850,AT5G58660,AT3G30775,AT5G07440,AT5G49450,AT4G18940,AT1G17960,AT4G24230,AT1G19250,AT1G67070,AT3G45300…
45	GO:BP	response to jasmonic acid	GO:0009753	0.0253952	1.59525	220	449	15	23093	AT5G05600,AT4G20860,AT1G67710,AT4G23810,AT2G34070,AT5G07010,AT3G50480,AT5G46050,AT3G15500,AT3G48360,AT1G43160,AT5G13330,AT2G38240,AT4G35770,AT3G55970
46	GO:BP	reactive oxygen species metabolic process	GO:0072593	0.0279925	1.55296	196	449	14	23093	AT4G37520,AT4G20860,AT5G24070,AT5G22270,AT1G12520,AT1G14540,AT2G28190,AT5G05340,AT5G39580,AT5G44585,AT1G14550,AT5G64120,AT1G65970,AT5G33340
47	GO:BP	carboxylic acid metabolic process	GO:0019752	0.0317347	1.49847	1079	449	41	23093	AT2G40000,AT2G29090,AT5G54080,AT1G18270,AT5G16370,AT5G14780,AT4G37150,AT3G55840,AT1G06570,AT5G21170,AT4G33150,AT5G07010,AT5G53970,AT1G64660,AT3G13450,AT2G14060,AT4G26200,AT3G06850,AT3G30775,AT5G07440,AT5G49450,AT1G17960,AT4G24230,AT1G19250,AT1G67070,AT3G45300,AT2G28630,AT1G79700,AT4G16690,AT3G49160,AT2G19800,AT1G03090,AT3G03480,AT3G19270,AT1G21400,AT1G15040,AT1G10070,AT1G08630,AT5G33340,AT4G26260…
48	GO:BP	aromatic amino acid family catabolic process	GO:0009074	0.0375026	1.42594	21	449	5	23093	AT2G40000,AT5G54080,AT3G55840,AT1G06570,AT5G53970
49	GO:BP	secondary metabolic process	GO:0019748	0.0470079	1.32783	376	449	20	23093	AT2G44130,AT1G61820,AT1G02940,AT5G57220,AT1G21120,AT2G02930,AT1G61810,AT1G71030,AT1G69920,AT2G21730,AT5G05340,AT1G64160,AT5G64120,AT5G13330,AT1G73300,AT5G20230,AT4G37990,AT3G60140,AT3G60120,AT1G67980
1	KEGG	Biosynthesis of secondary metabolites	KEGG:01110	2.73873e-05	4.56245	1274	102	49	4960	AT4G24040,AT2G29090,AT4G37520,AT1G22400,AT1G24470,AT2G36750,AT1G61820,AT1G54100,AT5G24070,AT5G43860,AT3G04000,AT1G60140,AT1G70290,AT5G24160,AT4G33150,AT5G53970,AT1G12010,AT1G62380,AT3G13450,AT1G14540,AT1G61810,AT4G26200,AT2G38400,AT3G06850,AT3G30775,AT1G23870,AT2G21730,AT1G13700,AT1G67070,AT2G18700,AT2G28630,AT5G05340,AT4G16690,AT5G39580,AT1G14550,AT3G49160,AT3G03480,AT3G19270,AT5G64120,AT1G06520…
2	KEGG	Metabolic pathways	KEGG:01100	3.55135e-05	4.44961	2333	102	72	4960	AT4G24040,AT4G14040,AT4G37520,AT1G55810,AT5G54080,AT1G24470,AT1G61820,AT1G54100,AT5G24070,AT4G18010,AT5G43860,AT3G04000,AT1G12780,AT1G60140,AT1G02940,AT5G14780,AT2G07698,AT1G70290,AT5G24160,AT1G06570,AT4G33150,AT2G30750,AT5G53970,AT1G12010,AT2G07727,AT1G62380,AT1G64660,AT2G07751,AT3G13450,AT1G14540,AT2G02930,AT1G61810,AT4G26200,AT2G38400,AT1G63180,AT5G57655,AT3G06850,AT3G30775,AT5G07440,AT1G69920…
3	KEGG	Valine, leucine and isoleucine degradation	KEGG:00280	0.000311002	3.50724	52	102	8	4960	AT1G54100,AT3G13450,AT2G38400,AT3G06850,AT3G45300,AT1G03090,AT1G21400,AT1G10070
4	KEGG	Phenylpropanoid biosynthesis	KEGG:00940	0.00942963	2.02551	128	102	10	4960	AT4G37520,AT5G24070,AT1G14540,AT2G21730,AT5G05340,AT5G39580,AT1G14550,AT5G64120,AT4G37990,AT1G67980
