# Supplementary material for: ERFVII action and modulation through oxygen-sensing in Arabidopsis thaliana
Source: Nat Commun. 2023 Aug 3;14:4665. doi: 10.1038/s41467-023-40366-y (PMC10400637; doi:10.1038/s41467-023-40366-y)
Supplement: Supplementary file 9 — Supplementary Data 6 [file 41467_2023_40366_MOESM9_ESM.xlsx]

## Sheet: Supplementary Data 6
	Supplementary Data 6	Expression of Core49 RNAs	Fold difference transcript levels in transcriptome comparisons for a set of 49 core hypoxia genes
				LOG2 values:
	AGI	Gene name	Description (Reynoso, M. A. et al. Evolutionary flexibility in flooding response circuitry in angiosperms. Science 365, 1291-1295, doi:10.1126/science.aax8862 (2019).)	prt6 > prt6erfVII	prt6-1 > Col-0	Hypoxia > Normoxia	Bound by HRE2 in ChIP*
	AT5G62520	SRO5	SRO5: putative NAD+ ADP-ribosyltransferase; similar to RCD1; possibly mitochondria; controlling ROS; antisense to P5CDH	#N/A	#N/A	4.72372	YES
	AT5G45340	CYP707A3	ABA8ox: CYP707A3; ABA 8'-hydroxylase activity; target of uniconazole	#N/A	1.43458	2.94953
	AT5G58070	TIL	AtTIL: TEMPERATURE-INDUCED LIPOCALIN; lipid protection in various membranes during heat and oxidative stress	#N/A	0.262816	0.778209	YES
	AT5G44730		haloacid dehalogenase-like hydrolase	#N/A	#N/A	2.02857	YES
	AT4G39675		unknown protein; low carbohydrate stress	#N/A	3.67301	3.17089	YES
	AT3G17860	TIFY6B	JAZ3/JAI3: JASMONATE-ZIM-DOMAIN PROTEIN 3	#N/A	#N/A	1.48078	YES
	AT1G26270	PI4KG5	phosphatidylinositol 3- and 4-kinase family protein	#N/A	0.527031	1.33056
	AT3G23150	ETR2	ETR2: ETHYLENE RESPONSE 2; receptor	#N/A	0.763459	1.57966	YES
	AT5G02200	FHL	FHL: FAR-RED-ELONGATED HYPOCOTYL1-LIKE;required, together with FHY1, for the light-regulated nuclear accumulation of phyA	#N/A	#N/A	1.1564
	AT4G22780	ACR7	ACR7: ACT Domain Repeat 7	#N/A	#N/A	2.70155
	AT5G42200	ATL23	zinc finger (C3HC4-type RING finger) protein; membrane	#N/A	#N/A	1.65947	YES
	AT2G17850		Rhodanese/Cell cycle control phosphatase superfamily protein	7.30422	7.2626	4.12953	YES
	AT2G47520	ERF071	HRE2: ERF (AP2-EREBP)	7.09292	1.94014	3.31774	YES
	AT1G43800	S-ACP-DES6	FLORAL TRANSITION AT THE MERISTEM1, FTM1, SAD6, STEAROYL-ACYL CARRIER PROTEIN _9-DESATURASE6 (HUP7)	5.79429	4.43417	1.7845	YES
	AT5G39890	PCO2	PCO2: PLANT CYSTEINE OXIDASE 2 (HUP43)	4.93333	4.41752	4.16607	YES
	AT5G10040		unknown protein (HUP9)	4.88979	4.85278	5.94879
	AT5G15120	PCO1	PCO1: PLANT CYSTEINE OXIDASE 1 (HUP29)	4.51858	5.0873	3.39122	YES
	AT2G16060	AHB1	AHB1: ARABIDOPSIS HEMOGLOBIN 1	3.71355	3.03444	2.51273	YES
	AT3G43190	SUS4	SUS4: SUCROSE SYNTHASE 4	3.65366	2.51086	2.69622	YES
	AT1G77120	ADH1	ADH1: ALCOHOL DEHYDROGENASE 1	3.25344	2.59226	3.53953	YES
	AT4G10270		wound-responsive family protein; senescence stages	3.19046	2.20359	4.37629	YES
	AT3G02550	LBD41	LBD41: LOB DOMAIN-CONTAINING PROTEIN 41	3.1695	3.22031	4.84127	YES
	AT4G33560		unknown protein; wound responsive	3.03136	2.78096	3.48427	YES
	AT4G33070	PDC1	PDC1: PYRUVATE DECARBOXYLASE 1	2.38386	1.89574	5.75045
	AT2G34390	NIP2-1	aquaporin NIP2.1; encodes a member of the "Nodulin 26-like Intrinsic Protein" (NIP) subgroup of the aquaporin superfamily of membrane channel proteins.	2.34943	#N/A	#N/A
	AT2G19590	ACO1	ACO1: ACC OXIDASE 1	2.33321	2.49916	2.00144	YES
	AT1G33055		unknown protein, endomembrane system (HUP32)	2.20887	4.52472	4.65231	YES
	AT3G27220		Galactose oxidase/kelch repeat-containing protein (HUP6)	2.08096	1.92852	4.03966	YES
	AT4G17670		senescence-associated protein-related	2.04746	#N/A	2.47015	YES
	AT3G10040	HRA1	HRA1: HYPOXIA RESPONSE ATTENUATOR 1, TRIHELIX TRANSCRIPTION FACTOR	1.88769	1.53924	4.76628	YES
	AT1G76650	CML38	CML38: Ca-dependent RNA binding protein	1.55437	1.87497	4.74416	YES
	AT4G24110	HUP40	unknown protein (HUP40); response to karrikin	1.30563	2.86742	3.85848	YES
	AT4G27450		unknown protein (HUP54); Aluminium induced protein with YGL and LRDR motifs; dark response	1.27759	2.68065	2.89259	YES
	AT5G47060		senescence-associated protein-related; carbohydrate starvation	1.14703	0.343208	1.47768
	AT5G66985		unknown protein (HUP44); possibly mitochondrial	1.1035	0.865126	3.61789	YES
	AT3G23170		unknown protein (HUP39)	0.603264	#N/A	4.11994	YES
	AT1G74940		senescence-associated protein-related	0.457602	#N/A	1.45628
	AT1G72940		TIR-NBS class	0.424539	0.734739	1.52155
	AT5G47910	RBOHD	RBOHD: RESPIRATORY BURST OXIDASE D	0.387533	#N/A	2.02751	YES
	AT4G32840	PFK6	PFK6: phosphofructokinase	0.368004	#N/A	1.8127	YES
	AT5G54960	PDC2	PDC2: PYRUVATE DECARBOXYLASE 2	0.34156	0.295207	#N/A
	AT1G17290	ALAAT1	ALAAT1/2: ALANINE AMINOTRANSFERASE 1/2	-0.226388	#N/A	#N/A	YES
	AT1G63090	PP2A11	ATPP2-A11: Phloem protein 2-A11; INVOLVED IN: N-terminal protein myristoylation	-0.293899	#N/A	1.91724	YES
	AT5G61440	ACHT5	ACHT5: ATYPICAL CYS HIS RICH THIOREDOXIN 5; chloroplast; regulation of cellular redox	-0.337641	0.500782	1.19346	YES
	AT5G26200		mitochondrial substrate carrier family protein	-0.566095	#N/A	1.31673	YES
	AT1G19530		unknown protein	-1.06568	3.3511	#N/A
	AT1G55810	UKL3	UKL3: URIDINE KINASE LIKE 3	-1.07744	#N/A	1.46415	YES
	AT3G61060	AtPP2-A13	ATPP2-A13: phloem protein 2-A1; 3F-box domain, cyclin-like	-1.23111	#N/A	1.08406	YES
	AT1G35140	EXL1	PHI-1: PHOSPHATE-INDUCED 1/EXORDIUM LIKE 1	-1.33959	0.665692	#N/A	YES
							*Data on HRE2 bound genes taken from:
							Supplemental Data. Lee and Bailey-Serres (2019). Plant Cell 10.1105/tpc.19.00463
							Supplemental Data Set 1: Survey of dynamics of histones, RNAPII, HRE2 and three RNA sub-populations in response to two durations of hypoxic stress
							Evaluation of H2A.Z, H3K27me3, H3K4me3, H3K14ac, H3K9ac, RNAPII-Ser2P engagement, nuclear RNA, polyadenylated RNA and ribosome associated RNA under five conditions
							Data are average log2 fold change and FDR values generated by use of the program edgeR.
