# Supplementary material for: ERFVII action and modulation through oxygen-sensing in Arabidopsis thaliana
Source: Nat Commun. 2023 Aug 3;14:4665. doi: 10.1038/s41467-023-40366-y (PMC10400637; doi:10.1038/s41467-023-40366-y)
Supplement: Supplementary file 10 — Supplementary Data 7 [file 41467_2023_40366_MOESM10_ESM.xlsx]

## Sheet: Supplementary Data 7
	Supplementary Data 7	prt6 > prt6erfVII genomic locu	Identification of HRPE elements in the genomic locus region of genes prt6 > prt6 erfVII
	Analysis carried out using HRPE (GCCVCYGGTTTY) sequence at MEME Suite 5.4.1 FIMO https://meme-suite.org/meme/tools/fimo
	Timothy L. Bailey, James Johnson, Charles E. Grant, William S. Noble, "The MEME Suite", Nucleic Acids Research, 43(W1):W39-W49, 2015.
	p values are produced using dynamic programming following conversion from a log-likelihood ratio score for each motif with respect to each sequence position (Bailey et al NAR 43(W1):W39-W49, 2015)
		rank	GeneID	log2 FoldChange	sequence_name	start	stop	strand	score	p-value	q-value	matched_sequence		Paste below here:
	prt6 > prt6erfVII	1	AT1G72360	9.61951										motif_id	motif_alt_id	sequence_name	start	stop	strand	score	p-value	q-value	matched_sequence		total gene length	fractional length along gene where HRPE appears
		2	AT5G19470	9.39401										1	GCCVCYGGTTTY	AT1G13280	1102	1113	-	20.2121	6.23e-08	0.348	GCCGCCGGTTTC		1507	0.731254
		3	AT3G29970	9.24241										1	GCCVCYGGTTTY	AT1G12110	197	208	-	19.9455	2.52e-07	0.348	GCCGCCGGTTTT		4379	0.0449874
		4	AT1G12805	8.24672										1	GCCVCYGGTTTY	AT5G46530	212	223	-	19.9455	2.52e-07	0.348	GCCACCGGTTTC		1547	0.137039
		5	AT2G17850	7.30422										1	GCCVCYGGTTTY	AT1G62570	891	902	-	19.9455	2.52e-07	0.348	GCCGCCGGTTTT		3409	0.261367
		6	AT2G47520	7.09292	AT2G47520	644	655	-	9.90909	4.58e-05	0.975	CCCCCTGGTTTA		1	GCCVCYGGTTTY	AT5G39890	61	72	+	19.9455	2.52e-07	0.348	GCCCCTGGTTTC		2001	0.0304848
		7	AT3G16770	6.68846										1	GCCVCYGGTTTY	AT1G04330	306	317	+	19.9455	2.52e-07	0.348	GCCGCCGGTTTT		694	0.440922
		8	AT3G01845	6.34257										1	GCCVCYGGTTTY	AT1G53910	1258	1269	-	19.6788	4.37e-07	0.348	GCCACTGGTTTC		2170	0.579724
		9	AT4G11393	5.83196										1	GCCVCYGGTTTY	AT5G15120	10	21	+	19.6788	4.37e-07	0.348	GCCCCTGGTTTT		2094	0.00477555
		10	AT4G35650	5.80665	AT4G35650	1291	1302	-	14.7212	3.66e-06	0.776	GCCACCGGATTC		1	GCCVCYGGTTTY	AT1G32860	940	951	+	19.6788	4.37e-07	0.348	GCCACCGGTTTT		2006	0.468594
		11	AT1G43800	5.79429										1	GCCVCYGGTTTY	AT1G30600	2584	2595	+	19.6788	4.37e-07	0.348	GCCACCGGTTTT		4136	0.624758
		12	AT4G00580	5.73521										1	GCCVCYGGTTTY	AT5G61980	3148	3159	-	19.4121	4.93e-07	0.348	GCCACTGGTTTT		5921	0.531667
		13	AT4G01830	5.61923										1	GCCVCYGGTTTY	AT2G35340	7325	7336	-	19.4121	4.93e-07	0.348	GCCACTGGTTTT		7475	0.979933
		14	AT3G25505	5.51729										1	GCCVCYGGTTTY	AT1G28290	787	798	+	16.2303	5.31e-07	0.348	GCCTCCGGTTTC		1915	0.410966
		15	AT1G63950	5.49508										1	GCCVCYGGTTTY	AT3G23430	4263	4274	+	16.2303	5.31e-07	0.348	GCCTCCGGTTTC		6070	0.702306
		16	AT5G15500	5.4655										1	GCCVCYGGTTTY	AT1G28290	439	450	+	15.6788	9.56e-07	0.462	GCCCCCGGTTTA		1915	0.229243
		17	AT2G06935	5.45685										1	GCCVCYGGTTTY	AT1G28290	751	762	+	15.6788	9.56e-07	0.462	GCCCCCGGTTTA		1915	0.392167
		18	AT2G14210	5.42934										1	GCCVCYGGTTTY	AT1G01300	1068	1079	+	15.6788	9.56e-07	0.462	GCCGCCGGTTTA		2062	0.517944
		19	AT1G75160	5.18829										1	GCCVCYGGTTTY	AT1G25510	1159	1170	+	15.6788	9.56e-07	0.462	GCCGCCGGTTTA		2097	0.552694
		20	AT3G01835	5.07869										1	GCCVCYGGTTTY	AT1G19630	3230	3241	+	15.6788	9.56e-07	0.462	GCCGCCGGTTTG		4373	0.738623
		21	AT3G21860	5.04346										1	GCCVCYGGTTTY	AT4G11210	311	322	-	15.4121	1.46e-06	0.559	GCCACGGGTTTC		849	0.366313
		22	AT4G35170	5.03704										1	GCCVCYGGTTTY	AT5G62040	707	718	-	15.4121	1.46e-06	0.559	GCCACCGGTTTA		996	0.709839
		23	AT5G39890	4.93333	AT5G39890	61	72	+	19.9455	2.52e-07	0.348	GCCCCTGGTTTC		1	GCCVCYGGTTTY	AT1G07260	1108	1119	+	15.4121	1.46e-06	0.559	GCCACAGGTTTC		1764	0.628118
		24	AT5G10040	4.88979										1	GCCVCYGGTTTY	AT2G22610	1166	1177	+	15.4121	1.46e-06	0.559	GCCACAGGTTTC		5207	0.223929
		25	AT3G06435	4.80953										1	GCCVCYGGTTTY	AT4G13560	3969	3980	+	15.4121	1.46e-06	0.559	GCCGCTGGTTTA		4369	0.908446
		26	AT2G29000	4.76742										1	GCCVCYGGTTTY	AT3G19370	705	716	-	15.1455	1.67e-06	0.589	GCCACTGGTTTG		3330	0.211712
		27	AT5G59310	4.75373										1	GCCVCYGGTTTY	AT4G04955	478	489	+	15.1455	1.67e-06	0.589	GCCACTGGTTTA		3319	0.144019
		28	AT5G15120	4.51858	AT5G15120	10	21	+	19.6788	4.37e-07	0.348	GCCCCTGGTTTT		1	GCCVCYGGTTTY	AT1G01740	31	42	-	14.7212	3.66e-06	0.776	GCCGCCGGTATT		2459	0.0126068
		29	AT1G28220	4.3818										1	GCCVCYGGTTTY	AT4G35650	1291	1302	-	14.7212	3.66e-06	0.776	GCCACCGGATTC		1712	0.754089
		30	AT5G43175	4.3453										1	GCCVCYGGTTTY	AT5G61480	2675	2686	-	14.7212	3.66e-06	0.776	GCCGCCGGATTT		3908	0.684493
		31	AT2G44990	4.33562	AT2G44990	171	182	+	9.90909	4.58e-05	0.975	GACACCGGTTTA		1	GCCVCYGGTTTY	AT1G33440	2770	2781	-	14.7212	3.66e-06	0.776	GCCCCTGGTTAC		3056	0.906414
		32	AT1G07725	4.30091										1	GCCVCYGGTTTY	AT5G57625	132	143	+	14.7212	3.66e-06	0.776	GCCACCGGTTAC		1024	0.128906
		33	AT5G09335	4.28034										1	GCCVCYGGTTTY	AT5G57810	230	241	+	14.7212	3.66e-06	0.776	GCCGCTGGTGTC		1380	0.166667
		34	AT1G50960	4.28026										1	GCCVCYGGTTTY	AT1G63420	315	326	+	14.7212	3.66e-06	0.776	GCCGCCGGTATT		3265	0.0964778
		35	AT5G24190	4.27874										1	GCCVCYGGTTTY	AT3G21240	319	330	+	14.7212	3.66e-06	0.776	GCCGCCGGTCTT		3136	0.101722
		36	AT3G45940	4.20005										1	GCCVCYGGTTTY	AT5G46530	815	826	+	14.7212	3.66e-06	0.776	GCCACCGGATTC		1547	0.526826
		37	AT3G54450	4.19312	AT3G54450	3413	3424	+	10.1939	2.41e-05	0.791	GCCTCTGCTTTT		1	GCCVCYGGTTTY	AT1G30510	1238	1249	-	14.7091	4.95e-06	0.776	GCTCCCGGTTTC		2255	0.549002
		38	AT1G60050	4.18575										1	GCCVCYGGTTTY	AT5G57810	513	524	+	14.7091	4.95e-06	0.776	GCCGGCGGTTTC		1380	0.371739
		39	AT3G20880	4.17437										1	GCCVCYGGTTTY	AT3G08860	1537	1548	+	14.7091	4.95e-06	0.776	GTCGCCGGTTTC		3222	0.477033
		40	AT2G09045	4.16654										1	GCCVCYGGTTTY	AT3G02550	283	294	-	14.4545	6.41e-06	0.776	GCCCCTGGATTT		1627	0.17394
		41	AT5G57810	4.13931	AT5G57810	230	241	+	14.7212	3.66e-06	0.776	GCCGCTGGTGTC		1	GCCVCYGGTTTY	AT1G03495	847	858	-	14.4545	6.41e-06	0.776	GCCGCTGGATTT		1311	0.646072
		42	AT4G02960	4.13265	AT4G02960	113	124	+	9.48485	6.55e-05	1	GCCGCCAGGTTC		1	GCCVCYGGTTTY	AT3G21190	1573	1584	-	14.4545	6.41e-06	0.776	GCCACCGGATTT		2551	0.616621
		43	AT4G13420	4.13052										1	GCCVCYGGTTTY	AT5G61420	993	1004	+	14.4545	6.41e-06	0.776	GCCACTGGCTTC		2119	0.468617
		44	AT3G20557	4.11352										1	GCCVCYGGTTTY	AT1G04180	1230	1241	+	14.4545	6.41e-06	0.776	GCCACCGGTTAT		1749	0.703259
		45	AT4G13572	4.08804										1	GCCVCYGGTTTY	AT1G20620	1488	1499	+	14.4545	6.41e-06	0.776	GCCCCTGGTGTT		3408	0.43662
		46	AT1G52820	4.08319										1	GCCVCYGGTTTY	AT2G03600	1554	1565	+	14.4545	6.41e-06	0.776	GCCGCTGGTTAT		1785	0.870588
		47	AT5G48850	4.06194										1	GCCVCYGGTTTY	AT4G27070	1764	1775	+	14.4545	6.41e-06	0.776	GCCGCTGGATTT		2630	0.670722
		48	AT4G09415	4.05639										1	GCCVCYGGTTTY	AT3G14850	2119	2130	+	14.4545	6.41e-06	0.776	GCCACTGGTGTC		2360	0.897881
		49	AT2G44460	3.98091										1	GCCVCYGGTTTY	AT4G21326	3390	3401	+	14.4545	6.41e-06	0.776	GCCACTGGTTAC		3888	0.871914
		50	AT4G12170	3.81798										1	GCCVCYGGTTTY	AT1G45130	3628	3639	+	14.4545	6.41e-06	0.776	GCCGCTGGCTTT		4159	0.872325
		51	AT2G16060	3.71355										1	GCCVCYGGTTTY	AT3G27220	9	20	-	14.4424	1.03e-05	0.776	GCCGGTGGTTTC		2693	0.003342
		52	AT3G21000	3.71312										1	GCCVCYGGTTTY	AT5G58910	159	170	-	14.4424	1.03e-05	0.776	GCCGTCGGTTTT		3020	0.052649
		53	AT1G69795	3.70824										1	GCCVCYGGTTTY	AT3G28070	192	203	-	14.4424	1.03e-05	0.776	GACGCTGGTTTC		3220	0.0596273
		54	AT3G05152	3.69372										1	GCCVCYGGTTTY	AT1G23170	282	293	-	14.4424	1.03e-05	0.776	TCCGCCGGTTTT		3252	0.0867159
		55	AT5G46830	3.6885										1	GCCVCYGGTTTY	AT3G03660	315	326	-	14.4424	1.03e-05	0.776	ACCGCCGGTTTT		3064	0.102807
		56	AT1G67100	3.67289										1	GCCVCYGGTTTY	AT1G45545	401	412	-	14.4424	1.03e-05	0.776	TCCACCGGTTTC		2623	0.152878
		57	AT3G43190	3.65366										1	GCCVCYGGTTTY	AT2G04170	439	450	-	14.4424	1.03e-05	0.776	GCCCCTGATTTC		2067	0.212385
		58	AT5G55770	3.65087										1	GCCVCYGGTTTY	AT1G01110	508	519	-	14.4424	1.03e-05	0.776	GTCGCCGGTTTT		2785	0.182406
		59	AT5G20260	3.64757										1	GCCVCYGGTTTY	AT1G27140	653	664	-	14.4424	1.03e-05	0.776	GCCGATGGTTTC		1111	0.587759
		60	AT3G15370	3.64315										1	GCCVCYGGTTTY	AT5G38550	670	681	-	14.4424	1.03e-05	0.776	GCCGCCGATTTT		3071	0.21817
		61	AT5G42600	3.63405	AT5G42600	2012	2023	-	9.90909	4.58e-05	0.975	GCCAGCGGTTTA		1	GCCVCYGGTTTY	AT4G27240	800	811	-	14.4424	1.03e-05	0.776	GCCGTTGGTTTC		2775	0.288288
		62	AT4G14980	3.61894										1	GCCVCYGGTTTY	AT3G46880	809	820	-	14.4424	1.03e-05	0.776	GCCACCAGTTTC		1003	0.80658
		63	AT1G07430	3.55871										1	GCCVCYGGTTTY	AT4G25790	997	1008	-	14.4424	1.03e-05	0.776	GCGCCTGGTTTC		1308	0.762232
		64	AT2G35387	3.5476										1	GCCVCYGGTTTY	AT5G25610	1080	1091	-	14.4424	1.03e-05	0.776	GCTCCTGGTTTC		2735	0.394881
		65	AT2G20520	3.53715										1	GCCVCYGGTTTY	AT5G50790	1310	1321	-	14.4424	1.03e-05	0.776	GTCCCTGGTTTC		1809	0.724157
		66	AT5G36130	3.53143										1	GCCVCYGGTTTY	AT3G20015	1386	1397	-	14.4424	1.03e-05	0.776	GTCACCGGTTTC		2047	0.677088
		67	AT5G36140	3.50899										1	GCCVCYGGTTTY	AT5G12330	1957	1968	-	14.4424	1.03e-05	0.776	GCCGCCGATTTT		2459	0.795852
		68	AT1G47610	3.46525										1	GCCVCYGGTTTY	AT3G01330	1965	1976	-	14.4424	1.03e-05	0.776	GCAGCTGGTTTC		2558	0.768178
		69	AT2G39510	3.45928										1	GCCVCYGGTTTY	AT2G38090	2000	2011	-	14.4424	1.03e-05	0.776	CCCGCTGGTTTC		2514	0.795545
		70	AT3G28917	3.4293										1	GCCVCYGGTTTY	AT4G35640	2003	2014	-	14.4424	1.03e-05	0.776	GTCACCGGTTTC		2779	0.720763
		71	AT3G10986	3.39535	AT3G10986	278	289	+	9.49697	5.53e-05	1	GCCGCCGGAATT		1	GCCVCYGGTTTY	AT3G14850	2015	2026	-	14.4424	1.03e-05	0.776	GTCACCGGTTTC		2360	0.853814
		72	AT4G10265	3.349	AT4G10265	13	24	-	14.1758	1.46e-05	0.776	GCTGCTGGTTTT		1	GCCVCYGGTTTY	AT4G25160	2107	2118	-	14.4424	1.03e-05	0.776	GCACCTGGTTTC		4417	0.477021
		73	AT5G44925	3.31721	AT5G44925	4173	4184	-	9.90909	4.58e-05	0.975	GCCACATGTTTC		1	GCCVCYGGTTTY	AT2G41820	2118	2129	-	14.4424	1.03e-05	0.776	GCCGCTGCTTTC		3365	0.629421
		74	AT2G47935	3.31311										1	GCCVCYGGTTTY	AT5G17980	2313	2324	-	14.4424	1.03e-05	0.776	ACCGCTGGTTTC		3686	0.627509
		75	AT1G67626	3.2786	AT1G67626	176	187	-	10.1758	3.38e-05	0.909	ACCCCGGGTTTC		1	GCCVCYGGTTTY	AT1G78060	2319	2330	-	14.4424	1.03e-05	0.776	ACCACCGGTTTC		3268	0.709608
		76	AT5G36150	3.27084										1	GCCVCYGGTTTY	AT2G42960	2605	2616	-	14.4424	1.03e-05	0.776	GCCCGCGGTTTT		3125	0.8336
		77	AT1G77120	3.25344	AT1G77120	387	398	-	9.64242	5.14e-05	0.975	GACACAGGTTTT		1	GCCVCYGGTTTY	AT1G61080	2812	2823	-	14.4424	1.03e-05	0.776	GCTGCCGGTTTT		4177	0.67321
		78	AT3G45080	3.23142										1	GCCVCYGGTTTY	AT2G43800	2818	2829	-	14.4424	1.03e-05	0.776	GCCGCTGCTTTC		3593	0.784303
		79	AT1G70270	3.23043										1	GCCVCYGGTTTY	AT4G26760	2833	2844	-	14.4424	1.03e-05	0.776	CCCACCGGTTTC		3279	0.863983
		80	AT1G61800	3.22098										1	GCCVCYGGTTTY	AT3G13980	260	271	+	14.4424	1.03e-05	0.776	GCCGCTGATTTC		1367	0.190198
		81	AT3G13130	3.21663										1	GCCVCYGGTTTY	AT4G22505	348	359	+	14.4424	1.03e-05	0.776	GCCACCAGTTTC		1864	0.186695
		82	AT3G13784	3.20913										1	GCCVCYGGTTTY	AT1G19230	355	366	+	14.4424	1.03e-05	0.776	GCTGCCGGTTTT		5208	0.0681644
		83	AT1G21890	3.1958										1	GCCVCYGGTTTY	AT1G31200	359	370	+	14.4424	1.03e-05	0.776	GCCCCTGTTTTC		625	0.5744
		84	AT4G10270	3.19046										1	GCCVCYGGTTTY	AT5G52450	402	413	+	14.4424	1.03e-05	0.776	GTCACCGGTTTC		3079	0.130562
		85	AT5G09470	3.17641										1	GCCVCYGGTTTY	AT2G31160	415	426	+	14.4424	1.03e-05	0.776	GCCACCGCTTTC		1789	0.231973
		86	AT3G02550	3.1695	AT3G02550	283	294	-	14.4545	6.41e-06	0.776	GCCCCTGGATTT		1	GCCVCYGGTTTY	AT4G22505	417	428	+	14.4424	1.03e-05	0.776	ACCACCGGTTTC		1864	0.223712
		87	AT5G04120	3.16348										1	GCCVCYGGTTTY	AT4G17260	422	433	+	14.4424	1.03e-05	0.776	GCCGCTGCTTTC		1644	0.256691
		88	AT3G01730	3.13495										1	GCCVCYGGTTTY	AT2G43500	461	472	+	14.4424	1.03e-05	0.776	GCTGCTGGTTTC		4754	0.096971
		89	AT3G49580	3.11531										1	GCCVCYGGTTTY	AT1G28290	499	510	+	14.4424	1.03e-05	0.776	GCCACCTGTTTC		1915	0.260574
		90	AT2G39330	3.11061										1	GCCVCYGGTTTY	AT3G44550	539	550	+	14.4424	1.03e-05	0.776	GCTACCGGTTTC		4695	0.114803
		91	AT4G35210	3.06253										1	GCCVCYGGTTTY	AT4G33040	601	612	+	14.4424	1.03e-05	0.776	GCCGGCGGTTTT		1266	0.474724
		92	AT1G56650	3.04292										1	GCCVCYGGTTTY	AT1G28290	715	726	+	14.4424	1.03e-05	0.776	GCCACCAGTTTC		1915	0.373368
		93	AT3G54530	3.03467										1	GCCVCYGGTTTY	AT1G16500	791	802	+	14.4424	1.03e-05	0.776	GCCACCGATTTC		1424	0.555478
		94	AT4G33560	3.03136	AT4G33560	170	181	+	10.4606	2.08e-05	0.776	GCCTCTTGTTTC		1	GCCVCYGGTTTY	AT2G45310	881	892	+	14.4424	1.03e-05	0.776	GCAGCTGGTTTC		1962	0.449032
		95	AT1G63600	3.03036										1	GCCVCYGGTTTY	AT2G30340	1367	1378	+	14.4424	1.03e-05	0.776	GCCACCCGTTTC		1657	0.824985
		96	AT5G26220	3.02802										1	GCCVCYGGTTTY	AT5G58780	1530	1541	+	14.4424	1.03e-05	0.776	GGCCCTGGTTTC		1716	0.891608
		97	AT3G49570	3.01554										1	GCCVCYGGTTTY	AT5G55950	1856	1867	+	14.4424	1.03e-05	0.776	GACCCTGGTTTC		2394	0.775272
		98	AT5G60350	2.9773										1	GCCVCYGGTTTY	AT4G30020	3250	3261	+	14.4424	1.03e-05	0.776	GCTGCTGGTTTC		4821	0.674134
		99	AT1G26360	2.95051										1	GCCVCYGGTTTY	AT5G61780	832	843	-	14.1879	1.08e-05	0.776	GCCACTGGTTCT		5767	0.144269
		100	AT4G13564	2.92836										1	GCCVCYGGTTTY	AT5G11300	3328	3339	-	14.1879	1.08e-05	0.776	GCCACTGGTGTT		3838	0.867118
		101	AT1G23160	2.91902										1	GCCVCYGGTTTY	AT5G66420	1079	1090	+	14.1879	1.08e-05	0.776	GCCACTGGTGTT		3504	0.307934
		102	AT1G33670	2.90854										1	GCCVCYGGTTTY	AT2G38860	1324	1335	+	14.1879	1.08e-05	0.776	GCCACTGGTGTT		2509	0.5277
		103	AT5G09365	2.90433										1	GCCVCYGGTTTY	AT1G78490	1547	1558	+	14.1879	1.08e-05	0.776	GCCACTGGCTTT		3809	0.406143
		104	AT2G03600	2.90326	AT2G03600	1554	1565	+	14.4545	6.41e-06	0.776	GCCGCTGGTTAT		1	GCCVCYGGTTTY	AT4G10265	13	24	-	14.1758	1.46e-05	0.776	GCTGCTGGTTTT		660	0.019697
		105	AT5G22490	2.88999										1	GCCVCYGGTTTY	AT3G27220	39	50	-	14.1758	1.46e-05	0.776	GCCGGTGGTTTT		2693	0.014482
		106	AT2G24850	2.84424										1	GCCVCYGGTTTY	AT3G02550	128	139	-	14.1758	1.46e-05	0.776	GCCGCTGTTTTT		1627	0.0786724
		107	AT1G28590	2.82904										1	GCCVCYGGTTTY	AT3G14850	141	152	-	14.1758	1.46e-05	0.776	GCAGCTGGTTTT		2360	0.0597458
		108	AT1G33090	2.81502	AT1G33090	3187	3198	-	9.90909	4.58e-05	0.975	CCCACCGGTTTA		1	GCCVCYGGTTTY	AT3G10040	232	243	-	14.1758	1.46e-05	0.776	GCCCATGGTTTT		2073	0.111915
		109	AT5G42580	2.81397										1	GCCVCYGGTTTY	AT1G04330	249	260	-	14.1758	1.46e-05	0.776	GCCGGTGGTTTT		694	0.35879
		110	AT5G02310	2.81222										1	GCCVCYGGTTTY	AT4G30960	384	395	-	14.1758	1.46e-05	0.776	TCCACCGGTTTT		2156	0.178108
		111	AT2G28860	2.80786										1	GCCVCYGGTTTY	AT5G38020	558	569	-	14.1758	1.46e-05	0.776	ACCACCGGTTTT		2223	0.251012
		112	AT4G10860	2.80056										1	GCCVCYGGTTTY	AT1G53060	602	613	-	14.1758	1.46e-05	0.776	ACCACCGGTTTT		1108	0.543321
		113	AT1G11655	2.79135										1	GCCVCYGGTTTY	AT3G07960	685	696	-	14.1758	1.46e-05	0.776	GCCCATGGTTTT		3599	0.190331
		114	AT1G19630	2.78075	AT1G19630	3230	3241	+	15.6788	9.56e-07	0.462	GCCGCCGGTTTG		1	GCCVCYGGTTTY	AT3G54260	791	802	-	14.1758	1.46e-05	0.776	CCCACTGGTTTC		1997	0.396094
		115	AT1G34510	2.77097										1	GCCVCYGGTTTY	AT5G25610	850	861	-	14.1758	1.46e-05	0.776	GCTACCGGTTTT		2735	0.310786
		116	AT5G54060	2.76473	AT5G54060	1427	1438	+	10.1939	2.41e-05	0.791	GACTCTGGTTTT		1	GCCVCYGGTTTY	AT5G19520	862	873	-	14.1758	1.46e-05	0.776	GGCACTGGTTTC		3612	0.238649
		117	AT1G01453	2.76173										1	GCCVCYGGTTTY	AT3G24463	980	991	-	14.1758	1.46e-05	0.776	GCTGCTGGTTTT		1359	0.721118
		118	AT4G28850	2.71883										1	GCCVCYGGTTTY	AT3G14230	996	1007	-	14.1758	1.46e-05	0.776	GCCACTGATTTC		1991	0.500251
		119	AT3G53590	2.69966	AT3G53590	4711	4722	-	10.1879	2.81e-05	0.879	GCCACAGGTTAC		1	GCCVCYGGTTTY	AT4G33130	1106	1117	-	14.1758	1.46e-05	0.776	GCCGCTCGTTTT		1790	0.617877
		120	AT1G25240	2.68266										1	GCCVCYGGTTTY	AT2G46630	1167	1178	-	14.1758	1.46e-05	0.776	ACCACCGGTTTT		1930	0.604663
		121	AT2G47950	2.65893										1	GCCVCYGGTTTY	AT3G07320	1764	1775	-	14.1758	1.46e-05	0.776	ACCACCGGTTTT		2182	0.808433
		122	AT5G49120	2.65033										1	GCCVCYGGTTTY	AT1G36370	1835	1846	-	14.1758	1.46e-05	0.776	GCCACTTGTTTC		2698	0.680133
		123	AT1G70260	2.63674										1	GCCVCYGGTTTY	AT2G33620	1846	1857	-	14.1758	1.46e-05	0.776	TCCCCTGGTTTT		2664	0.692943
		124	AT2G00560	2.6311										1	GCCVCYGGTTTY	AT1G27360	1910	1921	-	14.1758	1.46e-05	0.776	ACCACCGGTTTT		3130	0.610224
		125	AT1G12940	2.61978										1	GCCVCYGGTTTY	AT5G66560	2000	2011	-	14.1758	1.46e-05	0.776	GCCGCTCGTTTT		2666	0.750188
		126	AT5G38000	2.60738										1	GCCVCYGGTTTY	AT5G48800	2088	2099	-	14.1758	1.46e-05	0.776	GCCGCTCGTTTT		2665	0.78349
		127	AT1G30990	2.6054										1	GCCVCYGGTTTY	AT3G17120	2156	2167	-	14.1758	1.46e-05	0.776	GACACCGGTTTT		2579	0.835983
		128	AT1G54970	2.60261	AT1G54970	573	584	+	11.697	1.59e-05	0.776	GCCTCCGGTTTA		1	GCCVCYGGTTTY	AT2G06050	2364	2375	-	14.1758	1.46e-05	0.776	GCCACCTGTTTT		3262	0.724709
		129	AT5G09570	2.60062										1	GCCVCYGGTTTY	AT1G21270	2526	2537	-	14.1758	1.46e-05	0.776	GCTACTGGTTTC		3735	0.676305
		130	AT4G28530	2.5909	AT4G28530	329	340	+	9.2303	6.94e-05	1	GCCACCGGGGTT		1	GCCVCYGGTTTY	AT1G21250	2651	2662	-	14.1758	1.46e-05	0.776	GCTACTGGTTTC		2943	0.900782
		131	AT2G26010	2.58476										1	GCCVCYGGTTTY	AT5G14230	2677	2688	-	14.1758	1.46e-05	0.776	GCCACTAGTTTC		4275	0.626199
		132	AT1G44318	2.57996										1	GCCVCYGGTTTY	AT1G62540	2845	2856	-	14.1758	1.46e-05	0.776	GCCATTGGTTTC		4084	0.696621
		133	AT1G34330	2.57532										1	GCCVCYGGTTTY	AT4G28490	3237	3248	-	14.1758	1.46e-05	0.776	CCCACCGGTTTT		3782	0.855896
		134	AT2G25150	2.57392										1	GCCVCYGGTTTY	AT3G24982	3695	3706	-	14.1758	1.46e-05	0.776	GCCACTGCTTTC		3972	0.930262
		135	AT1G08197	2.56886										1	GCCVCYGGTTTY	AT3G12520	3793	3804	-	14.1758	1.46e-05	0.776	GCCCCTTGTTTT		4320	0.878009
		136	AT4G08400	2.56405										1	GCCVCYGGTTTY	AT1G15520	4121	4132	-	14.1758	1.46e-05	0.776	ACCACCGGTTTT		6469	0.637038
		137	AT5G65800	2.56268										1	GCCVCYGGTTTY	AT5G49330	39	50	+	14.1758	1.46e-05	0.776	GCCGATGGTTTT		2750	0.0141818
		138	AT5G57530	2.55419										1	GCCVCYGGTTTY	AT5G43230	138	149	+	14.1758	1.46e-05	0.776	GCCGGTGGTTTT		4058	0.0340069
		139	AT3G28510	2.54966										1	GCCVCYGGTTTY	AT1G28230	352	363	+	14.1758	1.46e-05	0.776	ACCGCTGGTTTT		2739	0.128514
		140	AT3G08860	2.53923	AT3G08860	1537	1548	+	14.7091	4.95e-06	0.776	GTCGCCGGTTTC		1	GCCVCYGGTTTY	AT2G04032	419	430	+	14.1758	1.46e-05	0.776	GCAACCGGTTTT		1613	0.259764
		141	AT5G42800	2.52235										1	GCCVCYGGTTTY	AT5G22860	487	498	+	14.1758	1.46e-05	0.776	GCCATCGGTTTT		4023	0.121054
		142	AT2G05914	2.52092										1	GCCVCYGGTTTY	AT1G62870	497	508	+	14.1758	1.46e-05	0.776	GACACTGGTTTC		2886	0.172211
		143	AT1G48590	2.51922										1	GCCVCYGGTTTY	AT1G64450	834	845	+	14.1758	1.46e-05	0.776	TCCACCGGTTTT		1303	0.640061
		144	AT5G37980	2.51038	AT5G37980	1746	1757	+	9.90909	4.58e-05	0.975	TCCGCTGGTTTA		1	GCCVCYGGTTTY	AT1G50700	1001	1012	+	14.1758	1.46e-05	0.776	GCCACTGATTTC		2527	0.396122
		145	AT4G23205	2.49654										1	GCCVCYGGTTTY	AT5G58320	1010	1021	+	14.1758	1.46e-05	0.776	GCTCCTGGTTTT		2399	0.421009
		146	AT5G41730	2.49166	AT5G41730	594	605	+	10.1758	3.38e-05	0.909	GCAGCCGGTTTG		1	GCCVCYGGTTTY	AT1G20490	1102	1113	+	14.1758	1.46e-05	0.776	TCCACCGGTTTT		2682	0.410887
		147	AT1G18870	2.46193										1	GCCVCYGGTTTY	AT1G49750	1379	1390	+	14.1758	1.46e-05	0.776	GCCACTGTTTTC		2160	0.638426
		148	AT3G24982	2.45295	AT3G24982	3695	3706	-	14.1758	1.46e-05	0.776	GCCACTGCTTTC		1	GCCVCYGGTTTY	AT1G11080	2516	2527	+	14.1758	1.46e-05	0.776	GCCGTTGGTTTT		3137	0.80204
		149	AT4G14090	2.45107										1	GCCVCYGGTTTY	AT1G72210	2572	2583	+	14.1758	1.46e-05	0.776	GCCACTTGTTTC		2999	0.857619
		150	AT4G22880	2.44946										1	GCCVCYGGTTTY	AT4G10690	3148	3159	+	14.1758	1.46e-05	0.776	CCCCCTGGTTTT		4557	0.690805
		151	AT3G03270	2.44505										1	GCCVCYGGTTTY	AT5G57190	4316	4327	+	14.1758	1.46e-05	0.776	GTCACCGGTTTT		4428	0.974706
		152	AT3G04510	2.44341										1	GCCVCYGGTTTY	AT2G41340	44	55	-	13.9091	1.57e-05	0.776	GACACTGGTTTT		2292	0.0191972
		153	AT1G60470	2.4428										1	GCCVCYGGTTTY	AT3G10040	125	136	-	13.9091	1.57e-05	0.776	GCCACTGTTTTT		2073	0.0602991
		154	AT1G17744	2.43111										1	GCCVCYGGTTTY	AT4G23600	164	175	-	13.9091	1.57e-05	0.776	GCCAATGGTTTT		2834	0.0578687
		155	AT4G33730	2.41762										1	GCCVCYGGTTTY	AT2G37260	502	513	-	13.9091	1.57e-05	0.776	GCAACTGGTTTT		2266	0.221536
		156	AT4G25860	2.40872	AT4G25860	2197	2208	+	9.48485	6.55e-05	1	GCCCACGGTTCC		1	GCCVCYGGTTTY	AT3G57830	644	655	-	13.9091	1.57e-05	0.776	GGCACTGGTTTT		3154	0.204185
		157	AT2G43480	2.4013	AT2G43480	832	843	-	10.4727	1.89e-05	0.776	GCCTCTGGATTT		1	GCCVCYGGTTTY	AT1G52000	778	789	-	13.9091	1.57e-05	0.776	GCTACTGGTTTT		3048	0.255249
		158	AT5G05840	2.39005										1	GCCVCYGGTTTY	AT1G48100	850	861	-	13.9091	1.57e-05	0.776	ACCACTGGTTTT		3214	0.264468
		159	AT4G33070	2.38386	AT4G33070	422	433	+	9.48485	6.55e-05	1	GCCGACGGTTAC		1	GCCVCYGGTTTY	AT1G12160	1212	1223	-	13.9091	1.57e-05	0.776	ACCACTGGTTTT		2321	0.522189
		160	AT3G29590	2.38277										1	GCCVCYGGTTTY	AT1G59960	1367	1378	-	13.9091	1.57e-05	0.776	GCCACTGTTTTT		2051	0.666504
		161	AT2G00840	2.38116										1	GCCVCYGGTTTY	AT1G51340	1733	1744	-	13.9091	1.57e-05	0.776	GCTACTGGTTTT		4110	0.421655
		162	AT2G14760	2.37442										1	GCCVCYGGTTTY	AT5G51490	1870	1881	-	13.9091	1.57e-05	0.776	ACCACTGGTTTT		2370	0.78903
		163	AT5G06630	2.36672										1	GCCVCYGGTTTY	AT1G65900	2173	2184	-	13.9091	1.57e-05	0.776	GACACTGGTTTT		2844	0.764065
		164	AT1G13420	2.36473										1	GCCVCYGGTTTY	AT1G75450	2267	2278	-	13.9091	1.57e-05	0.776	GCCACTTGTTTT		3905	0.580538
		165	AT1G56710	2.3635										1	GCCVCYGGTTTY	AT5G60930	5980	5991	-	13.9091	1.57e-05	0.776	GCCAATGGTTTT		7463	0.801286
		166	AT3G28570	2.36297										1	GCCVCYGGTTTY	AT2G33240	7686	7697	-	13.9091	1.57e-05	0.776	GACACTGGTTTT		10053	0.764548
		167	AT4G13577	2.35433										1	GCCVCYGGTTTY	AT4G01440	920	931	+	13.9091	1.57e-05	0.776	ACCACTGGTTTT		2356	0.390492
		168	AT2G34390	2.34943										1	GCCVCYGGTTTY	AT2G33793	1050	1061	+	13.9091	1.57e-05	0.776	GCAACTGGTTTT		2566	0.409197
		169	AT5G66670	2.34224										1	GCCVCYGGTTTY	AT3G04890	1312	1323	+	13.9091	1.57e-05	0.776	GGCACTGGTTTT		2233	0.58755
		170	AT2G19590	2.33321										1	GCCVCYGGTTTY	AT5G50150	1530	1541	+	13.9091	1.57e-05	0.776	GCCACTAGTTTT		4515	0.33887
		171	AT5G62040	2.33072	AT5G62040	707	718	-	15.4121	1.46e-06	0.559	GCCACCGGTTTA		1	GCCVCYGGTTTY	AT1G23170	2833	2844	+	13.9091	1.57e-05	0.776	GCTACTGGTTTT		3252	0.871156
		172	AT5G24660	2.32522										1	GCCVCYGGTTTY	AT4G13410	3779	3790	+	13.9091	1.57e-05	0.776	GCCACTGCTTTT		4026	0.938649
		173	AT1G19640	2.31928										1	GCCVCYGGTTTY	AT2G41220	9691	9702	+	13.9091	1.57e-05	0.776	GACACTGGTTTT		11298	0.857762
		174	AT3G07490	2.31661										1	GCCVCYGGTTTY	AT3G01450	834	845	-	11.697	1.59e-05	0.776	GCCTCAGGTTTC		2449	0.340547
		175	AT3G25795	2.30467										1	GCCVCYGGTTTY	AT5G15580	2301	2312	-	11.697	1.59e-05	0.776	GCCTCAGGTTTC		4256	0.540648
		176	AT1G49640	2.30025										1	GCCVCYGGTTTY	AT1G54970	573	584	+	11.697	1.59e-05	0.776	GCCTCCGGTTTA		1604	0.357232
		177	AT2G42250	2.29182										1	GCCVCYGGTTTY	AT4G16770	2551	2562	+	11.697	1.59e-05	0.776	GCCTCAGGTTTC		3252	0.78444
		178	AT1G03940	2.28808										1	GCCVCYGGTTTY	AT2G47860	713	724	+	11.4303	1.61e-05	0.776	GCCTCTGGTTTG		2325	0.306667
		179	AT1G03495	2.28687	AT1G03495	847	858	-	14.4545	6.41e-06	0.776	GCCGCTGGATTT		1	GCCVCYGGTTTY	AT4G10630	834	845	+	11.4303	1.61e-05	0.776	GCCTCGGGTTTT		1116	0.747312
		180	AT2G27440	2.28123										1	GCCVCYGGTTTY	AT2G32960	860	871	+	11.4303	1.61e-05	0.776	GCCTCTGGTTTA		3326	0.258569
		181	AT3G47710	2.27879										1	GCCVCYGGTTTY	AT5G11300	1108	1119	+	11.4303	1.61e-05	0.776	GCCTCTGGTTTA		3838	0.288692
		182	AT4G22217	2.27804										1	GCCVCYGGTTTY	AT3G46970	582	593	-	11.0061	1.67e-05	0.776	GCCTCCGGATTC		5240	0.111069
		183	AT5G49080	2.27245										1	GCCVCYGGTTTY	AT1G73370	2017	2028	-	11.0061	1.67e-05	0.776	GCCTCCGGTATC		4615	0.437053
		184	AT4G25220	2.26998	AT4G25220	62	73	-	10.4606	2.08e-05	0.776	GCCTCCAGTTTT		1	GCCVCYGGTTTY	AT3G03660	128	139	+	11.0061	1.67e-05	0.776	GCCTCCGGTTCC		3064	0.0417755
		185	AT4G22214	2.26946										1	GCCVCYGGTTTY	AT3G53980	504	515	+	11.0061	1.67e-05	0.776	GCCTCCGGTGTC		902	0.558758
		186	AT2G46860	2.26193										1	GCCVCYGGTTTY	AT3G44420	215	226	+	10.8788	1.69e-05	0.776	GCCACAGGTTTG		548	0.392336
		187	AT2G42005	2.23665										1	GCCVCYGGTTTY	AT1G62250	2083	2094	+	10.8788	1.69e-05	0.776	GCCACGGGTTTA		3172	0.656683
		188	AT3G60280	2.23446	AT3G60280	74	85	+	9.48485	6.55e-05	1	GCCGCCGCTCTC		1	GCCVCYGGTTTY	AT2G46680	890	901	-	10.7394	1.76e-05	0.776	GCCTCCGGTTCT		1694	0.525384
		189	AT4G25790	2.22741	AT4G25790	997	1008	-	14.4424	1.03e-05	0.776	GCGCCTGGTTTC		1	GCCVCYGGTTTY	AT4G15393	1279	1290	-	10.7394	1.76e-05	0.776	GCCTCTGGTTCC		3163	0.404363
		190	AT5G42590	2.22449										1	GCCVCYGGTTTY	AT4G18640	3528	3539	-	10.7394	1.76e-05	0.776	GCCTCCGGTTCT		4223	0.835425
		191	AT4G38340	2.21689										1	GCCVCYGGTTTY	AT1G33700	5051	5062	-	10.7394	1.76e-05	0.776	GCCTCTGGTGTC		5875	0.859745
		192	AT5G57540	2.21628										1	GCCVCYGGTTTY	AT1G12550	136	147	+	10.7394	1.76e-05	0.776	GCCTCCGGTTGT		1501	0.0906063
		193	AT1G33055	2.20887										1	GCCVCYGGTTTY	AT5G01420	1123	1134	+	10.7394	1.76e-05	0.776	GCCTCCGGTTCT		1491	0.753186
		194	AT4G03005	2.18402										1	GCCVCYGGTTTY	AT2G31160	620	631	-	10.7273	1.84e-05	0.776	GCCTCCGTTTTC		1789	0.346562
		195	AT2G26400	2.157										1	GCCVCYGGTTTY	AT1G63420	767	778	-	10.7273	1.84e-05	0.776	GCTTCCGGTTTC		3265	0.234916
		196	AT5G22410	2.1541										1	GCCVCYGGTTTY	AT1G49870	2667	2678	-	10.7273	1.84e-05	0.776	TCCTCCGGTTTC		3634	0.733902
		197	AT4G14819	2.15226										1	GCCVCYGGTTTY	AT1G62320	3744	3755	-	10.7273	1.84e-05	0.776	GTCTCCGGTTTC		4019	0.931575
		198	AT1G64360	2.14918										1	GCCVCYGGTTTY	AT1G63020	91	102	+	10.7273	1.84e-05	0.776	GCCTCCGATTTC		7618	0.0119454
		199	AT3G57260	2.14431										1	GCCVCYGGTTTY	AT1G76420	284	295	+	10.7273	1.84e-05	0.776	GCTTCCGGTTTC		2240	0.126786
		200	AT5G06640	2.13394										1	GCCVCYGGTTTY	AT5G22860	3635	3646	+	10.7273	1.84e-05	0.776	GCATCCGGTTTC		4023	0.903555
		201	AT5G06990	2.12776										1	GCCVCYGGTTTY	AT4G29920	252	263	-	10.4727	1.89e-05	0.776	GCCTCTGGTGTT		3689	0.0683112
		202	AT2G24980	2.12215										1	GCCVCYGGTTTY	AT2G43480	832	843	-	10.4727	1.89e-05	0.776	GCCTCTGGATTT		1451	0.573398
		203	AT3G10185	2.11906										1	GCCVCYGGTTTY	AT1G75820	1303	1314	-	10.4727	1.89e-05	0.776	GCCTCTGGTATT		3628	0.359151
		204	AT1G05990	2.11591										1	GCCVCYGGTTTY	AT1G52660	1423	1434	-	10.4727	1.89e-05	0.776	GCCTCTGGTCTT		1612	0.882754
		205	AT5G35190	2.11483										1	GCCVCYGGTTTY	AT5G59330	348	359	+	10.4727	1.89e-05	0.776	GCCTCTGGTCTT		758	0.459103
		206	AT5G19800	2.11258	AT5G19800	245	256	+	10.1879	2.81e-05	0.879	GCCACCGGTCTA		1	GCCVCYGGTTTY	AT1G03310	1021	1032	+	10.4727	1.89e-05	0.776	GCCTCTGGATTT		3400	0.300294
		207	AT5G53592	2.10911										1	GCCVCYGGTTTY	AT5G14230	1822	1833	+	10.4727	1.89e-05	0.776	GCCTCTGGATTT		4275	0.426199
		208	AT3G13270	2.1017										1	GCCVCYGGTTTY	AT4G35270	2471	2482	+	10.4727	1.89e-05	0.776	GCCTCTGGCTTT		4791	0.515759
		209	AT1G67760	2.09939	AT1G67760	257	268	-	9.64242	5.14e-05	0.975	GCCACTGCTTTA		1	GCCVCYGGTTTY	AT4G24580	5942	5953	+	10.4727	1.89e-05	0.776	GCCTCTGGTTCT		6778	0.87666
		210	AT3G27220	2.08096	AT3G27220	9	20	-	14.4424	1.03e-05	0.776	GCCGGTGGTTTC		1	GCCVCYGGTTTY	AT4G25220	62	73	-	10.4606	2.08e-05	0.776	GCCTCCAGTTTT		2144	0.0289179
		211	AT5G47980	2.06764										1	GCCVCYGGTTTY	AT5G14700	134	145	-	10.4606	2.08e-05	0.776	TCCTCTGGTTTC		3302	0.0405815
		212	AT3G20210	2.06722										1	GCCVCYGGTTTY	AT2G40435	248	259	-	10.4606	2.08e-05	0.776	GCCTCTTGTTTC		1872	0.132479
		213	AT1G62190	2.0661										1	GCCVCYGGTTTY	AT3G61560	288	299	-	10.4606	2.08e-05	0.776	GACTCTGGTTTC		2451	0.117503
		214	AT3G01840	2.06289										1	GCCVCYGGTTTY	AT5G63530	506	517	-	10.4606	2.08e-05	0.776	GCTTCTGGTTTC		2945	0.171817
		215	AT1G73700	2.06093										1	GCCVCYGGTTTY	AT5G15120	535	546	-	10.4606	2.08e-05	0.776	TCCTCTGGTTTC		2094	0.255492
		216	AT3G44765	2.05766										1	GCCVCYGGTTTY	AT5G54800	535	546	-	10.4606	2.08e-05	0.776	GCCTCTGATTTC		2803	0.190867
		217	AT3G46170	2.05614										1	GCCVCYGGTTTY	AT1G23150	778	789	-	10.4606	2.08e-05	0.776	TCCTCTGGTTTC		1070	0.727103
		218	AT3G45140	2.05505	AT3G45140	619	630	-	10.1939	2.41e-05	0.791	GCCTCTAGTTTT		1	GCCVCYGGTTTY	AT3G21950	867	878	-	10.4606	2.08e-05	0.776	ACCTCCGGTTTT		2275	0.381099
		219	AT2G22821	2.05464										1	GCCVCYGGTTTY	AT2G32487	1005	1016	-	10.4606	2.08e-05	0.776	GACTCCGGTTTT		1464	0.686475
		220	AT4G17670	2.04746										1	GCCVCYGGTTTY	AT2G17890	1226	1237	-	10.4606	2.08e-05	0.776	ACCTCTGGTTTC		3262	0.375843
		221	AT4G23140	2.04141										1	GCCVCYGGTTTY	AT1G04110	1450	1461	-	10.4606	2.08e-05	0.776	GCCTTTGGTTTC		2513	0.577
		222	AT2G42540	2.02196	AT2G42540	948	959	-	10.1758	3.38e-05	0.909	GCCGCAGCTTTC		1	GCCVCYGGTTTY	AT1G69040	2009	2020	-	10.4606	2.08e-05	0.776	GCCTCTGATTTC		2835	0.708642
		223	AT4G35640	2.01847	AT4G35640	2003	2014	-	14.4424	1.03e-05	0.776	GTCACCGGTTTC		1	GCCVCYGGTTTY	AT4G00910	2028	2039	-	10.4606	2.08e-05	0.776	GTCTCCGGTTTT		4054	0.500247
		224	AT1G54040	2.01578										1	GCCVCYGGTTTY	AT5G45650	2110	2121	-	10.4606	2.08e-05	0.776	GCCTATGGTTTC		5749	0.36702
		225	AT1G14960	2.01493										1	GCCVCYGGTTTY	AT1G73860	3210	3221	-	10.4606	2.08e-05	0.776	GCTTCCGGTTTT		6014	0.533755
		226	AT5G59662	2.01459										1	GCCVCYGGTTTY	AT4G33560	170	181	+	10.4606	2.08e-05	0.776	GCCTCTTGTTTC		765	0.222222
		227	AT5G46090	2.01248										1	GCCVCYGGTTTY	AT1G79460	187	198	+	10.4606	2.08e-05	0.776	GCTTCTGGTTTC		4280	0.0436916
		228	AT1G80130	2.0121										1	GCCVCYGGTTTY	AT1G54970	459	470	+	10.4606	2.08e-05	0.776	ACCTCCGGTTTT		1604	0.28616
		229	AT4G08620	2.00712										1	GCCVCYGGTTTY	AT1G67940	513	524	+	10.4606	2.08e-05	0.776	GCCTCTAGTTTC		1134	0.452381
		230	AT5G24770	2.00502										1	GCCVCYGGTTTY	AT5G38550	620	631	+	10.4606	2.08e-05	0.776	GACTCTGGTTTC		3071	0.201889
		231	AT2G33260	1.9964	AT2G33260	939	950	+	9.64242	5.14e-05	0.975	GCCATTGGTTTA		1	GCCVCYGGTTTY	AT1G30850	714	725	+	10.4606	2.08e-05	0.776	ACCTCTGGTTTC		1233	0.579075
		232	AT1G67105	1.9942										1	GCCVCYGGTTTY	AT3G09540	955	966	+	10.4606	2.08e-05	0.776	ACCTCTGGTTTC		2611	0.36576
		233	AT2G28580	1.99299										1	GCCVCYGGTTTY	AT1G24625	961	972	+	10.4606	2.08e-05	0.776	GCCTCTTGTTTC		1424	0.67486
		234	AT1G66020	1.99085										1	GCCVCYGGTTTY	AT5G01170	992	1003	+	10.4606	2.08e-05	0.776	GCCTCTGTTTTC		2126	0.466604
		235	AT2G18480	1.98392										1	GCCVCYGGTTTY	AT3G21720	1193	1204	+	10.4606	2.08e-05	0.776	GCATCCGGTTTT		3567	0.334455
		236	AT2G40435	1.97966	AT2G40435	248	259	-	10.4606	2.08e-05	0.776	GCCTCTTGTTTC		1	GCCVCYGGTTTY	AT2G30870	1219	1230	+	10.4606	2.08e-05	0.776	GTCTCTGGTTTC		1387	0.878875
		237	AT1G77960	1.97878										1	GCCVCYGGTTTY	AT3G09070	1249	1260	+	10.4606	2.08e-05	0.776	GCCTCTGTTTTC		2735	0.456673
		238	AT3G07070	1.97507										1	GCCVCYGGTTTY	AT1G28710	1348	1359	+	10.4606	2.08e-05	0.776	GACTCTGGTTTC		2088	0.645594
		239	AT1G73010	1.97488										1	GCCVCYGGTTTY	AT3G27220	1533	1544	+	10.4606	2.08e-05	0.776	GCCTCTAGTTTC		2693	0.569254
		240	AT3G46760	1.97447										1	GCCVCYGGTTTY	AT4G37970	1617	1628	+	10.4606	2.08e-05	0.776	GCCTCTAGTTTC		2719	0.594704
		241	AT5G53820	1.97027										1	GCCVCYGGTTTY	AT3G19620	2178	2189	+	10.4606	2.08e-05	0.776	ACCTCTGGTTTC		2827	0.770428
		242	AT1G67260	1.96161										1	GCCVCYGGTTTY	AT3G05330	2789	2800	+	10.4606	2.08e-05	0.776	GCGTCCGGTTTT		3053	0.913528
		243	AT5G46140	1.95728										1	GCCVCYGGTTTY	AT5G13550	3233	3244	+	10.4606	2.08e-05	0.776	GCTTCTGGTTTC		4417	0.731945
		244	AT1G07795	1.95501										1	GCCVCYGGTTTY	AT3G06370	3331	3342	+	10.4606	2.08e-05	0.776	GCCTCCAGTTTT		4128	0.806928
		245	AT5G21080	1.95162	AT5G21080	2703	2714	+	10.1758	3.38e-05	0.909	GCCGCAGTTTTC		1	GCCVCYGGTTTY	AT1G73370	3591	3602	+	10.4606	2.08e-05	0.776	GTCTCTGGTTTC		4615	0.778115
		246	AT1G20990	1.95016										1	GCCVCYGGTTTY	AT5G37180	4118	4129	+	10.4606	2.08e-05	0.776	GTCTCTGGTTTC		4999	0.823765
		247	AT4G12890	1.94954										1	GCCVCYGGTTTY	AT1G19630	4134	4145	+	10.4606	2.08e-05	0.776	GCCTCTGCTTTC		4373	0.945346
		248	AT5G65640	1.94378	AT5G65640	449	460	+	9.48485	6.55e-05	1	GCCGCCGTTATC		1	GCCVCYGGTTTY	AT3G11410	237	248	-	10.4545	2.3e-05	0.791	GCCGCCGGTTCA		2069	0.114548
		249	AT2G17890	1.94191	AT2G17890	1226	1237	-	10.4606	2.08e-05	0.776	ACCTCTGGTTTC		1	GCCVCYGGTTTY	AT5G28300	260	271	-	10.4545	2.3e-05	0.791	GCCGCCGGTTGA		3005	0.0865225
		250	AT1G59940	1.93603										1	GCCVCYGGTTTY	AT4G35390	676	687	-	10.4545	2.3e-05	0.791	GCCGCAGGTTGC		1367	0.494514
		251	AT3G49960	1.93467										1	GCCVCYGGTTTY	AT4G29700	1062	1073	-	10.4545	2.3e-05	0.791	GCCGCGGGTATC		2173	0.488725
		252	AT5G58595	1.93363										1	GCCVCYGGTTTY	AT4G10770	1073	1084	-	10.4545	2.3e-05	0.791	GCCGCCGGTTCA		4279	0.25076
		253	AT4G22950	1.91235										1	GCCVCYGGTTTY	AT1G02705	321	332	+	10.4545	2.3e-05	0.791	GCCGCCGGCTTG		823	0.390036
		254	AT4G13560	1.91094	AT4G13560	3969	3980	+	15.4121	1.46e-06	0.559	GCCGCTGGTTTA		1	GCCVCYGGTTTY	AT1G80280	389	400	+	10.4545	2.3e-05	0.791	GCCGCCGGCTTA		3182	0.12225
		255	AT3G20460	1.91082										1	GCCVCYGGTTTY	AT5G65980	996	1007	+	10.4545	2.3e-05	0.791	GCCGCCGGGTTG		2433	0.409371
		256	AT1G09080	1.90755										1	GCCVCYGGTTTY	AT3G20015	1496	1507	+	10.4545	2.3e-05	0.791	GCCGCGGGCTTC		2047	0.730826
		257	AT5G17220	1.90418										1	GCCVCYGGTTTY	AT4G22485	1937	1948	+	10.4545	2.3e-05	0.791	GCCGCAGGATTC		1971	0.98275
		258	AT5G54050	1.89529										1	GCCVCYGGTTTY	AT1G18710	2106	2117	+	10.4545	2.3e-05	0.791	GCCGCAGGTATC		2679	0.786114
		259	AT4G22080	1.89397										1	GCCVCYGGTTTY	AT3G05400	69	80	-	10.1939	2.41e-05	0.791	GCATCTGGTTTT		4774	0.0144533
		260	AT1G73780	1.89326										1	GCCVCYGGTTTY	AT1G66950	91	102	-	10.1939	2.41e-05	0.791	TCCTCTGGTTTT		6499	0.0140022
		261	AT3G10040	1.88769	AT3G10040	232	243	-	14.1758	1.46e-05	0.776	GCCCATGGTTTT		1	GCCVCYGGTTTY	AT2G04080	206	217	-	10.1939	2.41e-05	0.791	GCCTCTGATTTT		2248	0.091637
		262	AT4G11190	1.88082										1	GCCVCYGGTTTY	AT4G30810	335	346	-	10.1939	2.41e-05	0.791	CCCTCTGGTTTT		3071	0.109085
		263	AT1G18710	1.87997	AT1G18710	2106	2117	+	10.4545	2.3e-05	0.791	GCCGCAGGTATC		1	GCCVCYGGTTTY	AT3G26960	495	506	-	10.1939	2.41e-05	0.791	GCATCTGGTTTT		1396	0.354585
		264	AT2G43470	1.8753										1	GCCVCYGGTTTY	AT3G06370	588	599	-	10.1939	2.41e-05	0.791	GCCTCTGTTTTT		4128	0.142442
		265	AT1G71200	1.87227										1	GCCVCYGGTTTY	AT3G45140	619	630	-	10.1939	2.41e-05	0.791	GCCTCTAGTTTT		4108	0.150682
		266	AT1G14240	1.86334										1	GCCVCYGGTTTY	AT4G28430	658	669	-	10.1939	2.41e-05	0.791	TCCTCTGGTTTT		2234	0.294539
		267	AT2G20800	1.86214	AT2G20800	2459	2470	-	9.2303	6.94e-05	1	GCCACTGGCTGC		1	GCCVCYGGTTTY	AT4G26760	2050	2061	-	10.1939	2.41e-05	0.791	ACCTCTGGTTTT		3279	0.625191
		268	AT5G45850	1.86197										1	GCCVCYGGTTTY	AT1G10300	2069	2080	-	10.1939	2.41e-05	0.791	GCCTTTGGTTTT		2085	0.992326
		269	AT1G69240	1.8561										1	GCCVCYGGTTTY	AT2G37460	2103	2114	-	10.1939	2.41e-05	0.791	ACCTCTGGTTTT		2833	0.742323
		270	AT4G11210	1.85315	AT4G11210	311	322	-	15.4121	1.46e-06	0.559	GCCACGGGTTTC		1	GCCVCYGGTTTY	AT1G65910	3095	3106	-	10.1939	2.41e-05	0.791	GCCTCTGTTTTT		3593	0.861397
		271	AT3G23635	1.85185										1	GCCVCYGGTTTY	AT3G05190	3991	4002	-	10.1939	2.41e-05	0.791	ACCTCTGGTTTT		4702	0.848788
		272	AT5G44420	1.84407										1	GCCVCYGGTTTY	AT3G58200	23	34	+	10.1939	2.41e-05	0.791	GCATCTGGTTTT		1700	0.0135294
		273	AT3G62680	1.83943	AT3G62680	272	283	+	9.90909	4.58e-05	0.975	CCCACCGGTTTA		1	GCCVCYGGTTTY	AT5G53420	134	145	+	10.1939	2.41e-05	0.791	GCCTCTGTTTTT		2346	0.0571185
		274	AT2G35990	1.83614										1	GCCVCYGGTTTY	AT2G22560	738	749	+	10.1939	2.41e-05	0.791	GCCTCTGTTTTT		3818	0.193295
		275	AT1G68600	1.83411	AT1G68600	1459	1470	-	9.90909	4.58e-05	0.975	GCCACCAGTTTA		1	GCCVCYGGTTTY	AT1G60630	1196	1207	+	10.1939	2.41e-05	0.791	GACTCTGGTTTT		2455	0.487169
		276	AT5G19790	1.83397										1	GCCVCYGGTTTY	AT5G54060	1427	1438	+	10.1939	2.41e-05	0.791	GACTCTGGTTTT		1651	0.864325
		277	AT5G54400	1.82587										1	GCCVCYGGTTTY	AT4G31910	1925	1936	+	10.1939	2.41e-05	0.791	GACTCTGGTTTT		3036	0.634058
		278	AT5G09735	1.8214										1	GCCVCYGGTTTY	AT3G49110	2008	2019	+	10.1939	2.41e-05	0.791	GCCTTTGGTTTT		2679	0.749533
		279	AT1G13230	1.82099										1	GCCVCYGGTTTY	AT4G03400	2712	2723	+	10.1939	2.41e-05	0.791	GCCTCTGCTTTT		4064	0.667323
		280	AT2G32460	1.81516										1	GCCVCYGGTTTY	AT1G19230	2774	2785	+	10.1939	2.41e-05	0.791	GGCTCTGGTTTT		5208	0.532642
		281	AT2G39370	1.80594										1	GCCVCYGGTTTY	AT3G54450	3413	3424	+	10.1939	2.41e-05	0.791	GCCTCTGCTTTT		3566	0.957095
		282	AT1G33100	1.8039	AT1G33100	3751	3762	-	9.90909	4.58e-05	0.975	CCCACCGGTTTA		1	GCCVCYGGTTTY	AT5G23750	360	371	-	10.1879	2.81e-05	0.879	GCCACAGGCTTC		1923	0.187207
		283	AT1G66950	1.80365	AT1G66950	91	102	-	10.1939	2.41e-05	0.791	TCCTCTGGTTTT		1	GCCVCYGGTTTY	AT5G40670	882	893	-	10.1879	2.81e-05	0.879	GCCACAGGTATC		2237	0.394278
		284	AT1G65880	1.80257										1	GCCVCYGGTTTY	AT1G12160	1665	1676	-	10.1879	2.81e-05	0.879	GCCCCTGGATTA		2321	0.717363
		285	AT1G52130	1.79795	AT1G52130	613	624	+	9.90909	4.58e-05	0.975	GACACAGGTTTC		1	GCCVCYGGTTTY	AT3G14850	1901	1912	-	10.1879	2.81e-05	0.879	GCCGCTGGTTCG		2360	0.805508
		286	AT1G73040	1.79528										1	GCCVCYGGTTTY	AT1G32450	2687	2698	-	10.1879	2.81e-05	0.879	GCCCCTGGTTCA		4842	0.554936
		287	AT2G47015	1.79487										1	GCCVCYGGTTTY	AT3G53590	4711	4722	-	10.1879	2.81e-05	0.879	GCCACAGGTTAC		5870	0.802555
		288	AT4G08410	1.78665										1	GCCVCYGGTTTY	AT5G19800	245	256	+	10.1879	2.81e-05	0.879	GCCACCGGTCTA		657	0.372907
		289	AT5G19097	1.77713										1	GCCVCYGGTTTY	AT1G78815	330	341	+	10.1879	2.81e-05	0.879	GCCACCGGTTCA		1049	0.314585
		290	AT3G09400	1.77074										1	GCCVCYGGTTTY	AT2G13820	497	508	+	10.1879	2.81e-05	0.879	GCCCCTGGTATG		2228	0.22307
		291	AT4G19975	1.76946										1	GCCVCYGGTTTY	AT5G54800	674	685	+	10.1879	2.81e-05	0.879	GCCGCTGGTTCG		2803	0.240457
		292	AT4G32810	1.76656										1	GCCVCYGGTTTY	AT5G38970	746	757	+	10.1879	2.81e-05	0.879	GCCACCGGCTTA		3416	0.218384
		293	AT4G21760	1.76453										1	GCCVCYGGTTTY	AT2G43800	1530	1541	+	10.1879	2.81e-05	0.879	GCCACAGGTCTC		3593	0.425828
		294	AT5G63087	1.75962										1	GCCVCYGGTTTY	AT5G67280	1546	1557	+	10.1879	2.81e-05	0.879	GCCACCGGTTCG		3181	0.486011
		295	AT3G22540	1.75924										1	GCCVCYGGTTTY	AT4G21326	2951	2962	+	10.1879	2.81e-05	0.879	GCCCCTGGTGTG		3888	0.759002
		296	AT5G63270	1.75384										1	GCCVCYGGTTTY	AT5G52930	101	112	-	10.1758	3.38e-05	0.909	GTCGCAGGTTTC		1563	0.0646193
		297	AT3G45070	1.75334										1	GCCVCYGGTTTY	AT1G18670	151	162	+	10.1758	3.38e-05	0.909	GGCGCCGGTTTA		4128	0.0365795
		298	AT1G26730	1.75148										1	GCCVCYGGTTTY	AT3G54870	168	179	-	10.1758	3.38e-05	0.909	GCCGCGTGTTTC		6187	0.0271537
		299	AT1G61080	1.74591	AT1G61080	2812	2823	-	14.4424	1.03e-05	0.776	GCTGCCGGTTTT		1	GCCVCYGGTTTY	AT1G67626	176	187	-	10.1758	3.38e-05	0.909	ACCCCGGGTTTC		630	0.279365
		300	AT3G15650	1.73061										1	GCCVCYGGTTTY	AT5G11540	251	262	-	10.1758	3.38e-05	0.909	GCAGCCGGTTTG		2430	0.103292
		301	AT4G13390	1.72291										1	GCCVCYGGTTTY	AT5G54130	313	324	+	10.1758	3.38e-05	0.909	GCCGGCGGTTTA		3054	0.102489
		302	AT5G37990	1.71673										1	GCCVCYGGTTTY	AT5G24750	319	330	+	10.1758	3.38e-05	0.909	GCCGCAGTTTTC		4108	0.0776534
		303	AT4G26230	1.71475										1	GCCVCYGGTTTY	AT1G60390	318	329	-	10.1758	3.38e-05	0.909	GCCGGCGGTTTG		2250	0.141333
		304	AT3G03660	1.70902	AT3G03660	315	326	-	14.4424	1.03e-05	0.776	ACCGCCGGTTTT		1	GCCVCYGGTTTY	AT5G23750	324	335	-	10.1758	3.38e-05	0.909	GCAGCAGGTTTC		1923	0.168487
		305	AT1G43590	1.70606										1	GCCVCYGGTTTY	AT3G09540	424	435	+	10.1758	3.38e-05	0.909	GCCGAAGGTTTC		2611	0.16239
		306	AT1G54940	1.70047										1	GCCVCYGGTTTY	AT1G12550	461	472	+	10.1758	3.38e-05	0.909	GCCGTCGGTTTG		1501	0.307129
		307	AT2G02000	1.69932										1	GCCVCYGGTTTY	AT1G62570	498	509	+	10.1758	3.38e-05	0.909	GCAGCCGGTTTA		3409	0.146084
		308	AT3G59010	1.69598										1	GCCVCYGGTTTY	AT5G57625	522	533	+	10.1758	3.38e-05	0.909	GCACCAGGTTTC		1024	0.509766
		309	AT1G04180	1.69519	AT1G04180	1230	1241	+	14.4545	6.41e-06	0.776	GCCACCGGTTAT		1	GCCVCYGGTTTY	AT5G41730	594	605	+	10.1758	3.38e-05	0.909	GCAGCCGGTTTG		2613	0.227325
		310	AT2G17060	1.69067										1	GCCVCYGGTTTY	AT5G10430	617	628	+	10.1758	3.38e-05	0.909	GCCGCCGTTTTG		974	0.63347
		311	AT4G36770	1.68449										1	GCCVCYGGTTTY	AT2G42570	741	752	+	10.1758	3.38e-05	0.909	TCCCCAGGTTTC		3035	0.244152
		312	AT1G14220	1.68202										1	GCCVCYGGTTTY	AT1G28290	823	834	+	10.1758	3.38e-05	0.909	ACCGCCGGTTTA		1915	0.429765
		313	AT2G22930	1.66464	AT2G22930	607	618	+	9.2303	6.94e-05	1	GCCCCTGGTGGT		1	GCCVCYGGTTTY	AT3G14530	840	851	-	10.1758	3.38e-05	0.909	GCCGCCGTTTTG		1393	0.603015
		314	AT3G26420	1.66247										1	GCCVCYGGTTTY	AT3G54390	852	863	+	10.1758	3.38e-05	0.909	GCCGCAGATTTC		1507	0.565362
		315	AT1G22150	1.66221										1	GCCVCYGGTTTY	AT4G01360	844	855	-	10.1758	3.38e-05	0.909	GCCCCAGTTTTC		1649	0.511825
		316	AT1G08430	1.65709										1	GCCVCYGGTTTY	AT1G78020	875	886	-	10.1758	3.38e-05	0.909	GCCGCCGATTTA		1231	0.710804
		317	AT5G24780	1.6478										1	GCCVCYGGTTTY	AT2G42540	948	959	-	10.1758	3.38e-05	0.909	GCCGCAGCTTTC		1850	0.512432
		318	AT4G24010	1.64718										1	GCCVCYGGTTTY	AT1G73590	996	1007	-	10.1758	3.38e-05	0.909	GCCGTCGGTTTA		3581	0.278135
		319	AT2G32487	1.63718	AT2G32487	1005	1016	-	10.4606	2.08e-05	0.776	GACTCCGGTTTT		1	GCCVCYGGTTTY	AT3G51280	1036	1047	-	10.1758	3.38e-05	0.909	ACCGCGGGTTTC		1909	0.542693
		320	AT1G09253	1.63228										1	GCCVCYGGTTTY	AT1G74030	1051	1062	-	10.1758	3.38e-05	0.909	GCCCCGAGTTTC		2974	0.353396
		321	AT1G53708	1.63072										1	GCCVCYGGTTTY	AT3G18490	1084	1095	+	10.1758	3.38e-05	0.909	GCAGCCGGTTTA		2205	0.49161
		322	AT1G22160	1.62824										1	GCCVCYGGTTTY	AT3G20015	1113	1124	+	10.1758	3.38e-05	0.909	GCTGCCGGTTTA		2047	0.543723
		323	AT2G25160	1.62446										1	GCCVCYGGTTTY	AT5G46690	1132	1143	+	10.1758	3.38e-05	0.909	GCCGCAGCTTTC		2095	0.540334
		324	AT4G25010	1.62248										1	GCCVCYGGTTTY	AT3G61810	1290	1301	+	10.1758	3.38e-05	0.909	GCCGCCGATTTG		1383	0.932755
		325	AT3G20940	1.61845										1	GCCVCYGGTTTY	AT1G12550	1306	1317	+	10.1758	3.38e-05	0.909	GCGCCCGGTTTG		1501	0.870087
		326	AT2G40130	1.61532										1	GCCVCYGGTTTY	AT4G05390	1302	1313	-	10.1758	3.38e-05	0.909	GCACCAGGTTTC		2302	0.565595
		327	AT1G17745	1.61287										1	GCCVCYGGTTTY	AT5G53420	1718	1729	-	10.1758	3.38e-05	0.909	GCCCCAAGTTTC		2346	0.73231
		328	AT1G62710	1.61109										1	GCCVCYGGTTTY	AT2G28080	1756	1767	-	10.1758	3.38e-05	0.909	GCTGCGGGTTTC		2870	0.611847
		329	AT1G69880	1.60997										1	GCCVCYGGTTTY	AT4G30140	1796	1807	-	10.1758	3.38e-05	0.909	GCTCCCGGTTTG		2417	0.74307
		330	AT1G04778	1.60907	AT1G04778	390	401	-	9.48485	6.55e-05	1	GCCGCCGTCTTC		1	GCCVCYGGTTTY	AT2G03480	2018	2029	-	10.1758	3.38e-05	0.909	CCCCCGGGTTTC		3773	0.534853
		331	AT5G03545	1.60446										1	GCCVCYGGTTTY	AT2G41340	2047	2058	+	10.1758	3.38e-05	0.909	GTCGCCGGTTTG		2292	0.893106
		332	AT5G04105	1.59885										1	GCCVCYGGTTTY	AT3G09540	2062	2073	-	10.1758	3.38e-05	0.909	GCTCCGGGTTTC		2611	0.789736
		333	AT3G21380	1.59376										1	GCCVCYGGTTTY	AT3G28760	2092	2103	-	10.1758	3.38e-05	0.909	TCCCCGGGTTTC		2372	0.881956
		334	AT1G78030	1.59181										1	GCCVCYGGTTTY	AT3G14550	2383	2394	-	10.1758	3.38e-05	0.909	GCCGCCGTTTTG		2925	0.814701
		335	AT1G02570	1.58698										1	GCCVCYGGTTTY	AT2G06050	2413	2424	-	10.1758	3.38e-05	0.909	GCCCGAGGTTTC		3262	0.73973
		336	AT1G65890	1.58324										1	GCCVCYGGTTTY	AT5G14690	2501	2512	+	10.1758	3.38e-05	0.909	ACCGCCGGTTTG		2988	0.837015
		337	AT2G42530	1.5805										1	GCCVCYGGTTTY	AT5G21080	2703	2714	+	10.1758	3.38e-05	0.909	GCCGCAGTTTTC		5386	0.501857
		338	AT1G24070	1.57975										1	GCCVCYGGTTTY	AT5G57190	2712	2723	-	10.1758	3.38e-05	0.909	GCACCAGGTTTC		4428	0.612466
		339	AT1G12040	1.57938										1	GCCVCYGGTTTY	AT1G12750	3178	3189	+	10.1758	3.38e-05	0.909	GTCGCCGGTTTA		3448	0.921694
		340	AT5G48000	1.57692										1	GCCVCYGGTTTY	AT1G19630	3278	3289	+	10.1758	3.38e-05	0.909	GCCGCCGTTTTG		4373	0.7496
		341	AT5G25020	1.57672										1	GCCVCYGGTTTY	AT1G19630	3353	3364	+	10.1758	3.38e-05	0.909	GCCGCCGTTTTG		4373	0.766751
		342	AT5G64550	1.57548										1	GCCVCYGGTTTY	AT5G13550	3902	3913	-	10.1758	3.38e-05	0.909	GTCCCCGGTTTG		4417	0.883405
		343	AT3G26170	1.5739										1	GCCVCYGGTTTY	AT1G33700	4267	4278	+	10.1758	3.38e-05	0.909	GCCGTCGGTTTA		5875	0.726298
		344	AT5G19700	1.57192										1	GCCVCYGGTTTY	AT1G49870	443	454	+	9.92121	3.54e-05	0.933	GCCACGGGATTT		3634	0.121904
		345	AT3G12520	1.57176	AT3G12520	3793	3804	-	14.1758	1.46e-05	0.776	GCCCCTTGTTTT		1	GCCVCYGGTTTY	AT2G04032	483	494	-	9.92121	3.54e-05	0.933	GCCACGGGTCTT		1613	0.299442
		346	AT3G22550	1.57002										1	GCCVCYGGTTTY	AT4G30960	1233	1244	-	9.92121	3.54e-05	0.933	GCCACTGGTTCG		2156	0.571892
		347	AT3G27970	1.56731	AT3G27970	354	365	+	9.48485	6.55e-05	1	GCCGCCTGTTAC		1	GCCVCYGGTTTY	AT1G63020	1690	1701	-	9.92121	3.54e-05	0.933	GCCACAGGTTCT		7618	0.221843
		348	AT4G01390	1.56655										1	GCCVCYGGTTTY	AT3G22810	1733	1744	+	9.92121	3.54e-05	0.933	GCCACAGGTTCT		3378	0.513025
		349	AT3G54590	1.5648										1	GCCVCYGGTTTY	AT1G09932	2114	2125	+	9.92121	3.54e-05	0.933	GCCACGGGATTT		2810	0.752313
		350	AT1G76650	1.55437										1	GCCVCYGGTTTY	AT1G66950	6107	6118	-	9.92121	3.54e-05	0.933	GCCACAGGTGTT		6499	0.939683
		351	AT2G30670	1.54634										1	GCCVCYGGTTTY	AT5G42530	27	38	+	9.90909	4.58e-05	0.975	TCCACAGGTTTC		773	0.0349288
		352	AT4G40090	1.54622										1	GCCVCYGGTTTY	AT1G45229	106	117	-	9.90909	4.58e-05	0.975	GCCACAAGTTTC		4477	0.0236766
		353	AT5G52790	1.54457										1	GCCVCYGGTTTY	AT2G44990	171	182	+	9.90909	4.58e-05	0.975	GACACCGGTTTA		2737	0.0624772
		354	AT5G59670	1.54328										1	GCCVCYGGTTTY	AT3G25980	185	196	-	9.90909	4.58e-05	0.975	GCCGCTGTTTTG		1615	0.114551
		355	AT4G26770	1.54285										1	GCCVCYGGTTTY	AT1G64920	224	235	+	9.90909	4.58e-05	0.975	TCCCCTGGTTTG		1682	0.133175
		356	AT1G22220	1.53963										1	GCCVCYGGTTTY	AT2G46140	231	242	+	9.90909	4.58e-05	0.975	GCCAAAGGTTTC		1647	0.140255
		357	AT4G11880	1.53733	AT4G11880	3098	3109	-	9.90909	4.58e-05	0.975	GCCATAGGTTTC		1	GCCVCYGGTTTY	AT3G62680	272	283	+	9.90909	4.58e-05	0.975	CCCACCGGTTTA		1321	0.205905
		358	AT5G04960	1.53281										1	GCCVCYGGTTTY	AT4G05180	275	286	+	9.90909	4.58e-05	0.975	GCGGCTGGTTTA		1721	0.159791
		359	AT2G23010	1.53162										1	GCCVCYGGTTTY	AT4G29690	267	278	-	9.90909	4.58e-05	0.975	ACCACCGGTTTG		1688	0.158175
		360	AT4G39480	1.53035										1	GCCVCYGGTTTY	AT3G23840	298	309	+	9.90909	4.58e-05	0.975	CCCACCGGTTTA		1764	0.168934
		361	AT1G20070	1.52987										1	GCCVCYGGTTTY	AT3G15210	305	316	-	9.90909	4.58e-05	0.975	GACGCGGGTTTT		1260	0.242063
		362	AT2G29010	1.52181										1	GCCVCYGGTTTY	AT3G50870	307	318	-	9.90909	4.58e-05	0.975	GCCACCGTTTTG		1662	0.184717
		363	AT2G30380	1.51991										1	GCCVCYGGTTTY	AT3G49750	329	340	-	9.90909	4.58e-05	0.975	GCCGGAGGTTTT		1234	0.266613
		364	AT1G29395	1.51714										1	GCCVCYGGTTTY	AT1G54970	357	368	+	9.90909	4.58e-05	0.975	TCCACCGGTTTA		1604	0.222569
		365	AT5G50790	1.51579	AT5G50790	1310	1321	-	14.4424	1.03e-05	0.776	GTCCCTGGTTTC		1	GCCVCYGGTTTY	AT4G29700	354	365	-	9.90909	4.58e-05	0.975	ACCACCGGTTTG		2173	0.162908
		366	AT1G19340	1.51498										1	GCCVCYGGTTTY	AT3G62680	416	427	+	9.90909	4.58e-05	0.975	CCCACCGGTTTA		1321	0.314913
		367	AT3G15700	1.51109										1	GCCVCYGGTTTY	AT2G02990	452	463	-	9.90909	4.58e-05	0.975	GCAGCTGGTTTG		1381	0.327299
		368	AT5G45240	1.50993										1	GCCVCYGGTTTY	AT3G62680	479	490	+	9.90909	4.58e-05	0.975	TCCACCGGTTTA		1321	0.362604
		369	AT3G50230	1.50118										1	GCCVCYGGTTTY	AT3G16390	470	481	-	9.90909	4.58e-05	0.975	ACCCCAGGTTTT		2015	0.233251
		370	AT5G42510	1.49948										1	GCCVCYGGTTTY	AT2G43490	517	528	+	9.90909	4.58e-05	0.975	GACGCAGGTTTT		4514	0.114533
		371	AT2G16005	1.49803										1	GCCVCYGGTTTY	AT1G28290	535	546	+	9.90909	4.58e-05	0.975	GCCACCAGTTTA		1915	0.279373
		372	AT5G67180	1.49376										1	GCCVCYGGTTTY	AT5G44350	546	557	-	9.90909	4.58e-05	0.975	GCCGCTGATTTA		1381	0.395366
		373	AT4G28790	1.49278										1	GCCVCYGGTTTY	AT5G05790	559	570	+	9.90909	4.58e-05	0.975	ACCACCGGTTTG		1664	0.335938
		374	AT1G52030	1.48281										1	GCCVCYGGTTTY	AT1G07490	571	582	+	9.90909	4.58e-05	0.975	GCCACAAGTTTC		642	0.889408
		375	AT1G27740	1.47629										1	GCCVCYGGTTTY	AT1G28290	595	606	+	9.90909	4.58e-05	0.975	GCCACCAGTTTA		1915	0.310705
		376	AT5G40860	1.4762										1	GCCVCYGGTTTY	AT5G67160	611	622	+	9.90909	4.58e-05	0.975	TCCCCGGGTTTT		1670	0.365868
		377	AT5G35490	1.4748										1	GCCVCYGGTTTY	AT5G61430	611	622	+	9.90909	4.58e-05	0.975	CCCACCGGTTTA		1726	0.353998
		378	AT4G26950	1.46673										1	GCCVCYGGTTTY	AT1G52130	613	624	+	9.90909	4.58e-05	0.975	GACACAGGTTTC		2280	0.26886
		379	AT5G55450	1.46623										1	GCCVCYGGTTTY	AT1G28290	655	666	+	9.90909	4.58e-05	0.975	GCCACCAGTTTA		1915	0.342037
		380	AT4G39210	1.45968										1	GCCVCYGGTTTY	AT2G47520	644	655	-	9.90909	4.58e-05	0.975	CCCCCTGGTTTA		927	0.694714
		381	AT5G67400	1.45881										1	GCCVCYGGTTTY	AT5G47500	856	867	+	9.90909	4.58e-05	0.975	GCTGCGGGTTTT		1949	0.4392
		382	AT1G76955	1.45778										1	GCCVCYGGTTTY	AT4G01070	941	952	+	9.90909	4.58e-05	0.975	ACCACCGGTTTA		2030	0.463547
		383	AT1G09350	1.45699										1	GCCVCYGGTTTY	AT1G18250	989	1000	-	9.90909	4.58e-05	0.975	GCCGTTGGTTTG		1363	0.725605
		384	AT4G13575	1.45417										1	GCCVCYGGTTTY	AT1G69170	1061	1072	+	9.90909	4.58e-05	0.975	GCAGCAGGTTTT		2301	0.461104
		385	AT5G56840	1.45329										1	GCCVCYGGTTTY	AT1G01300	1123	1134	+	9.90909	4.58e-05	0.975	GTCACCGGTTTA		2062	0.544617
		386	AT5G66815	1.45171										1	GCCVCYGGTTTY	AT5G17980	1128	1139	-	9.90909	4.58e-05	0.975	TCCACGGGTTTC		3686	0.306023
		387	AT5G65980	1.44843	AT5G65980	996	1007	+	10.4545	2.3e-05	0.791	GCCGCCGGGTTG		1	GCCVCYGGTTTY	AT5G14700	1171	1182	+	9.90909	4.58e-05	0.975	GCCCCTAGTTTG		3302	0.354634
		388	AT3G00770	1.44601										1	GCCVCYGGTTTY	AT3G20015	1173	1184	-	9.90909	4.58e-05	0.975	ACCACCGGTTTG		2047	0.573034
		389	AT4G05430	1.4403										1	GCCVCYGGTTTY	AT5G19520	1252	1263	-	9.90909	4.58e-05	0.975	GCCAGAGGTTTC		3612	0.346622
		390	AT5G11930	1.43846										1	GCCVCYGGTTTY	AT2G35860	1329	1340	-	9.90909	4.58e-05	0.975	GCAGCTGGTTTA		2360	0.563136
		391	AT1G15085	1.43655										1	GCCVCYGGTTTY	AT1G79530	1342	1353	+	9.90909	4.58e-05	0.975	GCTGCAGGTTTT		3507	0.382663
		392	AT4G33040	1.42851	AT4G33040	601	612	+	14.4424	1.03e-05	0.776	GCCGGCGGTTTT		1	GCCVCYGGTTTY	AT3G50300	1353	1364	-	9.90909	4.58e-05	0.975	GCCATCGGTTTA		1651	0.819503
		393	AT5G52930	1.42518	AT5G52930	101	112	-	10.1758	3.38e-05	0.909	GTCGCAGGTTTC		1	GCCVCYGGTTTY	AT5G60800	1378	1389	+	9.90909	4.58e-05	0.975	GCCGCAGATTTT		1759	0.7834
		394	AT1G25422	1.42382										1	GCCVCYGGTTTY	AT5G22930	1396	1407	+	9.90909	4.58e-05	0.975	TCCCCTGGTTTA		1781	0.783829
		395	AT1G75300	1.42257										1	GCCVCYGGTTTY	AT1G68600	1459	1470	-	9.90909	4.58e-05	0.975	GCCACCAGTTTA		3247	0.449338
		396	AT1G24575	1.42175										1	GCCVCYGGTTTY	AT5G41460	1470	1481	+	9.90909	4.58e-05	0.975	TCCCCGGGTTTT		2992	0.49131
		397	AT4G25820	1.41698										1	GCCVCYGGTTTY	AT4G08590	1480	1491	+	9.90909	4.58e-05	0.975	GCCACATGTTTC		2954	0.501016
		398	AT1G31550	1.41103										1	GCCVCYGGTTTY	AT4G04460	1485	1496	-	9.90909	4.58e-05	0.975	GACGCGGGTTTT		3448	0.430684
		399	AT5G11190	1.4104										1	GCCVCYGGTTTY	AT4G11280	1501	1512	+	9.90909	4.58e-05	0.975	ACCACCGGTTTA		2138	0.702058
		400	AT4G25410	1.39977										1	GCCVCYGGTTTY	AT5G43400	1512	1523	-	9.90909	4.58e-05	0.975	GCTCCGGGTTTT		2398	0.630525
		401	AT5G48010	1.39904										1	GCCVCYGGTTTY	AT3G55760	1551	1562	-	9.90909	4.58e-05	0.975	GCCACACGTTTC		2817	0.550586
		402	AT5G01870	1.39759										1	GCCVCYGGTTTY	AT3G17730	1654	1665	-	9.90909	4.58e-05	0.975	CCCGCAGGTTTT		1909	0.866422
		403	AT3G47740	1.39305										1	GCCVCYGGTTTY	AT5G37980	1746	1757	+	9.90909	4.58e-05	0.975	TCCGCTGGTTTA		1797	0.971619
		404	AT1G31690	1.38969										1	GCCVCYGGTTTY	AT2G17890	1755	1766	-	9.90909	4.58e-05	0.975	GCCACGGTTTTC		3262	0.538013
		405	AT4G09820	1.38398										1	GCCVCYGGTTTY	AT4G11280	1785	1796	-	9.90909	4.58e-05	0.975	GCCATCGGTTTA		2138	0.834892
		406	AT5G58310	1.38338										1	GCCVCYGGTTTY	AT4G13100	1859	1870	+	9.90909	4.58e-05	0.975	GCCACCGATTTA		2600	0.715
		407	AT5G38020	1.38239	AT5G38020	558	569	-	14.1758	1.46e-05	0.776	ACCACCGGTTTT		1	GCCVCYGGTTTY	AT5G09760	1990	2001	+	9.90909	4.58e-05	0.975	TCCACGGGTTTC		2560	0.777344
		408	AT4G23600	1.38062	AT4G23600	164	175	-	13.9091	1.57e-05	0.776	GCCAATGGTTTT		1	GCCVCYGGTTTY	AT1G60590	1993	2004	-	9.90909	4.58e-05	0.975	GCAACCGGTTTG		2982	0.668343
		409	AT3G09922	1.37623										1	GCCVCYGGTTTY	AT5G42600	2012	2023	-	9.90909	4.58e-05	0.975	GCCAGCGGTTTA		4793	0.419779
		410	AT5G19100	1.37509										1	GCCVCYGGTTTY	AT5G61980	2389	2400	+	9.90909	4.58e-05	0.975	GCCGCATGTTTT		5921	0.403479
		411	AT4G23990	1.37447										1	GCCVCYGGTTTY	AT2G24440	2437	2448	-	9.90909	4.58e-05	0.975	TCCACCGGTTTG		2860	0.852098
		412	AT1G19960	1.37318	AT1G19960	441	452	-	9.48485	6.55e-05	1	GCCGCCGCTTCC		1	GCCVCYGGTTTY	AT1G21810	2543	2554	+	9.90909	4.58e-05	0.975	GCCACGGTTTTC		2849	0.892594
		413	AT3G45440	1.37243										1	GCCVCYGGTTTY	AT3G54450	2550	2561	-	9.90909	4.58e-05	0.975	TCCACGGGTTTC		3566	0.715087
		414	AT5G65340	1.37152										1	GCCVCYGGTTTY	AT1G48600	2607	2618	-	9.90909	4.58e-05	0.975	CCCCCTGGTTTA		3484	0.748278
		415	AT4G30290	1.37014										1	GCCVCYGGTTTY	AT1G24280	2632	2643	+	9.90909	4.58e-05	0.975	GTCCCTGGTTTA		3243	0.811594
		416	AT1G45191	1.36947										1	GCCVCYGGTTTY	AT4G16770	2656	2667	+	9.90909	4.58e-05	0.975	GCTCCAGGTTTT		3252	0.816728
		417	AT5G44400	1.36893										1	GCCVCYGGTTTY	AT4G11880	3098	3109	-	9.90909	4.58e-05	0.975	GCCATAGGTTTC		4470	0.693065
		418	AT2G32680	1.36742										1	GCCVCYGGTTTY	AT1G12750	3163	3174	+	9.90909	4.58e-05	0.975	GCCGCTGTTTTG		3448	0.917343
		419	AT1G02390	1.36261										1	GCCVCYGGTTTY	AT1G33090	3187	3198	-	9.90909	4.58e-05	0.975	CCCACCGGTTTA		3415	0.933236
		420	AT1G45545	1.36241	AT1G45545	401	412	-	14.4424	1.03e-05	0.776	TCCACCGGTTTC		1	GCCVCYGGTTTY	AT1G53140	3230	3241	-	9.90909	4.58e-05	0.975	GCCACCGTTTTA		3488	0.926032
		421	AT3G61880	1.36219										1	GCCVCYGGTTTY	AT5G14210	3318	3329	-	9.90909	4.58e-05	0.975	TCCGCTGGTTTG		4354	0.762058
		422	AT1G08955	1.36095										1	GCCVCYGGTTTY	AT5G19550	3349	3360	+	9.90909	4.58e-05	0.975	TCCACAGGTTTC		4001	0.837041
		423	AT2G25625	1.35935										1	GCCVCYGGTTTY	AT1G30600	3358	3369	+	9.90909	4.58e-05	0.975	GACCCTGGTTTG		4136	0.811896
		424	AT3G59710	1.35931										1	GCCVCYGGTTTY	AT4G22200	3462	3473	-	9.90909	4.58e-05	0.975	GCCCCTGTTTTA		4209	0.822523
		425	AT3G02885	1.35737										1	GCCVCYGGTTTY	AT3G59570	3760	3771	+	9.90909	4.58e-05	0.975	CCCGCTGGTTTA		5329	0.705573
		426	AT5G51470	1.35455										1	GCCVCYGGTTTY	AT1G33100	3751	3762	-	9.90909	4.58e-05	0.975	CCCACCGGTTTA		3922	0.9564
		427	AT5G44565	1.35454										1	GCCVCYGGTTTY	AT4G04750	3830	3841	-	9.90909	4.58e-05	0.975	ACCACCGGTTTA		5023	0.762493
		428	AT1G75290	1.35413										1	GCCVCYGGTTTY	AT5G44925	4173	4184	-	9.90909	4.58e-05	0.975	GCCACATGTTTC		4359	0.95733
		429	AT1G66390	1.35394										1	GCCVCYGGTTTY	AT1G12160	133	144	+	9.76364	4.71e-05	0.975	GCCGCCGGCCTC		2321	0.0573029
		430	AT2G45900	1.35227										1	GCCVCYGGTTTY	AT2G28550	155	166	+	9.76364	4.71e-05	0.975	GCCGCCGGTAAC		2969	0.0522061
		431	AT5G47990	1.35188										1	GCCVCYGGTTTY	AT1G23790	167	178	+	9.76364	4.71e-05	0.975	GCCCCCGGAATC		2135	0.0782201
		432	AT1G62540	1.34582	AT1G62540	2845	2856	-	14.1758	1.46e-05	0.776	GCCATTGGTTTC		1	GCCVCYGGTTTY	AT3G15357	232	243	-	9.76364	4.71e-05	0.975	GCCGCCGGCATC		708	0.327684
		433	AT5G03640	1.34499										1	GCCVCYGGTTTY	AT1G22370	282	293	+	9.76364	4.71e-05	0.975	GCCCCCGGGTAC		2421	0.116481
		434	AT5G19560	1.34478										1	GCCVCYGGTTTY	AT2G32960	436	447	+	9.76364	4.71e-05	0.975	GCCGCCGGCTGC		3326	0.131088
		435	AT2G46440	1.34378										1	GCCVCYGGTTTY	AT5G01790	440	451	+	9.76364	4.71e-05	0.975	GCCGCCGGTGCC		1236	0.355987
		436	AT2G02010	1.34339										1	GCCVCYGGTTTY	AT3G46900	446	457	+	9.76364	4.71e-05	0.975	GCCGCCGGGCTC		811	0.549938
		437	AT5G53048	1.34137										1	GCCVCYGGTTTY	AT3G56200	454	465	-	9.76364	4.71e-05	0.975	GCCGCCGGCATC		2343	0.193769
		438	AT5G42530	1.33806	AT5G42530	27	38	+	9.90909	4.58e-05	0.975	TCCACAGGTTTC		1	GCCVCYGGTTTY	AT3G23170	481	492	-	9.76364	4.71e-05	0.975	GCCGCCGGAGTC		1042	0.461612
		439	AT2G47880	1.33803										1	GCCVCYGGTTTY	AT1G70460	504	515	+	9.76364	4.71e-05	0.975	GCCGCCGGATAC		3618	0.139303
		440	AT1G70460	1.33726	AT1G70460	504	515	+	9.76364	4.71e-05	0.975	GCCGCCGGATAC		1	GCCVCYGGTTTY	AT2G16570	52	63	-	9.64242	5.14e-05	0.975	GCCAAGGGTTTT		2146	0.0242311
		441	AT1G65910	1.3354	AT1G65910	3095	3106	-	10.1939	2.41e-05	0.791	GCCTCTGTTTTT		1	GCCVCYGGTTTY	AT3G18090	84	95	+	9.64242	5.14e-05	0.975	GCCAAGGGTTTT		5909	0.0142156
		442	AT3G14210	1.33524										1	GCCVCYGGTTTY	AT2G36650	170	181	+	9.64242	5.14e-05	0.975	GCAACTGGTTTG		1423	0.119466
		443	AT4G19230	1.33513										1	GCCVCYGGTTTY	AT5G67460	194	205	-	9.64242	5.14e-05	0.975	GGCACAGGTTTT		1905	0.101837
		444	AT3G25290	1.3351										1	GCCVCYGGTTTY	AT5G41400	252	263	+	9.64242	5.14e-05	0.975	GACACGGGTTTT		901	0.279689
		445	AT1G30510	1.3325	AT1G30510	1238	1249	-	14.7091	4.95e-06	0.776	GCTCCCGGTTTC		1	GCCVCYGGTTTY	AT1G67760	257	268	-	9.64242	5.14e-05	0.975	GCCACTGCTTTA		1103	0.233001
		446	AT5G19110	1.32875										1	GCCVCYGGTTTY	AT2G12462	309	320	-	9.64242	5.14e-05	0.975	GCCACTTGTTTA		1180	0.261864
		447	AT4G36830	1.32787										1	GCCVCYGGTTTY	AT1G72930	382	393	+	9.64242	5.14e-05	0.975	GCCAGAGGTTTT		1225	0.311837
		448	AT4G03960	1.3258										1	GCCVCYGGTTTY	AT1G77120	387	398	-	9.64242	5.14e-05	0.975	GACACAGGTTTT		2163	0.178918
		449	AT5G25880	1.32524										1	GCCVCYGGTTTY	AT3G59570	522	533	+	9.64242	5.14e-05	0.975	GTCACTGGTTTA		5329	0.0979546
		450	AT5G14340	1.32523										1	GCCVCYGGTTTY	AT4G33130	537	548	+	9.64242	5.14e-05	0.975	GCCAAAGGTTTT		1790	0.3
		451	AT5G00715	1.31773										1	GCCVCYGGTTTY	AT1G61600	572	583	-	9.64242	5.14e-05	0.975	GCCACAGATTTT		1517	0.37706
		452	AT4G14640	1.31537										1	GCCVCYGGTTTY	AT2G47520	579	590	-	9.64242	5.14e-05	0.975	GCCACGGATTTT		927	0.624595
		453	AT3G50800	1.31459										1	GCCVCYGGTTTY	AT5G62960	592	603	+	9.64242	5.14e-05	0.975	GCTACTGGTTTA		2819	0.210004
		454	AT1G69230	1.31282										1	GCCVCYGGTTTY	AT4G21270	608	619	-	9.64242	5.14e-05	0.975	GCCACAGATTTT		4850	0.125361
		455	AT1G01190	1.31167										1	GCCVCYGGTTTY	AT1G62540	687	698	-	9.64242	5.14e-05	0.975	GCCAGAGGTTTT		4084	0.168217
		456	AT3G62760	1.30947										1	GCCVCYGGTTTY	AT2G43020	731	742	+	9.64242	5.14e-05	0.975	GCCACAAGTTTT		3133	0.233323
		457	AT5G46690	1.30803	AT5G46690	1132	1143	+	10.1758	3.38e-05	0.909	GCCGCAGCTTTC		1	GCCVCYGGTTTY	AT5G65160	792	803	+	9.64242	5.14e-05	0.975	GCCATTGGTTTA		2847	0.278188
		458	AT4G22505	1.30634	AT4G22505	348	359	+	14.4424	1.03e-05	0.776	GCCACCAGTTTC		1	GCCVCYGGTTTY	AT3G05190	792	803	+	9.64242	5.14e-05	0.975	GCTACAGGTTTT		4702	0.168439
		459	AT4G24110	1.30563										1	GCCVCYGGTTTY	AT3G48440	893	904	-	9.64242	5.14e-05	0.975	GCCACTGATTTA		2810	0.317794
		460	AT4G30110	1.30003										1	GCCVCYGGTTTY	AT1G34065	903	914	-	9.64242	5.14e-05	0.975	GTCACAGGTTTT		2609	0.34611
		461	AT1G18100	1.29438	AT1G18100	2702	2713	-	9.49697	5.53e-05	1	GCCGCTGGAATC		1	GCCVCYGGTTTY	AT2G33260	939	950	+	9.64242	5.14e-05	0.975	GCCATTGGTTTA		1937	0.48477
		462	AT1G35710	1.29374										1	GCCVCYGGTTTY	AT3G13980	1097	1108	+	9.64242	5.14e-05	0.975	GCTACTGGTTTA		1367	0.802487
		463	AT3G16390	1.29354	AT3G16390	470	481	-	9.90909	4.58e-05	0.975	ACCCCAGGTTTT		1	GCCVCYGGTTTY	AT2G42960	1148	1159	+	9.64242	5.14e-05	0.975	GACACTGGTTTA		3125	0.36736
		464	AT3G23870	1.29313										1	GCCVCYGGTTTY	AT5G02890	1212	1223	-	9.64242	5.14e-05	0.975	GCCACTGCTTTG		1698	0.713781
		465	AT4G20230	1.28984										1	GCCVCYGGTTTY	AT5G63850	1295	1306	-	9.64242	5.14e-05	0.975	GACACGGGTTTT		2720	0.476103
		466	AT1G09380	1.28977										1	GCCVCYGGTTTY	AT4G04900	1390	1401	-	9.64242	5.14e-05	0.975	GCCACATGTTTT		2618	0.53094
		467	AT3G56710	1.28782										1	GCCVCYGGTTTY	AT5G53120	1445	1456	+	9.64242	5.14e-05	0.975	GCAACTGGTTTA		3261	0.443116
		468	AT4G02970	1.28774										1	GCCVCYGGTTTY	AT1G09960	1440	1451	-	9.64242	5.14e-05	0.975	TCCACTGGTTTG		3231	0.445682
		469	AT3G55240	1.28562										1	GCCVCYGGTTTY	AT5G58670	1556	1567	-	9.64242	5.14e-05	0.975	TCCACGGGTTTT		2773	0.561125
		470	AT2G48080	1.28545										1	GCCVCYGGTTTY	AT4G00490	1584	1595	+	9.64242	5.14e-05	0.975	GCCACAGCTTTT		2843	0.557158
		471	AT5G47130	1.28528										1	GCCVCYGGTTTY	AT5G48310	1640	1651	+	9.64242	5.14e-05	0.975	TCCACTGGTTTG		5504	0.297965
		472	AT5G38010	1.28453										1	GCCVCYGGTTTY	AT3G56830	1644	1655	+	9.64242	5.14e-05	0.975	GACACAGGTTTT		1657	0.992154
		473	AT5G57123	1.28443										1	GCCVCYGGTTTY	AT5G61780	1674	1685	-	9.64242	5.14e-05	0.975	ACCACTGGTTTA		5767	0.290272
		474	AT1G18420	1.282	AT1G18420	675	686	-	9.48485	6.55e-05	1	GTCCCCGGTTAC		1	GCCVCYGGTTTY	AT2G42800	1788	1799	+	9.64242	5.14e-05	0.975	GCCACACGTTTT		2360	0.757627
		475	AT5G35480	1.28178										1	GCCVCYGGTTTY	AT1G64390	2096	2107	+	9.64242	5.14e-05	0.975	CCCACAGGTTTT		4213	0.497508
		476	AT4G27450	1.27759										1	GCCVCYGGTTTY	AT1G48800	2338	2349	-	9.64242	5.14e-05	0.975	GCCACAGATTTT		3343	0.699372
		477	AT5G58780	1.27689	AT5G58780	1530	1541	+	14.4424	1.03e-05	0.776	GGCCCTGGTTTC		1	GCCVCYGGTTTY	AT1G45229	3012	3023	+	9.64242	5.14e-05	0.975	GCCAAAGGTTTT		4477	0.672772
		478	AT3G51895	1.27454										1	GCCVCYGGTTTY	AT4G36280	3364	3375	+	9.64242	5.14e-05	0.975	TCCACTGGTTTA		4123	0.815911
		479	AT1G30850	1.27449	AT1G30850	714	725	+	10.4606	2.08e-05	0.776	ACCTCTGGTTTC		1	GCCVCYGGTTTY	AT3G53590	3689	3700	+	9.64242	5.14e-05	0.975	GCCACTGTTTTA		5870	0.62845
		480	AT4G29180	1.27441										1	GCCVCYGGTTTY	AT5G11510	3764	3775	+	9.64242	5.14e-05	0.975	GCTACTGGTTTA		5137	0.732723
		481	AT4G01380	1.2733										1	GCCVCYGGTTTY	AT4G05190	3955	3966	+	9.64242	5.14e-05	0.975	GACACAGGTTTT		5151	0.767812
		482	AT5G65090	1.27324										1	GCCVCYGGTTTY	AT4G21270	4127	4138	+	9.64242	5.14e-05	0.975	GACACAGGTTTT		4850	0.850928
		483	AT4G19030	1.27097										1	GCCVCYGGTTTY	AT4G21820	4243	4254	-	9.64242	5.14e-05	0.975	GCTACAGGTTTT		6530	0.64977
		484	AT5G18710	1.27025										1	GCCVCYGGTTTY	AT3G44730	5047	5058	+	9.64242	5.14e-05	0.975	GCCACTGCTTTG		7296	0.691749
		485	AT1G28230	1.26491	AT1G28230	352	363	+	14.1758	1.46e-05	0.776	ACCGCTGGTTTT		1	GCCVCYGGTTTY	AT3G03300	6706	6717	+	9.64242	5.14e-05	0.975	GCTACAGGTTTT		8289	0.809024
		486	AT4G24450	1.26305										1	GCCVCYGGTTTY	AT1G12200	177	188	+	9.49697	5.53e-05	1	GCCGCTGGACTC		2648	0.0668429
		487	AT3G48340	1.26282										1	GCCVCYGGTTTY	AT1G19670	211	222	-	9.49697	5.53e-05	1	GCCGCCGGAGTT		1607	0.131301
		488	AT1G16530	1.26201										1	GCCVCYGGTTTY	AT1G30850	269	280	+	9.49697	5.53e-05	1	GCCGCCGGCGTT		1233	0.218167
		489	AT3G32030	1.25861										1	GCCVCYGGTTTY	AT2G42610	278	289	+	9.49697	5.53e-05	1	GCCACCGGTGAC		2744	0.101312
		490	AT4G04460	1.25656	AT4G04460	1485	1496	-	9.90909	4.58e-05	0.975	GACGCGGGTTTT		1	GCCVCYGGTTTY	AT3G10986	278	289	+	9.49697	5.53e-05	1	GCCGCCGGAATT		1696	0.163915
		491	AT5G24655	1.25382										1	GCCVCYGGTTTY	AT5G03350	343	354	+	9.49697	5.53e-05	1	GCCCCTGGTCAC		1061	0.32328
		492	AT5G50800	1.25263										1	GCCVCYGGTTTY	AT1G67865	458	469	-	9.49697	5.53e-05	1	GCCGCCGGAGTT		959	0.477581
		493	AT2G03720	1.2512										1	GCCVCYGGTTTY	AT5G12330	685	696	+	9.49697	5.53e-05	1	GCCGCCGGCGTT		2459	0.278569
		494	AT5G52320	1.25038										1	GCCVCYGGTTTY	AT2G35960	772	783	+	9.49697	5.53e-05	1	GCCGCCGGAGTT		1147	0.67306
		495	AT1G75280	1.24775										1	GCCVCYGGTTTY	AT1G52660	973	984	+	9.49697	5.53e-05	1	GCCACCGGATGC		1612	0.603598
		496	AT1G72210	1.24557	AT1G72210	2572	2583	+	14.1758	1.46e-05	0.776	GCCACTTGTTTC		1	GCCVCYGGTTTY	AT4G12980	1078	1089	+	9.49697	5.53e-05	1	GCCACCGGACTC		2013	0.535519
		497	AT4G16620	1.24532										1	GCCVCYGGTTTY	AT5G66560	1092	1103	-	9.49697	5.53e-05	1	GCCGCCGGGTAT		2666	0.409602
		498	AT1G15520	1.24529	AT1G15520	4121	4132	-	14.1758	1.46e-05	0.776	ACCACCGGTTTT		1	GCCVCYGGTTTY	AT1G54990	1230	1241	-	9.49697	5.53e-05	1	GCCACCGGCTGC		2163	0.568655
		499	AT1G27140	1.24419	AT1G27140	653	664	-	14.4424	1.03e-05	0.776	GCCGATGGTTTC		1	GCCVCYGGTTTY	AT4G01140	1326	1337	-	9.49697	5.53e-05	1	GCCGCCGGCATT		1670	0.794012
		500	AT4G30180	1.24402										1	GCCVCYGGTTTY	AT3G21720	1511	1522	+	9.49697	5.53e-05	1	GCCGCTGGGGTC		3567	0.423605
		501	AT4G09500	1.23751										1	GCCVCYGGTTTY	AT5G54130	1615	1626	+	9.49697	5.53e-05	1	GCCACCGGAATC		3054	0.528815
		502	AT1G48800	1.23749	AT1G48800	2338	2349	-	9.64242	5.14e-05	0.975	GCCACAGATTTT		1	GCCVCYGGTTTY	AT5G53430	1647	1658	+	9.49697	5.53e-05	1	GCCGCTGGTAAC		6977	0.236061
		503	AT5G61650	1.2364										1	GCCVCYGGTTTY	AT3G24780	1746	1757	+	9.49697	5.53e-05	1	GCCGCCGGTGCT		2663	0.655652
		504	AT1G62980	1.23639	AT1G62980	289	300	-	9.48485	6.55e-05	1	GCTGCCGGTGTC		1	GCCVCYGGTTTY	AT1G02460	1748	1759	-	9.49697	5.53e-05	1	GCCACCGGGTCC		2806	0.622951
		505	AT1G01380	1.23564										1	GCCVCYGGTTTY	AT1G01900	1767	1778	-	9.49697	5.53e-05	1	GCCGCTGGCTCC		2962	0.596556
		506	AT3G22231	1.23214										1	GCCVCYGGTTTY	AT1G18100	2702	2713	-	9.49697	5.53e-05	1	GCCGCTGGAATC		2978	0.90732
		507	AT3G00170	1.23171										1	GCCVCYGGTTTY	AT5G44925	3201	3212	+	9.49697	5.53e-05	1	GCCCCCGGGATT		4359	0.734343
		508	AT5G16570	1.23008										1	GCCVCYGGTTTY	AT3G16870	50	61	+	9.48485	6.55e-05	1	GCCCCCGCCTTC		1264	0.039557
		509	AT2G34850	1.22918										1	GCCVCYGGTTTY	AT3G60280	74	85	+	9.48485	6.55e-05	1	GCCGCCGCTCTC		1207	0.061309
		510	AT5G05500	1.22913										1	GCCVCYGGTTTY	AT4G02960	113	124	+	9.48485	6.55e-05	1	GCCGCCAGGTTC		4437	0.0254677
		511	AT1G79480	1.22826										1	GCCVCYGGTTTY	AT5G67280	184	195	+	9.48485	6.55e-05	1	GCCGCCGATCTC		3181	0.0578434
		512	AT4G25420	1.22635										1	GCCVCYGGTTTY	AT4G23500	194	205	+	9.48485	6.55e-05	1	ACCGCCGGTTAC		2824	0.0686969
		513	AT3G61970	1.2261										1	GCCVCYGGTTTY	AT4G05190	209	220	+	9.48485	6.55e-05	1	GCCGCCGATCTC		5151	0.0405746
		514	AT3G50440	1.22607										1	GCCVCYGGTTTY	AT3G01680	249	260	-	9.48485	6.55e-05	1	GTCGCCGGTATC		3646	0.068294
		515	AT1G61930	1.22374										1	GCCVCYGGTTTY	AT2G44190	287	298	+	9.48485	6.55e-05	1	GGCGCCGGTTCC		2561	0.112066
		516	AT4G36740	1.22042										1	GCCVCYGGTTTY	AT1G62540	294	305	+	9.48485	6.55e-05	1	GCAGCCGGTCTC		4084	0.0719882
		517	AT5G48740	1.21707										1	GCCVCYGGTTTY	AT1G62980	289	300	-	9.48485	6.55e-05	1	GCTGCCGGTGTC		1684	0.171615
		518	AT1G54160	1.21572	AT1G54160	942	953	-	9.48485	6.55e-05	1	GCCGCCTGATTC		1	GCCVCYGGTTTY	AT1G15550	351	362	+	9.48485	6.55e-05	1	GCTCCCGGATTC		1955	0.17954
		519	AT5G64530	1.21559										1	GCCVCYGGTTTY	AT3G27970	354	365	+	9.48485	6.55e-05	1	GCCGCCTGTTAC		2222	0.159316
		520	AT2G19410	1.21522										1	GCCVCYGGTTTY	AT2G28410	364	375	-	9.48485	6.55e-05	1	GCAGCCGGATTC		963	0.377985
		521	AT1G71870	1.21475										1	GCCVCYGGTTTY	AT4G29240	385	396	-	9.48485	6.55e-05	1	GCCGCCGATTCC		1795	0.214485
		522	AT4G03355	1.21443										1	GCCVCYGGTTTY	AT1G04778	390	401	-	9.48485	6.55e-05	1	GCCGCCGTCTTC		978	0.398773
		523	AT5G07571	1.21401										1	GCCVCYGGTTTY	AT4G33070	422	433	+	9.48485	6.55e-05	1	GCCGACGGTTAC		2547	0.165685
		524	AT5G57260	1.21356										1	GCCVCYGGTTTY	AT5G65640	449	460	+	9.48485	6.55e-05	1	GCCGCCGTTATC		2256	0.199025
		525	AT1G62870	1.21171	AT1G62870	497	508	+	14.1758	1.46e-05	0.776	GACACTGGTTTC		1	GCCVCYGGTTTY	AT1G19960	441	452	-	9.48485	6.55e-05	1	GCCGCCGCTTCC		921	0.478827
		526	AT5G59330	1.21167	AT5G59330	348	359	+	10.4727	1.89e-05	0.776	GCCTCTGGTCTT		1	GCCVCYGGTTTY	AT5G02140	483	494	-	9.48485	6.55e-05	1	ACCGCCGGTTCC		1142	0.422942
		527	AT5G08185	1.21154										1	GCCVCYGGTTTY	AT1G27030	493	504	-	9.48485	6.55e-05	1	GCCGTCGGGTTC		2534	0.194554
		528	AT2G38060	1.21037										1	GCCVCYGGTTTY	AT2G22830	508	519	+	9.48485	6.55e-05	1	GTCGCCGGTTCC		2770	0.183394
		529	AT2G25130	1.20836										1	GCCVCYGGTTTY	AT1G79110	508	519	+	9.48485	6.55e-05	1	ACCGCCGGTTAC		1534	0.33116
		530	AT1G54660	1.20336										1	GCCVCYGGTTTY	AT1G48100	511	522	-	9.48485	6.55e-05	1	GACGCCGGATTC		3214	0.158992
		531	AT4G00390	1.20327										1	GCCVCYGGTTTY	AT2G40610	521	532	-	9.48485	6.55e-05	1	GCCGCCGTGTTC		1915	0.272063
		532	AT1G16440	1.20276										1	GCCVCYGGTTTY	AT1G73640	563	574	-	9.48485	6.55e-05	1	GCCGGCGGTGTC		1456	0.386676
		533	AT1G20700	1.20263										1	GCCVCYGGTTTY	AT1G53070	602	613	+	9.48485	6.55e-05	1	GACGCCGGTTCC		1315	0.457795
		534	AT5G15960	1.20254										1	GCCVCYGGTTTY	AT5G26260	642	653	+	9.48485	6.55e-05	1	GCTGCCGGTTAC		2191	0.293017
		535	AT3G27150	1.20172										1	GCCVCYGGTTTY	AT1G32860	685	696	+	9.48485	6.55e-05	1	ACCGCCGGTCTC		2006	0.341476
		536	AT1G59850	1.19887										1	GCCVCYGGTTTY	AT1G18420	675	686	-	9.48485	6.55e-05	1	GTCCCCGGTTAC		2360	0.286017
		537	AT5G57625	1.1983	AT5G57625	132	143	+	14.7212	3.66e-06	0.776	GCCACCGGTTAC		1	GCCVCYGGTTTY	AT1G70460	738	749	+	9.48485	6.55e-05	1	GCCGCCGATTCC		3618	0.20398
		538	AT3G56220	1.19578										1	GCCVCYGGTTTY	AT3G15940	736	747	-	9.48485	6.55e-05	1	GCAGCCGGTTAC		3247	0.226671
		539	AT1G67750	1.19231										1	GCCVCYGGTTTY	AT1G01300	759	770	-	9.48485	6.55e-05	1	GCTGCCGGTGTC		2062	0.368089
		540	AT4G00680	1.19176										1	GCCVCYGGTTTY	AT1G15125	817	828	+	9.48485	6.55e-05	1	GTCCCCGGTTCC		1653	0.494253
		541	AT3G08870	1.19065										1	GCCVCYGGTTTY	AT3G14440	808	819	-	9.48485	6.55e-05	1	GCCGCCGCTCTC		2730	0.295971
		542	AT2G04680	1.18897										1	GCCVCYGGTTTY	AT1G63650	825	836	+	9.48485	6.55e-05	1	GCCGCCGCTCTC		3686	0.22382
		543	AT5G43230	1.18683	AT5G43230	138	149	+	14.1758	1.46e-05	0.776	GCCGGTGGTTTT		1	GCCVCYGGTTTY	AT3G16470	865	876	+	9.48485	6.55e-05	1	TCCGCCGGTATC		2364	0.365905
		544	AT3G25770	1.18495										1	GCCVCYGGTTTY	AT1G54160	942	953	-	9.48485	6.55e-05	1	GCCGCCTGATTC		2117	0.444969
		545	AT4G28840	1.18006										1	GCCVCYGGTTTY	AT1G28400	1026	1037	+	9.48485	6.55e-05	1	CCCGCCGGTTAC		1758	0.583618
		546	AT1G66800	1.17943										1	GCCVCYGGTTTY	AT5G58900	1122	1133	+	9.48485	6.55e-05	1	GTCCCCGGTTAC		2411	0.465367
		547	AT4G34320	1.17863										1	GCCVCYGGTTTY	AT4G30140	1167	1178	+	9.48485	6.55e-05	1	GCCGGCGGTATC		2417	0.48283
		548	AT3G60330	1.17571										1	GCCVCYGGTTTY	AT5G17600	1202	1213	-	9.48485	6.55e-05	1	TCCGCCGGATTC		1987	0.604932
		549	AT1G33750	1.17549										1	GCCVCYGGTTTY	AT5G01170	1240	1251	-	9.48485	6.55e-05	1	GCCGCCGTTGTC		2126	0.583255
		550	AT3G05980	1.17524										1	GCCVCYGGTTTY	AT1G54970	1297	1308	+	9.48485	6.55e-05	1	ACCGCCGGTTCC		1604	0.808603
		551	AT3G26200	1.17451										1	GCCVCYGGTTTY	AT3G20015	1289	1300	-	9.48485	6.55e-05	1	GCCCGCGGGTTC		2047	0.629702
		552	AT2G45040	1.17273										1	GCCVCYGGTTTY	AT1G04180	1347	1358	+	9.48485	6.55e-05	1	GCGGCCGGATTC		1749	0.770154
		553	AT5G14150	1.17222										1	GCCVCYGGTTTY	AT2G43120	1416	1427	-	9.48485	6.55e-05	1	GCCGCCGCCTTC		1905	0.743307
		554	AT2G16580	1.17184										1	GCCVCYGGTTTY	AT3G10710	1722	1733	+	9.48485	6.55e-05	1	GCTGCCGGATTC		2299	0.749021
		555	AT2G25240	1.17173										1	GCCVCYGGTTTY	AT5G01170	1945	1956	-	9.48485	6.55e-05	1	GCCGCCGTCTTC		2126	0.914864
		556	AT2G28780	1.17126										1	GCCVCYGGTTTY	AT2G29620	2114	2125	+	9.48485	6.55e-05	1	GCCCACGGTTCC		3393	0.623047
		557	AT1G73810	1.167										1	GCCVCYGGTTTY	AT4G25860	2197	2208	+	9.48485	6.55e-05	1	GCCCACGGTTCC		2318	0.9478
		558	AT4G08570	1.16648										1	GCCVCYGGTTTY	AT4G08590	2520	2531	-	9.48485	6.55e-05	1	GCCCTCGGCTTC		2954	0.853081
		559	AT4G18550	1.16423										1	GCCVCYGGTTTY	AT4G11880	3459	3470	+	9.48485	6.55e-05	1	GCCGCCTGGTTC		4470	0.773826
		560	AT5G10210	1.16393										1	GCCVCYGGTTTY	AT1G27660	4142	4153	-	9.48485	6.55e-05	1	GCCCACGGCTTC		4670	0.886938
		561	AT2G14580	1.16303										1	GCCVCYGGTTTY	AT4G30020	4567	4578	-	9.48485	6.55e-05	1	GCCCTCGGCTTC		4821	0.947314
		562	AT1G48640	1.16014										1	GCCVCYGGTTTY	AT4G02270	188	199	-	9.2303	6.94e-05	1	GCCACCGGACTT		929	0.202368
		563	AT1G64405	1.157										1	GCCVCYGGTTTY	AT2G28410	279	290	-	9.2303	6.94e-05	1	GCCACTGGGGTC		963	0.28972
		564	AT1G11700	1.15334										1	GCCVCYGGTTTY	AT4G28530	329	340	+	9.2303	6.94e-05	1	GCCACCGGGGTT		4414	0.0745356
		565	AT4G34580	1.15226										1	GCCVCYGGTTTY	AT4G27070	501	512	+	9.2303	6.94e-05	1	GCCGCTGGATCT		2630	0.190494
		566	AT3G28420	1.15072										1	GCCVCYGGTTTY	AT2G23000	505	516	-	9.2303	6.94e-05	1	GCCACCGGTCCT		4197	0.120324
		567	AT3G54580	1.15011										1	GCCVCYGGTTTY	AT2G22930	607	618	+	9.2303	6.94e-05	1	GCCCCTGGTGGT		1646	0.368773
		568	AT4G29690	1.14823	AT4G29690	267	278	-	9.90909	4.58e-05	0.975	ACCACCGGTTTG		1	GCCVCYGGTTTY	AT1G76690	629	640	+	9.2303	6.94e-05	1	GCCACCGGGGTT		1862	0.337809
		569	AT3G19230	1.14768										1	GCCVCYGGTTTY	AT2G41220	633	644	+	9.2303	6.94e-05	1	GCCGCTGGTGAT		11298	0.0560276
		570	AT1G34060	1.14747										1	GCCVCYGGTTTY	AT3G07390	842	853	-	9.2303	6.94e-05	1	GCCACTGGTGCC		1196	0.704013
		571	AT5G47060	1.14703										1	GCCVCYGGTTTY	AT1G13280	941	952	-	9.2303	6.94e-05	1	GCCACCGGTGAT		1507	0.624419
		572	AT1G01750	1.14681										1	GCCVCYGGTTTY	AT4G35650	1098	1109	-	9.2303	6.94e-05	1	GCCACCGGCTAT		1712	0.641355
		573	AT3G05400	1.1465	AT3G05400	69	80	-	10.1939	2.41e-05	0.791	GCATCTGGTTTT		1	GCCVCYGGTTTY	AT5G58390	1366	1377	-	9.2303	6.94e-05	1	GCCACTGGTGGC		1935	0.705943
		574	AT1G65900	1.14564	AT1G65900	2173	2184	-	13.9091	1.57e-05	0.776	GACACTGGTTTT		1	GCCVCYGGTTTY	AT2G47860	1728	1739	-	9.2303	6.94e-05	1	GCCGCTGGTCAT		2325	0.743226
		575	AT3G44420	1.1438	AT3G44420	215	226	+	10.8788	1.69e-05	0.776	GCCACAGGTTTG		1	GCCVCYGGTTTY	AT4G37400	1768	1779	-	9.2303	6.94e-05	1	GCCGCTGGATAT		2451	0.721338
		576	AT3G29250	1.13761										1	GCCVCYGGTTTY	AT1G62560	1911	1922	+	9.2303	6.94e-05	1	GCCCCTGGACTT		3148	0.607052
		577	AT1G21250	1.13712	AT1G21250	2651	2662	-	14.1758	1.46e-05	0.776	GCTACTGGTTTC		1	GCCVCYGGTTTY	AT5G19600	1909	1920	-	9.2303	6.94e-05	1	GCCACTGGTAAC		4233	0.45098
		578	AT4G15620	1.13576										1	GCCVCYGGTTTY	AT2G29630	2031	2042	+	9.2303	6.94e-05	1	GCCCCTGGATAT		4077	0.49816
		579	AT5G51490	1.13567	AT5G51490	1870	1881	-	13.9091	1.57e-05	0.776	ACCACTGGTTTT		1	GCCVCYGGTTTY	AT3G17840	2152	2163	+	9.2303	6.94e-05	1	GCCACTGGGTAC		2830	0.760424
		580	AT5G20410	1.1349										1	GCCVCYGGTTTY	AT1G77110	2293	2304	-	9.2303	6.94e-05	1	GCCACCGGAGTT		4092	0.560362
		581	AT5G54020	1.13457										1	GCCVCYGGTTTY	AT2G20800	2459	2470	-	9.2303	6.94e-05	1	GCCACTGGCTGC		2775	0.886126
		582	AT4G17770	1.1318										1	GCCVCYGGTTTY	AT4G05020	3383	3394	-	9.2303	6.94e-05	1	GCCACTGGCTGC		3975	0.851069
		583	AT4G10370	1.13059										1	GCCVCYGGTTTY	AT3G23890	6099	6110	-	20.2121	6.23e-08	0.396	GCCGCCGGTTTC		6757	0.90262
		584	AT5G50950	1.13058										1	GCCVCYGGTTTY	AT4G02940	388	399	+	19.6788	4.37e-07	0.617	GCCACTGGTTTC		4726	0.082099
		585	AT1G73860	1.13005	AT1G73860	3210	3221	-	10.4606	2.08e-05	0.776	GCTTCCGGTTTT		1	GCCVCYGGTTTY	AT1G79500	638	649	+	19.6788	4.37e-07	0.617	GCCCCTGGTTTT		3219	0.198198
		586	AT5G49270	1.12782										1	GCCVCYGGTTTY	AT2G33210	2103	2114	+	19.6788	4.37e-07	0.617	GCCCCTGGTTTT		4006	0.524963
		587	AT5G62310	1.12719										1	GCCVCYGGTTTY	AT1G53040	2648	2659	+	19.4121	4.93e-07	0.617	GCCACTGGTTTT		3090	0.856958
		588	AT1G76420	1.12359	AT1G76420	284	295	+	10.7273	1.84e-05	0.776	GCTTCCGGTTTC		1	GCCVCYGGTTTY	AT2G33210	2	13	-	15.9636	6.23e-07	0.617	GCCTCCGGTTTT		4006	0.000499251
		589	AT4G35810	1.12343										1	GCCVCYGGTTTY	AT3G59320	2209	2220	+	15.697	6.79e-07	0.617	GCCTCTGGTTTT		2373	0.930889
		590	AT3G12540	1.12259										1	GCCVCYGGTTTY	AT5G50010	1044	1055	-	15.4121	1.46e-06	0.825	GCCGCAGGTTTT		2216	0.471119
		591	AT5G53420	1.12054	AT5G53420	134	145	+	10.1939	2.41e-05	0.791	GCCTCTGTTTTT		1	GCCVCYGGTTTY	AT2G22660	1190	1201	+	15.4121	1.46e-06	0.825	GCCACAGGTTTC		3942	0.301877
		592	AT4G03500	1.12007										1	GCCVCYGGTTTY	AT2G01760	23	34	-	15.1455	1.67e-06	0.825	GCCACTGGTTTG		1795	0.0128134
		593	AT4G02270	1.11478	AT4G02270	188	199	-	9.2303	6.94e-05	1	GCCACCGGACTT		1	GCCVCYGGTTTY	AT1G27630	1573	1584	+	15.1455	1.67e-06	0.825	GCCACAGGTTTT		3284	0.478989
		594	AT3G17790	1.11477										1	GCCVCYGGTTTY	AT1G70370	934	945	-	14.9879	2.16e-06	0.825	GCCGCCGGTTCC		2573	0.363
		595	AT4G02290	1.11404										1	GCCVCYGGTTTY	AT3G20330	123	134	+	14.9879	2.16e-06	0.825	GCCGCCGGTCTC		2682	0.0458613
		596	AT4G04610	1.11391										1	GCCVCYGGTTTY	AT5G46740	1761	1772	+	14.9879	2.16e-06	0.825	GCCGCCGGTTGC		3528	0.49915
		597	AT3G46880	1.11263	AT3G46880	809	820	-	14.4424	1.03e-05	0.776	GCCACCAGTTTC		1	GCCVCYGGTTTY	AT2G37330	128	139	-	14.7212	3.66e-06	0.825	GCCGCTGGCTTC		1057	0.121097
		598	AT1G67360	1.11245										1	GCCVCYGGTTTY	AT4G35840	1003	1014	-	14.7212	3.66e-06	0.825	GCCACCGGTATC		1443	0.69508
		599	AT1G67865	1.11142	AT1G67865	458	469	-	9.49697	5.53e-05	1	GCCGCCGGAGTT		1	GCCVCYGGTTTY	AT4G27700	1051	1062	-	14.7212	3.66e-06	0.825	GCCGCTGGATTC		1555	0.675884
		600	AT1G78815	1.10991	AT1G78815	330	341	+	10.1879	2.81e-05	0.879	GCCACCGGTTCA		1	GCCVCYGGTTTY	AT1G20550	2598	2609	-	14.7212	3.66e-06	0.825	GCCGCTGGATTC		3091	0.840505
		601	AT1G48930	1.10846										1	GCCVCYGGTTTY	AT3G58790	3612	3623	-	14.7212	3.66e-06	0.825	GCCCCTGGTTGC		4254	0.849083
		602	AT1G73160	1.10517										1	GCCVCYGGTTTY	AT5G07460	512	523	+	14.7212	3.66e-06	0.825	GCCGCCGGTTGT		1599	0.3202
		603	AT1G52410	1.1043										1	GCCVCYGGTTTY	AT2G17800	1229	1240	+	14.7212	3.66e-06	0.825	GCCCCTGGTGTC		2494	0.492783
		604	AT5G18840	1.10384										1	GCCVCYGGTTTY	AT1G53500	1962	1973	+	14.7212	3.66e-06	0.825	GCCACCGGTTGC		2814	0.697228
		605	AT5G66985	1.1035										1	GCCVCYGGTTTY	AT1G77280	255	266	-	14.7091	4.95e-06	0.825	TCCGCCGGTTTC		3825	0.0666667
		606	AT4G04900	1.10344	AT4G04900	1390	1401	-	9.64242	5.14e-05	0.975	GCCACATGTTTT		1	GCCVCYGGTTTY	AT1G06760	706	717	-	14.7091	4.95e-06	0.825	GTCGCCGGTTTC		1264	0.558544
		607	AT1G05540	1.10288										1	GCCVCYGGTTTY	AT4G36180	890	901	-	14.7091	4.95e-06	0.825	GCCGCCGATTTC		3883	0.229204
		608	AT2G41510	1.10194										1	GCCVCYGGTTTY	AT2G26730	1208	1219	-	14.7091	4.95e-06	0.825	CCCGCCGGTTTC		3385	0.356869
		609	AT5G59660	1.10071										1	GCCVCYGGTTTY	AT2G05810	1581	1592	-	14.7091	4.95e-06	0.825	CCCGCCGGTTTC		3200	0.494063
		610	AT2G46640	1.09853										1	GCCVCYGGTTTY	AT3G54960	3277	3288	-	14.7091	4.95e-06	0.825	GTCGCCGGTTTC		3615	0.906501
		611	AT3G54870	1.09665	AT3G54870	168	179	-	10.1758	3.38e-05	0.909	GCCGCGTGTTTC		1	GCCVCYGGTTTY	AT1G24764	279	290	+	14.7091	4.95e-06	0.825	ACCGCCGGTTTC		3469	0.0804266
		612	AT5G01180	1.09649										1	GCCVCYGGTTTY	AT4G29100	3594	3605	+	14.7091	4.95e-06	0.825	TCCGCCGGTTTC		4049	0.887627
		613	AT5G55950	1.09232	AT5G55950	1856	1867	+	14.4424	1.03e-05	0.776	GACCCTGGTTTC		1	GCCVCYGGTTTY	AT1G66880	8448	8459	+	14.7091	4.95e-06	0.825	GCCGCCGATTTC		8767	0.963614
		614	AT4G08991	1.09228										1	GCCVCYGGTTTY	AT4G32880	2885	2896	-	14.4545	6.41e-06	0.825	GCCGCTGGTCTT		5312	0.54311
		615	AT2G23050	1.09221										1	GCCVCYGGTTTY	AT5G45350	1405	1416	+	14.4545	6.41e-06	0.825	GCCCCTGGTTAT		2271	0.61867
		616	AT2G01610	1.09186										1	GCCVCYGGTTTY	AT2G36390	1601	1612	+	14.4545	6.41e-06	0.825	GCCACTGGTATC		5882	0.272186
		617	AT4G34880	1.08692										1	GCCVCYGGTTTY	AT3G23990	1952	1963	+	14.4545	6.41e-06	0.825	GCCCCTGGGTTT		3807	0.51274
		618	AT3G61950	1.08664										1	GCCVCYGGTTTY	AT4G19900	390	401	-	14.4424	1.03e-05	0.825	GCCGGTGGTTTC		2528	0.154272
		619	AT3G19620	1.08577	AT3G19620	2178	2189	+	10.4606	2.08e-05	0.776	ACCTCTGGTTTC		1	GCCVCYGGTTTY	AT1G58270	417	428	-	14.4424	1.03e-05	0.825	GCCACCGTTTTC		2367	0.176172
		620	AT1G66270	1.08429										1	GCCVCYGGTTTY	AT1G53280	856	867	-	14.4424	1.03e-05	0.825	GCCGCTAGTTTC		2620	0.326718
		621	AT5G02640	1.08342										1	GCCVCYGGTTTY	AT1G64710	1031	1042	-	14.4424	1.03e-05	0.825	GCCACCTGTTTC		1628	0.633292
		622	AT1G08865	1.08193										1	GCCVCYGGTTTY	AT1G20450	1063	1074	-	14.4424	1.03e-05	0.825	CCCCCTGGTTTC		1704	0.623826
		623	AT1G06420	1.0818										1	GCCVCYGGTTTY	AT5G65683	1604	1615	-	14.4424	1.03e-05	0.825	GCCGGTGGTTTC		3035	0.528501
		624	AT1G03820	1.07975										1	GCCVCYGGTTTY	AT1G12330	2008	2019	-	14.4424	1.03e-05	0.825	CCCACCGGTTTC		2330	0.861803
		625	AT1G08477	1.07878										1	GCCVCYGGTTTY	AT5G20080	2091	2102	-	14.4424	1.03e-05	0.825	TCCCCCGGTTTT		4337	0.482131
		626	AT1G10300	1.07708	AT1G10300	2069	2080	-	10.1939	2.41e-05	0.791	GCCTTTGGTTTT		1	GCCVCYGGTTTY	AT3G24660	2151	2162	-	14.4424	1.03e-05	0.825	GCTCCTGGTTTC		2375	0.905684
		627	AT3G21950	1.07518	AT3G21950	867	878	-	10.4606	2.08e-05	0.776	ACCTCCGGTTTT		1	GCCVCYGGTTTY	AT5G66950	2956	2967	-	14.4424	1.03e-05	0.825	TCCACCGGTTTC		3381	0.874298
		628	AT2G02990	1.07504	AT2G02990	452	463	-	9.90909	4.58e-05	0.975	GCAGCTGGTTTG		1	GCCVCYGGTTTY	AT2G39800	20	31	+	14.4424	1.03e-05	0.825	GCCGCCGATTTT		5156	0.00387898
		629	AT3G14370	1.07453										1	GCCVCYGGTTTY	AT5G02240	169	180	+	14.4424	1.03e-05	0.825	GCCGCCGATTTT		2091	0.0808226
		630	AT1G30870	1.07248										1	GCCVCYGGTTTY	AT1G78580	201	212	+	14.4424	1.03e-05	0.825	ACCACCGGTTTC		7472	0.0269004
		631	AT4G35390	1.07203	AT4G35390	676	687	-	10.4545	2.3e-05	0.791	GCCGCAGGTTGC		1	GCCVCYGGTTTY	AT1G31230	222	233	+	14.4424	1.03e-05	0.825	GCCGGTGGTTTC		4657	0.0476702
		632	AT1G52000	1.06873	AT1G52000	778	789	-	13.9091	1.57e-05	0.776	GCTACTGGTTTT		1	GCCVCYGGTTTY	AT1G66940	252	263	+	14.4424	1.03e-05	0.825	ACCGCTGGTTTC		1782	0.141414
		633	AT1G22880	1.06848										1	GCCVCYGGTTTY	AT1G78570	610	621	+	14.4424	1.03e-05	0.825	GCTGCTGGTTTC		2899	0.210417
		634	AT5G22355	1.06646										1	GCCVCYGGTTTY	AT3G08030	763	774	+	14.4424	1.03e-05	0.825	ACCACCGGTTTC		2240	0.340625
		635	AT4G26270	1.0663										1	GCCVCYGGTTTY	AT4G12800	905	916	+	14.4424	1.03e-05	0.825	GCCCATGGTTTC		1414	0.640028
		636	AT1G59730	1.06613										1	GCCVCYGGTTTY	AT4G05530	1457	1468	+	14.4424	1.03e-05	0.825	GCACCCGGTTTT		2202	0.661671
		637	AT3G58070	1.06594										1	GCCVCYGGTTTY	AT1G66880	1971	1982	+	14.4424	1.03e-05	0.825	ACCGCTGGTTTC		8767	0.22482
		638	AT5G06250	1.05918										1	GCCVCYGGTTTY	AT1G16630	2207	2218	+	14.4424	1.03e-05	0.825	GCAGCTGGTTTC		2937	0.751447
		639	AT4G37970	1.05871	AT4G37970	1617	1628	+	10.4606	2.08e-05	0.776	GCCTCTAGTTTC		1	GCCVCYGGTTTY	AT5G22790	2681	2692	+	14.4424	1.03e-05	0.825	GCCATCGGTTTC		3442	0.778908
		640	AT4G28250	1.05687										1	GCCVCYGGTTTY	AT5G46410	4021	4032	+	14.4424	1.03e-05	0.825	CCCCCTGGTTTC		4119	0.976208
		641	AT3G09240	1.05648										1	GCCVCYGGTTTY	AT1G66880	4531	4542	+	14.4424	1.03e-05	0.825	ACCGCTGGTTTC		8767	0.516824
		642	AT1G02460	1.05492	AT1G02460	1748	1759	-	9.49697	5.53e-05	1	GCCACCGGGTCC		1	GCCVCYGGTTTY	AT1G04120	4892	4903	+	14.4424	1.03e-05	0.825	GCAGCCGGTTTT		6817	0.717618
		643	AT4G04830	1.05433										1	GCCVCYGGTTTY	AT4G35260	1692	1703	-	14.1879	1.08e-05	0.825	GCCACTGGGTTT		2230	0.758744
		644	AT3G13672	1.04983										1	GCCVCYGGTTTY	AT1G79990	2187	2198	-	14.1879	1.08e-05	0.825	GCCACTGGTATT		6490	0.33698
		645	AT2G36570	1.04926										1	GCCVCYGGTTTY	AT3G26070	263	274	+	14.1879	1.08e-05	0.825	GCCACTGGATTT		2017	0.130392
		646	AT5G02140	1.04723	AT5G02140	483	494	-	9.48485	6.55e-05	1	ACCGCCGGTTCC		1	GCCVCYGGTTTY	AT5G08690	1091	1102	+	14.1879	1.08e-05	0.825	GCCACTGGTATT		3146	0.34679
		647	AT1G76960	1.04661										1	GCCVCYGGTTTY	AT5G63980	1666	1677	+	14.1879	1.08e-05	0.825	GCCACTGGATTT		1801	0.925042
		648	AT3G61820	1.0455										1	GCCVCYGGTTTY	AT4G32840	39	50	-	14.1758	1.46e-05	0.825	GCGGCTGGTTTT		3977	0.00980639
		649	AT4G25160	1.04489	AT4G25160	2107	2118	-	14.4424	1.03e-05	0.776	GCACCTGGTTTC		1	GCCVCYGGTTTY	AT4G31500	335	346	-	14.1758	1.46e-05	0.825	GCCACCGATTTT		1995	0.16792
		650	AT4G33925	1.04325										1	GCCVCYGGTTTY	AT5G54970	352	363	-	14.1758	1.46e-05	0.825	GCTCCTGGTTTT		1144	0.307692
		651	AT5G45580	1.03974										1	GCCVCYGGTTTY	AT2G17720	944	955	-	14.1758	1.46e-05	0.825	CCCACCGGTTTT		2320	0.406897
		652	AT1G57590	1.03967										1	GCCVCYGGTTTY	AT1G17620	1009	1020	-	14.1758	1.46e-05	0.825	GCCACTGCTTTC		1468	0.68733
		653	AT3G10710	1.03923	AT3G10710	1722	1733	+	9.48485	6.55e-05	1	GCTGCCGGATTC		1	GCCVCYGGTTTY	AT2G32240	1071	1082	-	14.1758	1.46e-05	0.825	GCCCGTGGTTTT		6857	0.156191
		654	AT3G25130	1.03686										1	GCCVCYGGTTTY	AT5G25620	1102	1113	-	14.1758	1.46e-05	0.825	TCCACCGGTTTT		3719	0.296316
		655	AT4G37682	1.03291										1	GCCVCYGGTTTY	AT3G15570	1978	1989	-	14.1758	1.46e-05	0.825	GCCAGTGGTTTC		2136	0.92603
		656	AT4G39795	1.03149										1	GCCVCYGGTTTY	AT4G17100	2210	2221	-	14.1758	1.46e-05	0.825	GTCACCGGTTTT		2746	0.804807
		657	AT3G57680	1.03136										1	GCCVCYGGTTTY	AT2G47510	2483	2494	-	14.1758	1.46e-05	0.825	CCCACTGGTTTC		4260	0.582864
		658	AT1G51190	1.03123										1	GCCVCYGGTTTY	AT5G62620	2910	2921	-	14.1758	1.46e-05	0.825	TCCACCGGTTTT		3323	0.875715
		659	AT2G20750	1.03049										1	GCCVCYGGTTTY	AT1G16780	4195	4206	-	14.1758	1.46e-05	0.825	GCTCCTGGTTTT		4770	0.879455
		660	AT5G50160	1.02988										1	GCCVCYGGTTTY	AT5G56890	4645	4656	-	14.1758	1.46e-05	0.825	TCCACTGGTTTC		5593	0.830502
		661	AT3G14530	1.0269	AT3G14530	840	851	-	10.1758	3.38e-05	0.909	GCCGCCGTTTTG		1	GCCVCYGGTTTY	AT1G19950	12	23	+	14.1758	1.46e-05	0.825	ACCGCTGGTTTT		2651	0.00452659
		662	AT4G31910	1.02645	AT4G31910	1925	1936	+	10.1939	2.41e-05	0.791	GACTCTGGTTTT		1	GCCVCYGGTTTY	AT1G31230	20	31	+	14.1758	1.46e-05	0.825	GCCACTGTTTTC		4657	0.00429461
		663	AT1G44800	1.02556										1	GCCVCYGGTTTY	AT4G38240	83	94	+	14.1758	1.46e-05	0.825	TCCACCGGTTTT		3756	0.022098
		664	AT1G17020	1.0247										1	GCCVCYGGTTTY	AT1G79690	207	218	+	14.1758	1.46e-05	0.825	GCCCCTTGTTTT		5343	0.0387423
		665	AT5G38970	1.02418	AT5G38970	746	757	+	10.1879	2.81e-05	0.879	GCCACCGGCTTA		1	GCCVCYGGTTTY	AT5G22500	268	279	+	14.1758	1.46e-05	0.825	GCTCCTGGTTTT		3798	0.0705635
		666	AT2G39700	1.02378										1	GCCVCYGGTTTY	AT5G58930	443	454	+	14.1758	1.46e-05	0.825	ACCACTGGTTTC		2176	0.203585
		667	AT2G35700	1.02216										1	GCCVCYGGTTTY	AT3G52750	505	516	+	14.1758	1.46e-05	0.825	GCAACTGGTTTC		3441	0.14676
		668	AT3G56200	1.01884	AT3G56200	454	465	-	9.76364	4.71e-05	0.975	GCCGCCGGCATC		1	GCCVCYGGTTTY	AT3G46845	562	573	+	14.1758	1.46e-05	0.825	ACCACCGGTTTT		1408	0.399148
		669	AT3G47980	1.01832										1	GCCVCYGGTTTY	AT4G37870	590	601	+	14.1758	1.46e-05	0.825	GCCGCTGCTTTT		4016	0.146912
		670	AT3G53010	1.01786										1	GCCVCYGGTTTY	AT2G38700	833	844	+	14.1758	1.46e-05	0.825	GCTGCTGGTTTT		3572	0.233203
		671	AT3G47420	1.01708										1	GCCVCYGGTTTY	AT3G15350	985	996	+	14.1758	1.46e-05	0.825	GACACCGGTTTT		2946	0.334352
		672	AT1G64920	1.01706	AT1G64920	224	235	+	9.90909	4.58e-05	0.975	TCCCCTGGTTTG		1	GCCVCYGGTTTY	AT1G31230	1326	1337	+	14.1758	1.46e-05	0.825	GCAACTGGTTTC		4657	0.284733
		673	AT2G23000	1.01685	AT2G23000	505	516	-	9.2303	6.94e-05	1	GCCACCGGTCCT		1	GCCVCYGGTTTY	AT3G01670	1328	1339	+	14.1758	1.46e-05	0.825	GCCAGTGGTTTC		3281	0.404755
		674	AT1G72910	1.01545										1	GCCVCYGGTTTY	AT2G44090	1922	1933	+	14.1758	1.46e-05	0.825	GCCCTTGGTTTT		3108	0.618404
		675	AT1G64970	1.01444										1	GCCVCYGGTTTY	AT5G01220	2518	2529	+	14.1758	1.46e-05	0.825	GCCAGCGGTTTT		3570	0.705322
		676	AT5G05960	1.0143										1	GCCVCYGGTTTY	AT3G15550	2793	2804	+	14.1758	1.46e-05	0.825	GCCAGTGGTTTC		2915	0.958148
		677	AT4G13810	1.01418										1	GCCVCYGGTTTY	AT2G19170	3135	3146	+	14.1758	1.46e-05	0.825	GCTGCTGGTTTT		4926	0.636419
		678	AT3G15240	1.00829										1	GCCVCYGGTTTY	AT2G31560	120	131	-	13.9091	1.57e-05	0.825	GCCATTGGTTTT		1527	0.0785855
		679	AT3G56620	1.00776										1	GCCVCYGGTTTY	AT1G31230	180	191	+	13.9091	1.57e-05	0.825	TCCACTGGTTTT		4657	0.0386515
		680	AT2G37260	1.00749	AT2G37260	502	513	-	13.9091	1.57e-05	0.776	GCAACTGGTTTT		1	GCCVCYGGTTTY	AT5G48300	926	937	+	13.9091	1.57e-05	0.825	GCCACTGCTTTT		2567	0.360732
		681	AT4G08780	1.00543										1	GCCVCYGGTTTY	AT5G06050	1314	1325	+	13.9091	1.57e-05	0.825	GCCACTGTTTTT		3746	0.350774
		682	AT3G01960	1.00533										1	GCCVCYGGTTTY	AT5G56630	1576	1587	+	13.9091	1.57e-05	0.825	GCCACTGCTTTT		3160	0.498734
		683	AT1G16140	1.00511										1	GCCVCYGGTTTY	AT3G66658	4040	4051	+	13.9091	1.57e-05	0.825	GACACTGGTTTT		4253	0.949918
		684	AT2G24945	1.0047										1	GCCVCYGGTTTY	AT5G08680	336	347	-	11.697	1.59e-05	0.825	GCCTCGGGTTTC		3301	0.101787
		685	AT3G04443	1.00301										1	GCCVCYGGTTTY	AT2G22910	263	274	+	11.697	1.59e-05	0.825	GCCTCCGGTTTA		3247	0.0809978
		686	AT2G37580	1.00049										1	GCCVCYGGTTTY	AT2G46240	1812	1823	+	11.697	1.59e-05	0.825	GCCTCCGGTTTG		4088	0.443249
		687	AT1G53660	1.0003										1	GCCVCYGGTTTY	AT2G46620	1138	1149	-	11.4303	1.61e-05	0.825	GCCTCTGGTTTG		2081	0.546852
		688	AT3G55710	0.99971										1	GCCVCYGGTTTY	AT5G62620	2933	2944	+	11.4303	1.61e-05	0.825	GCCTCAGGTTTT		3323	0.882636
		689	AT3G18217	0.998617										1	GCCVCYGGTTTY	AT4G18970	2117	2128	-	11.0061	1.67e-05	0.825	GCCTCCGGTTAC		2270	0.932599
		690	AT5G01790	0.997133	AT5G01790	440	451	+	9.76364	4.71e-05	0.975	GCCGCCGGTGCC		1	GCCVCYGGTTTY	AT2G44520	253	264	+	11.0061	1.67e-05	0.825	GCCTCCGGTCTC		2433	0.103987
		691	AT3G24230	0.996143										1	GCCVCYGGTTTY	AT1G32210	1114	1125	+	11.0061	1.67e-05	0.825	GCCTCCGGATTC		2215	0.502935
		692	AT3G06020	0.995572										1	GCCVCYGGTTTY	AT5G38360	1049	1060	-	10.8788	1.69e-05	0.825	GCCACAGGTTTA		1709	0.613809
		693	AT2G34925	0.995346										1	GCCVCYGGTTTY	AT1G09000	1580	1591	-	10.8788	1.69e-05	0.825	GCCACAGGTTTG		4162	0.379625
		694	AT5G41380	0.994712										1	GCCVCYGGTTTY	AT4G29360	1232	1243	+	10.8788	1.69e-05	0.825	GCCACGGGTTTG		2587	0.476227
		695	AT1G12950	0.994371										1	GCCVCYGGTTTY	AT3G19590	2669	2680	-	10.7394	1.76e-05	0.825	GCCTCCGGTTCT		2972	0.898048
		696	AT4G24265	0.993913										1	GCCVCYGGTTTY	AT2G22910	2761	2772	-	10.7394	1.76e-05	0.825	GCCTCTGGTATC		3247	0.850323
		697	AT1G65250	0.992275										1	GCCVCYGGTTTY	AT2G46000	336	347	+	10.7394	1.76e-05	0.825	GCCTCCGGATTT		1156	0.290657
		698	AT1G75450	0.992165	AT1G75450	2267	2278	-	13.9091	1.57e-05	0.776	GCCACTTGTTTT		1	GCCVCYGGTTTY	AT3G50910	478	489	+	10.7394	1.76e-05	0.825	GCCTCCGGATTT		2975	0.160672
		699	AT2G26310	0.991545										1	GCCVCYGGTTTY	AT5G56890	1204	1215	+	10.7394	1.76e-05	0.825	GCCTCCGGTTCT		5593	0.215269
		700	AT1G66460	0.991315										1	GCCVCYGGTTTY	AT2G38940	1683	1694	+	10.7394	1.76e-05	0.825	GCCTCTGGTCTC		3097	0.543429
		701	AT5G59990	0.990847										1	GCCVCYGGTTTY	AT1G70750	1090	1101	-	10.7273	1.84e-05	0.825	TCCTCCGGTTTC		3484	0.312859
		702	AT1G46480	0.989307										1	GCCVCYGGTTTY	AT3G63510	1700	1711	-	10.7273	1.84e-05	0.825	GCCTCCCGTTTC		2259	0.752545
		703	AT3G22100	0.98881										1	GCCVCYGGTTTY	AT5G08300	1852	1863	-	10.7273	1.84e-05	0.825	GCCTCCGATTTC		2563	0.722591
		704	AT1G10657	0.987305										1	GCCVCYGGTTTY	AT3G45090	3653	3664	-	10.7273	1.84e-05	0.825	GCTTCCGGTTTC		4729	0.772468
		705	AT1G12560	0.985976										1	GCCVCYGGTTTY	AT5G40910	4241	4252	-	10.7273	1.84e-05	0.825	GCCTCCAGTTTC		4621	0.917767
		706	AT4G28430	0.985754	AT4G28430	658	669	-	10.1939	2.41e-05	0.791	TCCTCTGGTTTT		1	GCCVCYGGTTTY	AT3G15510	323	334	+	10.7273	1.84e-05	0.825	GCTTCCGGTTTC		2079	0.155363
		707	AT4G30140	0.982951	AT4G30140	1796	1807	-	10.1758	3.38e-05	0.909	GCTCCCGGTTTG		1	GCCVCYGGTTTY	AT1G08250	533	544	+	10.7273	1.84e-05	0.825	GCCTCCAGTTTC		1834	0.290622
		708	AT2G16660	0.981183										1	GCCVCYGGTTTY	AT2G38330	829	840	+	10.7273	1.84e-05	0.825	GCCTTCGGTTTC		2935	0.282453
		709	AT4G08910	0.98107										1	GCCVCYGGTTTY	AT1G70370	1159	1170	+	10.7273	1.84e-05	0.825	GGCTCCGGTTTC		2573	0.450447
		710	AT3G21720	0.979295	AT3G21720	1193	1204	+	10.4606	2.08e-05	0.776	GCATCCGGTTTT		1	GCCVCYGGTTTY	AT3G47960	1181	1192	+	10.7273	1.84e-05	0.825	GACTCCGGTTTC		2982	0.396043
		711	AT2G32290	0.978209										1	GCCVCYGGTTTY	AT2G25490	2939	2950	+	10.7273	1.84e-05	0.825	GCTTCCGGTTTC		3423	0.858604
		712	AT5G01820	0.977618										1	GCCVCYGGTTTY	AT3G61700	3444	3455	+	10.7273	1.84e-05	0.825	TCCTCCGGTTTC		4062	0.847858
		713	AT4G37400	0.975735	AT4G37400	1768	1779	-	9.2303	6.94e-05	1	GCCGCTGGATAT		1	GCCVCYGGTTTY	AT4G27700	732	743	-	10.4727	1.89e-05	0.825	GCCTCTGGTCTT		1555	0.47074
		714	AT2G39220	0.975226										1	GCCVCYGGTTTY	AT4G35920	345	356	+	10.4727	1.89e-05	0.825	GCCTCTGGATTT		3706	0.0930923
		715	AT4G22485	0.974563	AT4G22485	1937	1948	+	10.4545	2.3e-05	0.791	GCCGCAGGATTC		1	GCCVCYGGTTTY	AT3G54960	1207	1218	+	10.4727	1.89e-05	0.825	GCCTCTGGTGTT		3615	0.333887
		716	AT1G33440	0.974553	AT1G33440	2770	2781	-	14.7212	3.66e-06	0.776	GCCCCTGGTTAC		1	GCCVCYGGTTTY	AT1G10870	4952	4963	+	10.4727	1.89e-05	0.825	GCCTCTGGCTTT		7197	0.688064
		717	AT4G13000	0.973484										1	GCCVCYGGTTTY	AT1G62330	224	235	-	10.4606	2.08e-05	0.825	GTCTCTGGTTTC		3570	0.0627451
		718	AT2G45750	0.972941										1	GCCVCYGGTTTY	AT1G20450	1198	1209	-	10.4606	2.08e-05	0.825	TCCTCTGGTTTC		1704	0.703052
		719	AT1G52660	0.969882	AT1G52660	1423	1434	-	10.4727	1.89e-05	0.776	GCCTCTGGTCTT		1	GCCVCYGGTTTY	AT2G30100	1283	1294	-	10.4606	2.08e-05	0.825	GCTTCTGGTTTC		2191	0.585577
		720	AT4G01360	0.968693	AT4G01360	844	855	-	10.1758	3.38e-05	0.909	GCCCCAGTTTTC		1	GCCVCYGGTTTY	AT3G48980	1630	1641	-	10.4606	2.08e-05	0.825	TCCTCTGGTTTC		3331	0.489343
		721	AT5G20830	0.968547										1	GCCVCYGGTTTY	AT3G19590	1644	1655	-	10.4606	2.08e-05	0.825	GCCTCTGATTTC		2972	0.553163
		722	AT3G50890	0.967534										1	GCCVCYGGTTTY	AT1G16860	2444	2455	-	10.4606	2.08e-05	0.825	GCTTCCGGTTTT		3303	0.739933
		723	AT5G36180	0.96685										1	GCCVCYGGTTTY	AT5G25620	2658	2669	-	10.4606	2.08e-05	0.825	GTCTCCGGTTTT		3719	0.714708
		724	AT1G72920	0.966635										1	GCCVCYGGTTTY	AT3G62270	3651	3662	-	10.4606	2.08e-05	0.825	TCCTCCGGTTTT		3942	0.92618
		725	AT1G31580	0.964289										1	GCCVCYGGTTTY	AT3G26070	36	47	+	10.4606	2.08e-05	0.825	GCCTCTCGTTTC		2017	0.0178483
		726	AT1G23340	0.962445										1	GCCVCYGGTTTY	AT4G15540	176	187	+	10.4606	2.08e-05	0.825	GCTTCTGGTTTC		2681	0.0656471
		727	AT3G24780	0.961736	AT3G24780	1746	1757	+	9.49697	5.53e-05	1	GCCGCCGGTGCT		1	GCCVCYGGTTTY	AT5G65470	243	254	+	10.4606	2.08e-05	0.825	GACTCTGGTTTC		3124	0.0777849
		728	AT3G27884	0.961111										1	GCCVCYGGTTTY	AT4G01610	306	317	+	10.4606	2.08e-05	0.825	GCCTCTGTTTTC		2625	0.116571
		729	AT5G59130	0.959771										1	GCCVCYGGTTTY	AT5G23190	378	389	+	10.4606	2.08e-05	0.825	CCCTCTGGTTTC		2828	0.133663
		730	AT5G14750	0.959762										1	GCCVCYGGTTTY	AT1G10820	499	510	+	10.4606	2.08e-05	0.825	TCCTCCGGTTTT		4149	0.12027
		731	AT3G58430	0.95932										1	GCCVCYGGTTTY	AT2G37330	808	819	+	10.4606	2.08e-05	0.825	GTCTCCGGTTTT		1057	0.764428
		732	AT2G32990	0.958149										1	GCCVCYGGTTTY	AT2G16890	986	997	+	10.4606	2.08e-05	0.825	GCGTCCGGTTTT		2449	0.402613
		733	AT1G04330	0.957841	AT1G04330	306	317	+	19.9455	2.52e-07	0.348	GCCGCCGGTTTT		1	GCCVCYGGTTTY	AT1G64710	1449	1460	+	10.4606	2.08e-05	0.825	GCCTCTGTTTTC		1628	0.890049
		734	AT3G54260	0.957452	AT3G54260	791	802	-	14.1758	1.46e-05	0.776	CCCACTGGTTTC		1	GCCVCYGGTTTY	AT5G03630	1457	1468	+	10.4606	2.08e-05	0.825	GCATCTGGTTTC		2681	0.543454
		735	AT3G42725	0.956326										1	GCCVCYGGTTTY	AT3G21560	1723	1734	+	10.4606	2.08e-05	0.825	GCCTTTGGTTTC		1928	0.893672
		736	AT5G65040	0.955254										1	GCCVCYGGTTTY	AT2G25790	2090	2101	+	10.4606	2.08e-05	0.825	GTCTCTGGTTTC		3787	0.551888
		737	AT1G36370	0.947744	AT1G36370	1835	1846	-	14.1758	1.46e-05	0.776	GCCACTTGTTTC		1	GCCVCYGGTTTY	AT5G56000	2381	2392	+	10.4606	2.08e-05	0.825	ACCTCTGGTTTC		2815	0.845826
		738	AT2G44940	0.946917										1	GCCVCYGGTTTY	AT1G30590	2819	2830	+	10.4606	2.08e-05	0.825	ACCTCTGGTTTC		5138	0.548657
		739	AT3G59370	0.94603										1	GCCVCYGGTTTY	AT3G49250	3241	3252	+	10.4606	2.08e-05	0.825	GCCTCTGCTTTC		5039	0.643183
		740	AT5G49630	0.945034										1	GCCVCYGGTTTY	AT4G11290	1458	1469	-	10.4545	2.3e-05	0.825	GCCGCAGGATTC		1843	0.791101
		741	AT2G42800	0.944772	AT2G42800	1788	1799	+	9.64242	5.14e-05	0.975	GCCACACGTTTT		1	GCCVCYGGTTTY	AT3G19590	2738	2749	-	10.4545	2.3e-05	0.825	GCCGCAGGATTC		2972	0.921265
		742	AT4G38950	0.94435										1	GCCVCYGGTTTY	AT1G66880	5044	5055	-	10.4545	2.3e-05	0.825	GCCGCAGGTTCC		8767	0.575339
		743	AT5G41315	0.943956										1	GCCVCYGGTTTY	AT5G03660	293	304	+	10.4545	2.3e-05	0.825	GCCGCCGGCTTA		2297	0.127558
		744	AT3G52180	0.943258										1	GCCVCYGGTTTY	AT3G15510	1620	1631	+	10.4545	2.3e-05	0.825	GCCGCCGGTGTG		2079	0.779221
		745	AT5G42650	0.9428										1	GCCVCYGGTTTY	AT2G38970	2402	2413	+	10.4545	2.3e-05	0.825	GCCGCAGGTGTC		2976	0.807124
		746	AT4G04955	0.94256	AT4G04955	478	489	+	15.1455	1.67e-06	0.589	GCCACTGGTTTA		1	GCCVCYGGTTTY	AT3G49670	3597	3608	+	10.4545	2.3e-05	0.825	GCCCCCGGTTCA		3696	0.973214
		747	AT2G14520	0.938211										1	GCCVCYGGTTTY	AT5G23190	28	39	-	10.1939	2.41e-05	0.825	GCTTCTGGTTTT		2828	0.00990099
		748	AT4G29700	0.937247	AT4G29700	1062	1073	-	10.4545	2.3e-05	0.791	GCCGCGGGTATC		1	GCCVCYGGTTTY	AT3G20870	57	68	-	10.1939	2.41e-05	0.825	GCCTCTCGTTTT		3521	0.0161886
		749	AT5G15900	0.937121										1	GCCVCYGGTTTY	AT4G13370	371	382	-	10.1939	2.41e-05	0.825	GGCTCTGGTTTT		2574	0.144134
		750	AT5G22460	0.936561										1	GCCVCYGGTTTY	AT3G63300	745	756	-	10.1939	2.41e-05	0.825	GCCTCTGCTTTT		2855	0.260946
		751	AT5G19550	0.935955	AT5G19550	3349	3360	+	9.90909	4.58e-05	0.975	TCCACAGGTTTC		1	GCCVCYGGTTTY	AT4G16710	899	910	-	10.1939	2.41e-05	0.825	GTCTCTGGTTTT		1474	0.609905
		752	AT5G47000	0.935633										1	GCCVCYGGTTTY	AT4G28030	952	963	-	10.1939	2.41e-05	0.825	ACCTCTGGTTTT		1599	0.595372
		753	AT5G65510	0.934146										1	GCCVCYGGTTTY	AT1G51805	1953	1964	-	10.1939	2.41e-05	0.825	TCCTCTGGTTTT		5562	0.351133
		754	AT1G53910	0.933869	AT1G53910	1258	1269	-	19.6788	4.37e-07	0.348	GCCACTGGTTTC		1	GCCVCYGGTTTY	AT3G18440	2743	2754	-	10.1939	2.41e-05	0.825	GCCTCTGATTTT		2790	0.983154
		755	AT3G14440	0.933821	AT3G14440	808	819	-	9.48485	6.55e-05	1	GCCGCCGCTCTC		1	GCCVCYGGTTTY	AT5G63550	3133	3144	-	10.1939	2.41e-05	0.825	ACCTCTGGTTTT		3560	0.880056
		756	AT1G16850	0.933076										1	GCCVCYGGTTTY	AT1G27680	3347	3358	-	10.1939	2.41e-05	0.825	GCCTCTTGTTTT		3408	0.982101
		757	AT1G04770	0.932766										1	GCCVCYGGTTTY	AT3G14150	154	165	+	10.1939	2.41e-05	0.825	GCTTCTGGTTTT		2700	0.057037
		758	AT5G55340	0.932684										1	GCCVCYGGTTTY	AT1G15120	811	822	+	10.1939	2.41e-05	0.825	GCCTGTGGTTTT		1546	0.52458
		759	AT2G04032	0.932571	AT2G04032	419	430	+	14.1758	1.46e-05	0.776	GCAACCGGTTTT		1	GCCVCYGGTTTY	AT5G01990	977	988	+	10.1939	2.41e-05	0.825	GCCTCTTGTTTT		2681	0.364416
		760	AT2G17280	0.932325										1	GCCVCYGGTTTY	AT3G07420	1185	1196	+	10.1939	2.41e-05	0.825	GACTCTGGTTTT		3063	0.386876
		761	AT5G48650	0.932283										1	GCCVCYGGTTTY	AT5G63980	1738	1749	+	10.1939	2.41e-05	0.825	GCCTCTGCTTTT		1801	0.965019
		762	AT2G04170	0.931397	AT2G04170	439	450	-	14.4424	1.03e-05	0.776	GCCCCTGATTTC		1	GCCVCYGGTTTY	AT2G28250	1865	1876	+	10.1939	2.41e-05	0.825	GCTTCTGGTTTT		3157	0.590751
		763	AT1G78490	0.930787	AT1G78490	1547	1558	+	14.1879	1.08e-05	0.776	GCCACTGGCTTT		1	GCCVCYGGTTTY	AT4G33500	2126	2137	+	10.1939	2.41e-05	0.825	GACTCTGGTTTT		3760	0.565426
		764	AT1G18140	0.929461										1	GCCVCYGGTTTY	AT5G08300	2146	2157	+	10.1939	2.41e-05	0.825	TCCTCTGGTTTT		2563	0.8373
		765	AT2G42610	0.928777	AT2G42610	278	289	+	9.49697	5.53e-05	1	GCCACCGGTGAC		1	GCCVCYGGTTTY	AT2G39930	3104	3115	+	10.1939	2.41e-05	0.825	TCCTCTGGTTTT		6644	0.467188
		766	AT4G01110	0.925076										1	GCCVCYGGTTTY	AT2G01420	3418	3429	+	10.1939	2.41e-05	0.825	GCCTTTGGTTTT		3732	0.915863
		767	AT2G41300	0.924504										1	GCCVCYGGTTTY	AT3G45090	4439	4450	+	10.1939	2.41e-05	0.825	GCCTGTGGTTTT		4729	0.938676
		768	AT1G66470	0.924161										1	GCCVCYGGTTTY	AT1G79690	5148	5159	+	10.1939	2.41e-05	0.825	GACTCTGGTTTT		5343	0.963504
		769	AT4G24540	0.924002										1	GCCVCYGGTTTY	AT1G50490	420	431	-	10.1879	2.81e-05	0.894	GCCGCAGGTTGT		1853	0.226659
		770	AT2G26480	0.922883										1	GCCVCYGGTTTY	AT1G80850	444	455	-	10.1879	2.81e-05	0.894	GCCACAGGCTTC		2154	0.206128
		771	AT4G17030	0.922006										1	GCCVCYGGTTTY	AT1G67510	963	974	-	10.1879	2.81e-05	0.894	GCCCCTGGTTAG		3048	0.315945
		772	AT2G18230	0.921122										1	GCCVCYGGTTTY	AT4G18970	1298	1309	-	10.1879	2.81e-05	0.894	GCCCCTGGTGTG		2270	0.571806
		773	AT3G45160	0.920299										1	GCCVCYGGTTTY	AT1G69780	1457	1468	-	10.1879	2.81e-05	0.894	GCCACCGGTTAA		1994	0.730692
		774	AT4G15440	0.919813										1	GCCVCYGGTTTY	AT3G54640	1930	1941	-	10.1879	2.81e-05	0.894	GCCACCGGCTTG		2490	0.7751
		775	AT5G39240	0.919369										1	GCCVCYGGTTTY	AT1G66880	3853	3864	-	10.1879	2.81e-05	0.894	GCCACAGGATTC		8767	0.439489
		776	AT2G16970	0.918949										1	GCCVCYGGTTTY	AT3G49250	4735	4746	-	10.1879	2.81e-05	0.894	GCCACCGGTTAA		5039	0.939671
		777	AT4G28162	0.91804										1	GCCVCYGGTTTY	AT2G35760	711	722	+	10.1879	2.81e-05	0.894	GCCGCGGGTTAT		1664	0.427284
		778	AT3G01990	0.917878										1	GCCVCYGGTTTY	AT5G14200	729	740	+	10.1879	2.81e-05	0.894	GCCACAGGTATC		2280	0.319737
		779	AT5G56490	0.916865										1	GCCVCYGGTTTY	AT5G39990	989	1000	+	10.1879	2.81e-05	0.894	GCCGCGGGATTT		2571	0.384675
		780	AT1G01110	0.916618	AT1G01110	508	519	-	14.4424	1.03e-05	0.776	GTCGCCGGTTTT		1	GCCVCYGGTTTY	AT4G38510	1388	1399	+	10.1879	2.81e-05	0.894	GCCGCAGGTCTT		4055	0.342293
		781	AT5G59050	0.915242										1	GCCVCYGGTTTY	AT2G19170	1603	1614	+	10.1879	2.81e-05	0.894	GCCCCTGGTGTG		4926	0.325416
		782	AT3G20840	0.913164										1	GCCVCYGGTTTY	AT4G02010	2254	2265	+	10.1879	2.81e-05	0.894	GCCGCTGGTGTG		4403	0.511924
		783	AT1G11125	0.913147										1	GCCVCYGGTTTY	AT4G13120	55	66	-	10.1758	3.38e-05	1	GCCGCAAGTTTC		2499	0.0220088
		784	AT3G21890	0.911391										1	GCCVCYGGTTTY	AT2G47650	126	137	-	10.1758	3.38e-05	1	GTCGCCGGTTTG		2864	0.0439944
		785	AT4G39510	0.910583										1	GCCVCYGGTTTY	AT2G29970	381	392	-	10.1758	3.38e-05	1	GTCGCCGGTTTA		3862	0.0986535
		786	AT5G09220	0.909773										1	GCCVCYGGTTTY	AT3G08940	403	414	-	10.1758	3.38e-05	1	TCCGCCGGTTTG		1367	0.294806
		787	AT4G03060	0.909086										1	GCCVCYGGTTTY	AT5G62580	679	690	-	10.1758	3.38e-05	1	ACCGCCGGTTTA		3068	0.221317
		788	AT1G19670	0.908702	AT1G19670	211	222	-	9.49697	5.53e-05	1	GCCGCCGGAGTT		1	GCCVCYGGTTTY	AT1G35720	895	906	-	10.1758	3.38e-05	1	GCCGTAGGTTTC		2072	0.43195
		789	AT4G03330	0.907004										1	GCCVCYGGTTTY	AT1G67340	929	940	+	10.1758	3.38e-05	1	GCCGCCGTTTTA		1705	0.544868
		790	AT3G26960	0.906693	AT3G26960	495	506	-	10.1939	2.41e-05	0.791	GCATCTGGTTTT		1	GCCVCYGGTTTY	AT2G33310	1389	1400	+	10.1758	3.38e-05	1	GCAGCCGGTTTA		1689	0.82238
		791	AT4G26010	0.906327										1	GCCVCYGGTTTY	AT2G34170	1693	1704	+	10.1758	3.38e-05	1	GCTGCGGGTTTC		2615	0.647419
		792	AT3G60160	0.906186										1	GCCVCYGGTTTY	AT4G29210	1854	1865	-	10.1758	3.38e-05	1	ACCGCGGGTTTC		2588	0.716383
		793	AT2G41090	0.905454										1	GCCVCYGGTTTY	AT2G22910	2730	2741	+	10.1758	3.38e-05	1	GACGCGGGTTTC		3247	0.840776
		794	AT4G13890	0.90507										1	GCCVCYGGTTTY	AT3G57060	3442	3453	-	10.1758	3.38e-05	1	GCAGCCGGTTTG		6247	0.550984
		795	AT5G45650	0.905052	AT5G45650	2110	2121	-	10.4606	2.08e-05	0.776	GCCTATGGTTTC		1	GCCVCYGGTTTY	AT3G19000	603	614	-	9.92121	3.54e-05	1	GCCACTGGTTCG		1708	0.353044
		796	AT1G35210	0.904957										1	GCCVCYGGTTTY	AT4G29360	926	937	+	9.92121	3.54e-05	1	GCCACTGGTCTA		2587	0.357944
		797	AT4G04810	0.90371										1	GCCVCYGGTTTY	AT2G20360	951	962	+	9.92121	3.54e-05	1	GCCACAGGATTT		3611	0.263362
		798	AT2G26420	0.902498										1	GCCVCYGGTTTY	AT2G01680	1209	1220	+	9.92121	3.54e-05	1	GCCACAGGTATT		3017	0.400729
		799	AT5G41670	0.901104										1	GCCVCYGGTTTY	AT1G27120	1678	1689	+	9.92121	3.54e-05	1	GCCACTGGATTA		3076	0.545514
		800	AT5G45210	0.901056										1	GCCVCYGGTTTY	AT1G33470	1716	1727	-	9.92121	3.54e-05	1	GCCACAGGTCTT		2769	0.619718
		801	AT2G23530	0.899627										1	GCCVCYGGTTTY	AT1G52150	2295	2306	+	9.92121	3.54e-05	1	GCCACTGGTTCA		4968	0.461957
		802	AT4G14060	0.898928										1	GCCVCYGGTTTY	AT1G27120	2749	2760	-	9.92121	3.54e-05	1	GCCACTGGTCTA		3076	0.893693
		803	AT4G33880	0.898871										1	GCCVCYGGTTTY	AT2G44350	3853	3864	-	9.92121	3.54e-05	1	GCCACGGGTTCT		4512	0.853945
		804	AT4G28330	0.896279										1	GCCVCYGGTTTY	AT5G48600	4507	4518	+	9.92121	3.54e-05	1	GCCACTGGTGTG		7615	0.591858
		805	AT5G20790	0.896252										1	GCCVCYGGTTTY	AT3G20870	9	20	-	9.90909	4.58e-05	1	TCCCCTGGTTTG		3521	0.00255609
		806	AT5G07650	0.893684										1	GCCVCYGGTTTY	AT1G06620	40	51	-	9.90909	4.58e-05	1	GCCGTTGGTTTG		1870	0.0213904
		807	AT1G56670	0.892128										1	GCCVCYGGTTTY	AT2G33585	115	126	+	9.90909	4.58e-05	1	GCGACCGGTTTA		998	0.11523
		808	AT3G14230	0.892081	AT3G14230	996	1007	-	14.1758	1.46e-05	0.776	GCCACTGATTTC		1	GCCVCYGGTTTY	AT2G33600	245	256	+	9.90909	4.58e-05	1	GCCGGAGGTTTT		2075	0.118072
		809	AT5G16530	0.892052										1	GCCVCYGGTTTY	AT2G36390	264	275	+	9.90909	4.58e-05	1	GGCACGGGTTTC		5882	0.0448827
		810	AT4G21960	0.89136										1	GCCVCYGGTTTY	AT5G17820	293	304	+	9.90909	4.58e-05	1	GCCAACGGTTTG		2355	0.124416
		811	AT5G24105	0.890036										1	GCCVCYGGTTTY	AT1G76270	432	443	+	9.90909	4.58e-05	1	GCTACAGGTTTC		3579	0.120704
		812	AT3G24360	0.889833										1	GCCVCYGGTTTY	AT4G36930	463	474	+	9.90909	4.58e-05	1	GCCGCGTGTTTT		2304	0.200955
		813	AT4G36010	0.889362										1	GCCVCYGGTTTY	AT5G23190	611	622	+	9.90909	4.58e-05	1	GTCCCTGGTTTA		2828	0.216054
		814	AT4G39190	0.889322										1	GCCVCYGGTTTY	AT1G08650	631	642	+	9.90909	4.58e-05	1	GCCGGAGGTTTT		1686	0.374259
		815	AT2G28440	0.888934										1	GCCVCYGGTTTY	AT4G11010	682	693	+	9.90909	4.58e-05	1	GCTGCAGGTTTT		2035	0.335135
		816	AT2G34150	0.888461										1	GCCVCYGGTTTY	AT3G44670	724	735	+	9.90909	4.58e-05	1	GCCGCAGCTTTT		4917	0.147244
		817	AT2G46630	0.888183	AT2G46630	1167	1178	-	14.1758	1.46e-05	0.776	ACCACCGGTTTT		1	GCCVCYGGTTTY	AT2G47510	746	757	+	9.90909	4.58e-05	1	GCTCCAGGTTTT		4260	0.175117
		818	AT2G46680	0.88741	AT2G46680	890	901	-	10.7394	1.76e-05	0.776	GCCTCCGGTTCT		1	GCCVCYGGTTTY	AT3G02530	776	787	-	9.90909	4.58e-05	1	GCAACCGGTTTA		4087	0.18987
		819	AT1G31950	0.885818										1	GCCVCYGGTTTY	AT5G16380	819	830	-	9.90909	4.58e-05	1	GCAACAGGTTTC		1404	0.583333
		820	AT3G25790	0.885751										1	GCCVCYGGTTTY	AT3G25570	889	900	+	9.90909	4.58e-05	1	GCTACAGGTTTC		2106	0.422127
		821	AT5G14545	0.885723										1	GCCVCYGGTTTY	AT4G36220	990	1001	-	9.90909	4.58e-05	1	GCCGCTTGTTTA		2465	0.401623
		822	AT3G21180	0.884835										1	GCCVCYGGTTTY	AT2G01350	1028	1039	+	9.90909	4.58e-05	1	GCTCCTGGTTTG		2119	0.485134
		823	AT4G36570	0.884443										1	GCCVCYGGTTTY	AT3G21750	1098	1109	+	9.90909	4.58e-05	1	GACACAGGTTTC		1961	0.559918
		824	AT3G01205	0.884351										1	GCCVCYGGTTTY	AT5G56610	1184	1195	+	9.90909	4.58e-05	1	ACCCCGGGTTTT		1777	0.666292
		825	AT5G02565	0.882236										1	GCCVCYGGTTTY	AT2G22590	1196	1207	-	9.90909	4.58e-05	1	GCCATCGGTTTA		1624	0.736453
		826	AT4G21990	0.880776										1	GCCVCYGGTTTY	AT5G55500	1290	1301	+	9.90909	4.58e-05	1	GTCACCGGTTTG		2507	0.514559
		827	AT5G20150	0.880371										1	GCCVCYGGTTTY	AT5G66950	1338	1349	+	9.90909	4.58e-05	1	GCGCCTGGTTTA		3381	0.395741
		828	AT5G23810	0.880066										1	GCCVCYGGTTTY	AT3G49080	1407	1418	-	9.90909	4.58e-05	1	GACGCAGGTTTT		2631	0.534778
		829	AT1G71050	0.87929										1	GCCVCYGGTTTY	AT2G22780	1479	1490	-	9.90909	4.58e-05	1	GCCACCGTTTTG		2860	0.517133
		830	AT5G20670	0.878481										1	GCCVCYGGTTTY	AT4G00820	1629	1640	+	9.90909	4.58e-05	1	ACCACCGGTTTA		2526	0.644893
		831	AT1G35310	0.878288										1	GCCVCYGGTTTY	AT5G08570	1641	1652	-	9.90909	4.58e-05	1	ACCACCGGTTTA		2442	0.67199
		832	AT3G61810	0.878224	AT3G61810	1290	1301	+	10.1758	3.38e-05	0.909	GCCGCCGATTTG		1	GCCVCYGGTTTY	AT4G37650	1744	1755	+	9.90909	4.58e-05	1	GCCGGTGGTTTG		2173	0.802577
		833	AT3G54770	0.878157										1	GCCVCYGGTTTY	AT5G63680	1806	1817	-	9.90909	4.58e-05	1	ACCACCGGTTTA		2699	0.669137
		834	AT5G44578	0.876359										1	GCCVCYGGTTTY	AT1G53500	1827	1838	+	9.90909	4.58e-05	1	GCTGCTGGTTTA		2814	0.649254
		835	AT1G12380	0.875233										1	GCCVCYGGTTTY	AT2G30100	1926	1937	+	9.90909	4.58e-05	1	GACGCTGGTTTG		2191	0.879051
		836	AT3G28070	0.872083	AT3G28070	192	203	-	14.4424	1.03e-05	0.776	GACGCTGGTTTC		1	GCCVCYGGTTTY	AT5G05270	1988	1999	+	9.90909	4.58e-05	1	GCCGTTGGTTTA		2039	0.974988
		837	AT3G17130	0.870336										1	GCCVCYGGTTTY	AT2G44520	2121	2132	-	9.90909	4.58e-05	1	GCCACACGTTTC		2433	0.871763
		838	AT2G32870	0.869924										1	GCCVCYGGTTTY	AT5G55070	2139	2150	-	9.90909	4.58e-05	1	GCCACCCGTTTG		3617	0.591374
		839	AT4G17480	0.86956										1	GCCVCYGGTTTY	AT1G54340	2157	2168	+	9.90909	4.58e-05	1	GCCCAAGGTTTT		3461	0.62323
		840	AT3G06160	0.868903										1	GCCVCYGGTTTY	AT5G63680	2157	2168	-	9.90909	4.58e-05	1	GCCACCAGTTTA		2699	0.799185
		841	AT5G53290	0.866634										1	GCCVCYGGTTTY	AT1G43710	2182	2193	+	9.90909	4.58e-05	1	GCCGCTGATTTA		2233	0.977161
		842	AT2G20875	0.866256										1	GCCVCYGGTTTY	AT3G12270	2325	2336	+	9.90909	4.58e-05	1	GACACAGGTTTC		2896	0.802831
		843	AT5G18300	0.866115										1	GCCVCYGGTTTY	AT2G05810	2382	2393	-	9.90909	4.58e-05	1	GCCCTAGGTTTT		3200	0.744375
		844	AT3G55720	0.866029										1	GCCVCYGGTTTY	AT5G40640	2508	2519	+	9.90909	4.58e-05	1	TCCACCGGTTTA		3383	0.741354
		845	AT4G25760	0.865423										1	GCCVCYGGTTTY	AT4G24740	2653	2664	-	9.90909	4.58e-05	1	GCTCCAGGTTTT		3378	0.785376
		846	AT5G44350	0.864085	AT5G44350	546	557	-	9.90909	4.58e-05	0.975	GCCGCTGATTTA		1	GCCVCYGGTTTY	AT1G07780	2683	2694	+	9.90909	4.58e-05	1	ACCACAGGTTTC		2907	0.922945
		847	AT4G12910	0.863409										1	GCCVCYGGTTTY	AT5G13110	2694	2705	+	9.90909	4.58e-05	1	GTCCCTGGTTTA		3207	0.840037
		848	AT3G20420	0.863274										1	GCCVCYGGTTTY	AT5G16190	2879	2890	+	9.90909	4.58e-05	1	GCAACGGGTTTC		3332	0.864046
		849	AT2G33620	0.862122	AT2G33620	1846	1857	-	14.1758	1.46e-05	0.776	TCCCCTGGTTTT		1	GCCVCYGGTTTY	AT1G16780	3097	3108	+	9.90909	4.58e-05	1	GCCCCTGTTTTG		4770	0.649266
		850	AT2G46660	0.861966										1	GCCVCYGGTTTY	AT1G62330	3461	3472	-	9.90909	4.58e-05	1	ACCACCGGTTTA		3570	0.969468
		851	AT5G10170	0.86188										1	GCCVCYGGTTTY	AT1G04620	3957	3968	-	9.90909	4.58e-05	1	GCCGCTGATTTA		4457	0.887817
		852	AT4G16270	0.86096										1	GCCVCYGGTTTY	AT5G56890	4270	4281	+	9.90909	4.58e-05	1	GCCCGTGGTTTA		5593	0.763454
		853	AT3G03450	0.860203										1	GCCVCYGGTTTY	AT1G44910	5009	5020	-	9.90909	4.58e-05	1	GTCACAGGTTTC		7362	0.680386
		854	AT4G21903	0.859921										1	GCCVCYGGTTTY	AT2G26330	5215	5226	-	9.90909	4.58e-05	1	GCAACCGGTTTA		6583	0.792192
		855	AT5G61660	0.859005										1	GCCVCYGGTTTY	AT1G03130	133	144	+	9.76364	4.71e-05	1	GCCGCCGGAATC		956	0.139121
		856	AT3G05685	0.858753										1	GCCVCYGGTTTY	AT5G24000	203	214	+	9.76364	4.71e-05	1	GCCGCCGGTAAC		2591	0.0783481
		857	AT4G12980	0.85801	AT4G12980	1078	1089	+	9.49697	5.53e-05	1	GCCACCGGACTC		1	GCCVCYGGTTTY	AT4G02770	304	315	+	9.76364	4.71e-05	1	GCCGCCGGGATC		1134	0.268078
		858	AT3G05870	0.856979										1	GCCVCYGGTTTY	AT3G54950	1210	1221	+	9.76364	4.71e-05	1	GCCGCCGGGTCC		2665	0.454034
		859	AT2G44110	0.85449										1	GCCVCYGGTTTY	AT4G27270	1498	1509	-	9.76364	4.71e-05	1	GCCGCCGGTCGC		2171	0.690005
		860	AT4G19170	0.853929										1	GCCVCYGGTTTY	AT5G08690	1637	1648	+	9.76364	4.71e-05	1	GCCCCCGGGTGC		3146	0.520343
		861	AT1G06475	0.853725										1	GCCVCYGGTTTY	AT5G08680	1740	1751	+	9.76364	4.71e-05	1	GCCCCCGGGTGC		3301	0.527113
		862	AT5G28650	0.853263										1	GCCVCYGGTTTY	AT3G24240	3790	3801	-	9.76364	4.71e-05	1	GCCGCCGGAATC		4216	0.898956
		863	AT1G31320	0.852168										1	GCCVCYGGTTTY	AT3G23780	55	66	+	9.64242	5.14e-05	1	GCCAAGGGTTTT		6624	0.00830314
		864	AT3G14540	0.85177										1	GCCVCYGGTTTY	AT2G01140	260	271	-	9.64242	5.14e-05	1	GCCAAAGGTTTT		2137	0.121666
		865	AT3G11570	0.850998										1	GCCVCYGGTTTY	AT2G44350	372	383	+	9.64242	5.14e-05	1	GTCACAGGTTTT		4512	0.0824468
		866	AT2G22920	0.850893										1	GCCVCYGGTTTY	AT2G25490	459	470	+	9.64242	5.14e-05	1	CCCACGGGTTTT		3423	0.134093
		867	AT5G54490	0.850871										1	GCCVCYGGTTTY	AT5G47320	672	683	+	9.64242	5.14e-05	1	GCCACTGCTTTA		2234	0.300806
		868	AT3G44326	0.850686										1	GCCVCYGGTTTY	AT2G16890	805	816	+	9.64242	5.14e-05	1	GCCATGGGTTTT		2449	0.328706
		869	AT3G13782	0.850303										1	GCCVCYGGTTTY	AT5G50000	933	944	+	9.64242	5.14e-05	1	GACACGGGTTTT		2798	0.333452
		870	AT1G73580	0.849701										1	GCCVCYGGTTTY	AT3G02360	1073	1084	-	9.64242	5.14e-05	1	GCCACGGCTTTT		2377	0.451409
		871	AT1G52700	0.849474										1	GCCVCYGGTTTY	AT5G09460	1111	1122	-	9.64242	5.14e-05	1	GTCACTGGTTTG		3102	0.358156
		872	AT2G43590	0.848675										1	GCCVCYGGTTTY	AT3G44670	1256	1267	+	9.64242	5.14e-05	1	GCAACTGGTTTG		4917	0.25544
		873	AT3G24210	0.84823										1	GCCVCYGGTTTY	AT2G22910	1314	1325	+	9.64242	5.14e-05	1	GCAACTGGTTTA		3247	0.404681
		874	AT4G31020	0.846425										1	GCCVCYGGTTTY	AT5G66950	1427	1438	+	9.64242	5.14e-05	1	GCAACTGGTTTG		3381	0.422064
		875	AT5G06510	0.846207										1	GCCVCYGGTTTY	AT5G55960	1454	1465	+	9.64242	5.14e-05	1	GCAACGGGTTTT		2568	0.566199
		876	AT5G17450	0.845681										1	GCCVCYGGTTTY	AT5G62270	1831	1842	-	9.64242	5.14e-05	1	TCCACTGGTTTA		2856	0.641106
		877	AT4G31330	0.845494										1	GCCVCYGGTTTY	AT4G32020	1987	1998	+	9.64242	5.14e-05	1	GCCACTTGTTTG		2135	0.930679
		878	AT1G17180	0.844727										1	GCCVCYGGTTTY	AT1G27120	1991	2002	+	9.64242	5.14e-05	1	GCCATTGGTTTA		3076	0.647269
		879	AT1G73600	0.841784										1	GCCVCYGGTTTY	AT5G56350	1991	2002	-	9.64242	5.14e-05	1	ACCACAGGTTTT		2969	0.670596
		880	AT1G06830	0.841783										1	GCCVCYGGTTTY	AT5G01990	2067	2078	-	9.64242	5.14e-05	1	GCCAAAGGTTTT		2681	0.770981
		881	AT5G02580	0.840436										1	GCCVCYGGTTTY	AT5G15980	2211	2222	-	9.64242	5.14e-05	1	GCCAAAGGTTTT		2613	0.846154
		882	AT5G45530	0.840158										1	GCCVCYGGTTTY	AT5G23570	2479	2490	-	9.64242	5.14e-05	1	ACCACAGGTTTT		3238	0.765596
		883	AT4G35900	0.840031										1	GCCVCYGGTTTY	AT4G28706	2664	2675	+	9.64242	5.14e-05	1	GCCACTAGTTTG		4725	0.56381
		884	AT1G03340	0.839321										1	GCCVCYGGTTTY	AT4G31920	2854	2865	+	9.64242	5.14e-05	1	CCCACTGGTTTG		2990	0.954515
		885	AT1G75040	0.839308										1	GCCVCYGGTTTY	AT4G02010	3627	3638	-	9.64242	5.14e-05	1	TCCACAGGTTTT		4403	0.823757
		886	AT2G31230	0.839271										1	GCCVCYGGTTTY	AT5G26780	3830	3841	+	9.64242	5.14e-05	1	GCAACTGGTTTA		3957	0.967905
		887	AT3G51230	0.838778										1	GCCVCYGGTTTY	AT1G16780	4315	4326	+	9.64242	5.14e-05	1	TCCACAGGTTTT		4770	0.904612
		888	AT5G51050	0.838644										1	GCCVCYGGTTTY	AT3G52200	4327	4338	-	9.64242	5.14e-05	1	GCCACTGCTTTA		6182	0.699935
		889	AT5G01170	0.838172	AT5G01170	992	1003	+	10.4606	2.08e-05	0.776	GCCTCTGTTTTC		1	GCCVCYGGTTTY	AT2G17790	162	173	+	9.49697	5.53e-05	1	GCCGCCGGTGCT		6113	0.0265009
		890	AT2G38010	0.837957										1	GCCVCYGGTTTY	AT4G35920	159	170	-	9.49697	5.53e-05	1	GCCCCTGGTGAC		3706	0.0429034
		891	AT3G63450	0.837861										1	GCCVCYGGTTTY	AT5G01990	353	364	-	9.49697	5.53e-05	1	GCCACCGGCATC		2681	0.131667
		892	AT5G10760	0.837048										1	GCCVCYGGTTTY	AT4G19830	407	418	-	9.49697	5.53e-05	1	GCCGCCGGAATT		1753	0.232173
		893	AT5G28913	0.836801										1	GCCVCYGGTTTY	AT5G48440	434	445	+	9.49697	5.53e-05	1	GCCACCGGTGCC		3118	0.139192
		894	AT4G29270	0.836191										1	GCCVCYGGTTTY	AT3G58660	576	587	-	9.49697	5.53e-05	1	GCCACCGGAATC		1595	0.361129
		895	AT4G22560	0.835207										1	GCCVCYGGTTTY	AT3G45770	688	699	+	9.49697	5.53e-05	1	GCCACCGGTACC		2478	0.277643
		896	AT1G77520	0.835175										1	GCCVCYGGTTTY	AT1G48610	701	712	+	9.49697	5.53e-05	1	GCCACCGGCGTC		2792	0.251074
		897	AT2G25980	0.835134										1	GCCVCYGGTTTY	AT3G18170	1690	1701	-	9.49697	5.53e-05	1	GCCGCCGGATCT		2381	0.709786
		898	AT3G32040	0.833785										1	GCCVCYGGTTTY	AT4G34700	1810	1821	-	9.49697	5.53e-05	1	GCCACCGGATGC		2297	0.787984
		899	AT1G10640	0.83361										1	GCCVCYGGTTTY	AT2G05810	1879	1890	+	9.49697	5.53e-05	1	GCCGCCGGTAAT		3200	0.587187
		900	AT5G52860	0.833545										1	GCCVCYGGTTTY	AT3G45090	2282	2293	-	9.49697	5.53e-05	1	GCCGCTGGTGCC		4729	0.482554
		901	AT2G34490	0.832972										1	GCCVCYGGTTTY	AT1G47860	2396	2407	+	9.49697	5.53e-05	1	GCCGCTGGGGTC		9594	0.249739
		902	AT5G55720	0.832284										1	GCCVCYGGTTTY	AT3G14067	2477	2488	-	9.49697	5.53e-05	1	GCCACCGGACTC		2907	0.852081
		903	AT3G13650	0.832021										1	GCCVCYGGTTTY	AT2G19090	3212	3223	+	9.49697	5.53e-05	1	GCCCCCGGATGT		3443	0.932907
		904	AT5G48940	0.831169										1	GCCVCYGGTTTY	AT4G36360	4847	4858	+	9.49697	5.53e-05	1	GCCACCGGTCAC		5125	0.945756
		905	AT1G28390	0.830377										1	GCCVCYGGTTTY	AT4G32840	46	57	+	9.48485	6.55e-05	1	GCCGCCGTTTAC		3977	0.0115665
		906	AT1G70890	0.829189										1	GCCVCYGGTTTY	AT4G39940	176	187	+	9.48485	6.55e-05	1	GCCGTCGGATTC		2007	0.0876931
		907	AT5G60490	0.825589										1	GCCVCYGGTTTY	AT3G07360	232	243	-	9.48485	6.55e-05	1	GCCGTCGGTTCC		2226	0.104223
		908	AT1G70550	0.824642										1	GCCVCYGGTTTY	AT4G29100	248	259	-	9.48485	6.55e-05	1	GCCGCCGCTTAC		4049	0.0612497
		909	AT5G51850	0.82438										1	GCCVCYGGTTTY	AT2G46390	289	300	+	9.48485	6.55e-05	1	GCCGTCGGATTC		934	0.309422
		910	AT3G21755	0.824363										1	GCCVCYGGTTTY	AT2G47560	296	307	+	9.48485	6.55e-05	1	GCCGCCGTATTC		1012	0.29249
		911	AT5G11540	0.823625	AT5G11540	251	262	-	10.1758	3.38e-05	0.909	GCAGCCGGTTTG		1	GCCVCYGGTTTY	AT1G51060	297	308	+	9.48485	6.55e-05	1	GCCGCCGTTCTC		936	0.317308
		912	AT1G23730	0.823292										1	GCCVCYGGTTTY	AT4G32020	339	350	+	9.48485	6.55e-05	1	GCCGCCGCTTCC		2135	0.158782
		913	AT2G39850	0.82306										1	GCCVCYGGTTTY	AT5G06050	340	351	+	9.48485	6.55e-05	1	GCCGCCAGATTC		3746	0.0907635
		914	AT3G23840	0.822813	AT3G23840	298	309	+	9.90909	4.58e-05	0.975	CCCACCGGTTTA		1	GCCVCYGGTTTY	AT2G37330	410	421	+	9.48485	6.55e-05	1	GTCGCCGGTTAC		1057	0.38789
		915	AT3G56080	0.821861										1	GCCVCYGGTTTY	AT2G47590	442	453	+	9.48485	6.55e-05	1	GCCGCCGCTCTC		2322	0.190353
		916	AT1G78020	0.821299	AT1G78020	875	886	-	10.1758	3.38e-05	0.909	GCCGCCGATTTA		1	GCCVCYGGTTTY	AT3G16050	439	450	-	9.48485	6.55e-05	1	GCCGGCGGATTC		1380	0.318116
		917	AT3G53235	0.821242										1	GCCVCYGGTTTY	AT1G17160	470	481	-	9.48485	6.55e-05	1	GCCGCCTGATTC		1902	0.247108
		918	AT2G30933	0.820719										1	GCCVCYGGTTTY	AT2G28950	701	712	-	9.48485	6.55e-05	1	GCCGCCGTGTTC		2459	0.285075
		919	AT1G66100	0.819913										1	GCCVCYGGTTTY	AT3G23820	788	799	+	9.48485	6.55e-05	1	GCTGCCGGATTC		2599	0.303194
		920	AT1G14260	0.819799										1	GCCVCYGGTTTY	AT1G51980	819	830	-	9.48485	6.55e-05	1	GCTGCCGGATTC		3864	0.211957
		921	AT1G50590	0.817109										1	GCCVCYGGTTTY	AT1G26770	886	897	-	9.48485	6.55e-05	1	GCCCCCAGTTCC		1043	0.849473
		922	AT4G13235	0.816291										1	GCCVCYGGTTTY	AT1G16860	930	941	-	9.48485	6.55e-05	1	GCAGCCGGGTTC		3303	0.281562
		923	AT2G33240	0.815494	AT2G33240	7686	7697	-	13.9091	1.57e-05	0.776	GACACTGGTTTT		1	GCCVCYGGTTTY	AT3G42670	1037	1048	-	9.48485	6.55e-05	1	GCCGCCCGCTTC		4288	0.241838
		924	AT1G53070	0.815407	AT1G53070	602	613	+	9.48485	6.55e-05	1	GACGCCGGTTCC		1	GCCVCYGGTTTY	AT4G02100	1153	1164	-	9.48485	6.55e-05	1	GCCGCCGTCTTC		2529	0.455911
		925	AT3G62040	0.815069										1	GCCVCYGGTTTY	AT2G45680	1184	1195	-	9.48485	6.55e-05	1	GCCGCCGTTTCC		1648	0.718447
		926	AT2G31390	0.81473										1	GCCVCYGGTTTY	AT1G49670	1199	1210	+	9.48485	6.55e-05	1	GCAGCCGGTGTC		5305	0.226013
		927	AT2G15310	0.814511										1	GCCVCYGGTTTY	AT4G37650	1546	1557	+	9.48485	6.55e-05	1	GCCGTCGGATTC		2173	0.711459
		928	AT5G04680	0.814126										1	GCCVCYGGTTTY	AT3G23820	1552	1563	+	9.48485	6.55e-05	1	GTCCCCGGTTCC		2599	0.597153
		929	AT1G01200	0.813692										1	GCCVCYGGTTTY	AT5G16190	1713	1724	-	9.48485	6.55e-05	1	GCCGCCAGTCTC		3332	0.514106
		930	AT1G13448	0.812695										1	GCCVCYGGTTTY	AT2G20370	2130	2141	-	9.48485	6.55e-05	1	GCCCCCTGCTTC		2463	0.864799
		931	AT4G13710	0.812197										1	GCCVCYGGTTTY	AT5G15490	2168	2179	+	9.48485	6.55e-05	1	GCCCACGGTATC		2608	0.831288
		932	AT4G09990	0.811253										1	GCCVCYGGTTTY	AT3G49670	3227	3238	+	9.48485	6.55e-05	1	GTCGCCGGATTC		3696	0.873106
		933	AT4G13990	0.810457										1	GCCVCYGGTTTY	AT1G08650	188	199	+	9.2303	6.94e-05	1	GCCACCGGTGAT		1686	0.111507
		934	AT3G57630	0.809413										1	GCCVCYGGTTTY	AT2G46890	279	290	+	9.2303	6.94e-05	1	GCCACTGGGTAC		1532	0.182115
		935	AT1G67780	0.80731										1	GCCVCYGGTTTY	AT1G72500	315	326	-	9.2303	6.94e-05	1	GCCACCGGATCT		3569	0.08826
		936	AT4G22235	0.806596										1	GCCVCYGGTTTY	AT5G59520	549	560	+	9.2303	6.94e-05	1	GCCGCTGGATAT		1696	0.323703
		937	AT5G22860	0.805828	AT5G22860	487	498	+	14.1758	1.46e-05	0.776	GCCATCGGTTTT		1	GCCVCYGGTTTY	AT3G52930	836	847	+	9.2303	6.94e-05	1	GCCCCTGGTGCT		2457	0.340252
		938	AT2G24762	0.805143										1	GCCVCYGGTTTY	AT3G61460	876	887	-	9.2303	6.94e-05	1	GCCACCGGATCT		1262	0.694136
		939	AT5G38212	0.804379										1	GCCVCYGGTTTY	AT3G50910	901	912	-	9.2303	6.94e-05	1	GCCCCTGGCTCT		2975	0.302857
		940	AT5G13290	0.802151										1	GCCVCYGGTTTY	AT3G03130	1009	1020	-	9.2303	6.94e-05	1	GCCGCTGGAGTT		2494	0.404571
		941	AT1G23060	0.801536										1	GCCVCYGGTTTY	AT4G33490	1010	1021	-	9.2303	6.94e-05	1	GCCCCTGGGATT		2235	0.451902
		942	AT1G66350	0.801064										1	GCCVCYGGTTTY	AT2G48120	1273	1284	+	9.2303	6.94e-05	1	GCCACCGGGATT		1817	0.700605
		943	AT5G48070	0.797103										1	GCCVCYGGTTTY	AT5G55960	1859	1870	-	9.2303	6.94e-05	1	GCCGCTGGGATT		2568	0.72391
		944	AT3G51720	0.796557										1	GCCVCYGGTTTY	AT5G15650	1934	1945	-	9.2303	6.94e-05	1	GCCACTGGCTGC		3163	0.611445
		945	AT4G33130	0.796246	AT4G33130	1106	1117	-	14.1758	1.46e-05	0.776	GCCGCTCGTTTT		1	GCCVCYGGTTTY	AT5G51590	2026	2037	+	9.2303	6.94e-05	1	GCCGCTGGTCCT		2900	0.698621
		946	AT5G58910	0.795958	AT5G58910	159	170	-	14.4424	1.03e-05	0.776	GCCGTCGGTTTT		1	GCCVCYGGTTTY	AT2G32240	4999	5010	-	9.2303	6.94e-05	1	GCCCCTGGCATT		6857	0.729036
		947	AT1G64390	0.794618	AT1G64390	2096	2107	+	9.64242	5.14e-05	0.975	CCCACAGGTTTT
		948	AT5G66080	0.793233
		949	AT4G01140	0.793153	AT4G01140	1326	1337	-	9.49697	5.53e-05	1	GCCGCCGGCATT
		950	AT2G03090	0.791956
		951	AT5G47960	0.789902
		952	AT2G22240	0.789358
		953	AT4G14465	0.788915
		954	AT4G24415	0.788911
		955	AT5G03350	0.788608	AT5G03350	343	354	+	9.49697	5.53e-05	1	GCCCCTGGTCAC
		956	AT3G18710	0.787706
		957	AT5G10230	0.78729
		958	AT2G41870	0.787145
		959	AT1G09170	0.786562
		960	AT2G45800	0.785953
		961	AT5G67280	0.78556	AT5G67280	1546	1557	+	10.1879	2.81e-05	0.879	GCCACCGGTTCG
		962	AT2G21650	0.785126
		963	AT2G03505	0.78487
		964	AT1G79110	0.784621	AT1G79110	508	519	+	9.48485	6.55e-05	1	ACCGCCGGTTAC
		965	AT4G31250	0.784156
		966	AT3G51030	0.78275
		967	AT1G55240	0.781726
		968	AT1G35260	0.780688
		969	AT3G17730	0.78057	AT3G17730	1654	1665	-	9.90909	4.58e-05	0.975	CCCGCAGGTTTT
		970	AT5G60950	0.780091
		971	AT2G20515	0.780013
		972	AT1G23140	0.779708
		973	AT5G10930	0.779441
		974	AT1G05530	0.779287
		975	AT4G22666	0.779178
		976	AT5G57190	0.778826	AT5G57190	4316	4327	+	14.1758	1.46e-05	0.776	GTCACCGGTTTT
		977	AT4G01080	0.778604
		978	AT2G12462	0.778465	AT2G12462	309	320	-	9.64242	5.14e-05	0.975	GCCACTTGTTTA
		979	AT1G54200	0.778393
		980	AT3G04485	0.777971
		981	AT1G25510	0.777818	AT1G25510	1159	1170	+	15.6788	9.56e-07	0.462	GCCGCCGGTTTA
		982	AT1G79120	0.776908
		983	AT5G22580	0.775962
		984	AT5G41460	0.775539	AT5G41460	1470	1481	+	9.90909	4.58e-05	0.975	TCCCCGGGTTTT
		985	AT5G19520	0.774584	AT5G19520	862	873	-	14.1758	1.46e-05	0.776	GGCACTGGTTTC
		986	AT3G10290	0.773233
		987	AT4G15450	0.77311
		988	AT1G32900	0.772883
		989	AT1G09812	0.770732
		990	AT1G53060	0.77045	AT1G53060	602	613	-	14.1758	1.46e-05	0.776	ACCACCGGTTTT
		991	AT1G52770	0.769804
		992	AT3G09925	0.769723
		993	AT3G50760	0.767818
		994	AT5G17980	0.764391	AT5G17980	2313	2324	-	14.4424	1.03e-05	0.776	ACCGCTGGTTTC
		995	AT5G63990	0.764287
		996	AT1G78050	0.764185
		997	AT1G43910	0.764149
		998	AT4G03400	0.76302	AT4G03400	2712	2723	+	10.1939	2.41e-05	0.791	GCCTCTGCTTTT
		999	AT1G24280	0.762242	AT1G24280	2632	2643	+	9.90909	4.58e-05	0.975	GTCCCTGGTTTA
		1000	AT1G28290	0.761815	AT1G28290	787	798	+	16.2303	5.31e-07	0.348	GCCTCCGGTTTC
		1001	AT3G30340	0.761643
		1002	AT3G30720	0.761274
		1003	AT2G29620	0.760832	AT2G29620	2114	2125	+	9.48485	6.55e-05	1	GCCCACGGTTCC
		1004	AT2G36792	0.759677
		1005	AT1G75550	0.759488
		1006	AT5G50240	0.758811
		1007	AT5G49280	0.758801
		1008	AT2G41820	0.758291	AT2G41820	2118	2129	-	14.4424	1.03e-05	0.776	GCCGCTGCTTTC
		1009	AT2G36490	0.758249
		1010	AT3G13590	0.758198
		1011	AT3G09032	0.757574
		1012	AT2G38090	0.75633	AT2G38090	2000	2011	-	14.4424	1.03e-05	0.776	CCCGCTGGTTTC
		1013	AT3G20470	0.756189
		1014	AT4G01440	0.756116	AT4G01440	920	931	+	13.9091	1.57e-05	0.776	ACCACTGGTTTT
		1015	AT5G02350	0.755934
		1016	AT3G22235	0.755913
		1017	AT2G01150	0.755909
		1018	AT2G32280	0.754807
		1019	AT3G11010	0.753998
		1020	AT1G31770	0.753964
		1021	AT2G34020	0.753223
		1022	AT2G46535	0.752937
		1023	AT4G02630	0.752684
		1024	AT1G55120	0.751877
		1025	AT2G32960	0.751157	AT2G32960	860	871	+	11.4303	1.61e-05	0.776	GCCTCTGGTTTA
		1026	AT3G18900	0.750465
		1027	AT5G01420	0.749054	AT5G01420	1123	1134	+	10.7394	1.76e-05	0.776	GCCTCCGGTTCT
		1028	AT5G02620	0.749016
		1029	AT3G22830	0.748596
		1030	AT3G10870	0.748214
		1031	AT3G08570	0.748193
		1032	AT5G07030	0.748181
		1033	AT3G17120	0.747907	AT3G17120	2156	2167	-	14.1758	1.46e-05	0.776	GACACCGGTTTT
		1034	AT2G26695	0.747887
		1035	AT1G14630	0.747199
		1036	AT5G43380	0.747072
		1037	AT5G66460	0.746798
		1038	AT4G00670	0.745877
		1039	AT5G48800	0.745151	AT5G48800	2088	2099	-	14.1758	1.46e-05	0.776	GCCGCTCGTTTT
		1040	AT5G55930	0.745002
		1041	AT1G33260	0.744714
		1042	AT5G41410	0.744668
		1043	AT1G14250	0.743828
		1044	AT2G47860	0.743754	AT2G47860	713	724	+	11.4303	1.61e-05	0.776	GCCTCTGGTTTG
		1045	AT1G51340	0.743716	AT1G51340	1733	1744	-	13.9091	1.57e-05	0.776	GCTACTGGTTTT
		1046	AT1G75780	0.743395
		1047	AT4G39800	0.743357
		1048	AT4G28500	0.74295
		1049	AT3G11410	0.742369	AT3G11410	237	248	-	10.4545	2.3e-05	0.791	GCCGCCGGTTCA
		1050	AT3G44260	0.74116
		1051	AT1G11080	0.740937	AT1G11080	2516	2527	+	14.1758	1.46e-05	0.776	GCCGTTGGTTTT
		1052	AT3G63430	0.740087
		1053	AT1G68430	0.73895
		1054	AT3G15357	0.738899	AT3G15357	232	243	-	9.76364	4.71e-05	0.975	GCCGCCGGCATC
		1055	AT3G50300	0.73811	AT3G50300	1353	1364	-	9.90909	4.58e-05	0.975	GCCATCGGTTTA
		1056	AT5G45700	0.737968
		1057	AT2G38995	0.73741
		1058	AT1G16070	0.73662
		1059	AT4G22490	0.736575
		1060	AT1G02705	0.735714	AT1G02705	321	332	+	10.4545	2.3e-05	0.791	GCCGCCGGCTTG
		1061	AT4G37409	0.735397
		1062	AT1G56170	0.734691
		1063	AT1G61480	0.734494
		1064	AT5G13550	0.734093	AT5G13550	3233	3244	+	10.4606	2.08e-05	0.776	GCTTCTGGTTTC
		1065	AT4G10770	0.732881	AT4G10770	1073	1084	-	10.4545	2.3e-05	0.791	GCCGCCGGTTCA
		1066	AT2G42200	0.732262
		1067	AT1G45010	0.732059
		1068	AT1G70430	0.730972
		1069	AT3G60900	0.730781
		1070	AT4G24780	0.730219
		1071	AT3G46270	0.728583
		1072	AT1G73370	0.728547	AT1G73370	2017	2028	-	11.0061	1.67e-05	0.776	GCCTCCGGTATC
		1073	AT1G51140	0.727985
		1074	AT3G48280	0.727421
		1075	AT1G53640	0.727324
		1076	AT2G42430	0.727297
		1077	AT1G80120	0.727244
		1078	AT5G11230	0.726608
		1079	AT3G07960	0.726223	AT3G07960	685	696	-	14.1758	1.46e-05	0.776	GCCCATGGTTTT
		1080	AT3G29030	0.726171
		1081	AT4G14680	0.725729
		1082	AT1G63650	0.725221	AT1G63650	825	836	+	9.48485	6.55e-05	1	GCCGCCGCTCTC
		1083	AT5G24880	0.723963
		1084	AT4G09020	0.7239
		1085	AT5G67620	0.723631
		1086	AT5G25040	0.723582
		1087	AT3G24463	0.722964	AT3G24463	980	991	-	14.1758	1.46e-05	0.776	GCTGCTGGTTTT
		1088	AT1G75710	0.722923
		1089	AT5G49850	0.722544
		1090	AT1G19330	0.721137
		1091	AT1G71692	0.720738
		1092	AT4G16920	0.719884
		1093	AT1G04160	0.719512
		1094	AT2G18328	0.71828
		1095	AT2G32100	0.717212
		1096	AT2G38750	0.716911
		1097	AT2G27990	0.716869
		1098	AT5G13990	0.716716
		1099	AT2G17620	0.716651
		1100	AT2G22190	0.71652
		1101	AT1G49560	0.714496
		1102	AT2G20080	0.714329
		1103	AT1G23170	0.713855	AT1G23170	282	293	-	14.4424	1.03e-05	0.776	TCCGCCGGTTTT
		1104	AT1G19840	0.712968
		1105	AT1G49450	0.712918
		1106	AT4G03610	0.712745
		1107	AT1G24020	0.712276
		1108	AT2G27010	0.712125
		1109	AT4G05020	0.711661	AT4G05020	3383	3394	-	9.2303	6.94e-05	1	GCCACTGGCTGC
		1110	AT4G04745	0.711198
		1111	AT2G22500	0.711196
		1112	AT5G59845	0.710998
		1113	AT2G01505	0.708946
		1114	AT1G45201	0.7089
		1115	AT5G40570	0.708523
		1116	AT3G58200	0.706504	AT3G58200	23	34	+	10.1939	2.41e-05	0.791	GCATCTGGTTTT
		1117	AT5G26260	0.706412	AT5G26260	642	653	+	9.48485	6.55e-05	1	GCTGCCGGTTAC
		1118	AT1G63930	0.706393
		1119	AT3G63440	0.706032
		1120	AT2G36970	0.703329
		1121	AT4G30560	0.703144
		1122	AT4G21270	0.702481	AT4G21270	608	619	-	9.64242	5.14e-05	0.975	GCCACAGATTTT
		1123	AT1G10750	0.701259
		1124	AT5G13420	0.700066
		1125	AT3G50870	0.699803	AT3G50870	307	318	-	9.90909	4.58e-05	0.975	GCCACCGTTTTG
		1126	AT1G73500	0.699325
		1127	AT1G80900	0.698658
		1128	AT5G14690	0.698063	AT5G14690	2501	2512	+	10.1758	3.38e-05	0.909	ACCGCCGGTTTG
		1129	AT5G38550	0.697545	AT5G38550	670	681	-	14.4424	1.03e-05	0.776	GCCGCCGATTTT
		1130	AT2G41180	0.697322
		1131	AT4G24580	0.696353	AT4G24580	5942	5953	+	10.4727	1.89e-05	0.776	GCCTCTGGTTCT
		1132	AT4G11211	0.695324
		1133	AT5G67200	0.694753
		1134	AT5G66280	0.694113
		1135	AT1G53470	0.694026
		1136	AT2G24645	0.693516
		1137	AT4G29920	0.691783	AT4G29920	252	263	-	10.4727	1.89e-05	0.776	GCCTCTGGTGTT
		1138	AT4G36230	0.691722
		1139	AT4G30960	0.69136	AT4G30960	384	395	-	14.1758	1.46e-05	0.776	TCCACCGGTTTT
		1140	AT4G18270	0.691316
		1141	AT5G28490	0.690481
		1142	AT1G01900	0.690448	AT1G01900	1767	1778	-	9.49697	5.53e-05	1	GCCGCTGGCTCC
		1143	AT2G22970	0.689955
		1144	AT3G26445	0.688732
		1145	AT1G05835	0.687924
		1146	AT2G36650	0.686914	AT2G36650	170	181	+	9.64242	5.14e-05	0.975	GCAACTGGTTTG
		1147	AT2G38760	0.686806
		1148	AT1G32450	0.686615	AT1G32450	2687	2698	-	10.1879	2.81e-05	0.879	GCCCCTGGTTCA
		1149	AT2G24390	0.686543
		1150	AT4G32980	0.686093
		1151	AT4G22520	0.685891
		1152	AT1G45229	0.685714	AT1G45229	106	117	-	9.90909	4.58e-05	0.975	GCCACAAGTTTC
		1153	AT1G19570	0.685645
		1154	AT3G26460	0.684653
		1155	AT5G11100	0.684448
		1156	AT1G56630	0.684435
		1157	AT4G27440	0.68427
		1158	AT1G55210	0.683983
		1159	AT5G24380	0.683395
		1160	AT3G05727	0.683158
		1161	AT5G52540	0.681529
		1162	AT1G74010	0.680783
		1163	AT3G06035	0.680412
		1164	AT3G14550	0.680221	AT3G14550	2383	2394	-	10.1758	3.38e-05	0.909	GCCGCCGTTTTG
		1165	AT3G04030	0.679994
		1166	AT1G48260	0.679988
		1167	AT4G21650	0.679424
		1168	AT1G48330	0.679285
		1169	AT1G62320	0.679084	AT1G62320	3744	3755	-	10.7273	1.84e-05	0.776	GTCTCCGGTTTC
		1170	AT1G20823	0.67861
		1171	AT5G06845	0.678355
		1172	AT2G28790	0.677934
		1173	AT5G12970	0.676902
		1174	AT1G65310	0.675988
		1175	AT5G11550	0.675849
		1176	AT2G32510	0.67518
		1177	AT1G76790	0.674452
		1178	AT3G28455	0.674057
		1179	AT1G55265	0.673
		1180	AT2G05632	0.672907
		1181	AT3G25710	0.672798
		1182	AT5G47510	0.672736
		1183	AT4G23000	0.672293
		1184	AT3G22790	0.671542
		1185	AT5G45970	0.670656
		1186	AT2G39420	0.67033
		1187	AT5G48880	0.669815
		1188	AT2G29440	0.668887
		1189	AT4G18360	0.668044
		1190	AT1G46264	0.667366
		1191	AT4G28650	0.667246
		1192	AT3G13175	0.666398
		1193	AT2G06050	0.666256	AT2G06050	2364	2375	-	14.1758	1.46e-05	0.776	GCCACCTGTTTT
		1194	AT5G50990	0.666207
		1195	AT1G01600	0.664419
		1196	AT5G11510	0.664021	AT5G11510	3764	3775	+	9.64242	5.14e-05	0.975	GCTACTGGTTTA
		1197	AT1G62180	0.662934
		1198	AT4G04750	0.662817	AT4G04750	3830	3841	-	9.90909	4.58e-05	0.975	ACCACCGGTTTA
		1199	AT5G02890	0.662605	AT5G02890	1212	1223	-	9.64242	5.14e-05	0.975	GCCACTGCTTTG
		1200	AT5G26310	0.662353
		1201	AT5G40730	0.661969
		1202	AT1G22370	0.661477	AT1G22370	282	293	+	9.76364	4.71e-05	0.975	GCCCCCGGGTAC
		1203	AT4G22513	0.661166
		1204	AT2G12646	0.660831
		1205	AT5G50740	0.660214
		1206	AT5G43990	0.659988
		1207	AT5G42500	0.659659
		1208	AT1G07490	0.658846	AT1G07490	571	582	+	9.90909	4.58e-05	0.975	GCCACAAGTTTC
		1209	AT4G29150	0.658055
		1210	AT3G02930	0.657833
		1211	AT4G17260	0.657235	AT4G17260	422	433	+	14.4424	1.03e-05	0.776	GCCGCTGCTTTC
		1212	AT5G10530	0.657226
		1213	AT4G02850	0.656667
		1214	AT1G52400	0.656492
		1215	AT1G73870	0.656412
		1216	AT2G39310	0.656379
		1217	AT1G21270	0.654273	AT1G21270	2526	2537	-	14.1758	1.46e-05	0.776	GCTACTGGTTTC
		1218	AT1G58280	0.653895
		1219	AT2G38430	0.653577
		1220	AT1G51170	0.653369
		1221	AT4G30650	0.652225
		1222	AT5G63530	0.651089	AT5G63530	506	517	-	10.4606	2.08e-05	0.776	GCTTCTGGTTTC
		1223	AT1G78000	0.650408
		1224	AT4G18290	0.650321
		1225	AT5G17520	0.650177
		1226	AT3G07390	0.65015	AT3G07390	842	853	-	9.2303	6.94e-05	1	GCCACTGGTGCC
		1227	AT4G35160	0.650096
		1228	AT4G15393	0.650055	AT4G15393	1279	1290	-	10.7394	1.76e-05	0.776	GCCTCTGGTTCC
		1229	AT4G06701	0.65003
		1230	AT3G46900	0.65002	AT3G46900	446	457	+	9.76364	4.71e-05	0.975	GCCGCCGGGCTC
		1231	AT5G47500	0.649865	AT5G47500	856	867	+	9.90909	4.58e-05	0.975	GCTGCGGGTTTT
		1232	AT4G01480	0.649816
		1233	AT1G70830	0.64949
		1234	AT3G57010	0.649329
		1235	AT3G49750	0.649237	AT3G49750	329	340	-	9.90909	4.58e-05	0.975	GCCGGAGGTTTT
		1236	AT4G10955	0.648889
		1237	AT3G44320	0.648679
		1238	AT4G20240	0.648566
		1239	AT1G62560	0.647752	AT1G62560	1911	1922	+	9.2303	6.94e-05	1	GCCCCTGGACTT
		1240	AT4G00880	0.647671
		1241	AT1G21810	0.647595	AT1G21810	2543	2554	+	9.90909	4.58e-05	0.975	GCCACGGTTTTC
		1242	AT1G48600	0.647419	AT1G48600	2607	2618	-	9.90909	4.58e-05	0.975	CCCCCTGGTTTA
		1243	AT5G52450	0.64712	AT5G52450	402	413	+	14.4424	1.03e-05	0.776	GTCACCGGTTTC
		1244	AT2G35340	0.646506	AT2G35340	7325	7336	-	19.4121	4.93e-07	0.348	GCCACTGGTTTT
		1245	AT5G49800	0.644781
		1246	AT1G77400	0.644724
		1247	AT4G30530	0.644636
		1248	AT5G12330	0.644523	AT5G12330	1957	1968	-	14.4424	1.03e-05	0.776	GCCGCCGATTTT
		1249	AT3G50640	0.644344
		1250	AT3G61990	0.644229
		1251	AT3G61760	0.64414
		1252	AT2G38740	0.643916
		1253	AT5G43150	0.641852
		1254	AT3G25760	0.640829
		1255	AT2G22560	0.639969	AT2G22560	738	749	+	10.1939	2.41e-05	0.791	GCCTCTGTTTTT
		1256	AT1G15760	0.639948
		1257	AT2G21050	0.639559
		1258	AT1G24430	0.639446
		1259	AT2G16570	0.638378	AT2G16570	52	63	-	9.64242	5.14e-05	0.975	GCCAAGGGTTTT
		1260	AT5G65160	0.637939	AT5G65160	792	803	+	9.64242	5.14e-05	0.975	GCCATTGGTTTA
		1261	AT1G63420	0.637811	AT1G63420	315	326	+	14.7212	3.66e-06	0.776	GCCGCCGGTATT
		1262	AT5G49100	0.637777
		1263	AT3G28550	0.636861
		1264	AT5G64770	0.636805
		1265	AT3G45680	0.636354
		1266	AT1G45130	0.636107	AT1G45130	3628	3639	+	14.4545	6.41e-06	0.776	GCCGCTGGCTTT
		1267	AT5G61290	0.635965
		1268	AT2G04450	0.635737
		1269	AT1G64370	0.635702
		1270	AT3G55760	0.635269	AT3G55760	1551	1562	-	9.90909	4.58e-05	0.975	GCCACACGTTTC
		1271	AT1G01070	0.635206
		1272	AT3G52540	0.635081
		1273	AT5G54660	0.634779
		1274	AT1G76530	0.634407
		1275	AT1G54575	0.634406
		1276	AT5G58010	0.63425
		1277	AT1G12845	0.634068
		1278	AT1G79460	0.63352	AT1G79460	187	198	+	10.4606	2.08e-05	0.776	GCTTCTGGTTTC
		1279	AT3G15020	0.632888
		1280	AT2G22830	0.632706	AT2G22830	508	519	+	9.48485	6.55e-05	1	GTCGCCGGTTCC
		1281	AT5G49500	0.632611
		1282	AT2G42365	0.632237
		1283	AT3G51740	0.631961
		1284	AT2G45290	0.631783
		1285	AT5G53990	0.63171
		1286	AT4G32000	0.631253
		1287	AT5G24310	0.630808
		1288	AT5G53090	0.630722
		1289	AT3G52370	0.630548
		1290	AT5G58390	0.630448	AT5G58390	1366	1377	-	9.2303	6.94e-05	1	GCCACTGGTGGC
		1291	AT1G14520	0.630364
		1292	AT2G35350	0.629969
		1293	AT1G13480	0.629755
		1294	AT3G20150	0.6292
		1295	AT5G06610	0.628967
		1296	AT1G72870	0.628604
		1297	AT4G19810	0.628575
		1298	AT2G43800	0.627856	AT2G43800	2818	2829	-	14.4424	1.03e-05	0.776	GCCGCTGCTTTC
		1299	AT1G62570	0.627262	AT1G62570	891	902	-	19.9455	2.52e-07	0.348	GCCGCCGGTTTT
		1300	AT2G22900	0.627183
		1301	AT1G15125	0.62713	AT1G15125	817	828	+	9.48485	6.55e-05	1	GTCCCCGGTTCC
		1302	AT4G30020	0.626093	AT4G30020	3250	3261	+	14.4424	1.03e-05	0.776	GCTGCTGGTTTC
		1303	AT1G67940	0.625648	AT1G67940	513	524	+	10.4606	2.08e-05	0.776	GCCTCTAGTTTC
		1304	AT4G34790	0.625594
		1305	AT2G43010	0.625285
		1306	AT2G42960	0.625097	AT2G42960	2605	2616	-	14.4424	1.03e-05	0.776	GCCCGCGGTTTT
		1307	AT5G59320	0.625087
		1308	AT2G24610	0.62328
		1309	AT5G35940	0.623105
		1310	AT5G05790	0.621993	AT5G05790	559	570	+	9.90909	4.58e-05	0.975	ACCACCGGTTTG
		1311	AT1G60989	0.620537
		1312	AT3G04290	0.620401
		1313	AT4G13210	0.61941
		1314	AT1G60590	0.619221	AT1G60590	1993	2004	-	9.90909	4.58e-05	0.975	GCAACCGGTTTG
		1315	AT2G46140	0.618639	AT2G46140	231	242	+	9.90909	4.58e-05	0.975	GCCAAAGGTTTC
		1316	AT5G53486	0.618452
		1317	AT2G20570	0.617137
		1318	AT5G58700	0.616951
		1319	AT4G10630	0.616514	AT4G10630	834	845	+	11.4303	1.61e-05	0.776	GCCTCGGGTTTT
		1320	AT1G49390	0.615785
		1321	AT5G22930	0.615458	AT5G22930	1396	1407	+	9.90909	4.58e-05	0.975	TCCCCTGGTTTA
		1322	AT4G27070	0.614829	AT4G27070	1764	1775	+	14.4545	6.41e-06	0.776	GCCGCTGGATTT
		1323	AT3G19400	0.614569
		1324	AT5G43155	0.613858
		1325	AT5G66420	0.613529	AT5G66420	1079	1090	+	14.1879	1.08e-05	0.776	GCCACTGGTGTT
		1326	AT5G37600	0.613478
		1327	AT5G46240	0.613317
		1328	AT2G41340	0.613156	AT2G41340	44	55	-	13.9091	1.57e-05	0.776	GACACTGGTTTT
		1329	AT2G14820	0.612576
		1330	AT1G32860	0.612309	AT1G32860	940	951	+	19.6788	4.37e-07	0.348	GCCACCGGTTTT
		1331	AT1G65920	0.611953
		1332	AT5G55050	0.611929
		1333	AT1G31200	0.611893	AT1G31200	359	370	+	14.4424	1.03e-05	0.776	GCCCCTGTTTTC
		1334	AT5G19140	0.611521
		1335	AT4G12880	0.610651
		1336	AT5G22740	0.610604
		1337	AT5G43950	0.610009
		1338	AT1G06160	0.609737
		1339	AT1G62045	0.609518
		1340	AT4G30410	0.609475
		1341	AT4G25434	0.60892
		1342	AT1G04425	0.607913
		1343	AT2G21187	0.607659
		1344	AT5G42860	0.607638
		1345	AT4G10690	0.607361	AT4G10690	3148	3159	+	14.1758	1.46e-05	0.776	CCCCCTGGTTTT
		1346	AT5G56500	0.607316
		1347	AT2G47010	0.607173
		1348	AT3G11520	0.606549
		1349	AT4G34900	0.606467
		1350	AT5G45920	0.605044
		1351	AT1G14190	0.60472
		1352	AT1G68585	0.604537
		1353	AT5G11950	0.603729
		1354	AT4G34980	0.603378
		1355	AT3G23170	0.603264	AT3G23170	481	492	-	9.76364	4.71e-05	0.975	GCCGCCGGAGTC
		1356	AT1G09932	0.603018	AT1G09932	2114	2125	+	9.92121	3.54e-05	0.933	GCCACGGGATTT
		1357	AT5G20740	0.602643
		1358	AT1G75090	0.60243
		1359	AT5G52310	0.602354
		1360	AT3G53100	0.602308
		1361	AT5G11110	0.602135
		1362	AT5G63650	0.601434
		1363	AT3G05030	0.600875
		1364	AT2G01210	0.600222
		1365	AT2G47540	0.600212
		1366	AT5G17600	0.600176	AT5G17600	1202	1213	-	9.48485	6.55e-05	1	TCCGCCGGATTC
		1367	AT1G28710	0.599782	AT1G28710	1348	1359	+	10.4606	2.08e-05	0.776	GACTCTGGTTTC
		1368	AT2G30540	0.599633
		1369	AT3G27690	0.599149
		1370	AT1G27660	0.598965	AT1G27660	4142	4153	-	9.48485	6.55e-05	1	GCCCACGGCTTC
		1371	AT5G19600	0.597942	AT5G19600	1909	1920	-	9.2303	6.94e-05	1	GCCACTGGTAAC
		1372	AT1G73630	0.597885
		1373	AT1G27030	0.597221	AT1G27030	493	504	-	9.48485	6.55e-05	1	GCCGTCGGGTTC
		1374	AT1G19300	0.597016
		1375	AT4G00910	0.596786	AT4G00910	2028	2039	-	10.4606	2.08e-05	0.776	GTCTCCGGTTTT
		1376	AT3G44450	0.595847
		1377	AT5G09300	0.595818
		1378	AT1G59510	0.595678
		1379	AT5G26330	0.595622
		1380	AT1G22030	0.595566
		1381	AT1G43605	0.595458
		1382	AT5G42210	0.595316
		1383	AT2G39920	0.595164
		1384	AT1G77660	0.595122
		1385	AT5G63850	0.59499	AT5G63850	1295	1306	-	9.64242	5.14e-05	0.975	GACACGGGTTTT
		1386	AT1G33930	0.594983
		1387	AT4G23670	0.594363
		1388	AT1G68470	0.594047
		1389	AT1G14120	0.593892
		1390	AT1G61000	0.593877
		1391	AT4G18630	0.592501
		1392	AT5G40550	0.59246
		1393	AT2G22610	0.592416	AT2G22610	1166	1177	+	15.4121	1.46e-06	0.559	GCCACAGGTTTC
		1394	AT3G10420	0.591963
		1395	AT3G16410	0.591906
		1396	AT3G28080	0.59133
		1397	AT3G52910	0.590241
		1398	AT4G34590	0.590031
		1399	AT4G38530	0.588635
		1400	AT4G33550	0.588401
		1401	AT2G44450	0.588341
		1402	AT1G28610	0.588336
		1403	AT4G35985	0.58778
		1404	AT5G45275	0.586343
		1405	AT5G45100	0.58627
		1406	AT3G51290	0.585965
		1407	AT1G73690	0.585881
		1408	AT3G04230	0.585626
		1409	AT1G08590	0.584086
		1410	AT5G15950	0.583835
		1411	AT2G37460	0.583825	AT2G37460	2103	2114	-	10.1939	2.41e-05	0.791	ACCTCTGGTTTT
		1412	AT4G27595	0.583447
		1413	AT5G03870	0.58312
		1414	AT1G23410	0.582719
		1415	AT1G65370	0.582647
		1416	AT1G14970	0.581841
		1417	AT2G35738	0.58148
		1418	AT2G24220	0.581283
		1419	AT5G58670	0.580755	AT5G58670	1556	1567	-	9.64242	5.14e-05	0.975	TCCACGGGTTTT
		1420	AT1G56230	0.580616
		1421	AT1G22065	0.580615
		1422	AT2G37380	0.580295
		1423	AT2G37390	0.580126
		1424	AT2G40100	0.579912
		1425	AT5G23750	0.579618	AT5G23750	360	371	-	10.1879	2.81e-05	0.879	GCCACAGGCTTC
		1426	AT2G29990	0.57953
		1427	AT5G01370	0.579269
		1428	AT1G62280	0.578511
		1429	AT5G57610	0.578503
		1430	AT1G54990	0.577466	AT1G54990	1230	1241	-	9.49697	5.53e-05	1	GCCACCGGCTGC
		1431	AT4G15390	0.577075
		1432	AT4G39030	0.57701
		1433	AT5G59000	0.576468
		1434	AT4G22517	0.576346
		1435	AT3G06370	0.5758	AT3G06370	3331	3342	+	10.4606	2.08e-05	0.776	GCCTCCAGTTTT
		1436	AT4G33260	0.575594
		1437	AT4G13860	0.575465
		1438	AT1G62250	0.575362	AT1G62250	2083	2094	+	10.8788	1.69e-05	0.776	GCCACGGGTTTA
		1439	AT1G30420	0.575356
		1440	AT5G14230	0.575059	AT5G14230	2677	2688	-	14.1758	1.46e-05	0.776	GCCACTAGTTTC
		1441	AT4G20820	0.574988
		1442	AT4G38740	0.574915
		1443	AT1G09863	0.57481
		1444	AT3G44550	0.574663	AT3G44550	539	550	+	14.4424	1.03e-05	0.776	GCTACCGGTTTC
		1445	AT5G50150	0.574657	AT5G50150	1530	1541	+	13.9091	1.57e-05	0.776	GCCACTAGTTTT
		1446	AT5G26230	0.574313
		1447	AT2G43535	0.574303
		1448	AT3G13110	0.574228
		1449	AT4G09950	0.574181
		1450	AT5G60520	0.573991
		1451	AT2G22470	0.573769
		1452	AT3G09070	0.573511	AT3G09070	1249	1260	+	10.4606	2.08e-05	0.776	GCCTCTGTTTTC
		1453	AT4G01070	0.573021	AT4G01070	941	952	+	9.90909	4.58e-05	0.975	ACCACCGGTTTA
		1454	AT3G44730	0.572998	AT3G44730	5047	5058	+	9.64242	5.14e-05	0.975	GCCACTGCTTTG
		1455	AT5G28020	0.572856
		1456	AT2G27510	0.572484
		1457	AT2G43720	0.57212
		1458	AT1G67860	0.571822
		1459	AT1G79530	0.571788	AT1G79530	1342	1353	+	9.90909	4.58e-05	0.975	GCTGCAGGTTTT
		1460	AT1G77990	0.571006
		1461	AT5G67460	0.570715	AT5G67460	194	205	-	9.64242	5.14e-05	0.975	GGCACAGGTTTT
		1462	AT5G50120	0.569847
		1463	AT5G48310	0.569811	AT5G48310	1640	1651	+	9.64242	5.14e-05	0.975	TCCACTGGTTTG
		1464	AT5G50820	0.569799
		1465	AT1G12110	0.569785	AT1G12110	197	208	-	19.9455	2.52e-07	0.348	GCCGCCGGTTTT
		1466	AT2G17040	0.569066
		1467	AT5G33290	0.568927
		1468	AT2G17442	0.568642
		1469	AT5G05640	0.568119
		1470	AT5G41620	0.568014
		1471	AT1G11840	0.5674
		1472	AT3G10940	0.567241
		1473	AT1G06000	0.5663
		1474	AT2G44190	0.566295	AT2G44190	287	298	+	9.48485	6.55e-05	1	GGCGCCGGTTCC
		1475	AT5G62220	0.565658
		1476	AT2G46410	0.565627
		1477	AT1G73590	0.565265	AT1G73590	996	1007	-	10.1758	3.38e-05	0.909	GCCGTCGGTTTA
		1478	AT3G03900	0.565001
		1479	AT5G41130	0.564886
		1480	AT4G11280	0.564682	AT4G11280	1501	1512	+	9.90909	4.58e-05	0.975	ACCACCGGTTTA
		1481	AT2G29630	0.564208	AT2G29630	2031	2042	+	9.2303	6.94e-05	1	GCCCCTGGATAT
		1482	AT3G61560	0.56414	AT3G61560	288	299	-	10.4606	2.08e-05	0.776	GACTCTGGTTTC
		1483	AT2G15020	0.563371
		1484	AT4G26660	0.563358
		1485	AT1G49870	0.563216	AT1G49870	2667	2678	-	10.7273	1.84e-05	0.776	TCCTCCGGTTTC
		1486	AT3G59570	0.562868	AT3G59570	3760	3771	+	9.90909	4.58e-05	0.975	CCCGCTGGTTTA
		1487	AT1G80280	0.562859	AT1G80280	389	400	+	10.4545	2.3e-05	0.791	GCCGCCGGCTTA
		1488	AT1G75120	0.562685
		1489	AT5G06940	0.562393
		1490	AT5G11300	0.562148	AT5G11300	3328	3339	-	14.1879	1.08e-05	0.776	GCCACTGGTGTT
		1491	AT2G30340	0.561627	AT2G30340	1367	1378	+	14.4424	1.03e-05	0.776	GCCACCCGTTTC
		1492	AT4G38062	0.561311
		1493	AT1G69690	0.561078
		1494	AT5G54800	0.561067	AT5G54800	535	546	-	10.4606	2.08e-05	0.776	GCCTCTGATTTC
		1495	AT4G28900	0.560861
		1496	AT4G26582	0.560825
		1497	AT3G05690	0.560709
		1498	AT4G15230	0.560698
		1499	AT3G07320	0.560352	AT3G07320	1764	1775	-	14.1758	1.46e-05	0.776	ACCACCGGTTTT
		1500	AT1G77110	0.56018	AT1G77110	2293	2304	-	9.2303	6.94e-05	1	GCCACCGGAGTT
		1501	AT2G04080	0.559968	AT2G04080	206	217	-	10.1939	2.41e-05	0.791	GCCTCTGATTTT
		1502	AT3G03530	0.559594
		1503	AT1G48100	0.559254	AT1G48100	850	861	-	13.9091	1.57e-05	0.776	ACCACTGGTTTT
		1504	AT1G30600	0.558641	AT1G30600	2584	2595	+	19.6788	4.37e-07	0.348	GCCACCGGTTTT
		1505	AT4G30250	0.558449
		1506	AT1G79840	0.557754
		1507	AT2G05210	0.557722
		1508	AT4G23500	0.557054	AT4G23500	194	205	+	9.48485	6.55e-05	1	ACCGCCGGTTAC
		1509	AT1G70800	0.556492
		1510	AT4G03205	0.556256
		1511	AT2G41312	0.554217
		1512	AT1G12775	0.554079
		1513	AT5G08000	0.553753
		1514	AT1G14700	0.553608
		1515	AT1G31710	0.553196
		1516	AT1G20640	0.55314
		1517	AT5G61430	0.553133	AT5G61430	611	622	+	9.90909	4.58e-05	0.975	CCCACCGGTTTA
		1518	AT1G70710	0.553062
		1519	AT2G40475	0.552977
		1520	AT5G67160	0.552142	AT5G67160	611	622	+	9.90909	4.58e-05	0.975	TCCCCGGGTTTT
		1521	AT4G27900	0.551782
		1522	AT2G46530	0.551525
		1523	AT4G20430	0.551474
		1524	AT3G13560	0.551452
		1525	AT5G57390	0.55107
		1526	AT5G14700	0.55004	AT5G14700	134	145	-	10.4606	2.08e-05	0.776	TCCTCTGGTTTC
		1527	AT1G60630	0.549472	AT1G60630	1196	1207	+	10.1939	2.41e-05	0.791	GACTCTGGTTTT
		1528	AT4G22200	0.549343	AT4G22200	3462	3473	-	9.90909	4.58e-05	0.975	GCCCCTGTTTTA
		1529	AT1G73640	0.549194	AT1G73640	563	574	-	9.48485	6.55e-05	1	GCCGGCGGTGTC
		1530	AT3G22810	0.549128	AT3G22810	1733	1744	+	9.92121	3.54e-05	0.933	GCCACAGGTTCT
		1531	AT1G69040	0.549055	AT1G69040	2009	2020	-	10.4606	2.08e-05	0.776	GCCTCTGATTTC
		1532	AT2G00870	0.548347
		1533	AT1G73620	0.547774
		1534	AT2G03550	0.547351
		1535	AT1G55760	0.547149
		1536	AT5G07800	0.546886
		1537	AT1G03270	0.546609
		1538	AT4G17470	0.546379
		1539	AT4G22770	0.545022
		1540	AT2G38160	0.544833
		1541	AT3G43800	0.544648
		1542	AT3G24770	0.54401
		1543	AT5G56080	0.543761
		1544	AT5G18430	0.54334
		1545	AT1G61600	0.542696	AT1G61600	572	583	-	9.64242	5.14e-05	0.975	GCCACAGATTTT
		1546	AT1G80690	0.542675
		1547	AT5G60780	0.542442
		1548	AT5G18930	0.541619
		1549	AT5G40670	0.541618	AT5G40670	882	893	-	10.1879	2.81e-05	0.879	GCCACAGGTATC
		1550	AT1G63100	0.540892
		1551	AT1G01300	0.539401	AT1G01300	1068	1079	+	15.6788	9.56e-07	0.462	GCCGCCGGTTTA
		1552	AT4G27280	0.539362
		1553	AT3G60840	0.538302
		1554	AT3G56100	0.537844
		1555	AT5G63590	0.537326
		1556	AT2G45890	0.537107
		1557	AT3G25590	0.537052
		1558	AT1G20620	0.536829	AT1G20620	1488	1499	+	14.4545	6.41e-06	0.776	GCCCCTGGTGTT
		1559	AT5G17390	0.536504
		1560	AT1G49750	0.53641	AT1G49750	1379	1390	+	14.1758	1.46e-05	0.776	GCCACTGTTTTC
		1561	AT5G10580	0.536197
		1562	AT4G26760	0.536073	AT4G26760	2833	2844	-	14.4424	1.03e-05	0.776	CCCACCGGTTTC
		1563	AT1G12550	0.536067	AT1G12550	136	147	+	10.7394	1.76e-05	0.776	GCCTCCGGTTGT
		1564	AT1G16500	0.536029	AT1G16500	791	802	+	14.4424	1.03e-05	0.776	GCCACCGATTTC
		1565	AT1G55740	0.535916
		1566	AT4G03070	0.535838
		1567	AT4G37750	0.535623
		1568	AT5G25980	0.535392
		1569	AT5G58900	0.535359	AT5G58900	1122	1133	+	9.48485	6.55e-05	1	GTCCCCGGTTAC
		1570	AT5G08260	0.535231
		1571	AT2G19600	0.534997
		1572	AT1G12030	0.534168
		1573	AT5G53830	0.533885
		1574	AT5G38030	0.533693
		1575	AT2G37100	0.533182
		1576	AT5G15580	0.533165	AT5G15580	2301	2312	-	11.697	1.59e-05	0.776	GCCTCAGGTTTC
		1577	AT1G34040	0.53302
		1578	AT4G36280	0.532964	AT4G36280	3364	3375	+	9.64242	5.14e-05	0.975	TCCACTGGTTTA
		1579	AT1G75270	0.532853
		1580	AT3G01410	0.532648
		1581	AT4G12520	0.532483
		1582	AT2G27420	0.532469
		1583	AT3G16700	0.532348
		1584	AT1G12160	0.532158	AT1G12160	1212	1223	-	13.9091	1.57e-05	0.776	ACCACTGGTTTT
		1585	AT5G66005	0.531481
		1586	AT4G08150	0.531191
		1587	AT3G55420	0.531055
		1588	AT1G76690	0.53074	AT1G76690	629	640	+	9.2303	6.94e-05	1	GCCACCGGGGTT
		1589	AT1G34355	0.530715
		1590	AT2G43040	0.529873
		1591	AT1G13050	0.528985
		1592	AT1G58170	0.528791
		1593	AT3G21230	0.528739
		1594	AT5G57070	0.528444
		1595	AT3G56270	0.528007
		1596	AT2G44300	0.52775
		1597	AT1G74030	0.527201	AT1G74030	1051	1062	-	10.1758	3.38e-05	0.909	GCCCCGAGTTTC
		1598	AT3G26840	0.527036
		1599	AT4G02710	0.526331
		1600	AT1G01225	0.526295
		1601	AT4G17880	0.526243
		1602	AT4G01450	0.525757
		1603	AT5G01890	0.525701
		1604	AT5G27890	0.525658
		1605	AT1G31335	0.525251
		1606	AT1G12200	0.524374	AT1G12200	177	188	+	9.49697	5.53e-05	1	GCCGCTGGACTC
		1607	AT2G25810	0.524101
		1608	AT2G33793	0.522864	AT2G33793	1050	1061	+	13.9091	1.57e-05	0.776	GCAACTGGTTTT
		1609	AT2G42570	0.52225	AT2G42570	741	752	+	10.1758	3.38e-05	0.909	TCCCCAGGTTTC
		1610	AT1G12280	0.52097
		1611	AT3G25400	0.520677
		1612	AT1G80760	0.520641
		1613	AT3G18090	0.5204	AT3G18090	84	95	+	9.64242	5.14e-05	0.975	GCCAAGGGTTTT
		1614	AT1G70790	0.51974
		1615	AT4G01730	0.519706
		1616	AT2G13820	0.519678	AT2G13820	497	508	+	10.1879	2.81e-05	0.879	GCCCCTGGTATG
		1617	AT3G56300	0.519504
		1618	AT1G72230	0.519173
		1619	AT4G39180	0.519111
		1620	AT3G15940	0.518718	AT3G15940	736	747	-	9.48485	6.55e-05	1	GCAGCCGGTTAC
		1621	AT5G10605	0.517962
		1622	AT1G62800	0.51771
		1623	AT1G11580	0.517655
		1624	AT3G01450	0.517171	AT3G01450	834	845	-	11.697	1.59e-05	0.776	GCCTCAGGTTTC
		1625	AT1G50240	0.516864
		1626	AT3G20620	0.516784
		1627	AT5G01910	0.51649
		1628	AT2G40610	0.51592	AT2G40610	521	532	-	9.48485	6.55e-05	1	GCCGCCGTGTTC
		1629	AT5G27330	0.515902
		1630	AT2G40320	0.515884
		1631	AT1G73310	0.515804
		1632	AT2G34470	0.515024
		1633	AT3G50930	0.514762
		1634	AT4G24350	0.514623
		1635	AT3G53190	0.514437
		1636	AT2G20590	0.514386
		1637	AT1G78865	0.513927
		1638	AT5G02410	0.513457
		1639	AT3G08770	0.513344
		1640	AT5G61420	0.513023	AT5G61420	993	1004	+	14.4545	6.41e-06	0.776	GCCACTGGCTTC
		1641	AT3G26330	0.512726
		1642	AT1G11420	0.512708
		1643	AT5G41400	0.512217	AT5G41400	252	263	+	9.64242	5.14e-05	0.975	GACACGGGTTTT
		1644	AT2G28550	0.512204	AT2G28550	155	166	+	9.76364	4.71e-05	0.975	GCCGCCGGTAAC
		1645	AT5G20190	0.512082
		1646	AT5G54130	0.512029	AT5G54130	313	324	+	10.1758	3.38e-05	0.909	GCCGGCGGTTTA
		1647	AT4G29730	0.511931
		1648	AT1G22170	0.511398
		1649	AT5G53760	0.511214
		1650	AT5G26670	0.510896
		1651	AT2G26040	0.510793
		1652	AT1G29980	0.510739
		1653	AT5G24750	0.510331	AT5G24750	319	330	+	10.1758	3.38e-05	0.909	GCCGCAGTTTTC
		1654	AT2G35860	0.510169	AT2G35860	1329	1340	-	9.90909	4.58e-05	0.975	GCAGCTGGTTTA
		1655	AT1G25370	0.510022
		1656	AT2G24440	0.509624	AT2G24440	2437	2448	-	9.90909	4.58e-05	0.975	TCCACCGGTTTG
		1657	AT3G18490	0.509614	AT3G18490	1084	1095	+	10.1758	3.38e-05	0.909	GCAGCCGGTTTA
		1658	AT2G24700	0.509065
		1659	AT1G18250	0.509059	AT1G18250	989	1000	-	9.90909	4.58e-05	0.975	GCCGTTGGTTTG
		1660	AT2G26180	0.508546
		1661	AT5G19740	0.508305
		1662	AT2G24940	0.507756
		1663	AT3G04210	0.507649
		1664	AT5G03390	0.507438
		1665	AT1G50110	0.507416
		1666	AT3G17840	0.507336	AT3G17840	2152	2163	+	9.2303	6.94e-05	1	GCCACTGGGTAC
		1667	AT2G33550	0.505978
		1668	AT1G29050	0.505638
		1669	AT5G19260	0.505514
		1670	AT5G14210	0.505454	AT5G14210	3318	3329	-	9.90909	4.58e-05	0.975	TCCGCTGGTTTG
		1671	AT1G58520	0.505408
		1672	AT1G54820	0.504476
		1673	AT1G20490	0.5041	AT1G20490	1102	1113	+	14.1758	1.46e-05	0.776	TCCACCGGTTTT
		1674	AT3G02040	0.50398
		1675	AT5G40980	0.50394
		1676	AT4G30520	0.503557
		1677	AT5G37010	0.50288
		1678	AT1G47670	0.502753
		1679	AT4G35630	0.502707
		1680	AT2G26760	0.502608
		1681	AT5G14450	0.502231
		1682	AT5G60930	0.502089	AT5G60930	5980	5991	-	13.9091	1.57e-05	0.776	GCCAATGGTTTT
		1683	AT3G29320	0.5017
		1684	AT4G13410	0.501327	AT4G13410	3779	3790	+	13.9091	1.57e-05	0.776	GCCACTGCTTTT
		1685	AT3G21190	0.501143	AT3G21190	1573	1584	-	14.4545	6.41e-06	0.776	GCCACCGGATTT
		1686	AT5G61480	0.501097	AT5G61480	2675	2686	-	14.7212	3.66e-06	0.776	GCCGCCGGATTT
		1687	AT2G23950	0.499755
		1688	AT1G50700	0.499473	AT1G50700	1001	1012	+	14.1758	1.46e-05	0.776	GCCACTGATTTC
		1689	AT2G43050	0.499048
		1690	AT1G29951	0.498898
		1691	AT3G62830	0.49874
		1692	AT3G05190	0.498722	AT3G05190	3991	4002	-	10.1939	2.41e-05	0.791	ACCTCTGGTTTT
		1693	AT2G28410	0.498436	AT2G28410	364	375	-	9.48485	6.55e-05	1	GCAGCCGGATTC
		1694	AT2G35770	0.498411
		1695	AT1G28400	0.498352	AT1G28400	1026	1037	+	9.48485	6.55e-05	1	CCCGCCGGTTAC
		1696	AT1G16310	0.498105
		1697	AT3G28760	0.497777	AT3G28760	2092	2103	-	10.1758	3.38e-05	0.909	TCCCCGGGTTTC
		1698	AT2G23430	0.497764
		1699	AT1G44780	0.497701
		1700	AT1G59540	0.496521
		1701	AT4G30810	0.496518	AT4G30810	335	346	-	10.1939	2.41e-05	0.791	CCCTCTGGTTTT
		1702	AT2G35960	0.496407	AT2G35960	772	783	+	9.49697	5.53e-05	1	GCCGCCGGAGTT
		1703	AT2G28900	0.496124
		1704	AT3G54180	0.495977
		1705	AT2G15440	0.495559
		1706	AT1G75820	0.495549	AT1G75820	1303	1314	-	10.4727	1.89e-05	0.776	GCCTCTGGTATT
		1707	AT4G05390	0.495505	AT4G05390	1302	1313	-	10.1758	3.38e-05	0.909	GCACCAGGTTTC
		1708	AT3G09710	0.495428
		1709	AT1G69080	0.495351
		1710	AT2G45310	0.495098	AT2G45310	881	892	+	14.4424	1.03e-05	0.776	GCAGCTGGTTTC
		1711	AT3G15990	0.49495
		1712	AT5G12940	0.494665
		1713	AT1G19230	0.494252	AT1G19230	355	366	+	14.4424	1.03e-05	0.776	GCTGCCGGTTTT
		1714	AT2G18210	0.494033
		1715	AT1G30530	0.493766
		1716	AT1G44110	0.493506
		1717	AT1G04110	0.493472	AT1G04110	1450	1461	-	10.4606	2.08e-05	0.776	GCCTTTGGTTTC
		1718	AT5G23400	0.493458
		1719	AT4G38545	0.493438
		1720	AT4G08590	0.493373	AT4G08590	1480	1491	+	9.90909	4.58e-05	0.975	GCCACATGTTTC
		1721	AT4G23060	0.49298
		1722	AT5G62960	0.492838	AT5G62960	592	603	+	9.64242	5.14e-05	0.975	GCTACTGGTTTA
		1723	AT2G39050	0.492414
		1724	AT1G51645	0.492031
		1725	AT1G09960	0.491992	AT1G09960	1440	1451	-	9.64242	5.14e-05	0.975	TCCACTGGTTTG
		1726	AT4G22840	0.49198
		1727	AT1G04050	0.491924
		1728	AT1G33800	0.491582
		1729	AT1G23150	0.491145	AT1G23150	778	789	-	10.4606	2.08e-05	0.776	TCCTCTGGTTTC
		1730	AT4G32890	0.491007
		1731	AT5G40850	0.490764
		1732	AT1G79075	0.490602
		1733	AT5G61780	0.490327	AT5G61780	832	843	-	14.1879	1.08e-05	0.776	GCCACTGGTTCT
		1734	AT3G54390	0.490243	AT3G54390	852	863	+	10.1758	3.38e-05	0.909	GCCGCAGATTTC
		1735	AT2G17300	0.489666
		1736	AT1G54050	0.489609
		1737	AT2G46650	0.48958
		1738	AT2G44850	0.489405
		1739	AT2G43490	0.489165	AT2G43490	517	528	+	9.90909	4.58e-05	0.975	GACGCAGGTTTT
		1740	AT1G56430	0.489032
		1741	AT1G09450	0.488725
		1742	AT3G15210	0.488518	AT3G15210	305	316	-	9.90909	4.58e-05	0.975	GACGCGGGTTTT
		1743	AT1G72030	0.488018
		1744	AT5G62710	0.48795
		1745	AT2G43530	0.487879
		1746	AT4G31890	0.486583
		1747	AT1G67300	0.486402
		1748	AT4G32690	0.486278
		1749	AT4G01460	0.4858
		1750	AT4G36515	0.485655
		1751	AT4G12510	0.484681
		1752	AT3G10310	0.484551
		1753	AT5G54040	0.484042
		1754	AT3G14850	0.483762	AT3G14850	2119	2130	+	14.4545	6.41e-06	0.776	GCCACTGGTGTC
		1755	AT5G58320	0.483251	AT5G58320	1010	1021	+	14.1758	1.46e-05	0.776	GCTCCTGGTTTT
		1756	AT2G30020	0.483025
		1757	AT1G53140	0.482905	AT1G53140	3230	3241	-	9.90909	4.58e-05	0.975	GCCACCGTTTTA
		1758	AT4G02420	0.482889
		1759	AT5G54670	0.482813
		1760	AT1G18550	0.482544
		1761	AT1G71830	0.482463
		1762	AT5G50890	0.482263
		1763	AT1G23790	0.481814	AT1G23790	167	178	+	9.76364	4.71e-05	0.975	GCCCCCGGAATC
		1764	AT2G18980	0.48146
		1765	AT4G21820	0.480998	AT4G21820	4243	4254	-	9.64242	5.14e-05	0.975	GCTACAGGTTTT
		1766	AT3G46970	0.480336	AT3G46970	582	593	-	11.0061	1.67e-05	0.776	GCCTCCGGATTC
		1767	AT2G37080	0.48031
		1768	AT4G13100	0.480067	AT4G13100	1859	1870	+	9.90909	4.58e-05	0.975	GCCACCGATTTA
		1769	AT1G17190	0.479861
		1770	AT5G46730	0.479842
		1771	AT3G43960	0.479406
		1772	AT4G23250	0.479087
		1773	AT3G01680	0.47907	AT3G01680	249	260	-	9.48485	6.55e-05	1	GTCGCCGGTATC
		1774	AT5G05240	0.478987
		1775	AT3G57830	0.478932	AT3G57830	644	655	-	13.9091	1.57e-05	0.776	GGCACTGGTTTT
		1776	AT5G42370	0.478866
		1777	AT1G05260	0.47834
		1778	AT5G15510	0.477884
		1779	AT4G08685	0.477768
		1780	AT1G11940	0.477075
		1781	AT3G59680	0.476835
		1782	AT5G56120	0.47671
		1783	AT3G48670	0.476591
		1784	AT1G64640	0.47642
		1785	AT3G44540	0.475958
		1786	AT5G53120	0.475797	AT5G53120	1445	1456	+	9.64242	5.14e-05	0.975	GCAACTGGTTTA
		1787	AT4G29130	0.475436
		1788	AT1G60390	0.475381	AT1G60390	318	329	-	10.1758	3.38e-05	0.909	GCCGGCGGTTTG
		1789	AT1G06360	0.475366
		1790	AT5G39320	0.475319
		1791	AT4G17000	0.475267
		1792	AT2G02020	0.47495
		1793	AT5G60800	0.474462	AT5G60800	1378	1389	+	9.90909	4.58e-05	0.975	GCCGCAGATTTT
		1794	AT3G22850	0.47436
		1795	AT5G66560	0.47432	AT5G66560	2000	2011	-	14.1758	1.46e-05	0.776	GCCGCTCGTTTT
		1796	AT3G03770	0.473999
		1797	AT5G21100	0.473994
		1798	AT3G20015	0.4739	AT3G20015	1386	1397	-	14.4424	1.03e-05	0.776	GTCACCGGTTTC
		1799	AT1G13280	0.473531	AT1G13280	1102	1113	-	20.2121	6.23e-08	0.348	GCCGCCGGTTTC
		1800	AT1G02690	0.473432
		1801	AT4G28890	0.473109
		1802	AT1G23000	0.47305
		1803	AT5G65890	0.472723
		1804	AT3G25700	0.472533
		1805	AT1G74210	0.471921
		1806	AT3G12550	0.47175
		1807	AT1G12750	0.471666	AT1G12750	3178	3189	+	10.1758	3.38e-05	0.909	GTCGCCGGTTTA
		1808	AT1G62520	0.470803
		1809	AT3G09540	0.470253	AT3G09540	955	966	+	10.4606	2.08e-05	0.776	ACCTCTGGTTTC
		1810	AT5G65530	0.469269
		1811	AT3G56830	0.469138	AT3G56830	1644	1655	+	9.64242	5.14e-05	0.975	GACACAGGTTTT
		1812	AT2G40460	0.469013
		1813	AT2G25880	0.468771
		1814	AT3G58650	0.46871
		1815	AT4G29020	0.468021
		1816	AT3G13980	0.468021	AT3G13980	260	271	+	14.4424	1.03e-05	0.776	GCCGCTGATTTC
		1817	AT1G17420	0.467746
		1818	AT5G09760	0.467555	AT5G09760	1990	2001	+	9.90909	4.58e-05	0.975	TCCACGGGTTTC
		1819	AT3G52900	0.467345
		1820	AT4G31350	0.467242
		1821	AT1G78060	0.466827	AT1G78060	2319	2330	-	14.4424	1.03e-05	0.776	ACCACCGGTTTC
		1822	AT3G02120	0.466364
		1823	AT5G49330	0.466087	AT5G49330	39	50	+	14.1758	1.46e-05	0.776	GCCGATGGTTTT
		1824	AT1G64450	0.466015	AT1G64450	834	845	+	14.1758	1.46e-05	0.776	TCCACCGGTTTT
		1825	AT2G43120	0.465483	AT2G43120	1416	1427	-	9.48485	6.55e-05	1	GCCGCCGCCTTC
		1826	AT4G35300	0.465312
		1827	AT1G72930	0.464819	AT1G72930	382	393	+	9.64242	5.14e-05	0.975	GCCAGAGGTTTT
		1828	AT4G27560	0.464362
		1829	AT2G03480	0.464248	AT2G03480	2018	2029	-	10.1758	3.38e-05	0.909	CCCCCGGGTTTC
		1830	AT4G18820	0.464093
		1831	AT3G17820	0.4638
		1832	AT2G39280	0.463719
		1833	AT4G28230	0.463358
		1834	AT4G34630	0.463342
		1835	AT5G23850	0.462909
		1836	AT5G37180	0.462638	AT5G37180	4118	4129	+	10.4606	2.08e-05	0.776	GTCTCTGGTTTC
		1837	AT1G73570	0.462526
		1838	AT1G70210	0.462274
		1839	AT3G15680	0.461144
		1840	AT1G33700	0.460894	AT1G33700	5051	5062	-	10.7394	1.76e-05	0.776	GCCTCTGGTGTC
		1841	AT4G01130	0.460888
		1842	AT3G25980	0.460792	AT3G25980	185	196	-	9.90909	4.58e-05	0.975	GCCGCTGTTTTG
		1843	AT1G31070	0.460627
		1844	AT4G28490	0.460395	AT4G28490	3237	3248	-	14.1758	1.46e-05	0.776	CCCACCGGTTTT
		1845	AT4G00490	0.460238	AT4G00490	1584	1595	+	9.64242	5.14e-05	0.975	GCCACAGCTTTT
		1846	AT2G18730	0.460134
		1847	AT4G16770	0.46002	AT4G16770	2551	2562	+	11.697	1.59e-05	0.776	GCCTCAGGTTTC
		1848	AT3G26180	0.459754
		1849	AT5G07990	0.459577
		1850	AT1G63020	0.459514	AT1G63020	91	102	+	10.7273	1.84e-05	0.776	GCCTCCGATTTC
		1851	AT1G16330	0.458476
		1852	AT1G07260	0.457749	AT1G07260	1108	1119	+	15.4121	1.46e-06	0.559	GCCACAGGTTTC
		1853	AT1G67870	0.457645
		1854	AT1G74940	0.457602
		1855	AT1G66620	0.457379
		1856	AT2G15292	0.457082
		1857	AT1G66140	0.456893
		1858	AT4G39260	0.456507
		1859	AT3G56810	0.456327
		1860	AT4G18640	0.456299	AT4G18640	3528	3539	-	10.7394	1.76e-05	0.776	GCCTCCGGTTCT
		1861	AT1G80800	0.455949
		1862	AT3G01330	0.45581	AT3G01330	1965	1976	-	14.4424	1.03e-05	0.776	GCAGCTGGTTTC
		1863	AT5G40510	0.455809
		1864	AT4G35270	0.455589	AT4G35270	2471	2482	+	10.4727	1.89e-05	0.776	GCCTCTGGCTTT
		1865	AT2G41220	0.455229	AT2G41220	9691	9702	+	13.9091	1.57e-05	0.776	GACACTGGTTTT
		1866	AT5G11610	0.455053
		1867	AT5G63560	0.45502
		1868	AT5G17700	0.454651
		1869	AT3G05470	0.454618
		1870	AT5G01970	0.454367
		1871	AT3G21465	0.454277
		1872	AT1G49740	0.453931
		1873	AT3G53980	0.45393	AT3G53980	504	515	+	11.0061	1.67e-05	0.776	GCCTCCGGTGTC
		1874	AT2G31870	0.453875
		1875	AT2G37300	0.453716
		1876	AT4G18440	0.453441
		1877	AT5G23910	0.453295
		1878	AT5G48370	0.452803
		1879	AT2G30870	0.452769	AT2G30870	1219	1230	+	10.4606	2.08e-05	0.776	GTCTCTGGTTTC
		1880	AT3G28130	0.451969
		1881	AT1G04010	0.451753
		1882	AT1G64400	0.451622
		1883	AT5G61980	0.451512	AT5G61980	3148	3159	-	19.4121	4.93e-07	0.348	GCCACTGGTTTT
		1884	AT4G34710	0.4514
		1885	AT3G21240	0.451238	AT3G21240	319	330	+	14.7212	3.66e-06	0.776	GCCGCCGGTCTT
		1886	AT4G15830	0.451056
		1887	AT5G46530	0.451047	AT5G46530	212	223	-	19.9455	2.52e-07	0.348	GCCACCGGTTTC
		1888	AT3G49110	0.45051	AT3G49110	2008	2019	+	10.1939	2.41e-05	0.791	GCCTTTGGTTTT
		1889	AT2G43020	0.450284	AT2G43020	731	742	+	9.64242	5.14e-05	0.975	GCCACAAGTTTT
		1890	AT4G05180	0.450178	AT4G05180	275	286	+	9.90909	4.58e-05	0.975	GCGGCTGGTTTA
		1891	AT5G07820	0.449934
		1892	AT1G34065	0.449879	AT1G34065	903	914	-	9.64242	5.14e-05	0.975	GTCACAGGTTTT
		1893	AT5G17160	0.44976
		1894	AT2G47710	0.449581
		1895	AT3G44990	0.449566
		1896	AT2G38620	0.449418
		1897	AT3G05165	0.449107
		1898	AT2G43500	0.448814	AT2G43500	461	472	+	14.4424	1.03e-05	0.776	GCTGCTGGTTTC
		1899	AT5G51770	0.448327
		1900	AT1G15000	0.4482
		1901	AT2G46870	0.447395
		1902	AT1G54960	0.447302
		1903	AT2G31160	0.446861	AT2G31160	415	426	+	14.4424	1.03e-05	0.776	GCCACCGCTTTC
		1904	AT1G11440	0.44654
		1905	AT3G51280	0.446142	AT3G51280	1036	1047	-	10.1758	3.38e-05	0.909	ACCGCGGGTTTC
		1906	AT3G23430	0.445985	AT3G23430	4263	4274	+	16.2303	5.31e-07	0.348	GCCTCCGGTTTC
		1907	AT1G24625	0.444727	AT1G24625	961	972	+	10.4606	2.08e-05	0.776	GCCTCTTGTTTC
		1908	AT4G14020	0.444533
		1909	AT3G19370	0.444309	AT3G19370	705	716	-	15.1455	1.67e-06	0.589	GCCACTGGTTTG
		1910	AT1G58590	0.444217
		1911	AT1G22070	0.444199
		1912	AT1G29418	0.444048
		1913	AT1G01740	0.444012	AT1G01740	31	42	-	14.7212	3.66e-06	0.776	GCCGCCGGTATT
		1914	AT5G49900	0.443858
		1915	AT3G03300	0.443416	AT3G03300	6706	6717	+	9.64242	5.14e-05	0.975	GCTACAGGTTTT
		1916	AT5G16510	0.443385
		1917	AT1G75500	0.443252
		1918	AT4G29240	0.443055	AT4G29240	385	396	-	9.48485	6.55e-05	1	GCCGCCGATTCC
		1919	AT1G15550	0.443008	AT1G15550	351	362	+	9.48485	6.55e-05	1	GCTCCCGGATTC
		1920	AT5G19730	0.442853
		1921	AT2G14750	0.442488
		1922	AT5G25610	0.442485	AT5G25610	1080	1091	-	14.4424	1.03e-05	0.776	GCTCCTGGTTTC
		1923	AT3G05330	0.442462	AT3G05330	2789	2800	+	10.4606	2.08e-05	0.776	GCGTCCGGTTTT
		1924	AT1G06550	0.442357
		1925	AT2G40820	0.441545
		1926	AT5G64080	0.441363
		1927	AT5G53430	0.441215	AT5G53430	1647	1658	+	9.49697	5.53e-05	1	GCCGCTGGTAAC
		1928	AT5G63180	0.441209
		1929	AT3G48440	0.441066	AT3G48440	893	904	-	9.64242	5.14e-05	0.975	GCCACTGATTTA
		1930	AT5G14640	0.440806
		1931	AT1G77670	0.440638
		1932	AT4G27240	0.440295	AT4G27240	800	811	-	14.4424	1.03e-05	0.776	GCCGTTGGTTTC
		1933	AT1G03310	0.440245	AT1G03310	1021	1032	+	10.4727	1.89e-05	0.776	GCCTCTGGATTT
		1934	AT3G28930	0.440227
		1935	AT3G30214	0.439939
		1936	AT2G28080	0.439873	AT2G28080	1756	1767	-	10.1758	3.38e-05	0.909	GCTGCGGGTTTC
		1937	AT1G20380	0.439521
		1938	AT4G38230	0.439218
		1939	AT2G33850	0.438997
		1940	AT1G69170	0.438955	AT1G69170	1061	1072	+	9.90909	4.58e-05	0.975	GCAGCAGGTTTT
		1941	AT2G17630	0.438628
		1942	AT3G18080	0.438405
		1943	AT5G66320	0.438307
		1944	AT1G47410	0.43829
		1945	AT4G13840	0.438266
		1946	AT4G11920	0.43785
		1947	AT3G56480	0.437746
		1948	AT5G52990	0.437669
		1949	AT5G28300	0.437385	AT5G28300	260	271	-	10.4545	2.3e-05	0.791	GCCGCCGGTTGA
		1950	AT1G27360	0.437154	AT1G27360	1910	1921	-	14.1758	1.46e-05	0.776	ACCACCGGTTTT
		1951	AT2G38860	0.43688	AT2G38860	1324	1335	+	14.1879	1.08e-05	0.776	GCCACTGGTGTT
		1952	AT1G13860	0.436682
		1953	AT2G02120	0.436621
		1954	AT3G54600	0.436569
		1955	AT1G59960	0.436309	AT1G59960	1367	1378	-	13.9091	1.57e-05	0.776	GCCACTGTTTTT
		1956	AT3G16470	0.436075	AT3G16470	865	876	+	9.48485	6.55e-05	1	TCCGCCGGTATC
		1957	AT4G32450	0.435425
		1958	AT2G46380	0.435396
		1959	AT1G18670	0.435197	AT1G18670	151	162	+	10.1758	3.38e-05	0.909	GGCGCCGGTTTA
		1960	AT5G50130	0.434891
		1961	AT3G14940	0.434861
		1962	AT1G72730	0.434739
		1963	AT2G41130	0.434537
		1964	AT5G43400	0.434393	AT5G43400	1512	1523	-	9.90909	4.58e-05	0.975	GCTCCGGGTTTT
		1965	AT4G05190	0.43432	AT4G05190	3955	3966	+	9.64242	5.14e-05	0.975	GACACAGGTTTT
		1966	AT5G09420	0.434078
		1967	AT1G09470	0.433745
		1968	AT1G68880	0.43356
		1969	AT1G06010	0.433529
		1970	AT4G31600	0.433081
		1971	AT4G09180	0.432515
		1972	AT4G36190	0.43216
		1973	AT5G10430	0.432061	AT5G10430	617	628	+	10.1758	3.38e-05	0.909	GCCGCCGTTTTG
		1974	AT5G23830	0.431379
		1975	AT5G10390	0.431197
		1976	AT1G79820	0.430852
		1977	AT4G21326	0.430597	AT4G21326	3390	3401	+	14.4545	6.41e-06	0.776	GCCACTGGTTAC
		1978	AT2G41800	0.430119
		1979	AT2G29750	0.429832
		1980	AT4G26540	0.429651
		1981	AT3G16870	0.429528	AT3G16870	50	61	+	9.48485	6.55e-05	1	GCCCCCGCCTTC
		1982	AT3G23570	0.429334
		1983	AT1G24100	0.429282
		1984	AT5G67150	0.429093
		1985	AT1G07750	0.429004
		1986	AT5G27930	0.42873
		1987	AT5G40300	0.428627
		1988	AT3G27470	0.428622
		1989	AT1G76680	0.428362
		1990	AT5G62550	0.428016
		1991	AT3G05130	0.427886
		1992	AT5G51750	0.427613
		1993	AT2G01990	0.427344
		1994	AT2G35020	0.427338
		1995	AT3G63280	0.427248
[truncated: 1,146 more rows]
