# Supplementary material for: ERFVII action and modulation through oxygen-sensing in Arabidopsis thaliana
Source: Nat Commun. 2023 Aug 3;14:4665. doi: 10.1038/s41467-023-40366-y (PMC10400637; doi:10.1038/s41467-023-40366-y)
Supplement: Supplementary file 11 — Supplementary Data 8 [file 41467_2023_40366_MOESM11_ESM.xlsx]

## Sheet: Supplementary Data 8
	Supplementary Data 8	prt6 < prt6erfVII genomic locu	Identification of HRPE elements in the genomic locus region of genes prt6 < prt6 erfVII
	Analysis carried out using HRPE (GCCVCYGGTTTY) sequence at MEME Suite 5.4.1 FIMO https://meme-suite.org/meme/tools/fimo
	Timothy L. Bailey, James Johnson, Charles E. Grant, William S. Noble, "The MEME Suite", Nucleic Acids Research, 43(W1):W39-W49, 2015.
	p values are produced using dynamic programming following conversion from a log-likelihood ratio score for each motif with respect to each sequence position (Bailey et al NAR 43(W1):W39-W49, 2015)
		rank	GeneID	log2 FoldChange	sequence_name	start	stop	strand	score	p-value	q-value	matched_sequence	Paste below here:											total gene length	fractional length along gene where HRPE appears
	erfVII > prt6 erfVII	3497	AT1G04410	-0.121265									1	GCCVCYGGTTTY	AT5G02970	896	907	-	20.2121	6.23e-08	0.647	GCCGCCGGTTTC		2950	0.303729
		3496	AT3G60820	-0.126428	AT3G60820	1858	1869	+	9.48485	6.55e-05	1	GCCGACGGTATC	1	GCCVCYGGTTTY	AT1G76890	348	359	-	19.9455	2.52e-07	0.853	GCCACCGGTTTC		2384	0.145973
		3495	AT2G27600	-0.134843									1	GCCVCYGGTTTY	AT1G70530	1414	1425	+	19.9455	2.52e-07	0.853	GCCGCTGGTTTC		3386	0.417602
		3494	AT3G63190	-0.135357									1	GCCVCYGGTTTY	AT3G12110	2064	2075	-	19.6788	4.37e-07	0.853	GCCACTGGTTTC		2310	0.893506
		3493	AT4G26110	-0.137236									1	GCCVCYGGTTTY	AT5G62460	1910	1921	+	19.6788	4.37e-07	0.853	GCCGCTGGTTTT		2544	0.750786
		3492	AT4G24770	-0.138941									1	GCCVCYGGTTTY	AT3G10130	1498	1509	-	19.4121	4.93e-07	0.853	GCCACTGGTTTT		3267	0.458525
		3491	AT2G19480	-0.140274									1	GCCVCYGGTTTY	AT4G25050	995	1006	-	15.6788	9.56e-07	0.858	GCCGCGGGTTTC		1311	0.758963
		3490	AT3G53260	-0.140936	AT3G53260	1378	1389	+	9.49697	5.53e-05	1	GCCACCGGTCCC	1	GCCVCYGGTTTY	AT4G02590	334	345	+	15.6788	9.56e-07	0.858	GCCGCCGGTTTA		3054	0.109365
		3489	AT3G59990	-0.141544									1	GCCVCYGGTTTY	AT4G07825	1036	1047	-	15.4121	1.46e-06	0.858	GCCGCTGGTTTG		1592	0.650754
		3488	AT1G65260	-0.141634									1	GCCVCYGGTTTY	AT3G55560	1388	1399	+	15.4121	1.46e-06	0.858	GCCGCTGGTTTA		2035	0.682064
		3487	AT3G05530	-0.143265									1	GCCVCYGGTTTY	AT3G16857	2062	2073	+	15.4121	1.46e-06	0.858	GCCGCTGGTTTA		3623	0.569142
		3486	AT5G46290	-0.145279									1	GCCVCYGGTTTY	AT4G34730	3263	3274	+	15.4121	1.46e-06	0.858	GCCGCTGGTTTG		4588	0.711203
		3485	AT4G17560	-0.147299									1	GCCVCYGGTTTY	AT2G27860	2297	2308	-	15.1455	1.67e-06	0.858	GCCACTGGTTTG		2722	0.843865
		3484	AT2G19730	-0.147879									1	GCCVCYGGTTTY	AT1G15690	2147	2158	+	15.1455	1.67e-06	0.858	GCCACTGGTTTG		3594	0.597385
		3483	AT3G25520	-0.147956									1	GCCVCYGGTTTY	AT1G12230	254	265	+	14.9879	2.16e-06	0.858	GCCGCCGGATTC		3095	0.0820679
		3482	AT3G26650	-0.149902									1	GCCVCYGGTTTY	AT5G05690	283	294	+	14.9879	2.16e-06	0.858	GCCGCCGGCTTC		4309	0.0656765
		3481	AT5G13120	-0.151127									1	GCCVCYGGTTTY	AT3G14090	994	1005	+	14.9879	2.16e-06	0.858	GCCGCCGGTTAC		2600	0.382308
		3480	AT1G09130	-0.152217	AT1G09130	6	17	+	10.4606	2.08e-05	0.858	TCCTCTGGTTTC	1	GCCVCYGGTTTY	AT5G47620	1301	1312	-	14.7212	3.66e-06	0.858	GCCGCTGGGTTC		2627	0.495242
		3479	AT4G24690	-0.153688									1	GCCVCYGGTTTY	AT5G67220	1335	1346	-	14.7212	3.66e-06	0.858	GCCGCCGGGTTT		1844	0.72397
		3478	AT5G21326	-0.155187									1	GCCVCYGGTTTY	AT3G04590	1716	1727	-	14.7212	3.66e-06	0.858	GCCGCCGGATTT		2952	0.581301
		3477	AT4G19840	-0.155231	AT4G19840	622	633	+	9.49697	5.53e-05	1	GCCACCGGTGAC	1	GCCVCYGGTTTY	AT4G01660	2476	2487	-	14.7212	3.66e-06	0.858	GCCACCGGGTTC		2900	0.853793
		3476	AT5G05780	-0.155298	AT5G05780	748	759	+	10.4606	2.08e-05	0.858	GCATCTGGTTTC	1	GCCVCYGGTTTY	AT1G14270	231	242	+	14.7212	3.66e-06	0.858	GCCGCCGGTTAT		2382	0.0969773
		3475	AT5G19780	-0.156562									1	GCCVCYGGTTTY	AT4G38080	527	538	+	14.7212	3.66e-06	0.858	GCCACCGGTTCC		969	0.54386
		3474	AT3G50500	-0.156857									1	GCCVCYGGTTTY	AT1G31410	269	280	-	14.7091	4.95e-06	0.858	GCCGGCGGTTTC		2771	0.0970769
		3473	AT4G35000	-0.15739									1	GCCVCYGGTTTY	AT1G55530	1734	1745	-	14.7091	4.95e-06	0.858	GGCGCCGGTTTC		2232	0.776882
		3472	AT2G17360	-0.158316									1	GCCVCYGGTTTY	AT3G05410	5919	5930	-	14.7091	4.95e-06	0.858	GCCGTCGGTTTC		6863	0.862451
		3471	AT3G12120	-0.15867									1	GCCVCYGGTTTY	AT1G21000	160	171	+	14.7091	4.95e-06	0.858	GCCGCCGCTTTC		1848	0.0865801
		3470	AT1G45688	-0.159283									1	GCCVCYGGTTTY	AT5G12010	181	192	+	14.7091	4.95e-06	0.858	GCCGCCGTTTTC		1978	0.0915066
		3469	AT5G03520	-0.159622	AT5G03520	1873	1884	+	9.90909	4.58e-05	1	GCACCGGGTTTT	1	GCCVCYGGTTTY	AT5G08720	100	111	-	14.4545	6.41e-06	0.858	GCCACCGGATTT		4123	0.0242542
		3468	AT1G59900	-0.15975									1	GCCVCYGGTTTY	AT1G27950	1316	1327	-	14.4545	6.41e-06	0.858	GCCACCGGTGTT		1652	0.79661
		3467	AT2G17200	-0.16012	AT2G17200	1137	1148	-	14.4424	1.03e-05	0.858	CCCCCTGGTTTC	1	GCCVCYGGTTTY	AT5G49665	1863	1874	-	14.4545	6.41e-06	0.858	GCCACCGGGTTT		3033	0.614243
		3466	AT4G01690	-0.160256									1	GCCVCYGGTTTY	AT3G58670	1940	1951	-	14.4545	6.41e-06	0.858	GCCACCGGTTGT		2753	0.704686
		3465	AT2G02160	-0.16066									1	GCCVCYGGTTTY	AT5G05680	3644	3655	-	14.4545	6.41e-06	0.858	GCCGCTGGTGTT		4390	0.830068
		3464	AT3G19100	-0.160676	AT3G19100	2123	2134	-	10.1939	2.41e-05	0.858	ACCTCTGGTTTT	1	GCCVCYGGTTTY	AT5G24030	4158	4169	-	14.4545	6.41e-06	0.858	GCCACCGGTGTT		4598	0.904306
		3463	AT2G41680	-0.160693	AT2G41680	447	458	+	14.1758	1.46e-05	0.858	GCCGGTGGTTTT	1	GCCVCYGGTTTY	AT2G26910	6312	6323	-	14.4545	6.41e-06	0.858	GCCACCGGGTTT		6945	0.908855
		3462	AT3G11630	-0.161093									1	GCCVCYGGTTTY	AT3G14595	424	435	+	14.4545	6.41e-06	0.858	GCCACCGGTTAT		1791	0.236739
		3461	AT1G14320	-0.162085									1	GCCVCYGGTTTY	AT3G10800	1246	1257	+	14.4545	6.41e-06	0.858	GCCACCGGTATT		2454	0.507742
		3460	AT3G62980	-0.162212	AT3G62980	1700	1711	+	9.92121	3.54e-05	1	GCCACTGGCTTA	1	GCCVCYGGTTTY	AT1G42550	2106	2117	+	14.4545	6.41e-06	0.858	GCCACTGGATTC		3148	0.668996
		3459	AT4G32060	-0.162403									1	GCCVCYGGTTTY	AT2G16365	2890	2901	+	14.4545	6.41e-06	0.858	GCCACCGGATTT		5158	0.560295
		3458	AT2G47170	-0.162498									1	GCCVCYGGTTTY	AT4G27870	3124	3135	+	14.4545	6.41e-06	0.858	GCCGCTGGTTCT		4128	0.756783
		3457	AT1G34430	-0.162994	AT1G34430	1959	1970	-	10.1939	2.41e-05	0.858	GCATCTGGTTTT	1	GCCVCYGGTTTY	AT5G20720	455	466	-	14.4424	1.03e-05	0.858	GTCCCTGGTTTC		1820	0.25
		3456	AT1G15340	-0.163023									1	GCCVCYGGTTTY	AT1G11210	600	611	-	14.4424	1.03e-05	0.858	ACCACCGGTTTC		1331	0.450789
		3455	AT3G57290	-0.163501	AT3G57290	1161	1172	-	9.90909	4.58e-05	1	GCACCTGGTTTA	1	GCCVCYGGTTTY	AT4G22540	737	748	-	14.4424	1.03e-05	0.858	GCCGACGGTTTT		6067	0.121477
		3454	AT5G38410	-0.164231									1	GCCVCYGGTTTY	AT3G52210	771	782	-	14.4424	1.03e-05	0.858	CCCCCTGGTTTC		2477	0.311264
		3453	AT3G09200	-0.164324									1	GCCVCYGGTTTY	AT1G17200	792	803	-	14.4424	1.03e-05	0.858	GCCGCTTGTTTC		1684	0.470309
		3452	AT5G20720	-0.164675	AT5G20720	455	466	-	14.4424	1.03e-05	0.858	GTCCCTGGTTTC	1	GCCVCYGGTTTY	AT2G26440	833	844	-	14.4424	1.03e-05	0.858	TCCGCCGGTTTT		2461	0.33848
		3451	AT3G63490	-0.164771									1	GCCVCYGGTTTY	AT2G24580	907	918	-	14.4424	1.03e-05	0.858	GCCACCGTTTTC		1956	0.463701
		3450	AT3G21690	-0.165769									1	GCCVCYGGTTTY	AT2G27310	930	941	-	14.4424	1.03e-05	0.858	GCCGCTCGTTTC		1571	0.59198
		3449	AT2G27530	-0.166061									1	GCCVCYGGTTTY	AT2G17200	1137	1148	-	14.4424	1.03e-05	0.858	CCCCCTGGTTTC		3360	0.338393
		3448	AT1G49970	-0.1662									1	GCCVCYGGTTTY	AT3G08740	1399	1410	-	14.4424	1.03e-05	0.858	GTCGCCGGTTTT		1676	0.834726
		3447	AT1G19000	-0.166272									1	GCCVCYGGTTTY	AT5G64270	1536	1547	-	14.4424	1.03e-05	0.858	GCCCACGGTTTT		4748	0.323505
		3446	AT1G22360	-0.166721									1	GCCVCYGGTTTY	AT2G03470	1686	1697	-	14.4424	1.03e-05	0.858	GCTGCTGGTTTC		2299	0.733362
		3445	AT1G32470	-0.167037									1	GCCVCYGGTTTY	AT1G04780	2201	2212	-	14.4424	1.03e-05	0.858	GCCCCCTGTTTT		3241	0.679111
		3444	AT5G27380	-0.16715	AT5G27380	155	166	+	14.1758	1.46e-05	0.858	GCCACTGTTTTC	1	GCCVCYGGTTTY	AT5G51150	2310	2321	-	14.4424	1.03e-05	0.858	GCCACCTGTTTC		3028	0.76288
		3443	AT3G44110	-0.16718									1	GCCVCYGGTTTY	AT1G23400	2312	2323	-	14.4424	1.03e-05	0.858	GCTGCTGGTTTC		3893	0.593886
		3442	AT5G38470	-0.167539									1	GCCVCYGGTTTY	AT4G19210	2343	2354	-	14.4424	1.03e-05	0.858	GCTCCTGGTTTC		4095	0.572161
		3441	AT2G46500	-0.168261									1	GCCVCYGGTTTY	AT4G28860	2894	2905	-	14.4424	1.03e-05	0.858	ACCGCCGGTTTT		3613	0.800996
		3440	AT1G80030	-0.170057	AT1G80030	3394	3405	-	9.2303	6.94e-05	1	GCCACTGGGTGC	1	GCCVCYGGTTTY	AT4G34830	6064	6075	-	14.4424	1.03e-05	0.858	TCCCCTGGTTTC		6539	0.927359
		3439	AT1G71860	-0.170448									1	GCCVCYGGTTTY	AT2G19180	164	175	+	14.4424	1.03e-05	0.858	GCCGCCGCTTTT		1310	0.125191
		3438	AT1G78630	-0.170582	AT1G78630	1677	1688	-	10.1939	2.41e-05	0.858	TCCTCTGGTTTT	1	GCCVCYGGTTTY	AT4G38225	234	245	+	14.4424	1.03e-05	0.858	GCCCCTGATTTC		1704	0.137324
		3437	AT1G52670	-0.17082									1	GCCVCYGGTTTY	AT1G60160	253	264	+	14.4424	1.03e-05	0.858	GCCGCTGTTTTC		3514	0.0719977
		3436	AT4G25370	-0.170945									1	GCCVCYGGTTTY	AT3G06660	280	291	+	14.4424	1.03e-05	0.858	GCCGCTTGTTTC		2593	0.107983
		3435	AT4G39660	-0.17135									1	GCCVCYGGTTTY	AT4G14210	433	444	+	14.4424	1.03e-05	0.858	TCCACCGGTTTC		5131	0.084389
		3434	AT1G52300	-0.171953									1	GCCVCYGGTTTY	AT1G10830	483	494	+	14.4424	1.03e-05	0.858	TCCACCGGTTTC		2069	0.233446
		3433	AT1G32220	-0.172211	AT1G32220	2011	2022	-	9.48485	6.55e-05	1	TCCGCCGGATTC	1	GCCVCYGGTTTY	AT4G27860	612	623	+	14.4424	1.03e-05	0.858	GCCGCTGTTTTC		2721	0.224917
		3432	AT5G50250	-0.172279									1	GCCVCYGGTTTY	AT1G07200	693	704	+	14.4424	1.03e-05	0.858	TCCACCGGTTTC		4242	0.163366
		3431	AT5G19940	-0.172472									1	GCCVCYGGTTTY	AT3G62530	779	790	+	14.4424	1.03e-05	0.858	GCCCTTGGTTTC		1177	0.661852
		3430	AT5G51400	-0.172925									1	GCCVCYGGTTTY	AT2G34770	1374	1385	+	14.4424	1.03e-05	0.858	GCCCTCGGTTTT		2584	0.531734
		3429	AT4G31080	-0.173368									1	GCCVCYGGTTTY	AT1G50250	1708	1719	+	14.4424	1.03e-05	0.858	ACCCCTGGTTTC		2955	0.578003
		3428	AT3G13670	-0.173468	AT3G13670	398	409	-	14.1758	1.46e-05	0.858	GCAACCGGTTTT	1	GCCVCYGGTTTY	AT1G72300	1979	1990	+	14.4424	1.03e-05	0.858	GCTGCCGGTTTT		3898	0.507696
		3427	AT3G15360	-0.173665									1	GCCVCYGGTTTY	AT1G44350	2114	2125	+	14.4424	1.03e-05	0.858	GCCCATGGTTTC		4353	0.485642
		3426	AT3G61860	-0.174004									1	GCCVCYGGTTTY	AT4G30360	2282	2293	+	14.4424	1.03e-05	0.858	GCGCCTGGTTTC		3326	0.686109
		3425	AT3G26900	-0.174213									1	GCCVCYGGTTTY	AT5G01720	2795	2806	+	14.4424	1.03e-05	0.858	GTCCCTGGTTTC		4369	0.639734
		3424	AT3G10970	-0.174406									1	GCCVCYGGTTTY	AT1G07110	3970	3981	+	14.4424	1.03e-05	0.858	GCCGTTGGTTTC		6172	0.643227
		3423	AT2G30980	-0.174462	AT2G30980	2000	2011	-	9.90909	4.58e-05	1	TCCGCTGGTTTG	1	GCCVCYGGTTTY	AT2G20270	486	497	+	14.1879	1.08e-05	0.858	GCCACTGGTTGT		1875	0.2592
		3422	AT3G02690	-0.174601	AT3G02690	624	635	+	14.1758	1.46e-05	0.858	GCCACTTGTTTC	1	GCCVCYGGTTTY	AT4G00400	692	703	+	14.1879	1.08e-05	0.858	GCCACTGGATTT		2918	0.237149
		3421	AT1G02150	-0.175255									1	GCCVCYGGTTTY	AT1G13380	694	705	+	14.1879	1.08e-05	0.858	GCCACTGGTTAT		1508	0.460212
		3420	AT3G01340	-0.175288									1	GCCVCYGGTTTY	AT3G10230	845	856	+	14.1879	1.08e-05	0.858	GCCACTGGGTTT		1964	0.430244
		3419	AT2G04390	-0.175853									1	GCCVCYGGTTTY	AT5G64460	216	227	-	14.1758	1.46e-05	0.858	GCCAATGGTTTC		2720	0.0794118
		3418	AT3G53870	-0.175969									1	GCCVCYGGTTTY	AT1G80650	376	387	-	14.1758	1.46e-05	0.858	GCCATTGGTTTC		1481	0.253883
		3417	AT5G59420	-0.175972									1	GCCVCYGGTTTY	AT3G13670	398	409	-	14.1758	1.46e-05	0.858	GCAACCGGTTTT		4395	0.0905575
		3416	AT3G10670	-0.177121	AT3G10670	2057	2068	-	10.4606	2.08e-05	0.858	GTCTCCGGTTTT	1	GCCVCYGGTTTY	AT3G09210	658	669	-	14.1758	1.46e-05	0.858	GCCACTTGTTTC		1781	0.369455
		3415	AT3G05560	-0.177324									1	GCCVCYGGTTTY	AT1G55110	765	776	-	14.1758	1.46e-05	0.858	GCCACTAGTTTC		3012	0.253984
		3414	AT2G38040	-0.177525									1	GCCVCYGGTTTY	AT4G38980	1017	1028	-	14.1758	1.46e-05	0.858	GACGCTGGTTTT		1704	0.596831
		3413	AT2G21120	-0.177674									1	GCCVCYGGTTTY	AT4G37020	1308	1319	-	14.1758	1.46e-05	0.858	GCCACTGCTTTC		1759	0.743604
		3412	AT5G13140	-0.177769									1	GCCVCYGGTTTY	AT5G56930	1414	1425	-	14.1758	1.46e-05	0.858	GCTACTGGTTTC		2982	0.474178
		3411	AT4G33110	-0.177884									1	GCCVCYGGTTTY	AT2G03640	1437	1448	-	14.1758	1.46e-05	0.858	GCAACCGGTTTT		2554	0.562647
		3410	AT1G26630	-0.177938									1	GCCVCYGGTTTY	AT4G31130	1519	1530	-	14.1758	1.46e-05	0.858	GCAACTGGTTTC		1963	0.773816
		3409	AT4G01370	-0.178494									1	GCCVCYGGTTTY	AT5G66240	1568	1579	-	14.1758	1.46e-05	0.858	GCTACTGGTTTC		2311	0.678494
		3408	AT1G61010	-0.178808									1	GCCVCYGGTTTY	AT2G20410	1642	1653	-	14.1758	1.46e-05	0.858	GCCGCTGCTTTT		2332	0.704117
		3407	AT2G02800	-0.178962									1	GCCVCYGGTTTY	AT1G53090	1988	1999	-	14.1758	1.46e-05	0.858	GCCAACGGTTTT		3718	0.534696
		3406	AT4G00830	-0.179352									1	GCCVCYGGTTTY	AT2G19540	2458	2469	-	14.1758	1.46e-05	0.858	GTCCCTGGTTTT		2787	0.881952
		3405	AT5G62190	-0.179953									1	GCCVCYGGTTTY	AT1G01140	3012	3023	-	14.1758	1.46e-05	0.858	ACCACCGGTTTT		3459	0.870772
		3404	AT5G01410	-0.17999									1	GCCVCYGGTTTY	AT4G28240	45	56	+	14.1758	1.46e-05	0.858	GCCACTTGTTTC		1313	0.0342727
		3403	AT1G18450	-0.180205	AT1G18450	2161	2172	+	10.4606	2.08e-05	0.858	GTCTCTGGTTTC	1	GCCVCYGGTTTY	AT3G09270	107	118	+	14.1758	1.46e-05	0.858	GTCGCTGGTTTT		1504	0.0711436
		3402	AT4G01000	-0.180729									1	GCCVCYGGTTTY	AT5G42310	153	164	+	14.1758	1.46e-05	0.858	ACCACTGGTTTC		2842	0.0538353
		3401	AT3G42790	-0.180931									1	GCCVCYGGTTTY	AT5G27380	155	166	+	14.1758	1.46e-05	0.858	GCCACTGTTTTC		3104	0.0499356
		3400	AT5G44320	-0.181044									1	GCCVCYGGTTTY	AT3G11290	195	206	+	14.1758	1.46e-05	0.858	GCCGCTGTTTTT		2344	0.0831911
		3399	AT4G14990	-0.181101									1	GCCVCYGGTTTY	AT1G77060	354	365	+	14.1758	1.46e-05	0.858	TCCGCTGGTTTT		1938	0.182663
		3398	AT5G01750	-0.181233									1	GCCVCYGGTTTY	AT2G33340	355	366	+	14.1758	1.46e-05	0.858	GCCAGTGGTTTC		5084	0.0698269
		3397	AT1G35620	-0.181765									1	GCCVCYGGTTTY	AT2G41680	447	458	+	14.1758	1.46e-05	0.858	GCCGGTGGTTTT		2905	0.153873
		3396	AT4G29410	-0.181776									1	GCCVCYGGTTTY	AT2G38310	448	459	+	14.1758	1.46e-05	0.858	GCCGCTCGTTTT		1439	0.311327
		3395	AT2G21190	-0.18215	AT2G21190	1965	1976	+	10.7394	1.76e-05	0.858	GCCTCTGGTTAC	1	GCCVCYGGTTTY	AT5G13090	451	462	+	14.1758	1.46e-05	0.858	GCCACCAGTTTT		1362	0.331131
		3394	AT2G41840	-0.182986									1	GCCVCYGGTTTY	AT3G02690	624	635	+	14.1758	1.46e-05	0.858	GCCACTTGTTTC		2026	0.307996
		3393	AT3G59400	-0.18305									1	GCCVCYGGTTTY	AT2G45850	672	683	+	14.1758	1.46e-05	0.858	TCCACTGGTTTC		2494	0.269447
		3392	AT2G47250	-0.183288	AT2G47250	1331	1342	+	14.1758	1.46e-05	0.858	GACCCTGGTTTT	1	GCCVCYGGTTTY	AT1G49730	804	815	+	14.1758	1.46e-05	0.858	GCCACTAGTTTC		3176	0.253149
		3391	AT1G14400	-0.183425	AT1G14400	1243	1254	-	13.9091	1.57e-05	0.858	TCCACTGGTTTT	1	GCCVCYGGTTTY	AT1G80830	814	825	+	14.1758	1.46e-05	0.858	GGCCCTGGTTTT		3398	0.239553
		3390	AT5G56290	-0.183438	AT5G56290	4037	4048	-	9.64242	5.14e-05	1	ACCACTGGTTTG	1	GCCVCYGGTTTY	AT4G38420	963	974	+	14.1758	1.46e-05	0.858	GCCGGTGGTTTT		2769	0.347779
		3389	AT4G24220	-0.18352									1	GCCVCYGGTTTY	AT1G44770	996	1007	+	14.1758	1.46e-05	0.858	GCTACTGGTTTC		2036	0.489194
		3388	AT1G53840	-0.18374									1	GCCVCYGGTTTY	AT1G21640	1231	1242	+	14.1758	1.46e-05	0.858	GACGCTGGTTTT		4418	0.278633
		3387	AT2G34750	-0.184237									1	GCCVCYGGTTTY	AT1G58470	1314	1325	+	14.1758	1.46e-05	0.858	CCCACCGGTTTT		1840	0.71413
		3386	AT2G01820	-0.184324									1	GCCVCYGGTTTY	AT2G47250	1331	1342	+	14.1758	1.46e-05	0.858	GACCCTGGTTTT		3397	0.391816
		3385	AT5G10480	-0.184502	AT5G10480	369	380	+	9.48485	6.55e-05	1	GCCGCCGTTCTC	1	GCCVCYGGTTTY	AT1G27750	1350	1361	+	14.1758	1.46e-05	0.858	GCCACTTGTTTC		4822	0.279967
		3384	AT5G08540	-0.184631	AT5G08540	277	288	-	9.48485	6.55e-05	1	GCTGCCGGTGTC	1	GCCVCYGGTTTY	AT1G11870	1392	1403	+	14.1758	1.46e-05	0.858	GCTGCTGGTTTT		3259	0.427125
		3383	AT1G12760	-0.1847									1	GCCVCYGGTTTY	AT4G24972	1449	1460	+	14.1758	1.46e-05	0.858	GCCCCTGCTTTT		2878	0.503475
		3382	AT1G76990	-0.184729									1	GCCVCYGGTTTY	AT4G23570	2025	2036	+	14.1758	1.46e-05	0.858	GCCAGCGGTTTT		2842	0.712526
		3381	AT3G15950	-0.184908									1	GCCVCYGGTTTY	AT5G27380	2764	2775	+	14.1758	1.46e-05	0.858	GCAGCTGGTTTT		3104	0.890464
		3380	AT5G43470	-0.185182									1	GCCVCYGGTTTY	AT5G22640	2771	2782	+	14.1758	1.46e-05	0.858	GCGCCTGGTTTT		4566	0.606877
		3379	AT3G16420	-0.185428									1	GCCVCYGGTTTY	AT5G01720	4264	4275	+	14.1758	1.46e-05	0.858	GCCCCTTGTTTT		4369	0.975967
		3378	AT3G08730	-0.185586									1	GCCVCYGGTTTY	AT2G20960	218	229	-	13.9091	1.57e-05	0.858	TCCACTGGTTTT		3136	0.0695153
		3377	AT3G04730	-0.185644									1	GCCVCYGGTTTY	AT5G59430	459	470	-	13.9091	1.57e-05	0.858	GCCAATGGTTTT		3335	0.137631
		3376	AT5G60710	-0.186118	AT5G60710	2603	2614	+	10.4606	2.08e-05	0.858	GCCTGCGGTTTT	1	GCCVCYGGTTTY	AT4G22590	596	607	-	13.9091	1.57e-05	0.858	GCCACTGATTTT		2982	0.199866
		3375	AT1G01540	-0.186194									1	GCCVCYGGTTTY	AT5G55630	631	642	-	13.9091	1.57e-05	0.858	ACCACTGGTTTT		1719	0.367074
		3374	AT5G66240	-0.186601	AT5G66240	1568	1579	-	14.1758	1.46e-05	0.858	GCTACTGGTTTC	1	GCCVCYGGTTTY	AT2G20180	1199	1210	-	13.9091	1.57e-05	0.858	GCCACTGCTTTT		2981	0.402214
		3373	AT1G31410	-0.186751	AT1G31410	269	280	-	14.7091	4.95e-06	0.858	GCCGGCGGTTTC	1	GCCVCYGGTTTY	AT1G14400	1243	1254	-	13.9091	1.57e-05	0.858	TCCACTGGTTTT		2327	0.534164
		3372	AT3G21200	-0.187087									1	GCCVCYGGTTTY	AT5G13970	1284	1295	-	13.9091	1.57e-05	0.858	GCCATTGGTTTT		1674	0.767025
		3371	AT1G32500	-0.187196									1	GCCVCYGGTTTY	AT5G02540	1382	1393	-	13.9091	1.57e-05	0.858	ACCACTGGTTTT		2549	0.542173
		3370	AT3G04940	-0.187669	AT3G04940	210	221	+	10.1939	2.41e-05	0.858	GTCTCTGGTTTT	1	GCCVCYGGTTTY	AT5G61820	1706	1717	-	13.9091	1.57e-05	0.858	GCCATTGGTTTT		2634	0.647684
		3369	AT3G25920	-0.18791									1	GCCVCYGGTTTY	AT2G21860	1859	1870	-	13.9091	1.57e-05	0.858	GCCACTGTTTTT		1903	0.976879
		3368	AT5G14050	-0.187973									1	GCCVCYGGTTTY	AT1G53800	1880	1891	-	13.9091	1.57e-05	0.858	GCCACTCGTTTT		2802	0.670949
		3367	AT4G19210	-0.188317	AT4G19210	2343	2354	-	14.4424	1.03e-05	0.858	GCTCCTGGTTTC	1	GCCVCYGGTTTY	AT2G31750	1929	1940	-	13.9091	1.57e-05	0.858	GCCATTGGTTTT		2996	0.643858
		3366	AT1G32990	-0.188441	AT1G32990	367	378	-	10.7394	1.76e-05	0.858	GCCTCCGGGTTT	1	GCCVCYGGTTTY	AT3G16370	2118	2129	-	13.9091	1.57e-05	0.858	GACACTGGTTTT		2273	0.931808
		3365	AT1G02840	-0.1886									1	GCCVCYGGTTTY	AT3G09260	2346	2357	-	13.9091	1.57e-05	0.858	GCCATTGGTTTT		3305	0.709834
		3364	AT2G42780	-0.188611									1	GCCVCYGGTTTY	AT5G45060	3054	3065	-	13.9091	1.57e-05	0.858	GCCAGTGGTTTT		4934	0.61897
		3363	AT3G22110	-0.18887									1	GCCVCYGGTTTY	AT3G51150	3399	3410	-	13.9091	1.57e-05	0.858	GCAACTGGTTTT		6131	0.554396
		3362	AT4G12730	-0.189407									1	GCCVCYGGTTTY	AT1G25260	196	207	+	13.9091	1.57e-05	0.858	GTCACTGGTTTT		2341	0.0837249
		3361	AT2G35260	-0.189763	AT2G35260	961	972	+	10.4606	2.08e-05	0.858	TCCTCTGGTTTC	1	GCCVCYGGTTTY	AT4G15490	294	305	+	13.9091	1.57e-05	0.858	GCCACTCGTTTT		2051	0.143345
		3360	AT1G03860	-0.189948									1	GCCVCYGGTTTY	AT1G32790	647	658	+	13.9091	1.57e-05	0.858	GACACTGGTTTT		2880	0.224653
		3359	AT1G34190	-0.190248									1	GCCVCYGGTTTY	AT4G24510	671	682	+	13.9091	1.57e-05	0.858	GCCACTCGTTTT		1970	0.340609
		3358	AT4G03560	-0.190511									1	GCCVCYGGTTTY	AT3G61260	1016	1027	+	13.9091	1.57e-05	0.858	GTCACTGGTTTT		1791	0.567281
		3357	AT2G19470	-0.190759	AT2G19470	2009	2020	+	9.90909	4.58e-05	1	GTCCCAGGTTTT	1	GCCVCYGGTTTY	AT5G64300	1043	1054	+	13.9091	1.57e-05	0.858	GCCAATGGTTTT		3159	0.330168
		3356	AT3G60250	-0.190859									1	GCCVCYGGTTTY	AT3G01540	1304	1315	+	13.9091	1.57e-05	0.858	GCTACTGGTTTT		4066	0.320708
		3355	AT1G11890	-0.190876	AT1G11890	950	961	+	10.1939	2.41e-05	0.858	ACCTCTGGTTTT	1	GCCVCYGGTTTY	AT3G48070	2036	2047	+	13.9091	1.57e-05	0.858	GCCACTTGTTTT		2220	0.917117
		3354	AT4G01940	-0.191152									1	GCCVCYGGTTTY	AT1G51730	2206	2217	+	13.9091	1.57e-05	0.858	GCCACTGATTTT		2318	0.951682
		3353	AT2G27680	-0.191243									1	GCCVCYGGTTTY	AT2G44920	2389	2400	+	13.9091	1.57e-05	0.858	GCTACTGGTTTT		2517	0.949146
		3352	AT1G20440	-0.191332									1	GCCVCYGGTTTY	AT3G15820	2716	2727	+	13.9091	1.57e-05	0.858	GGCACTGGTTTT		2939	0.924124
		3351	AT5G22330	-0.191544									1	GCCVCYGGTTTY	AT2G35660	313	324	-	11.697	1.59e-05	0.858	GCCTCCGGTTTA		1990	0.157286
		3350	AT5G06340	-0.191599	AT5G06340	806	817	+	9.64242	5.14e-05	1	GCCATAGGTTTT	1	GCCVCYGGTTTY	AT4G39090	413	424	+	11.4303	1.61e-05	0.858	GCCTCAGGTTTT		2075	0.199036
		3349	AT4G02230	-0.191638									1	GCCVCYGGTTTY	AT1G74050	1096	1107	+	11.4303	1.61e-05	0.858	GCCTCTGGTTTG		1971	0.556063
		3348	AT1G49950	-0.191856									1	GCCVCYGGTTTY	AT1G34300	193	204	+	11.0061	1.67e-05	0.858	GCCTCCGGTTCC		2813	0.06861
		3347	AT4G22540	-0.191896	AT4G22540	737	748	-	14.4424	1.03e-05	0.858	GCCGACGGTTTT	1	GCCVCYGGTTTY	AT2G45160	1893	1904	+	11.0061	1.67e-05	0.858	GCCTCCGGTTAC		2590	0.730888
		3346	AT3G14600	-0.192034									1	GCCVCYGGTTTY	AT1G57990	1009	1020	+	10.8788	1.69e-05	0.858	GCCACAGGTTTA		1858	0.543057
		3345	AT5G13770	-0.192625									1	GCCVCYGGTTTY	AT2G20320	1918	1929	+	10.8788	1.69e-05	0.858	GCCACAGGTTTG		6183	0.310205
		3344	AT2G46280	-0.192709									1	GCCVCYGGTTTY	AT1G32990	367	378	-	10.7394	1.76e-05	0.858	GCCTCCGGGTTT		1747	0.210074
		3343	AT3G06430	-0.193001									1	GCCVCYGGTTTY	AT1G25390	815	826	-	10.7394	1.76e-05	0.858	GCCTCCGGTTGT		3216	0.25342
		3342	AT2G35390	-0.193199									1	GCCVCYGGTTTY	AT5G22890	1003	1014	-	10.7394	1.76e-05	0.858	GCCTCTGGTTCC		1579	0.635212
		3341	AT5G40950	-0.193356									1	GCCVCYGGTTTY	AT5G25265	2731	2742	-	10.7394	1.76e-05	0.858	GCCTCCGGTTCT		2768	0.986633
		3340	AT4G31530	-0.193598									1	GCCVCYGGTTTY	AT2G20320	5663	5674	-	10.7394	1.76e-05	0.858	GCCTCTGGATTC		6183	0.915898
		3339	AT5G47200	-0.193731									1	GCCVCYGGTTTY	AT2G44970	29	40	+	10.7394	1.76e-05	0.858	GCCTCTGGTTCC		3359	0.00863352
		3338	AT2G40490	-0.194444									1	GCCVCYGGTTTY	AT5G13650	445	456	+	10.7394	1.76e-05	0.858	GCCTCCGGTTAT		5115	0.086999
		3337	AT4G35490	-0.194678	AT4G35490	123	134	-	9.2303	6.94e-05	1	GCCACTGGTCGC	1	GCCVCYGGTTTY	AT1G01720	1156	1167	+	10.7394	1.76e-05	0.858	GCCTCCGGTTGT		1827	0.632731
		3336	AT1G55480	-0.194721									1	GCCVCYGGTTTY	AT1G11750	1826	1837	+	10.7394	1.76e-05	0.858	GCCTCTGGTATC		2395	0.762422
		3335	AT2G39000	-0.194741	AT2G39000	1581	1592	-	10.4606	2.08e-05	0.858	GCCTCTGCTTTC	1	GCCVCYGGTTTY	AT2G21190	1965	1976	+	10.7394	1.76e-05	0.858	GCCTCTGGTTAC		2250	0.873333
		3334	AT4G35460	-0.194862									1	GCCVCYGGTTTY	AT1G27770	2210	2221	+	10.7394	1.76e-05	0.858	GCCTCTGGTATC		4573	0.483271
		3333	AT3G25470	-0.194912									1	GCCVCYGGTTTY	AT4G00026	2433	2444	+	10.7394	1.76e-05	0.858	GCCTCTGGATTC		2545	0.955992
		3332	AT5G15200	-0.194977									1	GCCVCYGGTTTY	AT3G25805	309	320	-	10.7273	1.84e-05	0.858	GTCTCCGGTTTC		2040	0.151471
		3331	AT5G03040	-0.195014									1	GCCVCYGGTTTY	AT5G15330	727	738	-	10.7273	1.84e-05	0.858	ACCTCCGGTTTC		1858	0.391281
		3330	AT5G64270	-0.195139	AT5G64270	1536	1547	-	14.4424	1.03e-05	0.858	GCCCACGGTTTT	1	GCCVCYGGTTTY	AT2G18090	511	522	+	10.7273	1.84e-05	0.858	GCCTCCGATTTC		3627	0.140888
		3329	AT4G21450	-0.195677									1	GCCVCYGGTTTY	AT1G68690	908	919	+	10.7273	1.84e-05	0.858	ACCTCCGGTTTC		4020	0.225871
		3328	AT5G13800	-0.195859									1	GCCVCYGGTTTY	AT1G72770	2535	2546	+	10.7273	1.84e-05	0.858	TCCTCCGGTTTC		3380	0.75
		3327	AT1G01140	-0.196004	AT1G01140	3012	3023	-	14.1758	1.46e-05	0.858	ACCACCGGTTTT	1	GCCVCYGGTTTY	AT3G15354	3388	3399	+	10.7273	1.84e-05	0.858	GTCTCCGGTTTC		4011	0.844677
		3326	AT2G39460	-0.196169									1	GCCVCYGGTTTY	AT4G26000	826	837	-	10.4727	1.89e-05	0.858	GCCTCTGGTTCT		2773	0.297872
		3325	AT3G48760	-0.196462									1	GCCVCYGGTTTY	AT5G06370	1494	1505	-	10.4727	1.89e-05	0.858	GCCTCTGGATTT		1608	0.929104
		3324	AT2G43790	-0.196976	AT2G43790	249	260	-	10.4545	2.3e-05	0.858	GCCGCCGGTTGA	1	GCCVCYGGTTTY	AT1G79600	2502	2513	-	10.4727	1.89e-05	0.858	GCCTCTGGTTGT		2817	0.888179
		3323	AT5G32440	-0.197703									1	GCCVCYGGTTTY	AT1G78140	747	758	+	10.4727	1.89e-05	0.858	GCCTCTGGTATT		2267	0.32951
		3322	AT1G61620	-0.197712	AT1G61620	1634	1645	+	9.90909	4.58e-05	1	GGCACGGGTTTC	1	GCCVCYGGTTTY	AT1G08570	1775	1786	+	10.4727	1.89e-05	0.858	GCCTCTGGGTTT		2140	0.829439
		3321	AT5G62300	-0.197799									1	GCCVCYGGTTTY	AT3G23750	3160	3171	+	10.4727	1.89e-05	0.858	GCCTCTGGCTTT		3707	0.852441
		3320	AT2G29360	-0.197805	AT2G29360	149	160	-	9.49697	5.53e-05	1	GCCACCGGTGAC	1	GCCVCYGGTTTY	AT3G61600	60	71	-	10.4606	2.08e-05	0.858	TCCTCCGGTTTT		2903	0.0206683
		3319	AT5G46750	-0.197991									1	GCCVCYGGTTTY	AT1G64720	106	117	-	10.4606	2.08e-05	0.858	GCCTCTCGTTTC		2270	0.046696
		3318	AT5G25520	-0.198364									1	GCCVCYGGTTTY	AT4G02350	196	207	-	10.4606	2.08e-05	0.858	GTCTCTGGTTTC		2951	0.0664182
		3317	AT1G05180	-0.199128									1	GCCVCYGGTTTY	AT2G19540	218	229	-	10.4606	2.08e-05	0.858	GCCTCTGCTTTC		2787	0.0782203
		3316	AT5G12120	-0.199273	AT5G12120	1637	1648	-	10.1939	2.41e-05	0.858	TCCTCTGGTTTT	1	GCCVCYGGTTTY	AT4G38970	308	319	-	10.4606	2.08e-05	0.858	GCCTTTGGTTTC		2513	0.122563
		3315	AT1G63170	-0.199439									1	GCCVCYGGTTTY	AT4G14430	439	450	-	10.4606	2.08e-05	0.858	GGCTCCGGTTTT		1416	0.310028
		3314	AT4G15800	-0.199475	AT4G15800	146	157	-	9.64242	5.14e-05	1	GCAACGGGTTTT	1	GCCVCYGGTTTY	AT2G18300	636	647	-	10.4606	2.08e-05	0.858	GGCTCTGGTTTC		2336	0.27226
		3313	AT5G51020	-0.199541	AT5G51020	215	226	+	10.1939	2.41e-05	0.858	GACTCTGGTTTT	1	GCCVCYGGTTTY	AT1G42550	638	649	-	10.4606	2.08e-05	0.858	TCCTCTGGTTTC		3148	0.202668
		3312	AT1G07420	-0.199612									1	GCCVCYGGTTTY	AT1G74960	686	697	-	10.4606	2.08e-05	0.858	TCCTCTGGTTTC		4098	0.167399
		3311	AT4G38970	-0.199933	AT4G38970	308	319	-	10.4606	2.08e-05	0.858	GCCTTTGGTTTC	1	GCCVCYGGTTTY	AT1G70780	802	813	-	10.4606	2.08e-05	0.858	TCCTCTGGTTTC		1227	0.653627
		3310	AT1G75950	-0.200411									1	GCCVCYGGTTTY	AT4G03410	803	814	-	10.4606	2.08e-05	0.858	GCCTGCGGTTTT		2394	0.335422
		3309	AT2G32640	-0.200624									1	GCCVCYGGTTTY	AT5G55630	807	818	-	10.4606	2.08e-05	0.858	GCCTCTTGTTTC		1719	0.469459
		3308	AT5G37850	-0.200743									1	GCCVCYGGTTTY	AT2G38560	923	934	-	10.4606	2.08e-05	0.858	GCCTTCGGTTTT		2153	0.428704
		3307	AT3G60600	-0.201033									1	GCCVCYGGTTTY	AT1G71500	1000	1011	-	10.4606	2.08e-05	0.858	GCCTCTGTTTTC		1626	0.615006
		3306	AT1G20330	-0.201063	AT1G20330	1234	1245	-	10.4606	2.08e-05	0.858	GACTCCGGTTTT	1	GCCVCYGGTTTY	AT2G41430	1034	1045	-	10.4606	2.08e-05	0.858	CCCTCTGGTTTC		1311	0.788711
		3305	AT5G03555	-0.20121	AT5G03555	685	696	+	9.2303	6.94e-05	1	GCCGCTGGTCCT	1	GCCVCYGGTTTY	AT1G19180	1087	1098	-	10.4606	2.08e-05	0.858	GACTCTGGTTTC		1844	0.589479
		3304	AT5G19820	-0.201346	AT5G19820	1033	1044	+	10.1879	2.81e-05	0.942	GCCCCTGGTATG	1	GCCVCYGGTTTY	AT5G43630	1189	1200	-	10.4606	2.08e-05	0.858	GTCTCTGGTTTC		3877	0.30668
		3303	AT5G22510	-0.201445									1	GCCVCYGGTTTY	AT2G29060	1233	1244	-	10.4606	2.08e-05	0.858	GCTTCCGGTTTT		2757	0.447225
		3302	AT2G25430	-0.201455									1	GCCVCYGGTTTY	AT1G20330	1234	1245	-	10.4606	2.08e-05	0.858	GACTCCGGTTTT		1705	0.723754
		3301	AT1G14270	-0.201584	AT1G14270	231	242	+	14.7212	3.66e-06	0.858	GCCGCCGGTTAT	1	GCCVCYGGTTTY	AT4G39090	1342	1353	-	10.4606	2.08e-05	0.858	CCCTCCGGTTTT		2075	0.646747
		3300	AT2G37450	-0.201766	AT2G37450	1839	1850	-	10.1939	2.41e-05	0.858	ACCTCTGGTTTT	1	GCCVCYGGTTTY	AT1G06190	1442	1453	-	10.4606	2.08e-05	0.858	GACTCTGGTTTC		1923	0.74987
		3299	AT5G64250	-0.201918	AT5G64250	231	242	+	10.1939	2.41e-05	0.858	GACTCTGGTTTT	1	GCCVCYGGTTTY	AT2G39000	1581	1592	-	10.4606	2.08e-05	0.858	GCCTCTGCTTTC		2038	0.775761
		3298	AT3G04090	-0.201975	AT3G04090	448	459	+	9.48485	6.55e-05	1	GTCGCCGGTGTC	1	GCCVCYGGTTTY	AT5G64270	1594	1605	-	10.4606	2.08e-05	0.858	TCCTCTGGTTTC		4748	0.33572
		3297	AT1G65070	-0.201996	AT1G65070	3608	3619	-	10.1939	2.41e-05	0.858	GCCTCTGTTTTT	1	GCCVCYGGTTTY	AT4G17230	1780	1791	-	10.4606	2.08e-05	0.858	GACTCTGGTTTC		3217	0.553311
		3296	AT2G20890	-0.202002									1	GCCVCYGGTTTY	AT3G10670	2057	2068	-	10.4606	2.08e-05	0.858	GTCTCCGGTTTT		2443	0.841998
		3295	AT5G22640	-0.202088	AT5G22640	2771	2782	+	14.1758	1.46e-05	0.858	GCGCCTGGTTTT	1	GCCVCYGGTTTY	AT3G23410	2892	2903	-	10.4606	2.08e-05	0.858	GCCTTCGGTTTT		3510	0.823932
		3294	AT2G44970	-0.202144	AT2G44970	29	40	+	10.7394	1.76e-05	0.858	GCCTCTGGTTCC	1	GCCVCYGGTTTY	AT5G58720	3006	3017	-	10.4606	2.08e-05	0.858	GTCTCCGGTTTT		3481	0.863545
		3293	AT1G64040	-0.202384									1	GCCVCYGGTTTY	AT1G72300	3380	3391	-	10.4606	2.08e-05	0.858	TCCTCTGGTTTC		3898	0.867111
		3292	AT2G31740	-0.202622	AT2G31740	986	997	-	10.1758	3.38e-05	1	CCCCCAGGTTTC	1	GCCVCYGGTTTY	AT5G10490	4109	4120	-	10.4606	2.08e-05	0.858	GCCTTTGGTTTC		4592	0.894817
		3291	AT1G79380	-0.202817									1	GCCVCYGGTTTY	AT2G26910	4371	4382	-	10.4606	2.08e-05	0.858	TCCTCCGGTTTT		6945	0.629374
		3290	AT5G65910	-0.202868									1	GCCVCYGGTTTY	AT5G21930	4433	4444	-	10.4606	2.08e-05	0.858	GCCTCTTGTTTC		6120	0.724346
		3289	AT1G51200	-0.203092									1	GCCVCYGGTTTY	AT4G18240	4455	4466	-	10.4606	2.08e-05	0.858	GCCTCCAGTTTT		5096	0.874215
		3288	AT5G63310	-0.203481	AT5G63310	239	250	+	9.48485	6.55e-05	1	GCCGCCGTCTTC	1	GCCVCYGGTTTY	AT1G09130	6	17	+	10.4606	2.08e-05	0.858	TCCTCTGGTTTC		2712	0.00221239
		3287	AT2G43760	-0.203555									1	GCCVCYGGTTTY	AT1G51310	32	43	+	10.4606	2.08e-05	0.858	CCCTCCGGTTTT		2868	0.0111576
		3286	AT3G25805	-0.203881	AT3G25805	309	320	-	10.7273	1.84e-05	0.858	GTCTCCGGTTTC	1	GCCVCYGGTTTY	AT1G68730	76	87	+	10.4606	2.08e-05	0.858	GTCTCCGGTTTT		860	0.0883721
		3285	AT5G41190	-0.203996									1	GCCVCYGGTTTY	AT2G24020	131	142	+	10.4606	2.08e-05	0.858	GCTTCCGGTTTT		1768	0.074095
		3284	AT5G01240	-0.204203									1	GCCVCYGGTTTY	AT5G47435	132	143	+	10.4606	2.08e-05	0.858	GCTTCTGGTTTC		1861	0.0709296
		3283	AT3G46530	-0.204338									1	GCCVCYGGTTTY	AT5G06960	356	367	+	10.4606	2.08e-05	0.858	GCCTCTGCTTTC		2974	0.119704
		3282	AT3G44970	-0.204358									1	GCCVCYGGTTTY	AT3G23560	382	393	+	10.4606	2.08e-05	0.858	GTCTCCGGTTTT		2806	0.136137
		3281	AT3G12930	-0.204452									1	GCCVCYGGTTTY	AT1G21130	512	523	+	10.4606	2.08e-05	0.858	GGCTCCGGTTTT		1923	0.266251
		3280	AT1G58110	-0.204646									1	GCCVCYGGTTTY	AT3G47070	564	575	+	10.4606	2.08e-05	0.858	GCCTCTGTTTTC		1142	0.49387
		3279	AT3G04870	-0.20468									1	GCCVCYGGTTTY	AT4G03110	651	662	+	10.4606	2.08e-05	0.858	GCCTCTGTTTTC		3410	0.190909
		3278	AT4G01320	-0.204717									1	GCCVCYGGTTTY	AT1G15500	716	727	+	10.4606	2.08e-05	0.858	GCCTTTGGTTTC		2586	0.276875
		3277	AT3G01690	-0.204792	AT3G01690	1217	1228	-	9.90909	4.58e-05	1	GCCAAAGGTTTC	1	GCCVCYGGTTTY	AT5G05780	748	759	+	10.4606	2.08e-05	0.858	GCATCTGGTTTC		3011	0.248422
		3276	AT4G00360	-0.204987									1	GCCVCYGGTTTY	AT2G39950	779	790	+	10.4606	2.08e-05	0.858	ACCTCTGGTTTC		3962	0.196618
		3275	AT4G28260	-0.205065									1	GCCVCYGGTTTY	AT1G63720	814	825	+	10.4606	2.08e-05	0.858	TCCTCCGGTTTT		1833	0.444081
		3274	AT3G11940	-0.205067									1	GCCVCYGGTTTY	AT2G35260	961	972	+	10.4606	2.08e-05	0.858	TCCTCTGGTTTC		2689	0.357382
		3273	AT4G27710	-0.20531									1	GCCVCYGGTTTY	AT1G19770	983	994	+	10.4606	2.08e-05	0.858	GCCTCTGTTTTC		1513	0.649703
		3272	AT3G10800	-0.205349	AT3G10800	1246	1257	+	14.4545	6.41e-06	0.858	GCCACCGGTATT	1	GCCVCYGGTTTY	AT4G38225	988	999	+	10.4606	2.08e-05	0.858	GCCTCTGATTTC		1704	0.579812
		3271	AT5G04430	-0.20549									1	GCCVCYGGTTTY	AT4G28740	1191	1202	+	10.4606	2.08e-05	0.858	GACTCCGGTTTT		1864	0.638948
		3270	AT3G17800	-0.205833									1	GCCVCYGGTTTY	AT2G24820	1291	1302	+	10.4606	2.08e-05	0.858	GCCTTTGGTTTC		1997	0.64647
		3269	AT4G35040	-0.206085	AT4G35040	1119	1130	-	9.90909	4.58e-05	1	GCCATAGGTTTC	1	GCCVCYGGTTTY	AT3G51550	1322	1333	+	10.4606	2.08e-05	0.858	GACTCTGGTTTC		3366	0.392751
		3268	AT3G46100	-0.206174									1	GCCVCYGGTTTY	AT3G09580	1529	1540	+	10.4606	2.08e-05	0.858	GGCTCTGGTTTC		2300	0.664783
		3267	AT3G01480	-0.206336									1	GCCVCYGGTTTY	AT4G35100	1773	1784	+	10.4606	2.08e-05	0.858	GCCTTTGGTTTC		2047	0.866146
		3266	AT1G01650	-0.206344									1	GCCVCYGGTTTY	AT5G18630	1840	1851	+	10.4606	2.08e-05	0.858	GCCTGCGGTTTT		3202	0.574641
		3265	AT1G73230	-0.20651	AT1G73230	1209	1220	-	9.64242	5.14e-05	1	ACCACTGGTTTG	1	GCCVCYGGTTTY	AT5G24690	1913	1924	+	10.4606	2.08e-05	0.858	GCTTCTGGTTTC		3300	0.579697
		3264	AT3G10480	-0.206803									1	GCCVCYGGTTTY	AT1G77180	1914	1925	+	10.4606	2.08e-05	0.858	GACTCTGGTTTC		2559	0.747948
		3263	AT5G23040	-0.206839									1	GCCVCYGGTTTY	AT1G18450	2161	2172	+	10.4606	2.08e-05	0.858	GTCTCTGGTTTC		3963	0.545294
		3262	AT2G42590	-0.20687									1	GCCVCYGGTTTY	AT1G15180	2278	2289	+	10.4606	2.08e-05	0.858	TCCTCCGGTTTT		2485	0.9167
		3261	AT1G02500	-0.206961	AT1G02500	2035	2046	-	10.1758	3.38e-05	1	GCCGCAGTTTTC	1	GCCVCYGGTTTY	AT1G12230	2547	2558	+	10.4606	2.08e-05	0.858	GCTTCTGGTTTC		3095	0.82294
		3260	AT3G28040	-0.207216									1	GCCVCYGGTTTY	AT5G60710	2603	2614	+	10.4606	2.08e-05	0.858	GCCTGCGGTTTT		4565	0.570208
		3259	AT5G10490	-0.207297	AT5G10490	4109	4120	-	10.4606	2.08e-05	0.858	GCCTTTGGTTTC	1	GCCVCYGGTTTY	AT4G02590	2642	2653	+	10.4606	2.08e-05	0.858	GACTCTGGTTTC		3054	0.865095
		3258	AT5G45360	-0.207579									1	GCCVCYGGTTTY	AT5G17290	3292	3303	+	10.4606	2.08e-05	0.858	GGCTCTGGTTTC		3813	0.863362
		3257	AT2G24500	-0.207622									1	GCCVCYGGTTTY	AT2G43790	249	260	-	10.4545	2.3e-05	0.858	GCCGCCGGTTGA		2743	0.0907765
		3256	AT3G60130	-0.20763									1	GCCVCYGGTTTY	AT3G14180	775	786	-	10.4545	2.3e-05	0.858	GCCGCCGGTTGG		2375	0.326316
		3255	AT5G57940	-0.207799									1	GCCVCYGGTTTY	AT4G31140	1572	1583	-	10.4545	2.3e-05	0.858	GCCCCAGGTCTC		2324	0.67642
		3254	AT1G78870	-0.208028									1	GCCVCYGGTTTY	AT5G25265	2689	2700	-	10.4545	2.3e-05	0.858	GCCGCCGGCTTG		2768	0.97146
		3253	AT2G01270	-0.20865	AT2G01270	1397	1408	+	9.90909	4.58e-05	1	GCCACAGATTTC	1	GCCVCYGGTTTY	AT1G68730	65	76	+	10.4545	2.3e-05	0.858	GCCGCCGGTTGG		860	0.0755814
		3252	AT5G20900	-0.208799									1	GCCVCYGGTTTY	AT1G47530	1026	1037	+	10.4545	2.3e-05	0.858	GCCGCGGGTATC		2909	0.352699
		3251	AT1G78150	-0.208869	AT1G78150	188	199	+	9.48485	6.55e-05	1	ACCGCCGGATTC	1	GCCVCYGGTTTY	AT3G55770	1856	1867	+	10.4545	2.3e-05	0.858	GCCGCCGGTGTA		1985	0.935013
		3250	AT2G24280	-0.209055									1	GCCVCYGGTTTY	AT2G26280	13	24	-	10.1939	2.41e-05	0.858	GCCTCTCGTTTT		3672	0.00354031
		3249	AT3G10230	-0.209415	AT3G10230	845	856	+	14.1879	1.08e-05	0.858	GCCACTGGGTTT	1	GCCVCYGGTTTY	AT1G27090	115	126	-	10.1939	2.41e-05	0.858	GCGTCTGGTTTT		2617	0.0439434
		3248	AT4G01100	-0.209498									1	GCCVCYGGTTTY	AT4G36540	398	409	-	10.1939	2.41e-05	0.858	ACCTCTGGTTTT		1714	0.232205
		3247	AT1G19920	-0.209502	AT1G19920	1513	1524	+	9.2303	6.94e-05	1	GCCCCTGGACTT	1	GCCVCYGGTTTY	AT2G18300	668	679	-	10.1939	2.41e-05	0.858	ACCTCTGGTTTT		2336	0.285959
		3246	AT2G31400	-0.209574									1	GCCVCYGGTTTY	AT2G20180	709	720	-	10.1939	2.41e-05	0.858	GTCTCTGGTTTT		2981	0.23784
		3245	AT3G28450	-0.209816									1	GCCVCYGGTTTY	AT5G57685	710	721	-	10.1939	2.41e-05	0.858	TCCTCTGGTTTT		1259	0.56394
		3244	AT5G20020	-0.210182									1	GCCVCYGGTTTY	AT5G12420	896	907	-	10.1939	2.41e-05	0.858	GCCTTTGGTTTT		2564	0.349454
		3243	AT5G58720	-0.210301	AT5G58720	3006	3017	-	10.4606	2.08e-05	0.858	GTCTCCGGTTTT	1	GCCVCYGGTTTY	AT5G62640	1363	1374	-	10.1939	2.41e-05	0.858	ACCTCTGGTTTT		3109	0.438405
		3242	AT1G65590	-0.210436									1	GCCVCYGGTTTY	AT1G30570	1555	1566	-	10.1939	2.41e-05	0.858	TCCTCTGGTTTT		3284	0.473508
		3241	AT5G02500	-0.210547									1	GCCVCYGGTTTY	AT5G12120	1637	1648	-	10.1939	2.41e-05	0.858	TCCTCTGGTTTT		3258	0.502455
		3240	AT1G66670	-0.210552									1	GCCVCYGGTTTY	AT1G78630	1677	1688	-	10.1939	2.41e-05	0.858	TCCTCTGGTTTT		2075	0.808193
		3239	AT2G27050	-0.210627									1	GCCVCYGGTTTY	AT2G37450	1839	1850	-	10.1939	2.41e-05	0.858	ACCTCTGGTTTT		2475	0.74303
		3238	AT2G31750	-0.210736	AT2G31750	1929	1940	-	13.9091	1.57e-05	0.858	GCCATTGGTTTT	1	GCCVCYGGTTTY	AT3G10230	1896	1907	-	10.1939	2.41e-05	0.858	GCCTCTAGTTTT		1964	0.965377
		3237	AT1G54630	-0.210739									1	GCCVCYGGTTTY	AT1G34430	1959	1970	-	10.1939	2.41e-05	0.858	GCATCTGGTTTT		2498	0.784227
		3236	AT2G23090	-0.210806									1	GCCVCYGGTTTY	AT2G26920	2099	2110	-	10.1939	2.41e-05	0.858	GCTTCTGGTTTT		2764	0.759407
		3235	AT5G07090	-0.210867									1	GCCVCYGGTTTY	AT3G19100	2123	2134	-	10.1939	2.41e-05	0.858	ACCTCTGGTTTT		4000	0.53075
		3234	AT1G11650	-0.211385									1	GCCVCYGGTTTY	AT4G31860	2315	2326	-	10.1939	2.41e-05	0.858	GCTTCTGGTTTT		2618	0.884263
		3233	AT1G20840	-0.21144									1	GCCVCYGGTTTY	AT1G65070	3608	3619	-	10.1939	2.41e-05	0.858	GCCTCTGTTTTT		3780	0.954497
		3232	AT4G00026	-0.211488	AT4G00026	2433	2444	+	10.7394	1.76e-05	0.858	GCCTCTGGATTC	1	GCCVCYGGTTTY	AT5G35100	37	48	+	10.1939	2.41e-05	0.858	GTCTCTGGTTTT		2404	0.015391
		3231	AT5G21105	-0.211827	AT5G21105	3865	3876	-	9.48485	6.55e-05	1	GCCGTCGGCTTC	1	GCCVCYGGTTTY	AT5G42760	40	51	+	10.1939	2.41e-05	0.858	GCCTTTGGTTTT		1644	0.0243309
		3230	AT3G09850	-0.211999									1	GCCVCYGGTTTY	AT3G04940	210	221	+	10.1939	2.41e-05	0.858	GTCTCTGGTTTT		2755	0.076225
		3229	AT2G25840	-0.212304									1	GCCVCYGGTTTY	AT5G51020	215	226	+	10.1939	2.41e-05	0.858	GACTCTGGTTTT		1957	0.109862
		3228	AT1G27650	-0.212478									1	GCCVCYGGTTTY	AT5G64250	231	242	+	10.1939	2.41e-05	0.858	GACTCTGGTTTT		1902	0.121451
		3227	AT5G26880	-0.212482									1	GCCVCYGGTTTY	AT2G46800	255	266	+	10.1939	2.41e-05	0.858	GCCTCTGTTTTT		2011	0.126803
		3226	AT5G19220	-0.212655									1	GCCVCYGGTTTY	AT5G50450	433	444	+	10.1939	2.41e-05	0.858	TCCTCTGGTTTT		1633	0.265156
		3225	AT1G07080	-0.212735	AT1G07080	824	835	-	9.90909	4.58e-05	1	GCAACAGGTTTC	1	GCCVCYGGTTTY	AT5G08050	716	727	+	10.1939	2.41e-05	0.858	GCTTCTGGTTTT		995	0.719598
		3224	AT3G17410	-0.212765									1	GCCVCYGGTTTY	AT5G21920	741	752	+	10.1939	2.41e-05	0.858	GCTTCTGGTTTT		1680	0.441071
		3223	AT1G73030	-0.212902	AT1G73030	494	505	+	9.92121	3.54e-05	1	GCCACAGGTATT	1	GCCVCYGGTTTY	AT4G24972	757	768	+	10.1939	2.41e-05	0.858	TCCTCTGGTTTT		2878	0.26303
		3222	AT5G66200	-0.213187	AT5G66200	843	854	+	9.48485	6.55e-05	1	GCCGCCGCGTTC	1	GCCVCYGGTTTY	AT5G13710	771	782	+	10.1939	2.41e-05	0.858	GCCTCTGTTTTT		3770	0.204509
		3221	AT1G11360	-0.213423	AT1G11360	1357	1368	+	9.90909	4.58e-05	1	GCCCTTGGTTTG	1	GCCVCYGGTTTY	AT4G02920	922	933	+	10.1939	2.41e-05	0.858	GCTTCTGGTTTT		2764	0.333575
		3220	AT5G42820	-0.21355									1	GCCVCYGGTTTY	AT1G11890	950	961	+	10.1939	2.41e-05	0.858	ACCTCTGGTTTT		2348	0.4046
		3219	AT4G02790	-0.213653									1	GCCVCYGGTTTY	AT1G48760	963	974	+	10.1939	2.41e-05	0.858	GTCTCTGGTTTT		3420	0.281579
		3218	AT5G52820	-0.214536									1	GCCVCYGGTTTY	AT2G24820	1048	1059	+	10.1939	2.41e-05	0.858	GCCTTTGGTTTT		1997	0.524787
		3217	AT5G44340	-0.214582									1	GCCVCYGGTTTY	AT2G39670	1062	1073	+	10.1939	2.41e-05	0.858	GCCTCTTGTTTT		3086	0.344135
		3216	AT2G25870	-0.214639									1	GCCVCYGGTTTY	AT1G13820	1093	1104	+	10.1939	2.41e-05	0.858	GCCTGTGGTTTT		2437	0.448502
		3215	AT2G38560	-0.214756	AT2G38560	923	934	-	10.4606	2.08e-05	0.858	GCCTTCGGTTTT	1	GCCVCYGGTTTY	AT4G36090	1162	1173	+	10.1939	2.41e-05	0.858	GCTTCTGGTTTT		2676	0.43423
		3214	AT1G47128	-0.214813	AT1G47128	249	260	-	9.2303	6.94e-05	1	GCCACCGGTGGT	1	GCCVCYGGTTTY	AT3G59940	1360	1371	+	10.1939	2.41e-05	0.858	CCCTCTGGTTTT		1584	0.858586
		3213	AT4G30720	-0.214814									1	GCCVCYGGTTTY	AT1G73660	1543	1554	+	10.1939	2.41e-05	0.858	TCCTCTGGTTTT		5480	0.281569
		3212	AT2G32950	-0.215006									1	GCCVCYGGTTTY	AT1G73480	1942	1953	+	10.1939	2.41e-05	0.858	GCCTCTGATTTT		4163	0.466491
		3211	AT5G50960	-0.215318									1	GCCVCYGGTTTY	AT4G35470	2726	2737	+	10.1939	2.41e-05	0.858	GTCTCTGGTTTT		3046	0.894944
		3210	AT3G55560	-0.215454	AT3G55560	1388	1399	+	15.4121	1.46e-06	0.858	GCCGCTGGTTTA	1	GCCVCYGGTTTY	AT5G53050	2962	2973	+	10.1939	2.41e-05	0.858	GCTTCTGGTTTT		3043	0.973382
		3209	AT5G09230	-0.215658									1	GCCVCYGGTTTY	AT5G51200	3492	3503	+	10.1939	2.41e-05	0.858	GCCTCTTGTTTT		14915	0.234127
		3208	AT1G66340	-0.216131									1	GCCVCYGGTTTY	AT1G68690	3740	3751	+	10.1939	2.41e-05	0.858	CCCTCTGGTTTT		4020	0.930348
		3207	AT5G19770	-0.216387									1	GCCVCYGGTTTY	AT1G73660	3824	3835	+	10.1939	2.41e-05	0.858	GCCTCTGTTTTT		5480	0.69781
		3206	AT1G70480	-0.216456									1	GCCVCYGGTTTY	AT2G41700	4597	4608	+	10.1939	2.41e-05	0.858	GCCTCTTGTTTT		13329	0.344887
		3205	AT3G13920	-0.216481									1	GCCVCYGGTTTY	AT5G05750	392	403	-	10.1879	2.81e-05	0.942	GCCGCTGGTTCA		1566	0.250319
		3204	AT4G14890	-0.216566									1	GCCVCYGGTTTY	AT2G01930	727	738	-	10.1879	2.81e-05	0.942	GCCGCTGGTTCA		1787	0.406827
		3203	AT1G04960	-0.216578									1	GCCVCYGGTTTY	AT4G07825	1012	1023	-	10.1879	2.81e-05	0.942	GCCGCTGGATTG		1592	0.635678
		3202	AT4G02920	-0.216776	AT4G02920	922	933	+	10.1939	2.41e-05	0.858	GCTTCTGGTTTT	1	GCCVCYGGTTTY	AT2G35660	1490	1501	-	10.1879	2.81e-05	0.942	GCCACCGGTCTA		1990	0.748744
		3201	AT5G35220	-0.216799									1	GCCVCYGGTTTY	AT2G14910	1697	1708	-	10.1879	2.81e-05	0.942	GCCGCAGGTTCT		2779	0.610651
		3200	AT1G16880	-0.216865									1	GCCVCYGGTTTY	AT1G68690	2026	2037	-	10.1879	2.81e-05	0.942	GCCACCGGATTG		4020	0.50398
		3199	AT3G55250	-0.216868									1	GCCVCYGGTTTY	AT3G15354	2310	2321	-	10.1879	2.81e-05	0.942	GCCACCGGGTTG		4011	0.575916
		3198	AT1G12920	-0.216907									1	GCCVCYGGTTTY	AT3G63520	2912	2923	-	10.1879	2.81e-05	0.942	GCCACCGGTTCA		3271	0.890248
		3197	AT3G43230	-0.216995									1	GCCVCYGGTTTY	AT2G18090	3156	3167	-	10.1879	2.81e-05	0.942	GCCCCAGGTTAT		3627	0.870141
		3196	AT4G17040	-0.217275									1	GCCVCYGGTTTY	AT2G32540	3598	3609	-	10.1879	2.81e-05	0.942	GCCACAGGCTTC		3868	0.930196
		3195	AT5G48220	-0.21801									1	GCCVCYGGTTTY	AT2G26910	416	427	+	10.1879	2.81e-05	0.942	GCCGCGGGATTT		6945	0.0598992
		3194	AT2G32040	-0.218037									1	GCCVCYGGTTTY	AT4G34920	576	587	+	10.1879	2.81e-05	0.942	GCCACGGGATTC		1480	0.389189
		3193	AT4G18810	-0.218269									1	GCCVCYGGTTTY	AT4G37510	1008	1019	+	10.1879	2.81e-05	0.942	GCCACCGGTTAA		2967	0.339737
		3192	AT2G21280	-0.218578									1	GCCVCYGGTTTY	AT5G19820	1033	1044	+	10.1879	2.81e-05	0.942	GCCCCTGGTATG		6182	0.167098
		3191	AT5G19180	-0.219113	AT5G19180	215	226	+	9.48485	6.55e-05	1	GACCCCGGCTTC	1	GCCVCYGGTTTY	AT3G07780	1372	1383	+	10.1879	2.81e-05	0.942	GCCGCTGGATTG		2673	0.513281
		3190	AT3G06483	-0.219182									1	GCCVCYGGTTTY	AT1G51310	1853	1864	+	10.1879	2.81e-05	0.942	GCCCCTGGTATG		2868	0.646095
		3189	AT5G12860	-0.21924	AT5G12860	668	679	+	9.64242	5.14e-05	1	GCTACTGGTTTG	1	GCCVCYGGTTTY	AT1G29690	2399	2410	+	10.1879	2.81e-05	0.942	GCCGCTGGTTCG		3134	0.765475
		3188	AT1G19450	-0.219261									1	GCCVCYGGTTTY	AT3G23920	2980	2991	+	10.1879	2.81e-05	0.942	GCCGCTGGTTCA		3269	0.911594
		3187	AT4G30580	-0.219355									1	GCCVCYGGTTTY	AT2G36950	30	41	-	10.1758	3.38e-05	1	GACGCCGGTTTG		2080	0.0144231
		3186	AT5G61380	-0.219722									1	GCCVCYGGTTTY	AT1G49730	206	217	+	10.1758	3.38e-05	1	GCTGCAGGTTTC		3176	0.0648615
		3185	AT5G45930	-0.219751									1	GCCVCYGGTTTY	AT2G27860	228	239	+	10.1758	3.38e-05	1	GCCGGAGGTTTC		2722	0.0837619
		3184	AT4G02260	-0.219901									1	GCCVCYGGTTTY	AT5G65220	241	252	+	10.1758	3.38e-05	1	GCACCAGGTTTC		1518	0.158762
		3183	AT1G58360	-0.220062									1	GCCVCYGGTTTY	AT5G49820	396	407	+	10.1758	3.38e-05	1	GCCGTCGGTTTA		3232	0.122525
		3182	AT3G52870	-0.220157									1	GCCVCYGGTTTY	AT3G14595	457	468	+	10.1758	3.38e-05	1	GCCCAAGGTTTC		1791	0.255165
		3181	AT1G73200	-0.22026									1	GCCVCYGGTTTY	AT3G04110	486	497	+	10.1758	3.38e-05	1	CCCGCCGGTTTA		3269	0.148669
		3180	AT5G45410	-0.22043									1	GCCVCYGGTTTY	AT5G17670	564	575	+	10.1758	3.38e-05	1	GCAGCCGGTTTG		1768	0.319005
		3179	AT1G20225	-0.220469									1	GCCVCYGGTTTY	AT1G07250	565	576	+	10.1758	3.38e-05	1	GTCGCCGGTTTG		1850	0.305405
		3178	AT4G39950	-0.220695	AT4G39950	437	448	+	9.49697	5.53e-05	1	GCCACCGGGTCC	1	GCCVCYGGTTTY	AT4G16190	591	602	+	10.1758	3.38e-05	1	GCCGAGGGTTTC		2388	0.247487
		3177	AT1G06510	-0.220924									1	GCCVCYGGTTTY	AT2G26975	626	637	+	10.1758	3.38e-05	1	GCCGTGGGTTTC		969	0.646027
		3176	AT2G40510	-0.22127									1	GCCVCYGGTTTY	AT4G36090	721	732	-	10.1758	3.38e-05	1	GCCCCAGCTTTC		2676	0.269432
		3175	AT1G64280	-0.221298									1	GCCVCYGGTTTY	AT3G61260	798	809	-	10.1758	3.38e-05	1	GACGCAGGTTTC		1791	0.445561
		3174	AT3G06780	-0.221369									1	GCCVCYGGTTTY	AT2G45160	840	851	+	10.1758	3.38e-05	1	GACCCGGGTTTC		2590	0.324324
		3173	AT2G18300	-0.221507	AT2G18300	636	647	-	10.4606	2.08e-05	0.858	GGCTCTGGTTTC	1	GCCVCYGGTTTY	AT1G22530	835	846	-	10.1758	3.38e-05	1	GCAGCCGGTTTA		3120	0.267628
		3172	AT3G55450	-0.221637									1	GCCVCYGGTTTY	AT1G69740	841	852	-	10.1758	3.38e-05	1	GCAGCCGGTTTA		3344	0.251495
		3171	AT3G26744	-0.22183									1	GCCVCYGGTTTY	AT3G23560	903	914	+	10.1758	3.38e-05	1	GCTCCCGGTTTA		2806	0.32181
		3170	AT4G00370	-0.221847									1	GCCVCYGGTTTY	AT2G31740	986	997	-	10.1758	3.38e-05	1	CCCCCAGGTTTC		4474	0.220384
		3169	AT5G04600	-0.221951	AT5G04600	1534	1545	-	9.64242	5.14e-05	1	TCCACTGGTTTG	1	GCCVCYGGTTTY	AT3G06778	1119	1130	+	10.1758	3.38e-05	1	CCCGCCGGTTTA		1522	0.735217
		3168	AT1G22930	-0.222246									1	GCCVCYGGTTTY	AT5G02290	1118	1129	-	10.1758	3.38e-05	1	GTCCCCGGTTTA		2593	0.431161
		3167	AT4G31550	-0.222285									1	GCCVCYGGTTTY	AT4G18340	1175	1186	+	10.1758	3.38e-05	1	GCCGGAGGTTTC		2143	0.548297
		3166	AT2G35650	-0.222573									1	GCCVCYGGTTTY	AT4G37250	1186	1197	-	10.1758	3.38e-05	1	GACCCGGGTTTC		2948	0.402307
		3165	AT5G42190	-0.222583									1	GCCVCYGGTTTY	AT2G43235	1238	1249	+	10.1758	3.38e-05	1	GCAGCAGGTTTC		2138	0.579046
		3164	AT3G13200	-0.222587									1	GCCVCYGGTTTY	AT3G26280	1241	1252	-	10.1758	3.38e-05	1	CCCGCGGGTTTC		2018	0.614965
		3163	AT4G27860	-0.222642	AT4G27860	612	623	+	14.4424	1.03e-05	0.858	GCCGCTGTTTTC	1	GCCVCYGGTTTY	AT2G03820	1514	1525	-	10.1758	3.38e-05	1	TCCCCAGGTTTC		2273	0.66608
		3162	AT2G17972	-0.222919									1	GCCVCYGGTTTY	AT3G57530	1676	1687	+	10.1758	3.38e-05	1	GCCCAAGGTTTC		3248	0.51601
		3161	AT1G01550	-0.22292									1	GCCVCYGGTTTY	AT3G20410	1687	1698	+	10.1758	3.38e-05	1	GCCCCCGTTTTG		3326	0.507216
		3160	AT2G20270	-0.223081	AT2G20270	486	497	+	14.1879	1.08e-05	0.858	GCCACTGGTTGT	1	GCCVCYGGTTTY	AT2G20740	1702	1713	-	10.1758	3.38e-05	1	GCTCCCGGTTTG		2018	0.843409
		3159	AT5G14260	-0.223103									1	GCCVCYGGTTTY	AT1G76490	1768	1779	-	10.1758	3.38e-05	1	GCAGCAGGTTTC		3093	0.571613
		3158	AT1G27385	-0.223163									1	GCCVCYGGTTTY	AT3G01540	1808	1819	+	10.1758	3.38e-05	1	GCTGCAGGTTTC		4066	0.444663
		3157	AT5G48620	-0.223259									1	GCCVCYGGTTTY	AT5G67420	1945	1956	-	10.1758	3.38e-05	1	GCCGCCGTTTTG		2528	0.769383
		3156	AT3G15354	-0.223677	AT3G15354	3388	3399	+	10.7273	1.84e-05	0.858	GTCTCCGGTTTC	1	GCCVCYGGTTTY	AT1G02500	2035	2046	-	10.1758	3.38e-05	1	GCCGCAGTTTTC		2405	0.846154
		3155	AT2G34310	-0.223777	AT2G34310	208	219	+	9.2303	6.94e-05	1	GCCACTGGAGTC	1	GCCVCYGGTTTY	AT4G02130	2697	2708	-	10.1758	3.38e-05	1	CCCGCCGGTTTG		2926	0.921736
		3154	AT4G12040	-0.223782									1	GCCVCYGGTTTY	AT4G28760	3853	3864	+	10.1758	3.38e-05	1	GCTGCAGGTTTC		4586	0.840166
		3153	AT1G14000	-0.223821									1	GCCVCYGGTTTY	AT1G20970	5237	5248	-	10.1758	3.38e-05	1	GCCGCAGTTTTC		6021	0.869789
		3152	AT1G12900	-0.223888									1	GCCVCYGGTTTY	AT2G41700	9421	9432	+	10.1758	3.38e-05	1	GCTGCAGGTTTC		13329	0.706805
		3151	AT1G65720	-0.224229									1	GCCVCYGGTTTY	AT5G51200	13715	13726	+	10.1758	3.38e-05	1	GTCCCAGGTTTC		14915	0.919544
		3150	AT5G17510	-0.224417	AT5G17510	250	261	+	9.2303	6.94e-05	1	GCCACCGGGGTT	1	GCCVCYGGTTTY	AT5G24170	318	329	+	9.92121	3.54e-05	1	GCCACTGGTCTG		1999	0.15908
		3149	AT3G52380	-0.224454									1	GCCVCYGGTTTY	AT1G73030	494	505	+	9.92121	3.54e-05	1	GCCACAGGTATT		1360	0.363235
		3148	AT3G04590	-0.224479	AT3G04590	1716	1727	-	14.7212	3.66e-06	0.858	GCCGCCGGATTT	1	GCCVCYGGTTTY	AT3G60850	758	769	-	9.92121	3.54e-05	1	GCCACTGGTTAA		2372	0.319562
		3147	AT5G21920	-0.224832	AT5G21920	741	752	+	10.1939	2.41e-05	0.858	GCTTCTGGTTTT	1	GCCVCYGGTTTY	AT3G12400	1178	1189	+	9.92121	3.54e-05	1	GCCACGGGTTCT		2092	0.563098
		3146	AT1G57680	-0.224844									1	GCCVCYGGTTTY	AT2G45820	1554	1565	+	9.92121	3.54e-05	1	GCCACTGGTGTA		1789	0.868642
		3145	AT1G10840	-0.224881									1	GCCVCYGGTTTY	AT3G12620	1591	1602	-	9.92121	3.54e-05	1	GCCACGGGTTAT		2406	0.661264
		3144	AT1G55150	-0.224968									1	GCCVCYGGTTTY	AT3G02540	1612	1623	-	9.92121	3.54e-05	1	GCCACTGGTCTG		3607	0.446909
		3143	AT5G58110	-0.224982									1	GCCVCYGGTTTY	AT3G62980	1700	1711	+	9.92121	3.54e-05	1	GCCACTGGCTTA		3566	0.476725
		3142	AT3G49470	-0.224993									1	GCCVCYGGTTTY	AT2G26920	1908	1919	+	9.92121	3.54e-05	1	GCCACAGGTTGT		2764	0.690304
		3141	AT1G35680	-0.225105									1	GCCVCYGGTTTY	AT3G60340	2140	2151	-	9.92121	3.54e-05	1	GCCACTGGTGTG		2354	0.909091
		3140	AT3G56040	-0.225119	AT3G56040	3644	3655	+	9.64242	5.14e-05	1	GCCACTTGTTTA	1	GCCVCYGGTTTY	AT1G21640	2398	2409	+	9.92121	3.54e-05	1	GCCACTGGTGTA		4418	0.54278
		3139	AT1G13270	-0.22512									1	GCCVCYGGTTTY	AT5G05780	2417	2428	-	9.92121	3.54e-05	1	GCCACAGGCTTT		3011	0.802723
		3138	AT1G67580	-0.225154	AT1G67580	1006	1017	-	9.64242	5.14e-05	1	TCCACAGGTTTT	1	GCCVCYGGTTTY	AT4G03110	2836	2847	+	9.92121	3.54e-05	1	GCCACTGGTGTA		3410	0.831672
		3137	AT4G21180	-0.225355									1	GCCVCYGGTTTY	AT5G49820	3050	3061	+	9.92121	3.54e-05	1	GCCACTGGTGTA		3232	0.943688
		3136	AT5G63610	-0.22581									1	GCCVCYGGTTTY	AT1G11870	6	17	-	9.90909	4.58e-05	1	GCCACGTGTTTC		3259	0.00184106
		3135	AT1G09640	-0.225886									1	GCCVCYGGTTTY	AT1G02500	92	103	-	9.90909	4.58e-05	1	GTCACCGGTTTA		2405	0.0382536
		3134	AT5G54870	-0.226121									1	GCCVCYGGTTTY	AT5G02320	105	116	+	9.90909	4.58e-05	1	TCCACCGGTTTG		3312	0.0317029
		3133	AT1G17290	-0.226388									1	GCCVCYGGTTTY	AT1G05410	118	129	+	9.90909	4.58e-05	1	GCTCCAGGTTTT		2424	0.0486799
		3132	AT1G66130	-0.226461									1	GCCVCYGGTTTY	AT4G26710	108	119	-	9.90909	4.58e-05	1	GCCCCAGATTTT		1599	0.0675422
		3131	AT4G16390	-0.226844									1	GCCVCYGGTTTY	AT1G08315	141	152	+	9.90909	4.58e-05	1	GCCGCTGCTTTA		1211	0.116433
		3130	AT5G19480	-0.226888									1	GCCVCYGGTTTY	AT4G31390	131	142	-	9.90909	4.58e-05	1	GACGCTGGTTTA		4152	0.0315511
		3129	AT5G20350	-0.226959									1	GCCVCYGGTTTY	AT2G39010	156	167	+	9.90909	4.58e-05	1	GCCACAGCTTTC		2822	0.0552799
		3128	AT4G38250	-0.227174									1	GCCVCYGGTTTY	AT1G21610	220	231	+	9.90909	4.58e-05	1	GCCGAAGGTTTT		5013	0.0438859
		3127	AT5G53370	-0.227344	AT5G53370	1590	1601	-	9.64242	5.14e-05	1	GCCATTGGTTTA	1	GCCVCYGGTTTY	AT3G52150	249	260	-	9.90909	4.58e-05	1	GCGGCGGGTTTT		1453	0.17137
		3126	AT1G17880	-0.227383									1	GCCVCYGGTTTY	AT3G54200	252	263	-	9.90909	4.58e-05	1	GCCGCAGTTTTT		1011	0.249258
		3125	AT5G53580	-0.227491									1	GCCVCYGGTTTY	AT1G12450	314	325	+	9.90909	4.58e-05	1	GACACCGGTTTA		2090	0.150239
		3124	AT5G22050	-0.227538									1	GCCVCYGGTTTY	AT3G53340	311	322	-	9.90909	4.58e-05	1	ACCACCGGTTTG		1961	0.158593
		3123	AT5G59430	-0.22775	AT5G59430	459	470	-	13.9091	1.57e-05	0.858	GCCAATGGTTTT	1	GCCVCYGGTTTY	AT3G16310	312	323	-	9.90909	4.58e-05	1	GCTACGGGTTTC		2354	0.13254
		3122	AT3G22290	-0.227806									1	GCCVCYGGTTTY	AT5G12170	325	336	+	9.90909	4.58e-05	1	ACCACCGGTTTA		3794	0.0856616
		3121	AT3G12110	-0.227968	AT3G12110	2064	2075	-	19.6788	4.37e-07	0.853	GCCACTGGTTTC	1	GCCVCYGGTTTY	AT2G20270	317	328	-	9.90909	4.58e-05	1	GCACCAGGTTTT		1875	0.169067
		3120	AT1G14510	-0.228029									1	GCCVCYGGTTTY	AT3G22120	338	349	-	9.90909	4.58e-05	1	GCCGGTGGTTTA		1703	0.198473
		3119	AT5G19510	-0.228219									1	GCCVCYGGTTTY	AT1G22530	340	351	-	9.90909	4.58e-05	1	GCCACAGCTTTC		3120	0.108974
		3118	AT4G09040	-0.228503									1	GCCVCYGGTTTY	AT5G52970	344	355	-	9.90909	4.58e-05	1	GCCGGAGGTTTT		1875	0.183467
		3117	AT1G22630	-0.228508									1	GCCVCYGGTTTY	AT1G75130	361	372	-	9.90909	4.58e-05	1	ACCACAGGTTTC		2038	0.177134
		3116	AT5G66675	-0.228543									1	GCCVCYGGTTTY	AT5G19855	362	373	-	9.90909	4.58e-05	1	GACCCTGGTTTG		1966	0.18413
		3115	AT2G39720	-0.228572	AT2G39720	1014	1025	+	9.90909	4.58e-05	1	GCCGGTGGTTTA	1	GCCVCYGGTTTY	AT1G62810	471	482	+	9.90909	4.58e-05	1	GACCCGGGTTTT		4393	0.107216
		3114	AT5G17310	-0.228667									1	GCCVCYGGTTTY	AT4G14430	483	494	-	9.90909	4.58e-05	1	ACCACCGGTTTG		1416	0.341102
		3113	AT2G45620	-0.22868									1	GCCVCYGGTTTY	AT5G20220	555	566	+	9.90909	4.58e-05	1	GCCCCTGCTTTG		3878	0.143115
		3112	AT1G04280	-0.228682									1	GCCVCYGGTTTY	AT5G02250	545	556	-	9.90909	4.58e-05	1	GCTCCTGGTTTA		4920	0.110772
		3111	AT2G29420	-0.228748									1	GCCVCYGGTTTY	AT4G16190	567	578	+	9.90909	4.58e-05	1	GCCGCAAGTTTT		2388	0.237437
		3110	AT3G18980	-0.22896									1	GCCVCYGGTTTY	AT1G28190	558	569	-	9.90909	4.58e-05	1	GCCACCGTTTTG		1269	0.439716
		3109	AT3G11450	-0.229091									1	GCCVCYGGTTTY	AT5G57710	588	599	+	9.90909	4.58e-05	1	GCCACCGTTTTA		4211	0.139634
		3108	AT1G01800	-0.229102									1	GCCVCYGGTTTY	AT2G43560	606	617	+	9.90909	4.58e-05	1	GCAGCTGGTTTA		1640	0.369512
		3107	AT4G37510	-0.229138	AT4G37510	1008	1019	+	10.1879	2.81e-05	0.942	GCCACCGGTTAA	1	GCCVCYGGTTTY	AT4G33940	618	629	-	9.90909	4.58e-05	1	GCAACCGGTTTA		1866	0.33119
		3106	AT3G01060	-0.229347									1	GCCVCYGGTTTY	AT5G61230	769	780	+	9.90909	4.58e-05	1	GGCCCTGGTTTG		1782	0.431538
		3105	AT3G23410	-0.229467	AT3G23410	2892	2903	-	10.4606	2.08e-05	0.858	GCCTTCGGTTTT	1	GCCVCYGGTTTY	AT4G30950	772	783	-	9.90909	4.58e-05	1	GCCACCGCTTTG		2872	0.268802
		3104	AT3G02220	-0.229544									1	GCCVCYGGTTTY	AT1G31350	798	809	+	9.90909	4.58e-05	1	ACCACCGGTTTA		1561	0.511211
		3103	AT4G34290	-0.229702									1	GCCVCYGGTTTY	AT5G42950	811	822	-	9.90909	4.58e-05	1	TCCCCTGGTTTG		7115	0.113985
		3102	AT2G23120	-0.230426									1	GCCVCYGGTTTY	AT1G07080	824	835	-	9.90909	4.58e-05	1	GCAACAGGTTTC		2218	0.371506
		3101	AT3G58120	-0.230587	AT3G58120	927	938	+	9.76364	4.71e-05	1	GCCGCCGGTAAC	1	GCCVCYGGTTTY	AT5G04550	865	876	-	9.90909	4.58e-05	1	GCCACAGCTTTC		2979	0.290366
		3100	AT3G20930	-0.230637									1	GCCVCYGGTTTY	AT1G63720	956	967	-	9.90909	4.58e-05	1	GCTACCGGTTTG		1833	0.521549
		3099	AT4G22240	-0.230653									1	GCCVCYGGTTTY	AT2G39720	1014	1025	+	9.90909	4.58e-05	1	GCCGGTGGTTTA		2237	0.453286
		3098	AT1G18700	-0.231182									1	GCCVCYGGTTTY	AT1G15510	1020	1031	+	9.90909	4.58e-05	1	ACCACGGGTTTC		2648	0.385196
		3097	AT3G18740	-0.231348									1	GCCVCYGGTTTY	AT5G12420	1027	1038	-	9.90909	4.58e-05	1	GCCCCAGCTTTT		2564	0.400546
		3096	AT4G26650	-0.231362									1	GCCVCYGGTTTY	AT1G16670	1029	1040	-	9.90909	4.58e-05	1	GCCGCGAGTTTT		2655	0.387571
		3095	AT5G47390	-0.231366									1	GCCVCYGGTTTY	AT4G34920	1030	1041	-	9.90909	4.58e-05	1	GTCACCGGTTTA		1480	0.695946
		3094	AT5G61210	-0.23158									1	GCCVCYGGTTTY	AT1G20900	1090	1101	+	9.90909	4.58e-05	1	GCCGGTGGTTTG		1547	0.70459
		3093	AT5G16180	-0.231634	AT5G16180	2443	2454	+	9.49697	5.53e-05	1	GCCACCGGATCC	1	GCCVCYGGTTTY	AT4G35040	1119	1130	-	9.90909	4.58e-05	1	GCCATAGGTTTC		2673	0.418631
		3092	AT2G33450	-0.231809	AT2G33450	413	424	-	9.64242	5.14e-05	1	GCTACGGGTTTT	1	GCCVCYGGTTTY	AT5G01730	1161	1172	+	9.90909	4.58e-05	1	GCCGCAGCTTTT		5055	0.229674
		3091	AT3G07430	-0.231948									1	GCCVCYGGTTTY	AT3G57290	1161	1172	-	9.90909	4.58e-05	1	GCACCTGGTTTA		2803	0.414199
		3090	AT2G02970	-0.231956	AT2G02970	83	94	-	9.48485	6.55e-05	1	GCCGCCGCTCTC	1	GCCVCYGGTTTY	AT4G37250	1216	1227	-	9.90909	4.58e-05	1	GACACGGGTTTC		2948	0.412483
		3089	AT1G23440	-0.232085									1	GCCVCYGGTTTY	AT3G01690	1217	1228	-	9.90909	4.58e-05	1	GCCAAAGGTTTC		2402	0.506661
		3088	AT1G21080	-0.232254	AT1G21080	100	111	-	9.64242	5.14e-05	1	GCCACGCGTTTT	1	GCCVCYGGTTTY	AT5G59830	1239	1250	-	9.90909	4.58e-05	1	GCTGCTGGTTTG		2201	0.562926
		3087	AT4G31410	-0.232423									1	GCCVCYGGTTTY	AT2G36990	1263	1274	-	9.90909	4.58e-05	1	GCCCCTTGTTTA		2915	0.433276
		3086	AT3G09210	-0.232581	AT3G09210	658	669	-	14.1758	1.46e-05	0.858	GCCACTTGTTTC	1	GCCVCYGGTTTY	AT2G43945	1287	1298	-	9.90909	4.58e-05	1	GCAGCGGGTTTT		2377	0.541439
		3085	AT2G47400	-0.232797									1	GCCVCYGGTTTY	AT2G24580	1308	1319	+	9.90909	4.58e-05	1	GCGGCGGGTTTT		1956	0.668712
		3084	AT5G49460	-0.232971									1	GCCVCYGGTTTY	AT1G11360	1357	1368	+	9.90909	4.58e-05	1	GCCCTTGGTTTG		1983	0.684317
		3083	AT2G43945	-0.233112	AT2G43945	1287	1298	-	9.90909	4.58e-05	1	GCAGCGGGTTTT	1	GCCVCYGGTTTY	AT5G61230	1350	1361	-	9.90909	4.58e-05	1	GCCCCATGTTTT		1782	0.757576
		3082	AT2G01600	-0.2332									1	GCCVCYGGTTTY	AT2G01270	1397	1408	+	9.90909	4.58e-05	1	GCCACAGATTTC		3252	0.429582
		3081	AT5G15410	-0.233263									1	GCCVCYGGTTTY	AT3G23080	1398	1409	-	9.90909	4.58e-05	1	GTCCCAGGTTTT		1884	0.742038
		3080	AT4G17640	-0.233567									1	GCCVCYGGTTTY	AT1G66150	1441	1452	+	9.90909	4.58e-05	1	GTCCCGGGTTTT		3444	0.418409
		3079	AT3G22620	-0.23357									1	GCCVCYGGTTTY	AT5G63450	1453	1464	-	9.90909	4.58e-05	1	ACCACCGGTTTG		1905	0.76273
		3078	AT1G27480	-0.233587									1	GCCVCYGGTTTY	AT4G03020	1496	1507	+	9.90909	4.58e-05	1	GTCCCGGGTTTT		4065	0.36802
		3077	AT4G33540	-0.2336									1	GCCVCYGGTTTY	AT5G21160	1505	1516	-	9.90909	4.58e-05	1	GACCCTGGTTTA		5321	0.282842
		3076	AT5G46580	-0.233645									1	GCCVCYGGTTTY	AT3G63010	1532	1543	+	9.90909	4.58e-05	1	GTCGCTGGTTTA		2244	0.682709
		3075	AT5G11450	-0.233709									1	GCCVCYGGTTTY	AT4G20840	1548	1559	-	9.90909	4.58e-05	1	GCCGCTGTTTTA		1952	0.793033
		3074	AT4G01570	-0.233733									1	GCCVCYGGTTTY	AT2G21860	1601	1612	-	9.90909	4.58e-05	1	GCGGCGGGTTTT		1903	0.841303
		3073	AT2G20180	-0.234068	AT2G20180	1199	1210	-	13.9091	1.57e-05	0.858	GCCACTGCTTTT	1	GCCVCYGGTTTY	AT5G14540	1612	1623	-	9.90909	4.58e-05	1	GCTGCTGGTTTA		2855	0.564623
		3072	AT3G57330	-0.234299									1	GCCVCYGGTTTY	AT1G61620	1634	1645	+	9.90909	4.58e-05	1	GGCACGGGTTTC		1969	0.829863
		3071	AT3G28460	-0.234697									1	GCCVCYGGTTTY	AT3G14750	1737	1748	-	9.90909	4.58e-05	1	GTCACAGGTTTC		2208	0.786685
		3070	AT2G21860	-0.234749	AT2G21860	1859	1870	-	13.9091	1.57e-05	0.858	GCCACTGTTTTT	1	GCCVCYGGTTTY	AT1G51570	1801	1812	+	9.90909	4.58e-05	1	GCGACCGGTTTA		3215	0.560187
		3069	AT2G33120	-0.234843									1	GCCVCYGGTTTY	AT3G14240	1842	1853	+	9.90909	4.58e-05	1	GCACCTGGTTTG		2977	0.618744
		3068	AT2G16930	-0.234897									1	GCCVCYGGTTTY	AT4G13350	1844	1855	+	9.90909	4.58e-05	1	GCCCCTAGTTTA		3897	0.473185
		3067	AT1G28140	-0.234981									1	GCCVCYGGTTTY	AT5G03520	1873	1884	+	9.90909	4.58e-05	1	GCACCGGGTTTT		2141	0.874825
		3066	AT2G43030	-0.235051									1	GCCVCYGGTTTY	AT3G17440	1942	1953	-	9.90909	4.58e-05	1	GCTCCTGGTTTG		3008	0.645612
		3065	AT4G25640	-0.23531									1	GCCVCYGGTTTY	AT5G64270	2000	2011	+	9.90909	4.58e-05	1	GCAGCTGGTTTG		4748	0.42123
		3064	AT4G03410	-0.235312	AT4G03410	803	814	-	10.4606	2.08e-05	0.858	GCCTGCGGTTTT	1	GCCVCYGGTTTY	AT2G19470	2009	2020	+	9.90909	4.58e-05	1	GTCCCAGGTTTT		3061	0.656321
		3063	AT1G17050	-0.235406									1	GCCVCYGGTTTY	AT2G30980	2000	2011	-	9.90909	4.58e-05	1	TCCGCTGGTTTG		3949	0.506457
		3062	AT2G24180	-0.235486									1	GCCVCYGGTTTY	AT1G43700	2040	2051	-	9.90909	4.58e-05	1	GCCGCTGATTTA		2097	0.972818
		3061	AT5G27430	-0.235692									1	GCCVCYGGTTTY	AT2G01190	2115	2126	-	9.90909	4.58e-05	1	GCTGCTGGTTTG		2825	0.748673
		3060	AT3G23920	-0.235747	AT3G23920	2980	2991	+	10.1879	2.81e-05	0.942	GCCGCTGGTTCA	1	GCCVCYGGTTTY	AT4G38970	2137	2148	-	9.90909	4.58e-05	1	GCCCCATGTTTT		2513	0.850378
		3059	AT4G21160	-0.235776									1	GCCVCYGGTTTY	AT2G34770	2194	2205	-	9.90909	4.58e-05	1	GTCCCAGGTTTT		2584	0.849071
		3058	AT1G70590	-0.235787									1	GCCVCYGGTTTY	AT5G24830	2354	2365	+	9.90909	4.58e-05	1	GCAGCTGGTTTA		2953	0.797155
		3057	AT5G13630	-0.235926									1	GCCVCYGGTTTY	AT5G43740	2399	2410	+	9.90909	4.58e-05	1	GCCACGAGTTTC		4065	0.59016
		3056	AT5G41940	-0.235932	AT5G41940	2414	2425	-	9.90909	4.58e-05	1	TCCGCAGGTTTT	1	GCCVCYGGTTTY	AT2G41540	2388	2399	-	9.90909	4.58e-05	1	GCTACAGGTTTC		3026	0.789161
		3055	AT1G28150	-0.23602									1	GCCVCYGGTTTY	AT5G05580	2401	2412	-	9.90909	4.58e-05	1	ACCACAGGTTTC		2466	0.973642
		3054	AT5G14910	-0.236024									1	GCCVCYGGTTTY	AT5G41940	2414	2425	-	9.90909	4.58e-05	1	TCCGCAGGTTTT		3752	0.64339
		3053	AT5G10470	-0.236045									1	GCCVCYGGTTTY	AT1G68690	3010	3021	-	9.90909	4.58e-05	1	TCCACCGGTTTA		4020	0.748756
		3052	AT2G26110	-0.236074									1	GCCVCYGGTTTY	AT1G70940	3185	3196	-	9.90909	4.58e-05	1	GCCCCATGTTTT		3530	0.902266
		3051	AT4G26690	-0.236282									1	GCCVCYGGTTTY	AT4G28760	3410	3421	-	9.90909	4.58e-05	1	GCCGCTGATTTA		4586	0.743567
		3050	AT1G49380	-0.236312	AT1G49380	346	357	+	9.48485	6.55e-05	1	ACCGCCGGTTAC	1	GCCVCYGGTTTY	AT1G27750	3511	3522	+	9.90909	4.58e-05	1	GCAACAGGTTTC		4822	0.728121
		3049	AT3G49800	-0.236419									1	GCCVCYGGTTTY	AT1G73480	3793	3804	-	9.90909	4.58e-05	1	CCCGCTGGTTTA		4163	0.911122
		3048	AT3G29290	-0.236605									1	GCCVCYGGTTTY	AT3G28345	3961	3972	-	9.90909	4.58e-05	1	GCCGCTAGTTTG		5353	0.739959
		3047	AT2G05940	-0.236635									1	GCCVCYGGTTTY	AT2G20050	4812	4823	-	9.90909	4.58e-05	1	ACCGCAGGTTTT		5386	0.893427
		3046	AT5G54180	-0.236832									1	GCCVCYGGTTTY	AT5G04540	4814	4825	-	9.90909	4.58e-05	1	TCCACAGGTTTC		6122	0.786344
		3045	AT4G17170	-0.237043									1	GCCVCYGGTTTY	AT1G30400	8561	8572	-	9.90909	4.58e-05	1	GCCACCGATTTG		10776	0.794451
		3044	AT4G35450	-0.237222									1	GCCVCYGGTTTY	AT2G41700	13192	13203	-	9.90909	4.58e-05	1	ACCACAGGTTTC		13329	0.989722
		3043	AT3G11620	-0.23734									1	GCCVCYGGTTTY	AT4G14870	172	183	+	9.76364	4.71e-05	1	GCCGCCGGTCAC		855	0.20117
		3042	AT2G41410	-0.237504									1	GCCVCYGGTTTY	AT5G21930	221	232	-	9.76364	4.71e-05	1	GCCGCCGGATAC		6120	0.0361111
		3041	AT5G02610	-0.237673									1	GCCVCYGGTTTY	AT5G14570	423	434	+	9.76364	4.71e-05	1	GCCGCCGGAATC		1995	0.21203
		3040	AT1G58030	-0.237735									1	GCCVCYGGTTTY	AT3G22440	581	592	-	9.76364	4.71e-05	1	GCCGCCGGAATC		2619	0.22184
		3039	AT2G30990	-0.237842									1	GCCVCYGGTTTY	AT3G58120	927	938	+	9.76364	4.71e-05	1	GCCGCCGGTAAC		2545	0.364244
		3038	AT2G03890	-0.237918									1	GCCVCYGGTTTY	AT4G03410	1019	1030	+	9.76364	4.71e-05	1	GCCGCCGGTACC		2394	0.425647
		3037	AT3G55830	-0.237947									1	GCCVCYGGTTTY	AT3G14240	2006	2017	-	9.76364	4.71e-05	1	GCCGCCGGACTC		2977	0.673833
		3036	AT1G30120	-0.238162									1	GCCVCYGGTTTY	AT4G39400	2094	2105	-	9.76364	4.71e-05	1	GCCGCCGGAATC		4375	0.478629
		3035	AT4G14910	-0.238341									1	GCCVCYGGTTTY	AT1G29820	2699	2710	-	9.76364	4.71e-05	1	GCCCCCGGGATC		3130	0.8623
		3034	AT3G56310	-0.238361									1	GCCVCYGGTTTY	AT5G23210	3196	3207	+	9.76364	4.71e-05	1	GCCGCCGGGTAC		4442	0.719496
		3033	AT3G23580	-0.238458	AT3G23580	1088	1099	-	9.64242	5.14e-05	1	GCCACAGTTTTT	1	GCCVCYGGTTTY	AT2G28540	41	52	+	9.64242	5.14e-05	1	GCCACAGTTTTT		5855	0.00700256
		3032	AT1G12680	-0.238508									1	GCCVCYGGTTTY	AT1G80890	65	76	-	9.64242	5.14e-05	1	TCCACAGGTTTT		1083	0.0600185
		3031	AT1G22750	-0.238518									1	GCCVCYGGTTTY	AT5G35100	80	91	+	9.64242	5.14e-05	1	GCTACTGGTTTG		2404	0.0332779
		3030	AT4G24800	-0.238593									1	GCCVCYGGTTTY	AT1G21080	100	111	-	9.64242	5.14e-05	1	GCCACGCGTTTT		4124	0.0242483
		3029	AT1G36320	-0.238873									1	GCCVCYGGTTTY	AT5G61820	135	146	+	9.64242	5.14e-05	1	GTCACTGGTTTA		2634	0.0512528
		3028	AT5G08720	-0.23903	AT5G08720	100	111	-	14.4545	6.41e-06	0.858	GCCACCGGATTT	1	GCCVCYGGTTTY	AT4G15800	146	157	-	9.64242	5.14e-05	1	GCAACGGGTTTT		1209	0.120761
		3027	AT1G54060	-0.239076									1	GCCVCYGGTTTY	AT1G19770	324	335	-	9.64242	5.14e-05	1	GCCAGTGGTTTG		1513	0.214144
		3026	AT5G12170	-0.239086	AT5G12170	325	336	+	9.90909	4.58e-05	1	ACCACCGGTTTA	1	GCCVCYGGTTTY	AT4G34240	419	430	+	9.64242	5.14e-05	1	GCCAAGGGTTTT		3415	0.122694
		3025	AT3G48690	-0.239184									1	GCCVCYGGTTTY	AT2G33450	413	424	-	9.64242	5.14e-05	1	GCTACGGGTTTT		1078	0.383117
		3024	AT2G29670	-0.239221									1	GCCVCYGGTTTY	AT1G66580	431	442	+	9.64242	5.14e-05	1	GCCATTGGTTTG		1717	0.251019
		3023	AT3G58470	-0.239486	AT3G58470	513	524	+	9.64242	5.14e-05	1	GCGACGGGTTTT	1	GCCVCYGGTTTY	AT3G07790	425	436	-	9.64242	5.14e-05	1	GTCACGGGTTTT		2074	0.204918
		3022	AT3G25480	-0.239694									1	GCCVCYGGTTTY	AT3G58470	513	524	+	9.64242	5.14e-05	1	GCGACGGGTTTT		1899	0.270142
		3021	AT4G33940	-0.240087	AT4G33940	618	629	-	9.90909	4.58e-05	1	GCAACCGGTTTA	1	GCCVCYGGTTTY	AT4G00570	541	552	+	9.64242	5.14e-05	1	GACACAGGTTTT		4344	0.12454
		3020	AT2G24020	-0.240373	AT2G24020	131	142	+	10.4606	2.08e-05	0.858	GCTTCCGGTTTT	1	GCCVCYGGTTTY	AT4G31850	567	578	-	9.64242	5.14e-05	1	GCCACTGATTTG		3726	0.152174
		3019	AT1G79600	-0.240447	AT1G79600	2502	2513	-	10.4727	1.89e-05	0.858	GCCTCTGGTTGT	1	GCCVCYGGTTTY	AT2G29290	597	608	-	9.64242	5.14e-05	1	GCCACAGATTTT		2319	0.257439
		3018	AT4G12560	-0.240471									1	GCCVCYGGTTTY	AT5G12860	668	679	+	9.64242	5.14e-05	1	GCTACTGGTTTG		2711	0.246404
		3017	AT5G13360	-0.240612									1	GCCVCYGGTTTY	AT3G11700	705	716	-	9.64242	5.14e-05	1	GCCATTGGTTTG		2857	0.246762
		3016	AT5G10360	-0.240618									1	GCCVCYGGTTTY	AT5G32450	764	775	+	9.64242	5.14e-05	1	GACACAGGTTTT		2120	0.360377
		3015	AT2G26920	-0.240723	AT2G26920	2099	2110	-	10.1939	2.41e-05	0.858	GCTTCTGGTTTT	1	GCCVCYGGTTTY	AT5G06340	806	817	+	9.64242	5.14e-05	1	GCCATAGGTTTT		1796	0.448775
		3014	AT2G28605	-0.240958									1	GCCVCYGGTTTY	AT4G26710	820	831	+	9.64242	5.14e-05	1	GCCACTGCTTTG		1599	0.512821
		3013	AT5G10200	-0.240978									1	GCCVCYGGTTTY	AT4G27745	893	904	-	9.64242	5.14e-05	1	GTCACAGGTTTT		1648	0.541869
		3012	AT3G53920	-0.241027									1	GCCVCYGGTTTY	AT1G67580	1006	1017	-	9.64242	5.14e-05	1	TCCACAGGTTTT		4180	0.24067
		3011	AT2G31090	-0.241103									1	GCCVCYGGTTTY	AT3G13460	1052	1063	+	9.64242	5.14e-05	1	ACCACTGGTTTA		4030	0.261042
		3010	AT5G64840	-0.24124									1	GCCVCYGGTTTY	AT2G04030	1079	1090	-	9.64242	5.14e-05	1	GCAACAGGTTTT		4391	0.24573
		3009	AT2G06025	-0.241387									1	GCCVCYGGTTTY	AT3G23580	1088	1099	-	9.64242	5.14e-05	1	GCCACAGTTTTT		2978	0.365346
		3008	AT1G25280	-0.241465									1	GCCVCYGGTTTY	AT1G73230	1209	1220	-	9.64242	5.14e-05	1	ACCACTGGTTTG		1725	0.70087
		3007	AT3G61440	-0.241808									1	GCCVCYGGTTTY	AT1G26930	1287	1298	+	9.64242	5.14e-05	1	GCCAAAGGTTTT		1882	0.683847
		3006	AT2G31170	-0.241837									1	GCCVCYGGTTTY	AT2G39450	1291	1302	+	9.64242	5.14e-05	1	ACCACTGGTTTG		2501	0.516194
		3005	AT4G02440	-0.241882									1	GCCVCYGGTTTY	AT3G51370	1406	1417	-	9.64242	5.14e-05	1	GCCACTGCTTTG		3105	0.452818
		3004	AT1G76090	-0.241986									1	GCCVCYGGTTTY	AT2G21190	1468	1479	-	9.64242	5.14e-05	1	GCCATTGGTTTA		2250	0.652444
		3003	AT4G00400	-0.242148	AT4G00400	692	703	+	14.1879	1.08e-05	0.858	GCCACTGGATTT	1	GCCVCYGGTTTY	AT1G76450	1494	1505	-	9.64242	5.14e-05	1	GCAACAGGTTTT		1694	0.881936
		3002	AT2G38530	-0.242204									1	GCCVCYGGTTTY	AT5G06960	1539	1550	+	9.64242	5.14e-05	1	GCAACAGGTTTT		2974	0.517485
		3001	AT1G61040	-0.242239									1	GCCVCYGGTTTY	AT5G04600	1534	1545	-	9.64242	5.14e-05	1	TCCACTGGTTTG		3411	0.449721
		3000	AT5G42310	-0.242563	AT5G42310	153	164	+	14.1758	1.46e-05	0.858	ACCACTGGTTTC	1	GCCVCYGGTTTY	AT3G59110	1557	1568	+	9.64242	5.14e-05	1	GACACTGGTTTA		3565	0.436746
		2999	AT1G53320	-0.242583									1	GCCVCYGGTTTY	AT3G02540	1551	1562	-	9.64242	5.14e-05	1	GCCACAGTTTTT		3607	0.429997
		2998	AT1G18890	-0.242769									1	GCCVCYGGTTTY	AT5G53370	1590	1601	-	9.64242	5.14e-05	1	GCCATTGGTTTA		2031	0.782866
		2997	AT4G11240	-0.242829									1	GCCVCYGGTTTY	AT3G09260	1617	1628	+	9.64242	5.14e-05	1	GCCATGGGTTTT		3305	0.489259
		2996	AT1G21600	-0.242863									1	GCCVCYGGTTTY	AT2G40090	1659	1670	+	9.64242	5.14e-05	1	GTCACTGGTTTG		3021	0.549156
		2995	AT3G10130	-0.243184	AT3G10130	1498	1509	-	19.4121	4.93e-07	0.853	GCCACTGGTTTT	1	GCCVCYGGTTTY	AT5G51640	1667	1678	+	9.64242	5.14e-05	1	GTCACTGGTTTG		2489	0.669747
		2994	AT1G74050	-0.243234	AT1G74050	1096	1107	+	11.4303	1.61e-05	0.858	GCCTCTGGTTTG	1	GCCVCYGGTTTY	AT2G23150	1954	1965	-	9.64242	5.14e-05	1	GCCACTCGTTTA		2630	0.742966
		2993	AT5G18590	-0.243285									1	GCCVCYGGTTTY	AT4G23300	2239	2250	+	9.64242	5.14e-05	1	GCCACAGTTTTT		3150	0.710794
		2992	AT4G10610	-0.243427	AT4G10610	420	431	+	9.48485	6.55e-05	1	GCCGCCGTCTTC	1	GCCVCYGGTTTY	AT5G63050	2231	2242	-	9.64242	5.14e-05	1	ACCACTGGTTTA		2592	0.860725
		2991	AT3G12620	-0.243571	AT3G12620	1591	1602	-	9.92121	3.54e-05	1	GCCACGGGTTAT	1	GCCVCYGGTTTY	AT5G57990	2376	2387	+	9.64242	5.14e-05	1	GCCAATGGTTTA		4249	0.55919
		2990	AT2G34770	-0.243653	AT2G34770	1374	1385	+	14.4424	1.03e-05	0.858	GCCCTCGGTTTT	1	GCCVCYGGTTTY	AT1G12230	2561	2572	-	9.64242	5.14e-05	1	GACACTGGTTTA		3095	0.827464
		2989	AT4G30610	-0.243725									1	GCCVCYGGTTTY	AT3G23410	3333	3344	+	9.64242	5.14e-05	1	ACCACTGGTTTA		3510	0.949573
		2988	AT4G36800	-0.243743									1	GCCVCYGGTTTY	AT1G78240	3520	3531	+	9.64242	5.14e-05	1	GACACAGGTTTT		3846	0.915237
		2987	AT1G53580	-0.243766									1	GCCVCYGGTTTY	AT3G56040	3644	3655	+	9.64242	5.14e-05	1	GCCACTTGTTTA		5194	0.701579
		2986	AT2G37570	-0.243777									1	GCCVCYGGTTTY	AT3G11560	4000	4011	+	9.64242	5.14e-05	1	GCAACAGGTTTT		6401	0.624902
		2985	AT1G70780	-0.243823	AT1G70780	802	813	-	10.4606	2.08e-05	0.858	TCCTCTGGTTTC	1	GCCVCYGGTTTY	AT5G56290	4037	4048	-	9.64242	5.14e-05	1	ACCACTGGTTTG		5811	0.694717
		2984	AT2G26740	-0.243896									1	GCCVCYGGTTTY	AT1G17840	4070	4081	-	9.64242	5.14e-05	1	GCCATTGGTTTG		4120	0.987864
		2983	AT2G37220	-0.243916									1	GCCVCYGGTTTY	AT2G41700	7323	7334	-	9.64242	5.14e-05	1	GCCACTGTTTTG		13329	0.549404
		2982	AT3G52150	-0.244071	AT3G52150	249	260	-	9.90909	4.58e-05	1	GCGGCGGGTTTT	1	GCCVCYGGTTTY	AT2G29360	149	160	-	9.49697	5.53e-05	1	GCCACCGGTGAC		1533	0.097195
		2981	AT4G31850	-0.244139	AT4G31850	567	578	-	9.64242	5.14e-05	1	GCCACTGATTTG	1	GCCVCYGGTTTY	AT3G58470	218	229	+	9.49697	5.53e-05	1	GCCACCGGCGTC		1899	0.114797
		2980	AT5G08050	-0.244484	AT5G08050	716	727	+	10.1939	2.41e-05	0.858	GCTTCTGGTTTT	1	GCCVCYGGTTTY	AT5G16830	252	263	+	9.49697	5.53e-05	1	GCCGCCGGGATT		2450	0.102857
		2979	AT4G30310	-0.244528									1	GCCVCYGGTTTY	AT3G17000	316	327	-	9.49697	5.53e-05	1	GCCGCCGGAGTT		2818	0.112136
		2978	AT2G26670	-0.244532									1	GCCVCYGGTTTY	AT3G51870	350	361	+	9.49697	5.53e-05	1	GCCGCCGGTGCT		3035	0.115321
		2977	AT4G15545	-0.244626									1	GCCVCYGGTTTY	AT1G21640	367	378	+	9.49697	5.53e-05	1	GCCACCGGAATC		4418	0.0830693
		2976	AT4G25990	-0.244963									1	GCCVCYGGTTTY	AT1G51310	380	391	+	9.49697	5.53e-05	1	GCCGCTGGTCAC		2868	0.132497
		2975	AT3G02700	-0.245432									1	GCCVCYGGTTTY	AT4G39950	437	448	+	9.49697	5.53e-05	1	GCCACCGGGTCC		2561	0.170636
		2974	AT1G80780	-0.245578									1	GCCVCYGGTTTY	AT3G53420	481	492	-	9.49697	5.53e-05	1	GCCACCGGCATC		2258	0.21302
		2973	AT4G14500	-0.246286									1	GCCVCYGGTTTY	AT2G39010	486	497	-	9.49697	5.53e-05	1	GCCGCCGGCGTT		2822	0.172218
		2972	AT5G47860	-0.246299									1	GCCVCYGGTTTY	AT3G26510	536	547	+	9.49697	5.53e-05	1	GCCGCCGGATCT		1931	0.277576
		2971	AT5G64460	-0.246465	AT5G64460	216	227	-	14.1758	1.46e-05	0.858	GCCAATGGTTTC	1	GCCVCYGGTTTY	AT4G19840	622	633	+	9.49697	5.53e-05	1	GCCACCGGTGAC		2139	0.29079
		2970	AT2G17220	-0.246577									1	GCCVCYGGTTTY	AT2G29290	682	693	-	9.49697	5.53e-05	1	GCCACCGGTCAC		2319	0.294092
		2969	AT4G00330	-0.246956									1	GCCVCYGGTTTY	AT2G03440	686	697	-	9.49697	5.53e-05	1	GCCGCCGGTGCT		1097	0.625342
		2968	AT3G27830	-0.246968									1	GCCVCYGGTTTY	AT3G60850	700	711	+	9.49697	5.53e-05	1	GCCACCGGTAAC		2372	0.29511
		2967	AT3G30390	-0.247011									1	GCCVCYGGTTTY	AT3G16460	975	986	-	9.49697	5.53e-05	1	GCCGCTGGTACC		3422	0.284921
		2966	AT3G51870	-0.247014	AT3G51870	350	361	+	9.49697	5.53e-05	1	GCCGCCGGTGCT	1	GCCVCYGGTTTY	AT3G53260	1378	1389	+	9.49697	5.53e-05	1	GCCACCGGTCCC		3097	0.444947
		2965	AT5G58020	-0.247278									1	GCCVCYGGTTTY	AT5G16180	2443	2454	+	9.49697	5.53e-05	1	GCCACCGGATCC		3219	0.758931
		2964	AT5G63050	-0.247306	AT5G63050	2231	2242	-	9.64242	5.14e-05	1	ACCACTGGTTTA	1	GCCVCYGGTTTY	AT4G12420	2800	2811	-	9.49697	5.53e-05	1	GCCCCTGGATAC		3456	0.810185
		2963	AT4G00570	-0.247483	AT4G00570	541	552	+	9.64242	5.14e-05	1	GACACAGGTTTT	1	GCCVCYGGTTTY	AT2G02970	83	94	-	9.48485	6.55e-05	1	GCCGCCGCTCTC		3296	0.025182
		2962	AT3G05120	-0.247536									1	GCCVCYGGTTTY	AT5G58250	130	141	+	9.48485	6.55e-05	1	GCCGCCGCTTGC		1305	0.0996169
		2961	AT1G48760	-0.24769	AT1G48760	963	974	+	10.1939	2.41e-05	0.858	GTCTCTGGTTTT	1	GCCVCYGGTTTY	AT5G17400	134	145	+	9.48485	6.55e-05	1	GCCGCCGAGTTC		1642	0.0816078
		2960	AT1G15860	-0.247709									1	GCCVCYGGTTTY	AT3G09210	166	177	+	9.48485	6.55e-05	1	GCCGCCTGTGTC		1781	0.0932061
		2959	AT5G19960	-0.247753									1	GCCVCYGGTTTY	AT3G51870	180	191	+	9.48485	6.55e-05	1	GCCGCCGTGTTC		3035	0.0593081
		2958	AT5G45050	-0.247802									1	GCCVCYGGTTTY	AT1G78150	188	199	+	9.48485	6.55e-05	1	ACCGCCGGATTC		1495	0.125753
		2957	AT5G20380	-0.247905									1	GCCVCYGGTTTY	AT5G19180	215	226	+	9.48485	6.55e-05	1	GACCCCGGCTTC		2786	0.0771716
		2956	AT2G45820	-0.24796	AT2G45820	1554	1565	+	9.92121	3.54e-05	1	GCCACTGGTGTA	1	GCCVCYGGTTTY	AT1G20330	218	229	+	9.48485	6.55e-05	1	GCCGTCGGTATC		1705	0.127859
		2955	AT4G31130	-0.24799	AT4G31130	1519	1530	-	14.1758	1.46e-05	0.858	GCAACTGGTTTC	1	GCCVCYGGTTTY	AT1G08490	220	231	+	9.48485	6.55e-05	1	GCCGCCGCTTCC		3000	0.0733333
		2954	AT5G13510	-0.248164									1	GCCVCYGGTTTY	AT5G63310	239	250	+	9.48485	6.55e-05	1	GCCGCCGTCTTC		2001	0.11944
		2953	AT1G58100	-0.248511									1	GCCVCYGGTTTY	AT3G55430	257	268	+	9.48485	6.55e-05	1	GCCGCCGTATTC		2793	0.0920158
		2952	AT4G13350	-0.248525	AT4G13350	1844	1855	+	9.90909	4.58e-05	1	GCCCCTAGTTTA	1	GCCVCYGGTTTY	AT1G32790	265	276	+	9.48485	6.55e-05	1	GCCGCCGTCTTC		2880	0.0920139
		2951	AT1G01090	-0.249093									1	GCCVCYGGTTTY	AT5G08540	277	288	-	9.48485	6.55e-05	1	GCTGCCGGTGTC		1912	0.144874
		2950	AT4G14430	-0.24936	AT4G14430	439	450	-	10.4606	2.08e-05	0.858	GGCTCCGGTTTT	1	GCCVCYGGTTTY	AT2G36950	335	346	-	9.48485	6.55e-05	1	GCAGCCGGCTTC		2080	0.161058
		2949	AT5G67420	-0.249377	AT5G67420	1945	1956	-	10.1758	3.38e-05	1	GCCGCCGTTTTG	1	GCCVCYGGTTTY	AT1G49380	346	357	+	9.48485	6.55e-05	1	ACCGCCGGTTAC		2890	0.119723
		2948	AT3G54360	-0.249793									1	GCCVCYGGTTTY	AT3G15060	337	348	-	9.48485	6.55e-05	1	GCCGGCGGTGTC		1437	0.234516
		2947	AT5G07020	-0.249941									1	GCCVCYGGTTTY	AT5G10480	369	380	+	9.48485	6.55e-05	1	GCCGCCGTTCTC		2346	0.157289
		2946	AT1G70410	-0.249991									1	GCCVCYGGTTTY	AT5G60850	363	374	-	9.48485	6.55e-05	1	GCCGCCGATTCC		1873	0.193807
		2945	AT4G09670	-0.250012									1	GCCVCYGGTTTY	AT1G05070	380	391	+	9.48485	6.55e-05	1	GCCGCCGTTTCC		1796	0.211581
		2944	AT3G44880	-0.250208									1	GCCVCYGGTTTY	AT3G17000	393	404	-	9.48485	6.55e-05	1	ACCGCCGGATTC		2818	0.139461
		2943	AT1G14740	-0.250212									1	GCCVCYGGTTTY	AT4G27020	394	405	-	9.48485	6.55e-05	1	GCCGCCGAATTC		3129	0.125919
		2942	AT3G60370	-0.250269									1	GCCVCYGGTTTY	AT1G79600	399	410	-	9.48485	6.55e-05	1	GACGCCGGTCTC		2817	0.14164
		2941	AT5G54540	-0.250704									1	GCCVCYGGTTTY	AT4G10610	420	431	+	9.48485	6.55e-05	1	GCCGCCGTCTTC		2621	0.160244
		2940	AT2G45910	-0.250727									1	GCCVCYGGTTTY	AT4G30510	418	429	-	9.48485	6.55e-05	1	GCCCACGGATTC		2549	0.163986
		2939	AT5G65220	-0.250773	AT5G65220	241	252	+	10.1758	3.38e-05	1	GCACCAGGTTTC	1	GCCVCYGGTTTY	AT2G37180	430	441	+	9.48485	6.55e-05	1	ACCGCCGGTATC		1521	0.282709
		2938	AT5G35370	-0.250906									1	GCCVCYGGTTTY	AT3G04090	448	459	+	9.48485	6.55e-05	1	GTCGCCGGTGTC		2261	0.198142
		2937	AT5G30490	-0.251241									1	GCCVCYGGTTTY	AT2G28890	457	468	+	9.48485	6.55e-05	1	GCCGCCGCGTTC		2849	0.160407
		2936	AT2G39140	-0.251384	AT2G39140	1149	1160	-	9.48485	6.55e-05	1	GTCCCCGGATTC	1	GCCVCYGGTTTY	AT4G25620	506	517	+	9.48485	6.55e-05	1	GCCGCCGCTTCC		2577	0.196352
		2935	AT1G26120	-0.251387									1	GCCVCYGGTTTY	AT1G42550	536	547	-	9.48485	6.55e-05	1	GCCCGCGGCTTC		3148	0.170267
		2934	AT1G69740	-0.251525	AT1G69740	841	852	-	10.1758	3.38e-05	1	GCAGCCGGTTTA	1	GCCVCYGGTTTY	AT1G07630	563	574	+	9.48485	6.55e-05	1	GCCGCCGCATTC		2885	0.195147
		2933	AT2G04360	-0.251604									1	GCCVCYGGTTTY	AT3G53420	568	579	+	9.48485	6.55e-05	1	ACCGCCGGTATC		2258	0.25155
		2932	AT3G46510	-0.251686	AT3G46510	2168	2179	-	9.48485	6.55e-05	1	GCCGCCGCATTC	1	GCCVCYGGTTTY	AT4G35100	582	593	+	9.48485	6.55e-05	1	ACCGCCGGTATC		2047	0.284319
		2931	AT3G48720	-0.251787									1	GCCVCYGGTTTY	AT1G03600	625	636	+	9.48485	6.55e-05	1	GGCGCCGGTCTC		1315	0.475285
		2930	AT5G62030	-0.251833									1	GCCVCYGGTTTY	AT1G18200	619	630	-	9.48485	6.55e-05	1	GCCGGCGGTGTC		1661	0.372667
		2929	AT3G61180	-0.251962									1	GCCVCYGGTTTY	AT2G01080	649	660	+	9.48485	6.55e-05	1	GCCGCCGATCTC		1486	0.436743
		2928	AT2G02760	-0.252262									1	GCCVCYGGTTTY	AT5G56290	678	689	-	9.48485	6.55e-05	1	GCACCCGGTTGC		5811	0.116675
		2927	AT5G58150	-0.252367									1	GCCVCYGGTTTY	AT5G11260	679	690	-	9.48485	6.55e-05	1	TCCGCCGGTGTC		1643	0.413268
		2926	AT2G01060	-0.252439									1	GCCVCYGGTTTY	AT1G69310	709	720	+	9.48485	6.55e-05	1	GCCGCCGTTTCC		4109	0.172548
		2925	AT1G76920	-0.252508									1	GCCVCYGGTTTY	AT5G14570	711	722	+	9.48485	6.55e-05	1	GGCGCCGGTATC		1995	0.356391
		2924	AT5G58620	-0.252514	AT5G58620	2363	2374	-	9.2303	6.94e-05	1	GCCACCGGCTCT	1	GCCVCYGGTTTY	AT1G14900	713	724	-	9.48485	6.55e-05	1	GCTGCCGGTTCC		1352	0.527367
		2923	AT5G67300	-0.252644									1	GCCVCYGGTTTY	AT3G06470	725	736	+	9.48485	6.55e-05	1	GCCGTCGGTTGC		1600	0.453125
		2922	AT2G47940	-0.252739									1	GCCVCYGGTTTY	AT5G58800	765	776	+	9.48485	6.55e-05	1	GCCGACGGATTC		1384	0.552746
		2921	AT3G17000	-0.25292	AT3G17000	316	327	-	9.49697	5.53e-05	1	GCCGCCGGAGTT	1	GCCVCYGGTTTY	AT5G66200	843	854	+	9.48485	6.55e-05	1	GCCGCCGCGTTC		2879	0.29281
		2920	AT5G63200	-0.25312									1	GCCVCYGGTTTY	AT5G12860	845	856	+	9.48485	6.55e-05	1	GCCGCCGCGTTC		2711	0.311693
		2919	AT4G11110	-0.253146									1	GCCVCYGGTTTY	AT2G26440	855	866	+	9.48485	6.55e-05	1	ACCGCCGGTTAC		2461	0.34742
		2918	AT2G38170	-0.253168									1	GCCVCYGGTTTY	AT1G80050	1024	1035	+	9.48485	6.55e-05	1	GTCGCCGGTTCC		2514	0.407319
		2917	AT4G15420	-0.253244									1	GCCVCYGGTTTY	AT1G15290	1082	1093	-	9.48485	6.55e-05	1	GGCGCCGGTGTC		8286	0.130582
		2916	AT3G14860	-0.253274									1	GCCVCYGGTTTY	AT3G14240	1107	1118	+	9.48485	6.55e-05	1	GCCGACGGTGTC		2977	0.371851
		2915	AT4G23290	-0.253341									1	GCCVCYGGTTTY	AT2G39140	1149	1160	-	9.48485	6.55e-05	1	GTCCCCGGATTC		3277	0.350626
		2914	AT4G31860	-0.253436	AT4G31860	2315	2326	-	10.1939	2.41e-05	0.858	GCTTCTGGTTTT	1	GCCVCYGGTTTY	AT4G28080	1200	1211	+	9.48485	6.55e-05	1	ACCCCCGGTGTC		9505	0.126249
		2913	AT4G14110	-0.254218									1	GCCVCYGGTTTY	AT5G11650	1351	1362	-	9.48485	6.55e-05	1	ACCCCCGGATTC		2501	0.540184
		2912	AT5G52440	-0.254234									1	GCCVCYGGTTTY	AT5G57710	1502	1513	-	9.48485	6.55e-05	1	GCCGGCGGTTGC		4211	0.356685
		2911	AT1G23090	-0.254263									1	GCCVCYGGTTTY	AT3G08740	1589	1600	-	9.48485	6.55e-05	1	GTCCCCGGATTC		1676	0.948091
		2910	AT1G30570	-0.254281	AT1G30570	1555	1566	-	10.1939	2.41e-05	0.858	TCCTCTGGTTTT	1	GCCVCYGGTTTY	AT5G45710	1823	1834	+	9.48485	6.55e-05	1	GCCGCCCGTTAC		2199	0.829013
		2909	AT4G38810	-0.254522									1	GCCVCYGGTTTY	AT3G60820	1858	1869	+	9.48485	6.55e-05	1	GCCGACGGTATC		2171	0.855827
		2908	AT1G77060	-0.25474	AT1G77060	354	365	+	14.1758	1.46e-05	0.858	TCCGCTGGTTTT	1	GCCVCYGGTTTY	AT1G32220	2011	2022	-	9.48485	6.55e-05	1	TCCGCCGGATTC		2115	0.950827
		2907	AT3G47000	-0.254903									1	GCCVCYGGTTTY	AT4G00750	2114	2125	-	9.48485	6.55e-05	1	CCCCCCGGTCTC		3437	0.615071
		2906	AT2G44870	-0.255089									1	GCCVCYGGTTTY	AT3G46510	2168	2179	-	9.48485	6.55e-05	1	GCCGCCGCATTC		3167	0.68456
		2905	AT5G24690	-0.255174	AT5G24690	1913	1924	+	10.4606	2.08e-05	0.858	GCTTCTGGTTTC	1	GCCVCYGGTTTY	AT5G04980	2376	2387	-	9.48485	6.55e-05	1	GCTGCCGGATTC		2845	0.835149
		2904	AT1G60160	-0.255214	AT1G60160	253	264	+	14.4424	1.03e-05	0.858	GCCGCTGTTTTC	1	GCCVCYGGTTTY	AT1G60990	2397	2408	-	9.48485	6.55e-05	1	GCTGCCGGGTTC		2856	0.839286
		2903	AT1G73670	-0.255238									1	GCCVCYGGTTTY	AT4G37510	2592	2603	+	9.48485	6.55e-05	1	GCGGCCGGTATC		2967	0.87361
		2902	AT5G58375	-0.255323									1	GCCVCYGGTTTY	AT4G37510	2683	2694	-	9.48485	6.55e-05	1	GTCGCCGGATTC		2967	0.90428
		2901	AT5G49720	-0.255761									1	GCCVCYGGTTTY	AT3G02170	3119	3130	-	9.48485	6.55e-05	1	GTCCCCGGTTAC		3949	0.78982
		2900	AT5G15780	-0.255785									1	GCCVCYGGTTTY	AT5G41940	3158	3169	-	9.48485	6.55e-05	1	GCCGCCTGATTC		3752	0.841684
		2899	AT3G06620	-0.255909									1	GCCVCYGGTTTY	AT5G24030	3258	3269	+	9.48485	6.55e-05	1	GCCCTCGGTGTC		4598	0.708569
		2898	AT2G17240	-0.255914									1	GCCVCYGGTTTY	AT5G21105	3865	3876	-	9.48485	6.55e-05	1	GCCGTCGGCTTC		5382	0.718135
		2897	AT5G38110	-0.255981									1	GCCVCYGGTTTY	AT1G45230	118	129	-	9.2303	6.94e-05	1	GCCACTGGTGAC		2037	0.0579283
		2896	AT4G36090	-0.256089	AT4G36090	1162	1173	+	10.1939	2.41e-05	0.858	GCTTCTGGTTTT	1	GCCVCYGGTTTY	AT4G35490	123	134	-	9.2303	6.94e-05	1	GCCACTGGTCGC		870	0.141379
		2895	AT3G62240	-0.256189									1	GCCVCYGGTTTY	AT2G34310	208	219	+	9.2303	6.94e-05	1	GCCACTGGAGTC		2218	0.0937782
		2894	AT1G79050	-0.256393									1	GCCVCYGGTTTY	AT5G17510	250	261	+	9.2303	6.94e-05	1	GCCACCGGGGTT		3078	0.0812216
		2893	AT1G72650	-0.256467									1	GCCVCYGGTTTY	AT1G47128	249	260	-	9.2303	6.94e-05	1	GCCACCGGTGGT		3001	0.0829723
		2892	AT5G58250	-0.256684	AT5G58250	130	141	+	9.48485	6.55e-05	1	GCCGCCGCTTGC	1	GCCVCYGGTTTY	AT3G46510	264	275	+	9.2303	6.94e-05	1	GCCACTGGAGTC		3167	0.0833596
		2891	AT1G60940	-0.257									1	GCCVCYGGTTTY	AT1G22640	352	363	+	9.2303	6.94e-05	1	GCCGCTGGTACT		1397	0.251969
		2890	AT5G56860	-0.257001									1	GCCVCYGGTTTY	AT3G16370	417	428	+	9.2303	6.94e-05	1	GCCACCGGTCGT		2273	0.183458
		2889	AT3G54100	-0.257059									1	GCCVCYGGTTTY	AT2G22980	573	584	-	9.2303	6.94e-05	1	GCCACCGGTCCT		4375	0.130971
		2888	AT4G27600	-0.257225									1	GCCVCYGGTTTY	AT3G14650	584	595	+	9.2303	6.94e-05	1	GCCACTGGAGTC		2564	0.227769
		2887	AT5G52970	-0.257267	AT5G52970	344	355	-	9.90909	4.58e-05	1	GCCGGAGGTTTT	1	GCCVCYGGTTTY	AT2G21950	610	621	-	9.2303	6.94e-05	1	GCCACTGGCTCC		1472	0.414402
		2886	AT5G28750	-0.257268									1	GCCVCYGGTTTY	AT3G10800	639	650	-	9.2303	6.94e-05	1	GCCACTGGAGTC		2454	0.260391
		2885	AT1G79160	-0.257406									1	GCCVCYGGTTTY	AT5G03555	685	696	+	9.2303	6.94e-05	1	GCCGCTGGTCCT		2134	0.320993
		2884	AT4G19100	-0.257828									1	GCCVCYGGTTTY	AT1G06040	788	799	+	9.2303	6.94e-05	1	GCCACTGGGATC		1644	0.479319
		2883	AT4G39090	-0.258049	AT4G39090	413	424	+	11.4303	1.61e-05	0.858	GCCTCAGGTTTT	1	GCCVCYGGTTTY	AT1G62750	1047	1058	+	9.2303	6.94e-05	1	GCCGCTGGTGCT		3014	0.347379
		2882	AT5G02970	-0.258223	AT5G02970	896	907	-	20.2121	6.23e-08	0.647	GCCGCCGGTTTC	1	GCCVCYGGTTTY	AT1G27750	1097	1108	-	9.2303	6.94e-05	1	GCCCCTGGTGAT		4822	0.227499
		2881	AT5G49665	-0.258681	AT5G49665	1863	1874	-	14.4545	6.41e-06	0.858	GCCACCGGGTTT	1	GCCVCYGGTTTY	AT3G56680	1104	1115	-	9.2303	6.94e-05	1	GCCACCGGGATT		2407	0.458662
		2880	AT1G28660	-0.258691									1	GCCVCYGGTTTY	AT1G34300	1241	1252	-	9.2303	6.94e-05	1	GCCACTGGTACC		2813	0.441166
		2879	AT5G47620	-0.258908	AT5G47620	1301	1312	-	14.7212	3.66e-06	0.858	GCCGCTGGGTTC	1	GCCVCYGGTTTY	AT4G27520	1311	1322	+	9.2303	6.94e-05	1	GCCGCTGGTGAT		1948	0.672998
		2878	AT1G02816	-0.259031									1	GCCVCYGGTTTY	AT1G19680	1457	1468	+	9.2303	6.94e-05	1	GCCACTGGGTCC		2433	0.598849
		2877	AT3G17970	-0.259036									1	GCCVCYGGTTTY	AT1G19920	1513	1524	+	9.2303	6.94e-05	1	GCCCCTGGACTT		2306	0.656114
		2876	AT4G38420	-0.259113	AT4G38420	963	974	+	14.1758	1.46e-05	0.858	GCCGGTGGTTTT	1	GCCVCYGGTTTY	AT2G24020	1570	1581	+	9.2303	6.94e-05	1	GCCACCGGGTCT		1768	0.888009
		2875	AT2G47450	-0.259117									1	GCCVCYGGTTTY	AT1G56010	1642	1653	+	9.2303	6.94e-05	1	GCCACCGGATAT		2711	0.605681
		2874	AT5G27350	-0.259132									1	GCCVCYGGTTTY	AT1G68580	1727	1738	+	9.2303	6.94e-05	1	GCCCCTGGTACT		3453	0.500145
		2873	AT2G45270	-0.259283									1	GCCVCYGGTTTY	AT5G58620	2363	2374	-	9.2303	6.94e-05	1	GCCACCGGCTCT		2964	0.797233
		2872	AT4G33630	-0.259469									1	GCCVCYGGTTTY	AT1G10060	2528	2539	+	9.2303	6.94e-05	1	GCCGCTGGAGTT		3220	0.785093
		2871	AT1G74640	-0.259497									1	GCCVCYGGTTTY	AT5G54710	2967	2978	+	9.2303	6.94e-05	1	GCCGCTGGTGAT		3096	0.958333
		2870	AT3G50950	-0.259822									1	GCCVCYGGTTTY	AT1G80030	3394	3405	-	9.2303	6.94e-05	1	GCCACTGGGTGC		4177	0.812545
		2869	AT3G09900	-0.259852									1	GCCVCYGGTTTY	AT5G06220	5580	5591	-	9.2303	6.94e-05	1	GCCACTGGTGCC		5742	0.971787
		2868	AT1G07530	-0.26									1	GCCVCYGGTTTY	AT3G06850	207	218	+	19.9455	2.52e-07	0.787	GCCACCGGTTTC		2739	0.075575
		2867	AT1G18620	-0.260011									1	GCCVCYGGTTTY	AT1G65870	532	543	+	19.9455	2.52e-07	0.787	GCCACCGGTTTC		1076	0.494424
		2866	AT5G11260	-0.260021	AT5G11260	679	690	-	9.48485	6.55e-05	1	TCCGCCGGTGTC	1	GCCVCYGGTTTY	AT5G13790	1100	1111	-	19.4121	4.93e-07	0.826	GCCACTGGTTTT		2097	0.524559
		2865	AT2G41540	-0.260108	AT2G41540	2388	2399	-	9.90909	4.58e-05	1	GCTACAGGTTTC	1	GCCVCYGGTTTY	AT1G21540	1331	1342	-	16.2303	5.31e-07	0.826	GCCTCCGGTTTC		2292	0.580716
		2864	AT3G61200	-0.260189									1	GCCVCYGGTTTY	AT2G35170	151	162	-	15.697	6.79e-07	0.826	GCCTCTGGTTTT		2485	0.0607646
		2863	AT2G05990	-0.260431									1	GCCVCYGGTTTY	AT1G77380	181	192	-	15.6788	9.56e-07	0.826	GCCGCCGGTTTG		2512	0.0720541
		2862	AT1G04985	-0.260552									1	GCCVCYGGTTTY	AT1G60960	844	855	+	15.1455	1.67e-06	0.826	GCCACGGGTTTT		1990	0.424121
		2861	AT1G42960	-0.261001									1	GCCVCYGGTTTY	AT4G16690	329	340	+	14.9879	2.16e-06	0.826	GCCGCCGGGTTC		1687	0.195021
		2860	AT3G09260	-0.261051	AT3G09260	2346	2357	-	13.9091	1.57e-05	0.858	GCCATTGGTTTT	1	GCCVCYGGTTTY	AT1G12010	1476	1487	-	14.7212	3.66e-06	0.826	GCCACCGGATTC		1804	0.818182
		2859	AT4G14870	-0.261245	AT4G14870	172	183	+	9.76364	4.71e-05	1	GCCGCCGGTCAC	1	GCCVCYGGTTTY	AT3G10720	1807	1818	-	14.7212	3.66e-06	0.826	GCCGCTGGTCTC		3349	0.539564
		2858	AT1G15730	-0.261283									1	GCCVCYGGTTTY	AT5G66650	2846	2857	-	14.7212	3.66e-06	0.826	GCCGCCGGATTT		4010	0.709726
		2857	AT5G18255	-0.261384									1	GCCVCYGGTTTY	AT5G20050	1467	1478	+	14.7212	3.66e-06	0.826	GCCACCGGATTC		1834	0.799891
		2856	AT3G24570	-0.261454									1	GCCVCYGGTTTY	AT2G41705	2184	2195	+	14.7212	3.66e-06	0.826	GCCCCTGGTGTC		2812	0.776671
		2855	AT1G10600	-0.261593									1	GCCVCYGGTTTY	AT3G27170	2337	2348	+	14.7212	3.66e-06	0.826	GCCCCCGGTTGT		3268	0.715116
		2854	AT4G16890	-0.26163									1	GCCVCYGGTTTY	AT1G15330	168	179	-	14.7091	4.95e-06	0.826	GCCGTCGGTTTC		1332	0.126126
		2853	AT2G01110	-0.261671									1	GCCVCYGGTTTY	AT1G07160	287	298	-	14.7091	4.95e-06	0.826	GCCGGCGGTTTC		1920	0.149479
		2852	AT5G04800	-0.261853									1	GCCVCYGGTTTY	AT1G78450	742	753	-	14.7091	4.95e-06	0.826	ACCGCCGGTTTC		1040	0.713462
		2851	AT1G05135	-0.261925									1	GCCVCYGGTTTY	AT1G72150	765	776	-	14.7091	4.95e-06	0.826	ACCGCCGGTTTC		2734	0.27981
		2850	AT1G62290	-0.261945									1	GCCVCYGGTTTY	AT5G65925	189	200	+	14.7091	4.95e-06	0.826	TCCGCCGGTTTC		810	0.233333
		2849	AT1G50020	-0.262338									1	GCCVCYGGTTTY	AT2G47780	199	210	+	14.7091	4.95e-06	0.826	GCCGCCTGTTTC		995	0.2
		2848	AT3G57420	-0.26249									1	GCCVCYGGTTTY	AT3G06390	228	239	+	14.7091	4.95e-06	0.826	GCCGCCAGTTTC		1519	0.150099
		2847	AT1G74320	-0.262547									1	GCCVCYGGTTTY	AT1G64380	554	565	+	14.7091	4.95e-06	0.826	GCCGCCGCTTTC		1624	0.341133
		2846	AT4G25620	-0.262675	AT4G25620	506	517	+	9.48485	6.55e-05	1	GCCGCCGCTTCC	1	GCCVCYGGTTTY	AT4G01330	584	595	+	14.7091	4.95e-06	0.826	GCCGCCGATTTC		2668	0.218891
		2845	AT1G79850	-0.2627									1	GCCVCYGGTTTY	AT3G15620	1876	1887	+	14.7091	4.95e-06	0.826	GCCGCCAGTTTC		3517	0.533409
		2844	AT4G29590	-0.262729									1	GCCVCYGGTTTY	AT3G62150	3972	3983	+	14.7091	4.95e-06	0.826	GCCGCCAGTTTC		5276	0.752843
		2843	AT5G54600	-0.262908									1	GCCVCYGGTTTY	AT2G16190	397	408	-	14.4545	6.41e-06	0.826	GCCACCGGTCTT		1128	0.35195
		2842	AT2G03390	-0.262915									1	GCCVCYGGTTTY	AT5G19850	453	464	-	14.4545	6.41e-06	0.826	GCCACTGGTTCC		1990	0.227638
		2841	AT1G27770	-0.263084	AT1G27770	2210	2221	+	10.7394	1.76e-05	0.858	GCCTCTGGTATC	1	GCCVCYGGTTTY	AT3G03776	1141	1152	-	14.4545	6.41e-06	0.826	GCCACCGGTTCT		1284	0.888629
		2840	AT4G23730	-0.263281									1	GCCVCYGGTTTY	AT5G13210	1251	1262	-	14.4545	6.41e-06	0.826	GCCACTGGCTTC		2954	0.423494
		2839	AT2G41040	-0.263434									1	GCCVCYGGTTTY	AT4G18950	197	208	+	14.4545	6.41e-06	0.826	GCCGCTGGGTTT		3173	0.0620864
		2838	AT5G62640	-0.263456	AT5G62640	1363	1374	-	10.1939	2.41e-05	0.858	ACCTCTGGTTTT	1	GCCVCYGGTTTY	AT4G33420	345	356	+	14.4545	6.41e-06	0.826	GCCGCTGGTCTT		1584	0.217803
		2837	AT3G15480	-0.26355									1	GCCVCYGGTTTY	AT2G29740	717	728	+	14.4545	6.41e-06	0.826	GCCACCGGGTTT		1741	0.411832
		2836	AT3G51550	-0.263626	AT3G51550	1322	1333	+	10.4606	2.08e-05	0.858	GACTCTGGTTTC	1	GCCVCYGGTTTY	AT3G12977	1255	1266	+	14.4545	6.41e-06	0.826	GCCACCGGTTAT		2514	0.499204
		2835	AT2G26280	-0.263687	AT2G26280	13	24	-	10.1939	2.41e-05	0.858	GCCTCTCGTTTT	1	GCCVCYGGTTTY	AT1G28260	1705	1716	+	14.4545	6.41e-06	0.826	GCCCCTGGTTGT		3907	0.436396
		2834	AT5G51880	-0.263687									1	GCCVCYGGTTTY	AT3G29160	2359	2370	+	14.4545	6.41e-06	0.826	GCCACTGGATTC		3486	0.676707
		2833	AT4G19860	-0.263744									1	GCCVCYGGTTTY	AT2G40780	394	405	-	14.4424	1.03e-05	0.826	GCCGCTTGTTTC		1440	0.273611
		2832	AT5G58370	-0.263969									1	GCCVCYGGTTTY	AT5G03670	595	606	-	14.4424	1.03e-05	0.826	GCCGCTGATTTC		3094	0.192308
		2831	AT2G36950	-0.263988	AT2G36950	30	41	-	10.1758	3.38e-05	1	GACGCCGGTTTG	1	GCCVCYGGTTTY	AT2G32740	1337	1348	-	14.4424	1.03e-05	0.826	TCCCCCGGTTTT		1537	0.869876
		2830	AT1G68580	-0.264025	AT1G68580	1727	1738	+	9.2303	6.94e-05	1	GCCCCTGGTACT	1	GCCVCYGGTTTY	AT2G18280	1635	1646	-	14.4424	1.03e-05	0.826	GCCGCTTGTTTC		2448	0.667892
		2829	AT4G14410	-0.264043									1	GCCVCYGGTTTY	AT1G24160	2065	2076	-	14.4424	1.03e-05	0.826	GCTGCTGGTTTC		3438	0.60064
		2828	AT3G06190	-0.264236									1	GCCVCYGGTTTY	AT4G37760	2195	2206	-	14.4424	1.03e-05	0.826	GCAACCGGTTTC		2960	0.741554
		2827	AT3G22170	-0.264294									1	GCCVCYGGTTTY	AT1G16130	2378	2389	-	14.4424	1.03e-05	0.826	GCCCCTGTTTTC		2920	0.814384
		2826	AT2G01930	-0.264493	AT2G01930	727	738	-	10.1879	2.81e-05	0.942	GCCGCTGGTTCA	1	GCCVCYGGTTTY	AT2G31810	2956	2967	-	14.4424	1.03e-05	0.826	GCCCTTGGTTTC		4665	0.633655
		2825	AT4G12790	-0.264931									1	GCCVCYGGTTTY	AT1G60140	3339	3350	-	14.4424	1.03e-05	0.826	GCCGCTTGTTTC		4380	0.762329
		2824	AT1G34220	-0.2651									1	GCCVCYGGTTTY	AT1G55280	66	77	+	14.4424	1.03e-05	0.826	TCCCCCGGTTTT		1856	0.0355603
		2823	AT4G28610	-0.265286									1	GCCVCYGGTTTY	AT4G21680	126	137	+	14.4424	1.03e-05	0.826	ACCACCGGTTTC		2453	0.0513657
		2822	AT5G52960	-0.265433									1	GCCVCYGGTTTY	AT5G24530	224	235	+	14.4424	1.03e-05	0.826	TCCACCGGTTTC		4643	0.0482447
		2821	AT1G04780	-0.265555	AT1G04780	2201	2212	-	14.4424	1.03e-05	0.858	GCCCCCTGTTTT	1	GCCVCYGGTTTY	AT5G64260	380	391	+	14.4424	1.03e-05	0.826	ACCGCTGGTTTC		1691	0.224719
		2820	AT5G08415	-0.265681									1	GCCVCYGGTTTY	AT3G26520	550	561	+	14.4424	1.03e-05	0.826	GCCGCTTGTTTC		1462	0.376197
		2819	AT1G76900	-0.265849									1	GCCVCYGGTTTY	AT1G02640	609	620	+	14.4424	1.03e-05	0.826	GCCACCAGTTTC		3754	0.162227
		2818	AT5G34850	-0.265863									1	GCCVCYGGTTTY	AT3G16240	617	628	+	14.4424	1.03e-05	0.826	GCCGCTTGTTTC		1691	0.364873
		2817	AT5G67490	-0.265895									1	GCCVCYGGTTTY	AT5G59030	706	717	+	14.4424	1.03e-05	0.826	GCCGTTGGTTTC		1253	0.563448
		2816	AT1G74740	-0.26629									1	GCCVCYGGTTTY	AT4G15260	915	926	+	14.4424	1.03e-05	0.826	GTCACCGGTTTC		1692	0.54078
		2815	AT3G26280	-0.266325	AT3G26280	1241	1252	-	10.1758	3.38e-05	1	CCCGCGGGTTTC	1	GCCVCYGGTTTY	AT3G07350	1332	1343	+	14.4424	1.03e-05	0.826	GCCATCGGTTTC		1606	0.82939
		2814	AT3G20310	-0.266443									1	GCCVCYGGTTTY	AT1G71040	1891	1902	+	14.4424	1.03e-05	0.826	ACCGCTGGTTTC		3759	0.503059
		2813	AT3G54210	-0.266614									1	GCCVCYGGTTTY	AT2G39200	1986	1997	+	14.4424	1.03e-05	0.826	GCCGCTCGTTTC		3903	0.508839
		2812	AT1G10150	-0.266713									1	GCCVCYGGTTTY	AT3G18550	2138	2149	+	14.4424	1.03e-05	0.826	GGCGCCGGTTTT		2527	0.846063
		2811	AT5G06560	-0.266957									1	GCCVCYGGTTTY	AT3G06500	2260	2271	+	14.4424	1.03e-05	0.826	GCCGACGGTTTT		3839	0.588695
		2810	AT4G02725	-0.266962									1	GCCVCYGGTTTY	AT1G58180	2371	2382	+	14.4424	1.03e-05	0.826	GTCACCGGTTTC		2462	0.963038
		2809	AT1G59700	-0.267387									1	GCCVCYGGTTTY	AT4G04850	3572	3583	+	14.4424	1.03e-05	0.826	GCCGCCGATTTT		5012	0.71269
		2808	AT2G43970	-0.26739									1	GCCVCYGGTTTY	AT4G01250	415	426	-	14.1879	1.08e-05	0.826	GCCACTGGGTTT		1720	0.241279
		2807	AT5G07370	-0.267527									1	GCCVCYGGTTTY	AT2G27660	545	556	-	14.1879	1.08e-05	0.826	GCCACTGGTTCT		2512	0.216959
		2806	AT3G07470	-0.267742									1	GCCVCYGGTTTY	AT3G05770	740	751	-	14.1879	1.08e-05	0.826	GCCACTGGTTCT		2153	0.343706
		2805	AT2G23600	-0.267853									1	GCCVCYGGTTTY	AT1G22400	804	815	-	14.1879	1.08e-05	0.826	GCCACTGGTTGT		3310	0.2429
		2804	AT4G05060	-0.268272									1	GCCVCYGGTTTY	AT1G09530	3411	3422	-	14.1879	1.08e-05	0.826	GCCACTGGTTGT		3887	0.877541
		2803	AT1G04640	-0.268309									1	GCCVCYGGTTTY	AT1G71280	184	195	+	14.1879	1.08e-05	0.826	GCCACTGGTTCT		2060	0.0893204
		2802	AT1G11750	-0.268444	AT1G11750	1826	1837	+	10.7394	1.76e-05	0.858	GCCTCTGGTATC	1	GCCVCYGGTTTY	AT1G27980	390	401	+	14.1879	1.08e-05	0.826	GCCACTGGTTCT		4264	0.0914634
		2801	AT1G48650	-0.268608									1	GCCVCYGGTTTY	AT5G05965	803	814	+	14.1879	1.08e-05	0.826	GCCACTGGTATT		1847	0.434759
		2800	AT1G07630	-0.268678	AT1G07630	563	574	+	9.48485	6.55e-05	1	GCCGCCGCATTC	1	GCCVCYGGTTTY	AT5G16970	13	24	-	14.1758	1.46e-05	0.826	GCCGCTGCTTTT		2114	0.00614948
		2799	AT1G19140	-0.268729									1	GCCVCYGGTTTY	AT5G58090	13	24	-	14.1758	1.46e-05	0.826	GCCGCTGCTTTT		2133	0.0060947
		2798	AT4G26710	-0.268798	AT4G26710	108	119	-	9.90909	4.58e-05	1	GCCCCAGATTTT	1	GCCVCYGGTTTY	AT2G28190	43	54	-	14.1758	1.46e-05	0.826	GTCACTGGTTTC		2158	0.0199259
		2797	AT3G52950	-0.269026									1	GCCVCYGGTTTY	AT5G02810	44	55	-	14.1758	1.46e-05	0.826	GCCACCGATTTT		4346	0.0101243
		2796	AT1G25390	-0.269115	AT1G25390	815	826	-	10.7394	1.76e-05	0.858	GCCTCCGGTTGT	1	GCCVCYGGTTTY	AT5G66490	195	206	-	14.1758	1.46e-05	0.826	ACCCCTGGTTTT		567	0.343915
		2795	AT4G31040	-0.26913									1	GCCVCYGGTTTY	AT4G37760	254	265	-	14.1758	1.46e-05	0.826	GCCGTTGGTTTT		2960	0.0858108
		2794	AT5G41070	-0.269225									1	GCCVCYGGTTTY	AT1G18280	583	594	-	14.1758	1.46e-05	0.826	GGCGCTGGTTTT		1213	0.480627
		2793	AT4G21980	-0.269242									1	GCCVCYGGTTTY	AT4G38690	1047	1058	-	14.1758	1.46e-05	0.826	GTCACCGGTTTT		1638	0.639194
		2792	AT2G40270	-0.269295									1	GCCVCYGGTTTY	AT1G64660	1150	1161	-	14.1758	1.46e-05	0.826	GCCCCTGTTTTT		1951	0.589441
		2791	AT1G08570	-0.269523	AT1G08570	1775	1786	+	10.4727	1.89e-05	0.858	GCCTCTGGGTTT	1	GCCVCYGGTTTY	AT4G16563	1244	1255	-	14.1758	1.46e-05	0.826	GCCACCGTTTTT		2027	0.613715
		2790	AT3G11780	-0.269529									1	GCCVCYGGTTTY	AT5G01600	1551	1562	-	14.1758	1.46e-05	0.826	GCCACCTGTTTT		2099	0.738923
		2789	AT5G57990	-0.269838	AT5G57990	2376	2387	+	9.64242	5.14e-05	1	GCCAATGGTTTA	1	GCCVCYGGTTTY	AT1G28010	1560	1571	-	14.1758	1.46e-05	0.826	GCCGTTGGTTTT		4903	0.318173
		2788	AT3G49530	-0.270094									1	GCCVCYGGTTTY	AT3G06080	1931	1942	-	14.1758	1.46e-05	0.826	CCCACTGGTTTC		3398	0.568275
		2787	AT1G11870	-0.270376	AT1G11870	1392	1403	+	14.1758	1.46e-05	0.858	GCTGCTGGTTTT	1	GCCVCYGGTTTY	AT5G24280	2146	2157	-	14.1758	1.46e-05	0.826	GGCACCGGTTTT		10777	0.199128
		2786	AT1G79670	-0.270441									1	GCCVCYGGTTTY	AT4G23190	2201	2212	-	14.1758	1.46e-05	0.826	GCCGCTGTTTTT		2935	0.749915
		2785	AT1G70940	-0.270519	AT1G70940	3185	3196	-	9.90909	4.58e-05	1	GCCCCATGTTTT	1	GCCVCYGGTTTY	AT3G10720	2672	2683	-	14.1758	1.46e-05	0.826	GCCATCGGTTTT		3349	0.79785
		2784	AT2G38270	-0.270854									1	GCCVCYGGTTTY	AT5G52170	2787	2798	-	14.1758	1.46e-05	0.826	CCCACTGGTTTC		4994	0.55807
		2783	AT3G13224	-0.270892									1	GCCVCYGGTTTY	AT5G02810	3065	3076	-	14.1758	1.46e-05	0.826	GCTCCTGGTTTT		4346	0.705246
		2782	AT4G36780	-0.270929									1	GCCVCYGGTTTY	AT2G04040	296	307	+	14.1758	1.46e-05	0.826	GTCACCGGTTTT		2281	0.129768
		2781	AT2G38140	-0.270939									1	GCCVCYGGTTTY	AT3G22060	371	382	+	14.1758	1.46e-05	0.826	TCCACCGGTTTT		1459	0.254284
		2780	AT1G43130	-0.271087									1	GCCVCYGGTTTY	AT4G17250	1038	1049	+	14.1758	1.46e-05	0.826	ACCACTGGTTTC		2713	0.382602
		2779	AT3G47070	-0.271258	AT3G47070	564	575	+	10.4606	2.08e-05	0.858	GCCTCTGTTTTC	1	GCCVCYGGTTTY	AT4G27730	1133	1144	+	14.1758	1.46e-05	0.826	GCCATTGGTTTC		2855	0.396848
		2778	AT4G27020	-0.271265	AT4G27020	394	405	-	9.48485	6.55e-05	1	GCCGCCGAATTC	1	GCCVCYGGTTTY	AT4G28270	1202	1213	+	14.1758	1.46e-05	0.826	GCCACCTGTTTT		1813	0.66299
		2777	AT5G55630	-0.271294	AT5G55630	631	642	-	13.9091	1.57e-05	0.858	ACCACTGGTTTT	1	GCCVCYGGTTTY	AT1G26410	1325	1336	+	14.1758	1.46e-05	0.826	GCCACCGCTTTT		1836	0.721678
		2776	AT5G19010	-0.271444									1	GCCVCYGGTTTY	AT4G31000	1522	1533	+	14.1758	1.46e-05	0.826	TCCACCGGTTTT		2860	0.532168
		2775	AT1G13190	-0.271831									1	GCCVCYGGTTTY	AT5G13370	2131	2142	+	14.1758	1.46e-05	0.826	GCGACTGGTTTC		2924	0.728796
		2774	AT4G34640	-0.271892									1	GCCVCYGGTTTY	AT2G26980	2539	2550	+	14.1758	1.46e-05	0.826	GCCACCTGTTTT		3990	0.636341
		2773	AT1G14900	-0.27204	AT1G14900	713	724	-	9.48485	6.55e-05	1	GCTGCCGGTTCC	1	GCCVCYGGTTTY	AT4G14140	4069	4080	+	14.1758	1.46e-05	0.826	GCCAACGGTTTT		5787	0.703128
		2772	AT5G05700	-0.27212									1	GCCVCYGGTTTY	AT1G78450	672	683	-	13.9091	1.57e-05	0.826	GCCACTTGTTTT		1040	0.646154
		2771	AT2G47730	-0.27222									1	GCCVCYGGTTTY	AT5G62540	1274	1285	-	13.9091	1.57e-05	0.826	TCCACTGGTTTT		1686	0.755635
		2770	AT4G02590	-0.272291	AT4G02590	334	345	+	15.6788	9.56e-07	0.858	GCCGCCGGTTTA	1	GCCVCYGGTTTY	AT1G34370	1736	1747	-	13.9091	1.57e-05	0.826	GCCACTTGTTTT		2291	0.757748
		2769	AT5G57960	-0.272302									1	GCCVCYGGTTTY	AT1G18460	614	625	+	13.9091	1.57e-05	0.826	GCCAGTGGTTTT		3789	0.162048
		2768	AT2G31880	-0.272309									1	GCCVCYGGTTTY	AT3G06500	712	723	+	13.9091	1.57e-05	0.826	GCCACTTGTTTT		3839	0.185465
		2767	AT5G08740	-0.272365									1	GCCVCYGGTTTY	AT5G65110	1130	1141	+	13.9091	1.57e-05	0.826	GCCACTGTTTTT		3164	0.357143
		2766	AT1G72180	-0.27248									1	GCCVCYGGTTTY	AT5G04770	2404	2415	+	13.9091	1.57e-05	0.826	ACCACTGGTTTT		3858	0.623121
		2765	AT1G09070	-0.272632									1	GCCVCYGGTTTY	AT3G47580	3064	3075	+	13.9091	1.57e-05	0.826	GACACTGGTTTT		3448	0.888631
		2764	AT3G16800	-0.272701									1	GCCVCYGGTTTY	AT4G14140	236	247	-	11.697	1.59e-05	0.826	GCCTCCGGTTTG		5787	0.0407811
		2763	AT1G06410	-0.272782									1	GCCVCYGGTTTY	AT5G03720	1783	1794	-	11.4303	1.61e-05	0.826	GCCTCTGGTTTA		3185	0.559812
		2762	AT4G25130	-0.272846									1	GCCVCYGGTTTY	AT5G59090	2189	2200	+	11.4303	1.61e-05	0.826	GCCTCTGGTTTA		3821	0.572887
		2761	AT1G68530	-0.272903									1	GCCVCYGGTTTY	AT4G08290	1889	1900	+	11.1455	1.64e-05	0.826	GCCGCGGGTTTG		2340	0.807265
		2760	AT3G49140	-0.272977									1	GCCVCYGGTTTY	AT2G40000	709	720	-	11.0061	1.67e-05	0.826	GCCTCCGGTTCC		1847	0.383866
		2759	AT5G35630	-0.273079									1	GCCVCYGGTTTY	AT1G15670	458	469	+	11.0061	1.67e-05	0.826	GCCTCCGGTTCC		1721	0.266124
		2758	AT2G01540	-0.273257									1	GCCVCYGGTTTY	AT5G05340	1453	1464	+	11.0061	1.67e-05	0.826	GCCTCCGGTTCC		2007	0.723966
		2757	AT5G43920	-0.27329									1	GCCVCYGGTTTY	AT5G24160	1012	1023	+	10.8788	1.69e-05	0.826	GCCACGGGTTTG		3788	0.267159
		2756	AT5G51200	-0.273353	AT5G51200	3492	3503	+	10.1939	2.41e-05	0.858	GCCTCTTGTTTT	1	GCCVCYGGTTTY	AT1G62480	823	834	-	10.7394	1.76e-05	0.826	GCCTCTGGCTTC		1109	0.74211
		2755	AT3G45260	-0.273612									1	GCCVCYGGTTTY	AT1G04310	1597	1608	-	10.7394	1.76e-05	0.826	GCCTCTGGTGTC		3050	0.523607
		2754	AT1G67700	-0.273631									1	GCCVCYGGTTTY	AT3G13080	556	567	+	10.7394	1.76e-05	0.826	GCCTCTGGATTC		5965	0.0932104
		2753	AT5G55530	-0.273921									1	GCCVCYGGTTTY	AT5G49690	995	1006	+	10.7394	1.76e-05	0.826	GCCTCCGGTTAT		1950	0.510256
		2752	AT1G03220	-0.274095									1	GCCVCYGGTTTY	AT5G25260	1524	1535	+	10.7394	1.76e-05	0.826	GCCTCCGGTTCT		1839	0.828711
		2751	AT4G31560	-0.274117									1	GCCVCYGGTTTY	AT5G25250	1649	1660	+	10.7394	1.76e-05	0.826	GCCTCCGGTTCT		1957	0.842616
		2750	AT1G43560	-0.274196									1	GCCVCYGGTTTY	AT1G16150	2553	2564	+	10.7394	1.76e-05	0.826	GCCTCTGGTTCC		2763	0.923996
		2749	AT1G33250	-0.274248									1	GCCVCYGGTTTY	AT5G40890	3167	3178	+	10.7394	1.76e-05	0.826	GCCTCCGGTTGT		4109	0.770747
		2748	AT5G02290	-0.274477	AT5G02290	1118	1129	-	10.1758	3.38e-05	1	GTCCCCGGTTTA	1	GCCVCYGGTTTY	AT2G14060	1086	1097	-	10.7273	1.84e-05	0.826	ACCTCCGGTTTC		2023	0.536826
		2747	AT3G54690	-0.274647									1	GCCVCYGGTTTY	AT3G32925	1477	1488	-	10.7273	1.84e-05	0.826	GCCTCCCGTTTC		1652	0.894068
		2746	AT1G15180	-0.274698	AT1G15180	2278	2289	+	10.4606	2.08e-05	0.858	TCCTCCGGTTTT	1	GCCVCYGGTTTY	AT3G32920	1628	1639	-	10.7273	1.84e-05	0.826	GCCTCCCGTTTC		3385	0.480945
		2745	AT1G56700	-0.274712									1	GCCVCYGGTTTY	AT4G28410	1926	1937	-	10.7273	1.84e-05	0.826	GACTCCGGTTTC		2838	0.678647
		2744	AT2G23070	-0.274912									1	GCCVCYGGTTTY	AT2G40330	580	591	+	10.7273	1.84e-05	0.826	GGCTCCGGTTTC		1607	0.360921
		2743	AT1G12120	-0.274991									1	GCCVCYGGTTTY	AT2G42280	626	637	+	10.7273	1.84e-05	0.826	GTCTCCGGTTTC		2078	0.301251
		2742	AT3G46610	-0.274992									1	GCCVCYGGTTTY	AT4G32300	655	666	+	10.7273	1.84e-05	0.826	GCCTTCGGTTTC		3123	0.209734
		2741	AT3G51420	-0.275015									1	GCCVCYGGTTTY	AT5G14920	972	983	+	10.7273	1.84e-05	0.826	ACCTCCGGTTTC		2244	0.433155
		2740	AT5G13710	-0.275171	AT5G13710	771	782	+	10.1939	2.41e-05	0.858	GCCTCTGTTTTT	1	GCCVCYGGTTTY	AT1G30730	1304	1315	+	10.7273	1.84e-05	0.826	GCGTCCGGTTTC		1946	0.670092
		2739	AT3G59060	-0.275233									1	GCCVCYGGTTTY	AT5G40100	3355	3366	+	10.7273	1.84e-05	0.826	GCCTCCAGTTTC		3846	0.872335
		2738	AT4G33920	-0.275287									1	GCCVCYGGTTTY	AT1G31290	3821	3832	+	10.7273	1.84e-05	0.826	TCCTCCGGTTTC		4281	0.892548
		2737	AT1G78240	-0.275336	AT1G78240	3520	3531	+	9.64242	5.14e-05	1	GACACAGGTTTT	1	GCCVCYGGTTTY	AT4G15233	242	253	-	10.4727	1.89e-05	0.826	GCCTCTGGCTTT		6233	0.0388256
		2736	AT2G17520	-0.27535									1	GCCVCYGGTTTY	AT4G23210	266	277	+	10.4727	1.89e-05	0.826	GCCTCTGGTGTT		2966	0.0896831
		2735	AT2G26910	-0.275377	AT2G26910	6312	6323	-	14.4545	6.41e-06	0.858	GCCACCGGGTTT	1	GCCVCYGGTTTY	AT5G03355	281	292	-	10.4606	2.08e-05	0.826	GTCTCCGGTTTT		2174	0.129255
		2734	AT5G66160	-0.275394									1	GCCVCYGGTTTY	AT5G17280	347	358	-	10.4606	2.08e-05	0.826	GGCTCTGGTTTC		597	0.58124
		2733	AT5G48380	-0.275622									1	GCCVCYGGTTTY	AT2G38240	499	510	-	10.4606	2.08e-05	0.826	CCCTCTGGTTTC		2457	0.203093
		2732	AT5G44580	-0.275725									1	GCCVCYGGTTTY	AT3G07195	668	679	-	10.4606	2.08e-05	0.826	GTCTCTGGTTTC		1672	0.399522
		2731	AT3G18215	-0.275777									1	GCCVCYGGTTTY	AT3G07195	731	742	-	10.4606	2.08e-05	0.826	GCTTCCGGTTTT		1672	0.437201
		2730	AT4G18880	-0.275777									1	GCCVCYGGTTTY	AT4G25170	1094	1105	-	10.4606	2.08e-05	0.826	GGCTCTGGTTTC		2006	0.545364
		2729	AT3G06270	-0.275872									1	GCCVCYGGTTTY	AT1G23760	1606	1617	-	10.4606	2.08e-05	0.826	GACTCCGGTTTT		2494	0.643945
		2728	AT3G04650	-0.275881									1	GCCVCYGGTTTY	AT5G67480	1727	1738	-	10.4606	2.08e-05	0.826	GCCTCCGATTTT		1886	0.915695
		2727	AT3G54990	-0.275965									1	GCCVCYGGTTTY	AT3G57410	2122	2133	-	10.4606	2.08e-05	0.826	TCCTCCGGTTTT		7986	0.265715
		2726	AT5G06690	-0.276035									1	GCCVCYGGTTTY	AT4G20260	2362	2373	-	10.4606	2.08e-05	0.826	ACCTCTGGTTTC		2757	0.856728
		2725	AT2G36420	-0.276108									1	GCCVCYGGTTTY	AT1G12240	3182	3193	-	10.4606	2.08e-05	0.826	GCCTCCGCTTTT		4013	0.792923
		2724	AT1G06390	-0.276142									1	GCCVCYGGTTTY	AT1G64810	202	213	+	10.4606	2.08e-05	0.826	GCTTCTGGTTTC		1899	0.106372
		2723	AT3G18680	-0.276149									1	GCCVCYGGTTTY	AT5G24420	299	310	+	10.4606	2.08e-05	0.826	GGCTCTGGTTTC		1499	0.199466
		2722	AT4G02540	-0.276165									1	GCCVCYGGTTTY	AT3G51440	320	331	+	10.4606	2.08e-05	0.826	GACTCTGGTTTC		1637	0.19548
		2721	AT1G32200	-0.276247									1	GCCVCYGGTTTY	AT1G08930	470	481	+	10.4606	2.08e-05	0.826	GCCTCTGTTTTC		3962	0.118627
		2720	AT4G30950	-0.276378	AT4G30950	772	783	-	9.90909	4.58e-05	1	GCCACCGCTTTG	1	GCCVCYGGTTTY	AT5G64570	505	516	+	10.4606	2.08e-05	0.826	GCCTATGGTTTC		3674	0.137452
		2719	AT1G29340	-0.276459									1	GCCVCYGGTTTY	AT5G02840	681	692	+	10.4606	2.08e-05	0.826	GCATCTGGTTTC		3332	0.204382
		2718	AT1G44770	-0.276471	AT1G44770	996	1007	+	14.1758	1.46e-05	0.858	GCTACTGGTTTC	1	GCCVCYGGTTTY	AT3G60290	1083	1094	+	10.4606	2.08e-05	0.826	GCATCTGGTTTC		2284	0.474168
		2717	AT3G63390	-0.27662									1	GCCVCYGGTTTY	AT2G43610	1155	1166	+	10.4606	2.08e-05	0.826	GCGTCCGGTTTT		1560	0.740385
		2716	AT4G30360	-0.276709	AT4G30360	2282	2293	+	14.4424	1.03e-05	0.858	GCGCCTGGTTTC	1	GCCVCYGGTTTY	AT5G63190	1612	1623	+	10.4606	2.08e-05	0.826	CCCTCCGGTTTT		3259	0.49463
		2715	AT3G02080	-0.277066									1	GCCVCYGGTTTY	AT5G24070	1716	1727	+	10.4606	2.08e-05	0.826	GCTTCCGGTTTT		1979	0.867105
		2714	AT1G76450	-0.277205	AT1G76450	1494	1505	-	9.64242	5.14e-05	1	GCAACAGGTTTT	1	GCCVCYGGTTTY	AT3G61430	1891	1902	+	10.4606	2.08e-05	0.826	TCCTCTGGTTTC		2152	0.878717
		2713	AT2G32180	-0.277265									1	GCCVCYGGTTTY	AT3G49120	2094	2105	+	10.4606	2.08e-05	0.826	GCCTACGGTTTT		2683	0.78047
		2712	AT5G09330	-0.277411									1	GCCVCYGGTTTY	AT1G34370	2107	2118	+	10.4606	2.08e-05	0.826	GCCTGTGGTTTC		2291	0.919686
		2711	AT5G14540	-0.277537	AT5G14540	1612	1623	-	9.90909	4.58e-05	1	GCTGCTGGTTTA	1	GCCVCYGGTTTY	AT5G35777	120	131	-	10.4545	2.3e-05	0.841	GCCCCCGGATTA		4575	0.0262295
		2710	AT1G27750	-0.277578	AT1G27750	1350	1361	+	14.1758	1.46e-05	0.858	GCCACTTGTTTC	1	GCCVCYGGTTTY	AT3G22640	1872	1883	-	10.4545	2.3e-05	0.841	GCCGCCGGGTTG		2218	0.844004
		2709	AT3G53340	-0.277935	AT3G53340	311	322	-	9.90909	4.58e-05	1	ACCACCGGTTTG	1	GCCVCYGGTTTY	AT1G71890	232	243	+	10.4545	2.3e-05	0.841	GCCGCCGGTGTA		2406	0.0964256
		2708	AT2G20860	-0.277958									1	GCCVCYGGTTTY	AT1G72070	375	386	+	10.4545	2.3e-05	0.841	GCCGCCGGTTAA		1298	0.288906
		2707	AT1G72710	-0.278118									1	GCCVCYGGTTTY	AT5G59030	589	600	+	10.4545	2.3e-05	0.841	GCCGCCGGGTTA		1253	0.470072
		2706	AT5G43700	-0.27813									1	GCCVCYGGTTTY	AT3G15500	1109	1120	+	10.4545	2.3e-05	0.841	GCCGCCGGTTCA		1740	0.637356
		2705	AT1G07650	-0.278202									1	GCCVCYGGTTTY	AT5G25260	1566	1577	+	10.4545	2.3e-05	0.841	GCCGCCGGCTTG		1839	0.85155
		2704	AT4G23180	-0.278368									1	GCCVCYGGTTTY	AT4G16940	2481	2492	+	10.4545	2.3e-05	0.841	GCCCCCGGTTGA		6288	0.394561
		2703	AT3G43600	-0.278486									1	GCCVCYGGTTTY	AT1G10020	119	130	-	10.1939	2.41e-05	0.841	GTCTCTGGTTTT		2572	0.0462675
		2702	AT4G03020	-0.278495	AT4G03020	1496	1507	+	9.90909	4.58e-05	1	GTCCCGGGTTTT	1	GCCVCYGGTTTY	AT5G43520	130	141	-	10.1939	2.41e-05	0.841	GCCTTTGGTTTT		1079	0.120482
		2701	AT4G05150	-0.278711									1	GCCVCYGGTTTY	AT3G59350	643	654	-	10.1939	2.41e-05	0.841	GCCTGTGGTTTT		2239	0.287182
		2700	AT3G24070	-0.278751									1	GCCVCYGGTTTY	AT4G01870	720	731	-	10.1939	2.41e-05	0.841	GTCTCTGGTTTT		2236	0.322004
		2699	AT3G53460	-0.278831									1	GCCVCYGGTTTY	AT5G61560	745	756	-	10.1939	2.41e-05	0.841	GCCTTTGGTTTT		3986	0.186904
		2698	AT4G33250	-0.278895									1	GCCVCYGGTTTY	AT3G01290	1012	1023	-	10.1939	2.41e-05	0.841	GCCTCTGCTTTT		1910	0.529843
		2697	AT5G56170	-0.278927									1	GCCVCYGGTTTY	AT3G02140	1125	1136	-	10.1939	2.41e-05	0.841	GCCTCTGTTTTT		1815	0.619835
		2696	AT2G43235	-0.279006	AT2G43235	1238	1249	+	10.1758	3.38e-05	1	GCAGCAGGTTTC	1	GCCVCYGGTTTY	AT1G61820	2936	2947	-	10.1939	2.41e-05	0.841	GTCTCTGGTTTT		3558	0.825183
		2695	AT3G02200	-0.279038									1	GCCVCYGGTTTY	AT1G51790	38	49	+	10.1939	2.41e-05	0.841	GTCTCTGGTTTT		4301	0.00883515
		2694	AT5G05680	-0.279381	AT5G05680	3644	3655	-	14.4545	6.41e-06	0.858	GCCGCTGGTGTT	1	GCCVCYGGTTTY	AT5G46780	39	50	+	10.1939	2.41e-05	0.841	GCCTCTTGTTTT		1231	0.0316816
		2693	AT5G35360	-0.27971									1	GCCVCYGGTTTY	AT5G57550	237	248	+	10.1939	2.41e-05	0.841	GGCTCTGGTTTT		1659	0.142857
		2692	AT4G14210	-0.280097	AT4G14210	433	444	+	14.4424	1.03e-05	0.858	TCCACCGGTTTC	1	GCCVCYGGTTTY	AT1G02860	694	705	+	10.1939	2.41e-05	0.841	GCTTCTGGTTTT		2119	0.327513
		2691	AT1G60440	-0.280396									1	GCCVCYGGTTTY	AT5G17640	794	805	+	10.1939	2.41e-05	0.841	GTCTCTGGTTTT		2382	0.333333
		2690	AT1G50900	-0.280558									1	GCCVCYGGTTTY	AT4G09420	1257	1268	+	10.1939	2.41e-05	0.841	GCCTCTGATTTT		2076	0.605491
		2689	AT1G13245	-0.280635									1	GCCVCYGGTTTY	AT1G07160	368	379	-	10.1879	2.81e-05	0.929	GCCACCGGTATA		1920	0.191667
		2688	AT5G49400	-0.280645									1	GCCVCYGGTTTY	AT1G09430	1136	1147	-	10.1879	2.81e-05	0.929	GCCGCTGGCTTA		3546	0.320361
		2687	AT2G18090	-0.28087	AT2G18090	511	522	+	10.7273	1.84e-05	0.858	GCCTCCGATTTC	1	GCCVCYGGTTTY	AT5G61560	2144	2155	-	10.1879	2.81e-05	0.929	GCCGCTGGTTCA		3986	0.537883
		2686	AT5G66920	-0.280906									1	GCCVCYGGTTTY	AT1G80380	2190	2201	-	10.1879	2.81e-05	0.929	GCCACCGGTATA		2803	0.781306
		2685	AT2G20230	-0.280945									1	GCCVCYGGTTTY	AT3G11930	417	428	+	10.1879	2.81e-05	0.929	GCCACAGGTCTC		1458	0.286008
		2684	AT5G59830	-0.281174	AT5G59830	1239	1250	-	9.90909	4.58e-05	1	GCTGCTGGTTTG	1	GCCVCYGGTTTY	AT1G15800	783	794	+	10.1879	2.81e-05	0.929	GCCACCGGGTTA		2840	0.275704
		2683	AT3G16310	-0.281334	AT3G16310	312	323	-	9.90909	4.58e-05	1	GCTACGGGTTTC	1	GCCVCYGGTTTY	AT2G17440	843	854	+	10.1879	2.81e-05	0.929	GCCCCAGGTTCT		2890	0.291696
		2682	AT3G20270	-0.281429									1	GCCVCYGGTTTY	AT3G22800	1164	1175	+	10.1879	2.81e-05	0.929	GCCACCGGCTTG		1938	0.600619
		2681	AT1G21130	-0.281458	AT1G21130	512	523	+	10.4606	2.08e-05	0.858	GGCTCCGGTTTT	1	GCCVCYGGTTTY	AT1G51800	1590	1601	+	10.1879	2.81e-05	0.929	GCCGCTGGATTA		3982	0.399297
		2680	AT4G08920	-0.2815									1	GCCVCYGGTTTY	AT5G65690	2699	2710	+	10.1879	2.81e-05	0.929	GCCACCGGTTGG		3428	0.78734
		2679	AT4G13830	-0.281942									1	GCCVCYGGTTTY	AT5G23700	236	247	-	10.1758	3.38e-05	1	GCCGCCGCTTTG		3658	0.0645161
		2678	AT5G47780	-0.281985									1	GCCVCYGGTTTY	AT1G31310	287	298	-	10.1758	3.38e-05	1	TCCGCCGGTTTA		1789	0.160425
		2677	AT1G11400	-0.28201									1	GCCVCYGGTTTY	AT1G30820	302	313	+	10.1758	3.38e-05	1	ACCGCCGGTTTA		4575	0.0660109
		2676	AT2G15560	-0.28206									1	GCCVCYGGTTTY	AT5G44020	351	362	-	10.1758	3.38e-05	1	GACGCCGGTTTG		2204	0.159256
		2675	AT5G13950	-0.282143									1	GCCVCYGGTTTY	AT1G05010	400	411	-	10.1758	3.38e-05	1	GCCCCAGTTTTC		1834	0.218103
		2674	AT5G18400	-0.282311									1	GCCVCYGGTTTY	AT1G65730	486	497	+	10.1758	3.38e-05	1	TCCGCCGGTTTG		3904	0.124488
		2673	AT1G56300	-0.282532									1	GCCVCYGGTTTY	AT1G03400	547	558	+	10.1758	3.38e-05	1	GCCCGCGGTTTG		1526	0.358453
		2672	AT1G58440	-0.282595									1	GCCVCYGGTTTY	AT5G20250	557	568	-	10.1758	3.38e-05	1	ACCGCCGGTTTA		3124	0.178297
		2671	AT3G26570	-0.282633									1	GCCVCYGGTTTY	AT5G66790	570	581	+	10.1758	3.38e-05	1	CCCGCCGGTTTG		2968	0.192049
		2670	AT4G02050	-0.282672									1	GCCVCYGGTTTY	AT4G10020	725	736	+	10.1758	3.38e-05	1	GCCGCCGTTTTA		2162	0.335338
		2669	AT4G24520	-0.28284									1	GCCVCYGGTTTY	AT2G23290	772	783	-	10.1758	3.38e-05	1	GCCGTCGGTTTA		1527	0.505566
		2668	AT2G19540	-0.282898	AT2G19540	2458	2469	-	14.1758	1.46e-05	0.858	GTCCCTGGTTTT	1	GCCVCYGGTTTY	AT2G30140	857	868	+	10.1758	3.38e-05	1	GTCCCCGGTTTA		1883	0.455125
		2667	AT1G51570	-0.282911	AT1G51570	1801	1812	+	9.90909	4.58e-05	1	GCGACCGGTTTA	1	GCCVCYGGTTTY	AT1G30730	864	875	+	10.1758	3.38e-05	1	GCCGCGAGTTTC		1946	0.443988
		2666	AT5G02250	-0.283019	AT5G02250	545	556	-	9.90909	4.58e-05	1	GCTCCTGGTTTA	1	GCCVCYGGTTTY	AT3G14990	1005	1016	-	10.1758	3.38e-05	1	GCCGCAAGTTTC		2596	0.387134
		2665	AT4G39400	-0.283032	AT4G39400	2094	2105	-	9.76364	4.71e-05	1	GCCGCCGGAATC	1	GCCVCYGGTTTY	AT5G49700	1035	1046	+	10.1758	3.38e-05	1	GCCGCAAGTTTC		1642	0.630329
		2664	AT5G36120	-0.283087									1	GCCVCYGGTTTY	AT5G37710	1025	1036	-	10.1758	3.38e-05	1	GCCGCAGATTTC		3055	0.335516
		2663	AT1G62960	-0.283099									1	GCCVCYGGTTTY	AT4G23810	1170	1181	+	10.1758	3.38e-05	1	GCCGCCGTTTTA		1613	0.725356
		2662	AT4G17530	-0.283541									1	GCCVCYGGTTTY	AT2G25080	1539	1550	+	10.1758	3.38e-05	1	GCACCCGGTTTA		2230	0.690135
		2661	AT5G51640	-0.283664	AT5G51640	1667	1678	+	9.64242	5.14e-05	1	GTCACTGGTTTG	1	GCCVCYGGTTTY	AT1G72150	2011	2022	-	10.1758	3.38e-05	1	GCTGCCGGTTTA		2734	0.735552
		2660	AT1G29070	-0.283692									1	GCCVCYGGTTTY	AT3G13062	2867	2878	+	10.1758	3.38e-05	1	GCCCTGGGTTTC		2885	0.993761
		2659	AT1G34780	-0.283742									1	GCCVCYGGTTTY	AT5G66650	2889	2900	+	10.1758	3.38e-05	1	GCCGCAGATTTC		4010	0.720449
		2658	AT2G32690	-0.284186									1	GCCVCYGGTTTY	AT5G28145	3917	3928	-	10.1758	3.38e-05	1	GCAGCCGGTTTA		4655	0.841461
		2657	AT4G23570	-0.284608	AT4G23570	2025	2036	+	14.1758	1.46e-05	0.858	GCCAGCGGTTTT	1	GCCVCYGGTTTY	AT3G55646	359	370	+	9.92121	3.54e-05	1	GCCACTGGATTG		1846	0.194475
		2656	AT3G01520	-0.284783									1	GCCVCYGGTTTY	AT2G28110	1029	1040	-	9.92121	3.54e-05	1	GCCACTGGTTCG		2139	0.481066
		2655	AT1G15690	-0.284817	AT1G15690	2147	2158	+	15.1455	1.67e-06	0.858	GCCACTGGTTTG	1	GCCVCYGGTTTY	AT1G70520	1410	1421	+	9.92121	3.54e-05	1	GCCACAGGTTCT		2900	0.486207
		2654	AT2G01450	-0.284823									1	GCCVCYGGTTTY	AT3G51840	2638	2649	+	9.92121	3.54e-05	1	GCCACAGGTATT		3982	0.662481
		2653	AT1G59650	-0.284959									1	GCCVCYGGTTTY	AT1G03457	2981	2992	+	9.92121	3.54e-05	1	GCCACTGGTATA		3611	0.825533
		2652	AT3G20680	-0.285285									1	GCCVCYGGTTTY	AT1G05575	46	57	-	9.90909	4.58e-05	1	GTCGCTGGTTTA		710	0.0647887
		2651	AT4G28860	-0.285325	AT4G28860	2894	2905	-	14.4424	1.03e-05	0.858	ACCGCCGGTTTT	1	GCCVCYGGTTTY	AT1G12240	152	163	-	9.90909	4.58e-05	1	GCCATGGGTTTC		4013	0.0378769
		2650	AT1G71900	-0.285632									1	GCCVCYGGTTTY	AT5G66490	182	193	-	9.90909	4.58e-05	1	TCCACCGGTTTA		567	0.320988
		2649	AT1G73110	-0.285801									1	GCCVCYGGTTTY	AT2G37820	194	205	-	9.90909	4.58e-05	1	GCCGTAGGTTTT		1210	0.160331
		2648	AT5G67220	-0.286161	AT5G67220	1335	1346	-	14.7212	3.66e-06	0.858	GCCGCCGGGTTT	1	GCCVCYGGTTTY	AT2G31810	200	211	-	9.90909	4.58e-05	1	GCCGAAGGTTTT		4665	0.0428725
		2647	AT3G28345	-0.286208	AT3G28345	3961	3972	-	9.90909	4.58e-05	1	GCCGCTAGTTTG	1	GCCVCYGGTTTY	AT2G18690	224	235	-	9.90909	4.58e-05	1	GCCATGGGTTTC		1974	0.113475
		2646	AT3G54900	-0.286259									1	GCCVCYGGTTTY	AT1G21910	253	264	-	9.90909	4.58e-05	1	GCTGCTGGTTTG		1405	0.180071
		2645	AT2G16430	-0.286293									1	GCCVCYGGTTTY	AT2G15080	286	297	+	9.90909	4.58e-05	1	GTCGCTGGTTTG		3742	0.0764297
		2644	AT3G04670	-0.28632									1	GCCVCYGGTTTY	AT1G76930	315	326	+	9.90909	4.58e-05	1	ACCACCGGTTTA		1583	0.198989
		2643	AT5G44250	-0.286583									1	GCCVCYGGTTTY	AT5G05600	325	336	-	9.90909	4.58e-05	1	GACGCTGGTTTG		2701	0.120326
		2642	AT2G28540	-0.286825	AT2G28540	41	52	+	9.64242	5.14e-05	1	GCCACAGTTTTT	1	GCCVCYGGTTTY	AT5G48485	335	346	-	9.90909	4.58e-05	1	ACCGCTGGTTTG		813	0.412054
		2641	AT5G25280	-0.286852									1	GCCVCYGGTTTY	AT1G19900	497	508	-	9.90909	4.58e-05	1	TCCACCGGTTTG		1907	0.260619
		2640	AT5G45470	-0.28706									1	GCCVCYGGTTTY	AT2G36690	526	537	-	9.90909	4.58e-05	1	GCCGTAGGTTTT		2472	0.212783
		2639	AT5G06320	-0.287276									1	GCCVCYGGTTTY	AT5G26200	538	549	+	9.90909	4.58e-05	1	GCAGCTGGTTTG		1263	0.42597
		2638	AT4G20390	-0.287317									1	GCCVCYGGTTTY	AT5G14110	536	547	-	9.90909	4.58e-05	1	GCCGCTTGTTTG		795	0.674214
		2637	AT4G20360	-0.287351									1	GCCVCYGGTTTY	AT4G36700	544	555	-	9.90909	4.58e-05	1	TCCACCGGTTTG		2168	0.250923
		2636	AT3G55080	-0.287448									1	GCCVCYGGTTTY	AT1G06180	559	570	+	9.90909	4.58e-05	1	GCAACAGGTTTC		1915	0.291906
		2635	AT3G29180	-0.287524									1	GCCVCYGGTTTY	AT1G30700	614	625	-	9.90909	4.58e-05	1	GGCACCGGTTTG		2270	0.270485
		2634	AT5G55580	-0.287729									1	GCCVCYGGTTTY	AT5G07010	757	768	+	9.90909	4.58e-05	1	GTCACCGGTTTG		1779	0.42552
		2633	AT3G17650	-0.287748									1	GCCVCYGGTTTY	AT4G00950	768	779	+	9.90909	4.58e-05	1	GCAGCAGGTTTT		1520	0.505263
		2632	AT3G51150	-0.287958	AT3G51150	3399	3410	-	13.9091	1.57e-05	0.858	GCAACTGGTTTT	1	GCCVCYGGTTTY	AT2G16586	832	843	+	9.90909	4.58e-05	1	GCCCATGGTTTG		1135	0.73304
		2631	AT1G21770	-0.287984									1	GCCVCYGGTTTY	AT2G25090	855	866	+	9.90909	4.58e-05	1	GCCGGAGGTTTT		2483	0.344342
		2630	AT2G20740	-0.288072	AT2G20740	1702	1713	-	10.1758	3.38e-05	1	GCTCCCGGTTTG	1	GCCVCYGGTTTY	AT5G57240	882	893	+	9.90909	4.58e-05	1	GCCCCAAGTTTT		2432	0.362664
		2629	AT4G15490	-0.28889	AT4G15490	294	305	+	13.9091	1.57e-05	0.858	GCCACTCGTTTT	1	GCCVCYGGTTTY	AT3G26520	908	919	+	9.90909	4.58e-05	1	GCCATAGGTTTC		1462	0.621067
		2628	AT5G04550	-0.288892	AT5G04550	865	876	-	9.90909	4.58e-05	1	GCCACAGCTTTC	1	GCCVCYGGTTTY	AT5G52170	923	934	-	9.90909	4.58e-05	1	GCCGCAGTTTTT		4994	0.184822
		2627	AT3G48740	-0.288915									1	GCCVCYGGTTTY	AT5G65690	1035	1046	+	9.90909	4.58e-05	1	GCCACCGTTTTA		3428	0.301925
		2626	AT5G46390	-0.288921									1	GCCVCYGGTTTY	AT2G39980	1167	1178	-	9.90909	4.58e-05	1	GCGACGGGTTTC		2510	0.46494
		2625	AT5G08470	-0.288928									1	GCCVCYGGTTTY	AT5G27420	1226	1237	+	9.90909	4.58e-05	1	GCTACCGGTTTA		1755	0.698575
		2624	AT2G36000	-0.289093									1	GCCVCYGGTTTY	AT3G26230	1248	1259	-	9.90909	4.58e-05	1	CCCGCGGGTTTT		2048	0.609375
		2623	AT2G02040	-0.289298									1	GCCVCYGGTTTY	AT4G34138	1273	1284	+	9.90909	4.58e-05	1	GCAGCTGGTTTA		2207	0.576801
		2622	AT5G19350	-0.289553									1	GCCVCYGGTTTY	AT1G66540	1348	1359	-	9.90909	4.58e-05	1	GCCACACGTTTC		2328	0.579038
		2621	AT1G13080	-0.28958									1	GCCVCYGGTTTY	AT1G64810	1475	1486	+	9.90909	4.58e-05	1	GCCCCTGCTTTG		1899	0.776725
		2620	AT2G25180	-0.28971									1	GCCVCYGGTTTY	AT5G25770	1480	1491	+	9.90909	4.58e-05	1	GCCATCGGTTTA		2911	0.508416
		2619	AT3G05100	-0.290745									1	GCCVCYGGTTTY	AT1G61900	1537	1548	-	9.90909	4.58e-05	1	GCCAGCGGTTTA		2950	0.521017
		2618	AT5G35690	-0.290886									1	GCCVCYGGTTTY	AT2G15880	1687	1698	+	9.90909	4.58e-05	1	ACCACCGGTTTA		2806	0.601212
		2617	AT5G06700	-0.290919									1	GCCVCYGGTTTY	AT4G01540	1687	1698	-	9.90909	4.58e-05	1	GTCACAGGTTTC		2307	0.731253
		2616	AT3G19910	-0.291264									1	GCCVCYGGTTTY	AT5G16120	1721	1732	+	9.90909	4.58e-05	1	GCCACCTGTTTA		2462	0.699025
		2615	AT5G25900	-0.291287									1	GCCVCYGGTTTY	AT1G02650	1723	1734	-	9.90909	4.58e-05	1	GCCACCGCTTTA		1997	0.862794
		2614	AT4G25080	-0.29132									1	GCCVCYGGTTTY	AT5G13370	1851	1862	-	9.90909	4.58e-05	1	ACCACAGGTTTC		2924	0.633037
		2613	AT3G24190	-0.291325									1	GCCVCYGGTTTY	AT3G61390	1876	1887	+	9.90909	4.58e-05	1	GCCGTTGGTTTG		2253	0.832668
		2612	AT1G55530	-0.291348	AT1G55530	1734	1745	-	14.7091	4.95e-06	0.858	GGCGCCGGTTTC	1	GCCVCYGGTTTY	AT3G60290	1881	1892	-	9.90909	4.58e-05	1	GCAGCTGGTTTA		2284	0.823555
		2611	AT3G07650	-0.291424									1	GCCVCYGGTTTY	AT1G69480	2054	2065	+	9.90909	4.58e-05	1	CCCACAGGTTTC		3932	0.52238
		2610	AT4G28740	-0.29155	AT4G28740	1191	1202	+	10.4606	2.08e-05	0.858	GACTCCGGTTTT	1	GCCVCYGGTTTY	AT5G24230	2102	2113	+	9.90909	4.58e-05	1	GCTGCAGGTTTT		2136	0.984082
		2609	AT1G53800	-0.291588	AT1G53800	1880	1891	-	13.9091	1.57e-05	0.858	GCCACTCGTTTT	1	GCCVCYGGTTTY	AT5G56750	2180	2191	-	9.90909	4.58e-05	1	GCAACCGGTTTA		3288	0.663017
		2608	AT5G32450	-0.291802	AT5G32450	764	775	+	9.64242	5.14e-05	1	GACACAGGTTTT	1	GCCVCYGGTTTY	AT1G53490	2195	2206	-	9.90909	4.58e-05	1	TCCACAGGTTTC		3686	0.595496
		2607	AT3G15060	-0.291914	AT3G15060	337	348	-	9.48485	6.55e-05	1	GCCGGCGGTGTC	1	GCCVCYGGTTTY	AT4G13250	2288	2299	+	9.90909	4.58e-05	1	GCCGATGGTTTG		2773	0.825099
		2606	AT5G57710	-0.291956	AT5G57710	588	599	+	9.90909	4.58e-05	1	GCCACCGTTTTA	1	GCCVCYGGTTTY	AT3G15850	2324	2335	+	9.90909	4.58e-05	1	GCCATCGGTTTA		2585	0.899033
		2605	AT5G42950	-0.292081	AT5G42950	811	822	-	9.90909	4.58e-05	1	TCCCCTGGTTTG	1	GCCVCYGGTTTY	AT5G38710	2328	2339	-	9.90909	4.58e-05	1	GCCCCTAGTTTA		3144	0.740458
		2604	AT1G30230	-0.292111									1	GCCVCYGGTTTY	AT5G05190	2330	2341	-	9.90909	4.58e-05	1	GCTGCAGGTTTT		2920	0.797945
		2603	AT1G76490	-0.292368	AT1G76490	1768	1779	-	10.1758	3.38e-05	1	GCAGCAGGTTTC	1	GCCVCYGGTTTY	AT1G21450	2339	2350	-	9.90909	4.58e-05	1	CCCGCTGGTTTA		3101	0.754273
		2602	AT3G23080	-0.292385	AT3G23080	1398	1409	-	9.90909	4.58e-05	1	GTCCCAGGTTTT	1	GCCVCYGGTTTY	AT3G57520	2345	2356	-	9.90909	4.58e-05	1	GCAGCGGGTTTT		4430	0.529345
		2601	AT1G71410	-0.292589									1	GCCVCYGGTTTY	AT1G67710	2399	2410	+	9.90909	4.58e-05	1	GCCACATGTTTC		2539	0.94486
		2600	AT4G20380	-0.292599									1	GCCVCYGGTTTY	AT1G20390	2561	2572	-	9.90909	4.58e-05	1	ACCGCTGGTTTG		6068	0.42205
		2599	AT4G13500	-0.292707									1	GCCVCYGGTTTY	AT2G03340	2590	2601	+	9.90909	4.58e-05	1	ACCACAGGTTTC		2873	0.901497
		2598	AT4G28760	-0.292806	AT4G28760	3853	3864	+	10.1758	3.38e-05	1	GCTGCAGGTTTC	1	GCCVCYGGTTTY	AT5G42250	2627	2638	+	9.90909	4.58e-05	1	GCCCCATGTTTT		3842	0.683758
		2597	AT1G30680	-0.293201									1	GCCVCYGGTTTY	AT1G75730	3505	3516	-	9.90909	4.58e-05	1	GCTGCTGGTTTG		4211	0.832344
		2596	AT2G25930	-0.293252									1	GCCVCYGGTTTY	AT1G31290	3803	3814	-	9.90909	4.58e-05	1	GCGACCGGTTTG		4281	0.888344
		2595	AT1G63090	-0.293899									1	GCCVCYGGTTTY	AT5G17165	4522	4533	-	9.90909	4.58e-05	1	GACACCGGTTTG		4690	0.964179
		2594	AT3G12080	-0.293968									1	GCCVCYGGTTTY	AT3G57410	7265	7276	-	9.90909	4.58e-05	1	GTCACGGGTTTC		7986	0.909717
		2593	AT1G30110	-0.293983									1	GCCVCYGGTTTY	AT5G21170	85	96	+	9.76364	4.71e-05	1	GCCGCCGGTAGC		2830	0.0300353
		2592	AT2G28930	-0.294164									1	GCCVCYGGTTTY	AT2G18050	123	134	-	9.76364	4.71e-05	1	GCCGCCGGAGTC		1033	0.119071
		2591	AT1G01120	-0.294213									1	GCCVCYGGTTTY	AT5G55700	179	190	-	9.76364	4.71e-05	1	GCCGCCGGTGAC		3231	0.0554008
		2590	AT1G80210	-0.294267									1	GCCVCYGGTTTY	AT2G40420	288	299	-	9.76364	4.71e-05	1	GCCGCCGGAATC		2071	0.139063
		2589	AT2G33255	-0.29443									1	GCCVCYGGTTTY	AT3G15500	380	391	+	9.76364	4.71e-05	1	GCCGCCGGTCAC		1740	0.218391
		2588	AT3G43440	-0.294443									1	GCCVCYGGTTTY	AT1G71890	427	438	+	9.76364	4.71e-05	1	GCCGCCGGAGTC		2406	0.177473
		2587	AT2G45740	-0.294697									1	GCCVCYGGTTTY	AT4G28410	530	541	+	9.76364	4.71e-05	1	GCCCCCGGGGTC		2838	0.186751
		2586	AT2G34860	-0.294922									1	GCCVCYGGTTTY	AT4G25110	621	632	+	9.76364	4.71e-05	1	GCCGCCGGGTCC		2789	0.22266
		2585	AT1G60990	-0.294955	AT1G60990	2397	2408	-	9.48485	6.55e-05	1	GCTGCCGGGTTC	1	GCCVCYGGTTTY	AT5G26340	637	648	-	9.76364	4.71e-05	1	GCCGCCGGTAGC		4143	0.153753
		2584	AT3G01770	-0.29504									1	GCCVCYGGTTTY	AT1G06570	659	670	-	9.76364	4.71e-05	1	GCCGCCGGATAC		1445	0.456055
		2583	AT2G40090	-0.295051	AT2G40090	1659	1670	+	9.64242	5.14e-05	1	GTCACTGGTTTG	1	GCCVCYGGTTTY	AT2G30615	703	714	+	9.76364	4.71e-05	1	GCCGCCGGACTC		1502	0.468043
		2582	AT1G51540	-0.295105									1	GCCVCYGGTTTY	AT1G23760	952	963	+	9.76364	4.71e-05	1	GCCGCCGGTCAC		2494	0.381716
		2581	AT4G20870	-0.295235									1	GCCVCYGGTTTY	AT1G23760	1036	1047	-	9.76364	4.71e-05	1	GCCGCCGGTGGC		2494	0.415397
		2580	AT5G35200	-0.295438									1	GCCVCYGGTTTY	AT1G05010	1073	1084	-	9.76364	4.71e-05	1	GCCGCCGGCGTC		1834	0.58506
		2579	AT1G53190	-0.295837									1	GCCVCYGGTTTY	AT3G62930	111	122	-	9.64242	5.14e-05	1	ACCACTGGTTTG		486	0.228395
		2578	AT1G73660	-0.295939	AT1G73660	1543	1554	+	10.1939	2.41e-05	0.858	TCCTCTGGTTTT	1	GCCVCYGGTTTY	AT3G07350	119	130	-	9.64242	5.14e-05	1	GCAACGGGTTTT		1606	0.0740971
		2577	AT4G27870	-0.296185	AT4G27870	3124	3135	+	14.4545	6.41e-06	0.858	GCCGCTGGTTCT	1	GCCVCYGGTTTY	AT1G30730	287	298	+	9.64242	5.14e-05	1	CCCACAGGTTTT		1946	0.147482
		2576	AT1G76010	-0.296257									1	GCCVCYGGTTTY	AT4G32430	438	449	+	9.64242	5.14e-05	1	TCCACGGGTTTT		2695	0.162523
		2575	AT4G15080	-0.296366									1	GCCVCYGGTTTY	AT5G50915	501	512	-	9.64242	5.14e-05	1	CCCACGGGTTTT		2362	0.212108
		2574	AT5G16820	-0.296758									1	GCCVCYGGTTTY	AT5G28145	506	517	-	9.64242	5.14e-05	1	GTCACTGGTTTG		4655	0.1087
		2573	AT1G78660	-0.29682									1	GCCVCYGGTTTY	AT1G48840	517	528	-	9.64242	5.14e-05	1	GCCACTAGTTTA		3676	0.140642
		2572	AT3G53620	-0.296861									1	GCCVCYGGTTTY	AT3G46670	579	590	+	9.64242	5.14e-05	1	GCCACGGCTTTT		1809	0.320066
		2571	AT4G19510	-0.296884									1	GCCVCYGGTTTY	AT5G06570	612	623	+	9.64242	5.14e-05	1	ACCACTGGTTTG		3761	0.162723
		2570	AT2G28890	-0.297501	AT2G28890	457	468	+	9.48485	6.55e-05	1	GCCGCCGCGTTC	1	GCCVCYGGTTTY	AT4G09830	712	723	-	9.64242	5.14e-05	1	GACACTGGTTTA		2099	0.339209
		2569	AT1G80890	-0.29772	AT1G80890	65	76	-	9.64242	5.14e-05	1	TCCACAGGTTTT	1	GCCVCYGGTTTY	AT2G35930	910	921	+	9.64242	5.14e-05	1	GCCAGAGGTTTT		1705	0.533724
		2568	AT4G20840	-0.297971	AT4G20840	1548	1559	-	9.90909	4.58e-05	1	GCCGCTGTTTTA	1	GCCVCYGGTTTY	AT2G18690	1035	1046	+	9.64242	5.14e-05	1	ACCACAGGTTTT		1974	0.524316
		2567	AT1G18660	-0.298221									1	GCCVCYGGTTTY	AT2G48020	1029	1040	-	9.64242	5.14e-05	1	GCCACTGTTTTG		3342	0.307899
		2566	AT1G49730	-0.298438	AT1G49730	804	815	+	14.1758	1.46e-05	0.858	GCCACTAGTTTC	1	GCCVCYGGTTTY	AT3G54400	1071	1082	+	9.64242	5.14e-05	1	GTCACGGGTTTT		2739	0.391019
		2565	AT2G21950	-0.298467	AT2G21950	610	621	-	9.2303	6.94e-05	1	GCCACTGGCTCC	1	GCCVCYGGTTTY	AT4G29950	1300	1311	+	9.64242	5.14e-05	1	GCCACTGCTTTA		3620	0.359116
		2564	AT3G09920	-0.298492									1	GCCVCYGGTTTY	AT5G24070	1568	1579	+	9.64242	5.14e-05	1	TCCACTGGTTTA		1979	0.792319
		2563	AT3G19800	-0.298567									1	GCCVCYGGTTTY	AT4G32300	1678	1689	-	9.64242	5.14e-05	1	GCCAGAGGTTTT		3123	0.537304
		2562	AT4G05070	-0.298742									1	GCCVCYGGTTTY	AT2G26560	1752	1763	-	9.64242	5.14e-05	1	GCAACAGGTTTT		2217	0.790257
		2561	AT2G01320	-0.299039									1	GCCVCYGGTTTY	AT1G75170	1966	1977	+	9.64242	5.14e-05	1	GCAACGGGTTTT		2222	0.884788
		2560	AT2G23150	-0.299095	AT2G23150	1954	1965	-	9.64242	5.14e-05	1	GCCACTCGTTTA	1	GCCVCYGGTTTY	AT5G01100	3369	3380	+	9.64242	5.14e-05	1	CCCACTGGTTTA		3462	0.973137
		2559	AT3G53630	-0.299492									1	GCCVCYGGTTTY	AT1G70290	3383	3394	+	9.64242	5.14e-05	1	GCCAGAGGTTTT		4039	0.837584
		2558	AT5G57035	-0.299728									1	GCCVCYGGTTTY	AT5G06570	3604	3615	+	9.64242	5.14e-05	1	GCCACTCGTTTG		3761	0.958256
		2557	AT3G23750	-0.299749	AT3G23750	3160	3171	+	10.4727	1.89e-05	0.858	GCCTCTGGCTTT	1	GCCVCYGGTTTY	AT3G28945	3935	3946	-	9.64242	5.14e-05	1	GCCACTGCTTTA		5675	0.693392
		2556	AT4G38280	-0.299786									1	GCCVCYGGTTTY	AT4G25170	217	228	+	9.49697	5.53e-05	1	GCCGCCGGTCGT		2006	0.108175
		2555	AT1G13820	-0.299796	AT1G13820	1093	1104	+	10.1939	2.41e-05	0.858	GCCTGTGGTTTT	1	GCCVCYGGTTTY	AT4G24050	263	274	+	9.49697	5.53e-05	1	GCCGCCGGTGCT		3272	0.080379
		2554	AT4G34920	-0.299884	AT4G34920	576	587	+	10.1879	2.81e-05	0.942	GCCACGGGATTC	1	GCCVCYGGTTTY	AT5G01100	285	296	-	9.49697	5.53e-05	1	GCCGCCGGTAGT		3462	0.0823224
		2553	AT5G17670	-0.299896	AT5G17670	564	575	+	10.1758	3.38e-05	1	GCAGCCGGTTTG	1	GCCVCYGGTTTY	AT1G05300	312	323	+	9.49697	5.53e-05	1	GCCGCCGGAGTT		2923	0.10674
		2552	AT1G24170	-0.300129									1	GCCVCYGGTTTY	AT1G59590	423	434	-	9.49697	5.53e-05	1	GCCACCGGAATC		1205	0.351037
		2551	AT1G76080	-0.300167									1	GCCVCYGGTTTY	AT5G03120	460	471	+	9.49697	5.53e-05	1	GCCGCTGGGCTC		1495	0.307692
		2550	AT1G29760	-0.30035									1	GCCVCYGGTTTY	AT3G26520	574	585	+	9.49697	5.53e-05	1	GCCACCGGTGGC		1462	0.392613
		2549	AT5G61580	-0.300411									1	GCCVCYGGTTTY	AT3G26520	574	585	-	9.49697	5.53e-05	1	GCCACCGGTGGC		1462	0.392613
		2548	AT4G32340	-0.300617									1	GCCVCYGGTTTY	AT5G03020	863	874	-	9.49697	5.53e-05	1	GCCGCCGGAGTT		1192	0.723993
		2547	AT1G68190	-0.300624									1	GCCVCYGGTTTY	AT3G02140	927	938	-	9.49697	5.53e-05	1	GCCGCCGGATCT		1815	0.510744
		2546	AT2G48140	-0.30087									1	GCCVCYGGTTTY	AT2G01008	966	977	+	9.49697	5.53e-05	1	GCCGCCGGGATT		2149	0.449511
		2545	AT1G14290	-0.300901									1	GCCVCYGGTTTY	AT5G20250	1239	1250	+	9.49697	5.53e-05	1	GCCGCCGGTGGT		3124	0.396607
		2544	AT1G32790	-0.30101	AT1G32790	647	658	+	13.9091	1.57e-05	0.858	GACACTGGTTTT	1	GCCVCYGGTTTY	AT1G69850	2123	2134	+	9.49697	5.53e-05	1	GCCCCTGGTCCC		4145	0.512183
		2543	AT5G47435	-0.301039	AT5G47435	132	143	+	10.4606	2.08e-05	0.858	GCTTCTGGTTTC	1	GCCVCYGGTTTY	AT5G17165	3108	3119	+	9.49697	5.53e-05	1	GCCCCTGGCTAC		4690	0.662687
		2542	AT4G01037	-0.301047									1	GCCVCYGGTTTY	AT5G47560	3167	3178	-	9.49697	5.53e-05	1	GCCCCTGGCATC		3735	0.847925
		2541	AT5G63470	-0.301104									1	GCCVCYGGTTTY	AT5G59440	76	87	-	9.48485	6.55e-05	1	GTCGCCGGATTC		1694	0.0448642
		2540	AT3G27180	-0.301209									1	GCCVCYGGTTTY	AT4G38540	103	114	+	9.48485	6.55e-05	1	GGCGCCGGTATC		1907	0.0540115
		2539	AT4G00750	-0.301479	AT4G00750	2114	2125	-	9.48485	6.55e-05	1	CCCCCCGGTCTC	1	GCCVCYGGTTTY	AT2G18280	143	154	-	9.48485	6.55e-05	1	GCCGCCGATCTC		2448	0.058415
		2538	AT1G31500	-0.301527									1	GCCVCYGGTTTY	AT2G41230	213	224	+	9.48485	6.55e-05	1	GCCGCCGCTTCC		950	0.224211
		2537	AT2G39670	-0.301574	AT2G39670	1062	1073	+	10.1939	2.41e-05	0.858	GCCTCTTGTTTT	1	GCCVCYGGTTTY	AT3G28200	262	273	+	9.48485	6.55e-05	1	GCCGCCGTTATC		1540	0.17013
		2536	AT1G09280	-0.301796									1	GCCVCYGGTTTY	AT3G62950	262	273	-	9.48485	6.55e-05	1	ACCGCCGGGTTC		864	0.303241
		2535	AT1G07200	-0.30184	AT1G07200	693	704	+	14.4424	1.03e-05	0.858	TCCACCGGTTTC	1	GCCVCYGGTTTY	AT1G08460	314	325	+	9.48485	6.55e-05	1	GTCGCCGGCTTC		2524	0.124406
		2534	AT5G45060	-0.301986	AT5G45060	3054	3065	-	13.9091	1.57e-05	0.858	GCCAGTGGTTTT	1	GCCVCYGGTTTY	AT5G57660	324	335	+	9.48485	6.55e-05	1	GCCGCCGTGTTC		1653	0.196007
		2533	AT5G65490	-0.302068									1	GCCVCYGGTTTY	AT2G23100	364	375	+	9.48485	6.55e-05	1	GCCGCCGTTTAC		2705	0.134566
		2532	AT3G03950	-0.302096									1	GCCVCYGGTTTY	AT4G23810	492	503	+	9.48485	6.55e-05	1	GACGCCGGTTAC		1613	0.305022
		2531	AT3G12400	-0.302341	AT3G12400	1178	1189	+	9.92121	3.54e-05	1	GCCACGGGTTCT	1	GCCVCYGGTTTY	AT2G16586	512	523	+	9.48485	6.55e-05	1	GCCCGCGGCTTC		1135	0.451101
		2530	AT3G06470	-0.302667	AT3G06470	725	736	+	9.48485	6.55e-05	1	GCCGTCGGTTGC	1	GCCVCYGGTTTY	AT3G26500	625	636	-	9.48485	6.55e-05	1	TCCGCCGGATTC		2189	0.285519
		2529	AT1G23400	-0.302712	AT1G23400	2312	2323	-	14.4424	1.03e-05	0.858	GCTGCTGGTTTC	1	GCCVCYGGTTTY	AT1G20390	638	649	+	9.48485	6.55e-05	1	GCTGCCGGGTTC		6068	0.105142
		2528	AT4G35100	-0.302769	AT4G35100	1773	1784	+	10.4606	2.08e-05	0.858	GCCTTTGGTTTC	1	GCCVCYGGTTTY	AT1G64380	713	724	+	9.48485	6.55e-05	1	GCCGCCGCTTAC		1624	0.439039
		2527	AT3G02380	-0.302862									1	GCCVCYGGTTTY	AT5G04770	723	734	+	9.48485	6.55e-05	1	GGCGCCGGTGTC		3858	0.187403
		2526	AT3G44430	-0.303071									1	GCCVCYGGTTTY	AT1G21326	835	846	+	9.48485	6.55e-05	1	GCCGTCGGTATC		1231	0.67831
		2525	AT1G10830	-0.303215	AT1G10830	483	494	+	14.4424	1.03e-05	0.858	TCCACCGGTTTC	1	GCCVCYGGTTTY	AT1G78820	957	968	+	9.48485	6.55e-05	1	ACCGCCGGTTAC		1836	0.521242
		2524	AT4G21090	-0.303392									1	GCCVCYGGTTTY	AT1G02650	998	1009	+	9.48485	6.55e-05	1	GACGCCGGTCTC		1997	0.49975
		2523	AT3G58670	-0.303645	AT3G58670	1940	1951	-	14.4545	6.41e-06	0.858	GCCACCGGTTGT	1	GCCVCYGGTTTY	AT1G78830	1059	1070	+	9.48485	6.55e-05	1	ACCGCCGGTTAC		1956	0.541411
		2522	AT2G01490	-0.303657									1	GCCVCYGGTTTY	AT5G27420	1121	1132	+	9.48485	6.55e-05	1	GACGCCGGTTCC		1755	0.638746
		2521	AT4G22820	-0.303852									1	GCCVCYGGTTTY	AT5G49700	1127	1138	+	9.48485	6.55e-05	1	TCCGCCGGTCTC		1642	0.686358
		2520	AT2G28800	-0.30397									1	GCCVCYGGTTTY	AT3G02140	1154	1165	-	9.48485	6.55e-05	1	GCCCTCGGCTTC		1815	0.635813
		2519	AT1G22530	-0.304121	AT1G22530	835	846	-	10.1758	3.38e-05	1	GCAGCCGGTTTA	1	GCCVCYGGTTTY	AT3G07350	1204	1215	-	9.48485	6.55e-05	1	GCCCGCGGTTCC		1606	0.749689
		2518	AT1G50250	-0.304158	AT1G50250	1708	1719	+	14.4424	1.03e-05	0.858	ACCCCTGGTTTC	1	GCCVCYGGTTTY	AT1G68670	1205	1216	-	9.48485	6.55e-05	1	ACCGCCGGTTGC		2318	0.519845
		2517	AT2G22360	-0.304185									1	GCCVCYGGTTTY	AT3G55090	1489	1500	+	9.48485	6.55e-05	1	TCCGCCGGCTTC		2728	0.545821
		2516	AT1G15350	-0.30443									1	GCCVCYGGTTTY	AT2G40000	1493	1504	-	9.48485	6.55e-05	1	GCCGCCGCTTCC		1847	0.808338
		2515	AT3G01400	-0.304547									1	GCCVCYGGTTTY	AT1G72680	1506	1517	-	9.48485	6.55e-05	1	CCCCCCGGTTAC		1916	0.786013
		2514	AT1G07180	-0.304564									1	GCCVCYGGTTTY	AT1G78600	1535	1546	-	9.48485	6.55e-05	1	GCCGCCGTTTCC		1710	0.897661
		2513	AT1G11820	-0.304573									1	GCCVCYGGTTTY	AT5G16370	1691	1702	-	9.48485	6.55e-05	1	ACCGCCGGATTC		2239	0.755248
		2512	AT2G39360	-0.304644									1	GCCVCYGGTTTY	AT3G19290	1842	1853	-	9.48485	6.55e-05	1	GACCCCGGTTCC		3082	0.597664
		2511	AT5G62570	-0.304738									1	GCCVCYGGTTTY	AT4G13340	2045	2056	+	9.48485	6.55e-05	1	GCCGCCGCATTC		3088	0.662241
		2510	AT5G60850	-0.304909	AT5G60850	363	374	-	9.48485	6.55e-05	1	GCCGCCGATTCC	1	GCCVCYGGTTTY	AT4G14140	2133	2144	-	9.48485	6.55e-05	1	GCCCTCGGATTC		5787	0.368585
		2509	AT1G21640	-0.305587	AT1G21640	1231	1242	+	14.1758	1.46e-05	0.858	GACGCTGGTTTT	1	GCCVCYGGTTTY	AT5G14180	2267	2278	-	9.48485	6.55e-05	1	GCCGCCGATCTC		3386	0.669522
		2508	AT1G75690	-0.305725									1	GCCVCYGGTTTY	AT1G20390	2370	2381	-	9.48485	6.55e-05	1	GCTCCCGGTGTC		6068	0.390574
		2507	AT2G17730	-0.305939									1	GCCVCYGGTTTY	AT2G46810	2644	2655	-	9.48485	6.55e-05	1	GCCGCCGTTATC		2979	0.887546
		2506	AT4G16990	-0.306581									1	GCCVCYGGTTTY	AT1G61380	2958	2969	-	9.48485	6.55e-05	1	TCCCCCGGTCTC		3599	0.821895
		2505	AT4G26700	-0.306871									1	GCCVCYGGTTTY	AT3G53720	4188	4199	-	9.48485	6.55e-05	1	GCCGACGGTATC		4636	0.903365
		2504	AT5G12230	-0.306881									1	GCCVCYGGTTTY	AT2G32800	101	112	+	9.2303	6.94e-05	1	GCCACCGGTGAT		2740	0.0368613
		2503	AT5G14420	-0.306902									1	GCCVCYGGTTTY	AT1G18390	667	678	-	9.2303	6.94e-05	1	GCCGCTGGTGAT		2636	0.253035
		2502	AT1G14580	-0.307047									1	GCCVCYGGTTTY	AT2G47180	781	792	+	9.2303	6.94e-05	1	GCCACCGGCTCT		1681	0.464604
		2501	AT1G72300	-0.307221	AT1G72300	1979	1990	+	14.4424	1.03e-05	0.858	GCTGCCGGTTTT	1	GCCVCYGGTTTY	AT3G02150	908	919	-	9.2303	6.94e-05	1	GCCACTGGTGGC		2048	0.443359
		2500	AT3G19520	-0.307243									1	GCCVCYGGTTTY	AT2G31380	1023	1034	+	9.2303	6.94e-05	1	GCCACTGGAATC		1704	0.600352
		2499	AT5G09440	-0.30751									1	GCCVCYGGTTTY	AT1G25400	1015	1026	-	9.2303	6.94e-05	1	GCCACCGGACTT		1727	0.587724
		2498	AT5G14320	-0.307618									1	GCCVCYGGTTTY	AT1G28580	1217	1228	+	9.2303	6.94e-05	1	GCCCCTGGTGAT		2216	0.549188
		2497	AT4G27340	-0.307631									1	GCCVCYGGTTTY	AT2G07698	1445	1456	+	9.2303	6.94e-05	1	GCCCCTGGGATT		2665	0.542214
		2496	AT5G51140	-0.307671									1	GCCVCYGGTTTY	AT2G39980	1575	1586	-	9.2303	6.94e-05	1	GCCACCGGCCTT		2510	0.62749
		2495	AT5G24520	-0.308094									1	GCCVCYGGTTTY	AT1G22570	1594	1605	-	9.2303	6.94e-05	1	GCCGCTGGAATT		2387	0.667784
		2494	AT4G13220	-0.308273									1	GCCVCYGGTTTY	AT3G09220	1756	1767	+	9.2303	6.94e-05	1	GCCACCGGAGTT		3466	0.506636
		2493	AT1G06040	-0.30842	AT1G06040	788	799	+	9.2303	6.94e-05	1	GCCACTGGGATC	1	GCCVCYGGTTTY	AT2G26980	2716	2727	-	9.2303	6.94e-05	1	GCCGCTGGCTGT		3990	0.680702
		2492	AT5G01670	-0.30843									1	GCCVCYGGTTTY	AT3G06080	2897	2908	+	9.2303	6.94e-05	1	GCCACTGGTGCC		3398	0.85256
		2491	AT5G64130	-0.308501									1	GCCVCYGGTTTY	AT2G32550	3195	3206	-	9.2303	6.94e-05	1	GCCACTGGATCC		3510	0.910256
		2490	AT5G55620	-0.30858
		2489	AT3G55270	-0.308587
		2488	AT2G21960	-0.308677
		2487	AT4G05320	-0.308713
		2486	AT5G17710	-0.308721
		2485	AT4G18480	-0.308748
		2484	AT3G53420	-0.308763	AT3G53420	481	492	-	9.49697	5.53e-05	1	GCCACCGGCATC
		2483	AT3G11170	-0.308962
		2482	AT4G02350	-0.30899	AT4G02350	196	207	-	10.4606	2.08e-05	0.858	GTCTCTGGTTTC
		2481	AT3G11280	-0.309022
		2480	AT5G01960	-0.309075
		2479	AT3G62530	-0.309197	AT3G62530	779	790	+	14.4424	1.03e-05	0.858	GCCCTTGGTTTC
		2478	AT5G64290	-0.309318
		2477	AT3G52340	-0.310052
		2476	AT1G36050	-0.310086
		2475	AT5G43740	-0.310214	AT5G43740	2399	2410	+	9.90909	4.58e-05	1	GCCACGAGTTTC
		2474	AT1G49510	-0.310282
		2473	AT5G13780	-0.31047
		2472	AT3G48320	-0.310563
		2471	AT3G63540	-0.310564
		2470	AT5G50760	-0.310775
		2469	AT5G63790	-0.310815
		2468	AT5G20270	-0.31109
		2467	AT3G02470	-0.311417
		2466	AT5G61410	-0.311516
		2465	AT3G14595	-0.311603	AT3G14595	424	435	+	14.4545	6.41e-06	0.858	GCCACCGGTTAT
		2464	AT3G47610	-0.311697
		2463	AT2G45960	-0.311901
		2462	AT1G25260	-0.311902	AT1G25260	196	207	+	13.9091	1.57e-05	0.858	GTCACTGGTTTT
		2461	AT3G26910	-0.311976
		2460	AT2G20920	-0.31217
		2459	AT3G19630	-0.312189
		2458	AT5G59610	-0.312212
		2457	AT1G68140	-0.312497
		2456	AT5G06960	-0.312515	AT5G06960	356	367	+	10.4606	2.08e-05	0.858	GCCTCTGCTTTC
		2455	AT5G47240	-0.312573
		2454	AT3G56680	-0.312886	AT3G56680	1104	1115	-	9.2303	6.94e-05	1	GCCACCGGGATT
		2453	AT1G31800	-0.31296
		2452	AT1G51730	-0.313057	AT1G51730	2206	2217	+	13.9091	1.57e-05	0.858	GCCACTGATTTT
		2451	AT4G36500	-0.313224
		2450	AT4G17486	-0.313342
		2449	AT1G14330	-0.313445
		2448	AT4G30750	-0.313484
		2447	AT1G10682	-0.313637
		2446	AT3G45040	-0.313705
		2445	AT1G72610	-0.313758
		2444	AT2G39450	-0.314065	AT2G39450	1291	1302	+	9.64242	5.14e-05	1	ACCACTGGTTTG
		2443	AT5G60340	-0.314089
		2442	AT1G74960	-0.314183	AT1G74960	686	697	-	10.4606	2.08e-05	0.858	TCCTCTGGTTTC
		2441	AT4G37920	-0.314317
		2440	AT5G38290	-0.314331
		2439	AT5G16220	-0.314342
		2438	AT1G65930	-0.314372
		2437	AT5G05690	-0.314736	AT5G05690	283	294	+	14.9879	2.16e-06	0.858	GCCGCCGGCTTC
		2436	AT1G33240	-0.31477
		2435	AT2G20120	-0.314891
		2434	AT3G55770	-0.314961	AT3G55770	1856	1867	+	10.4545	2.3e-05	0.858	GCCGCCGGTGTA
		2433	AT5G42520	-0.314968
		2432	AT1G59830	-0.31506
		2431	AT3G56880	-0.315067
		2430	AT3G16460	-0.315114	AT3G16460	975	986	-	9.49697	5.53e-05	1	GCCGCTGGTACC
		2429	AT5G56930	-0.315184	AT5G56930	1414	1425	-	14.1758	1.46e-05	0.858	GCTACTGGTTTC
		2428	AT4G31140	-0.315283	AT4G31140	1572	1583	-	10.4545	2.3e-05	0.858	GCCCCAGGTCTC
		2427	AT3G14415	-0.315344
		2426	AT3G59940	-0.315424	AT3G59940	1360	1371	+	10.1939	2.41e-05	0.858	CCCTCTGGTTTT
		2425	AT5G26820	-0.315536
		2424	AT2G39950	-0.315633	AT2G39950	779	790	+	10.4606	2.08e-05	0.858	ACCTCTGGTTTC
		2423	AT3G06980	-0.315663
		2422	AT3G60590	-0.315693
		2421	AT1G32410	-0.315891
		2420	AT3G04010	-0.316238
		2419	AT1G02750	-0.316246
		2418	AT1G80080	-0.31628
		2417	AT5G52100	-0.316382
		2416	AT5G64850	-0.316536
		2415	AT4G18340	-0.316546	AT4G18340	1175	1186	+	10.1758	3.38e-05	1	GCCGGAGGTTTC
		2414	AT3G61070	-0.316594
		2413	AT1G15740	-0.316749
		2412	AT1G16670	-0.316969	AT1G16670	1029	1040	-	9.90909	4.58e-05	1	GCCGCGAGTTTT
		2411	AT1G27510	-0.317009
		2410	AT2G03820	-0.317025	AT2G03820	1514	1525	-	10.1758	3.38e-05	1	TCCCCAGGTTTC
		2409	AT3G04350	-0.317091
		2408	AT4G00180	-0.317182
		2407	AT4G04960	-0.317474
		2406	AT1G24350	-0.317883
		2405	AT2G28660	-0.317931
		2404	AT4G27620	-0.318139
		2403	AT1G69640	-0.318361
		2402	AT1G12910	-0.318399
		2401	AT4G28660	-0.318423
		2400	AT1G34300	-0.31882	AT1G34300	193	204	+	11.0061	1.67e-05	0.858	GCCTCCGGTTCC
		2399	AT3G55430	-0.318829	AT3G55430	257	268	+	9.48485	6.55e-05	1	GCCGCCGTATTC
		2398	AT3G56010	-0.319066
		2397	AT1G29690	-0.319147	AT1G29690	2399	2410	+	10.1879	2.81e-05	0.942	GCCGCTGGTTCG
		2396	AT1G14210	-0.319212
		2395	AT4G27745	-0.319869	AT4G27745	893	904	-	9.64242	5.14e-05	1	GTCACAGGTTTT
		2394	AT1G20780	-0.319908
		2393	AT5G42760	-0.31994	AT5G42760	40	51	+	10.1939	2.41e-05	0.858	GCCTTTGGTTTT
		2392	AT2G27860	-0.32005	AT2G27860	2297	2308	-	15.1455	1.67e-06	0.858	GCCACTGGTTTG
		2391	AT4G13550	-0.320143
		2390	AT1G68830	-0.320475
		2389	AT3G11290	-0.320483	AT3G11290	195	206	+	14.1758	1.46e-05	0.858	GCCGCTGTTTTT
		2388	AT1G69840	-0.320727
		2387	AT1G72820	-0.320864
		2386	AT4G14100	-0.320894
		2385	AT5G58760	-0.321025
		2384	AT5G20140	-0.32104
		2383	AT4G27130	-0.321088
		2382	AT3G51370	-0.321332	AT3G51370	1406	1417	-	9.64242	5.14e-05	1	GCCACTGCTTTG
		2381	AT2G24270	-0.321512
		2380	AT1G59910	-0.321679
		2379	AT1G55370	-0.321999
		2378	AT5G12010	-0.322111	AT5G12010	181	192	+	14.7091	4.95e-06	0.858	GCCGCCGTTTTC
		2377	AT3G27160	-0.322477
		2376	AT1G05890	-0.322547
		2375	AT3G20820	-0.322553
		2374	AT3G08010	-0.32262
		2373	AT4G01550	-0.322749
		2372	AT1G12450	-0.322858	AT1G12450	314	325	+	9.90909	4.58e-05	1	GACACCGGTTTA
		2371	AT1G21760	-0.322917
		2370	AT5G54710	-0.3231	AT5G54710	2967	2978	+	9.2303	6.94e-05	1	GCCGCTGGTGAT
		2369	AT5G63030	-0.323162
		2368	AT5G42270	-0.323171
		2367	AT4G02370	-0.323261
		2366	AT2G21180	-0.32332
		2365	AT3G04740	-0.323454
		2364	AT1G80050	-0.323617	AT1G80050	1024	1035	+	9.48485	6.55e-05	1	GTCGCCGGTTCC
		2363	AT1G76570	-0.323923
		2362	AT3G48070	-0.323932	AT3G48070	2036	2047	+	13.9091	1.57e-05	0.858	GCCACTTGTTTT
		2361	AT1G24440	-0.324137
		2360	AT2G03420	-0.32414
		2359	AT5G66040	-0.324769
		2358	AT1G09560	-0.324942
		2357	AT3G11820	-0.32496
		2356	AT5G48590	-0.325262
		2355	AT1G75440	-0.325423
		2354	AT5G61230	-0.32543	AT5G61230	769	780	+	9.90909	4.58e-05	1	GGCCCTGGTTTG
		2353	AT1G29820	-0.32548	AT1G29820	2699	2710	-	9.76364	4.71e-05	1	GCCCCCGGGATC
		2352	AT4G02130	-0.32548	AT4G02130	2697	2708	-	10.1758	3.38e-05	1	CCCGCCGGTTTG
		2351	AT5G16830	-0.325537	AT5G16830	252	263	+	9.49697	5.53e-05	1	GCCGCCGGGATT
		2350	AT1G53570	-0.32565
		2349	AT1G77180	-0.325892	AT1G77180	1914	1925	+	10.4606	2.08e-05	0.858	GACTCTGGTTTC
		2348	AT1G27540	-0.325974
		2347	AT4G24510	-0.32599	AT4G24510	671	682	+	13.9091	1.57e-05	0.858	GCCACTCGTTTT
		2346	AT4G37440	-0.326055
		2345	AT2G34460	-0.326122
		2344	AT3G17770	-0.326219
		2343	AT2G44500	-0.326278
		2342	AT4G30780	-0.326317
		2341	AT5G43830	-0.326385
		2340	AT1G63120	-0.326827
		2339	AT3G48380	-0.326849
		2338	AT3G22120	-0.32694	AT3G22120	338	349	-	9.90909	4.58e-05	1	GCCGGTGGTTTA
		2337	AT2G36835	-0.327083
		2336	AT1G30200	-0.327109
		2335	AT1G13930	-0.327309
		2334	AT5G04760	-0.327431
		2333	AT2G17230	-0.327569
		2332	AT4G33300	-0.327819
		2331	AT4G37200	-0.328215
		2330	AT3G15356	-0.328398
		2329	AT4G18590	-0.328432
		2328	AT5G64930	-0.328541
		2327	AT5G05950	-0.328567
		2326	AT3G56130	-0.329017
		2325	AT5G36250	-0.329132
		2324	AT1G14345	-0.329514
		2323	AT5G41060	-0.329752
		2322	AT2G02870	-0.329793
		2321	AT5G20570	-0.33001
		2320	AT3G60510	-0.330101
		2319	AT5G42940	-0.330733
		2318	AT4G10970	-0.330838
		2317	AT1G03560	-0.330863
		2316	AT1G21610	-0.33088	AT1G21610	220	231	+	9.90909	4.58e-05	1	GCCGAAGGTTTT
		2315	AT2G45850	-0.330906	AT2G45850	672	683	+	14.1758	1.46e-05	0.858	TCCACTGGTTTC
		2314	AT3G53270	-0.331146
		2313	AT1G30880	-0.331487
		2312	AT2G20960	-0.33165	AT2G20960	218	229	-	13.9091	1.57e-05	0.858	TCCACTGGTTTT
		2311	AT3G57800	-0.331738
		2310	AT5G51180	-0.331748
		2309	AT1G10740	-0.331832
		2308	AT1G61360	-0.33216
		2307	AT3G21510	-0.3322
		2306	AT5G05750	-0.332317	AT5G05750	392	403	-	10.1879	2.81e-05	0.942	GCCGCTGGTTCA
		2305	AT5G52110	-0.332328
		2304	AT2G26440	-0.332375	AT2G26440	833	844	-	14.4424	1.03e-05	0.858	TCCGCCGGTTTT
		2303	AT1G29920	-0.332621
		2302	AT3G26395	-0.332697
		2301	AT4G24020	-0.333385
		2300	AT4G32190	-0.333654
		2299	AT4G32040	-0.333773
		2298	AT1G63980	-0.333903
		2297	AT4G32910	-0.334351
		2296	AT5G51110	-0.334774
		2295	AT1G28280	-0.334937
		2294	AT1G15510	-0.33505	AT1G15510	1020	1031	+	9.90909	4.58e-05	1	ACCACGGGTTTC
		2293	AT4G38160	-0.335071
		2292	AT3G17440	-0.335071	AT3G17440	1942	1953	-	9.90909	4.58e-05	1	GCTCCTGGTTTG
		2291	AT5G17550	-0.335212
		2290	AT4G38550	-0.335238
		2289	AT5G62810	-0.335266
		2288	AT4G21110	-0.335402
		2287	AT1G53730	-0.335439
		2286	AT3G61600	-0.335559	AT3G61600	60	71	-	10.4606	2.08e-05	0.858	TCCTCCGGTTTT
		2285	AT3G54200	-0.336216	AT3G54200	252	263	-	9.90909	4.58e-05	1	GCCGCAGTTTTT
		2284	AT4G00752	-0.336328
		2283	AT2G25070	-0.336405
		2282	AT1G33990	-0.336701
		2281	AT5G53130	-0.336826
		2280	AT1G08540	-0.336833
		2279	AT1G15430	-0.337026
		2278	AT5G14390	-0.337096
		2277	AT2G31730	-0.337361
		2276	AT5G10460	-0.337373
		2275	AT5G61440	-0.337641
		2274	AT4G17870	-0.33798
		2273	AT2G44410	-0.33817
		2272	AT5G62460	-0.338229	AT5G62460	1910	1921	+	19.6788	4.37e-07	0.853	GCCGCTGGTTTT
		2271	AT5G51545	-0.338509
		2270	AT5G24090	-0.338522
		2269	AT1G75760	-0.338549
		2268	AT3G61150	-0.338822
		2267	AT2G31570	-0.338845
		2266	AT5G04540	-0.338972	AT5G04540	4814	4825	-	9.90909	4.58e-05	1	TCCACAGGTTTC
		2265	AT5G50400	-0.339115
		2264	AT1G75540	-0.339136
		2263	AT3G13550	-0.339149
		2262	AT5G66050	-0.339258
		2261	AT4G33950	-0.339507
		2260	AT5G16480	-0.339526
		2259	AT3G12360	-0.339872
		2258	AT4G38225	-0.340169	AT4G38225	234	245	+	14.4424	1.03e-05	0.858	GCCCCTGATTTC
		2257	AT5G53860	-0.34024
		2256	AT4G16760	-0.340628
		2255	AT3G57880	-0.340647
		2254	AT3G14240	-0.340897	AT3G14240	1842	1853	+	9.90909	4.58e-05	1	GCACCTGGTTTG
		2253	AT3G03040	-0.341078
		2252	AT3G29200	-0.341192
		2251	AT2G45830	-0.341275
		2250	AT1G75130	-0.341277	AT1G75130	361	372	-	9.90909	4.58e-05	1	ACCACAGGTTTC
		2249	AT5G45040	-0.341358
		2248	AT1G02560	-0.341851
		2247	AT1G34200	-0.34189
		2246	AT5G23900	-0.341987
		2245	AT4G19200	-0.342087
		2244	AT3G57340	-0.342256
		2243	AT1G02475	-0.34229
		2242	AT5G25630	-0.342303
		2241	AT1G32400	-0.342326
		2240	AT3G62650	-0.342477
		2239	AT1G30650	-0.342689
		2238	AT3G43720	-0.342715
		2237	AT1G58200	-0.342732
		2236	AT1G67470	-0.343022
		2235	AT1G28250	-0.343091
		2234	AT4G20110	-0.343556
		2233	AT2G46260	-0.343739
		2232	AT2G37540	-0.343787
		2231	AT5G21160	-0.343835	AT5G21160	1505	1516	-	9.90909	4.58e-05	1	GACCCTGGTTTA
		2230	AT4G32070	-0.344064
		2229	AT5G43460	-0.344075
		2228	AT1G07250	-0.344199	AT1G07250	565	576	+	10.1758	3.38e-05	1	GTCGCCGGTTTG
		2227	AT4G36400	-0.344383
		2226	AT5G11650	-0.344541	AT5G11650	1351	1362	-	9.48485	6.55e-05	1	ACCCCCGGATTC
		2225	AT5G12420	-0.344679	AT5G12420	896	907	-	10.1939	2.41e-05	0.858	GCCTTTGGTTTT
		2224	AT1G50450	-0.344688
		2223	AT5G50450	-0.344911	AT5G50450	433	444	+	10.1939	2.41e-05	0.858	TCCTCTGGTTTT
		2222	AT4G37790	-0.344966
		2221	AT5G64300	-0.345019	AT5G64300	1043	1054	+	13.9091	1.57e-05	0.858	GCCAATGGTTTT
		2220	AT4G32760	-0.345117
		2219	AT3G42630	-0.345434
		2218	AT3G13580	-0.345486
		2217	AT5G04830	-0.345592
		2216	AT5G46640	-0.345745
		2215	AT5G08240	-0.345821
		2214	AT3G46600	-0.346124
		2213	AT2G45160	-0.346206	AT2G45160	1893	1904	+	11.0061	1.67e-05	0.858	GCCTCCGGTTAC
		2212	AT5G02120	-0.346313
		2211	AT3G13000	-0.346324
		2210	AT5G11680	-0.346555
		2209	AT4G21510	-0.346609
		2208	AT4G33220	-0.346699
		2207	AT4G34950	-0.346758
		2206	AT1G51950	-0.34728
		2205	AT4G28080	-0.347437	AT4G28080	1200	1211	+	9.48485	6.55e-05	1	ACCCCCGGTGTC
		2204	AT1G06645	-0.347454
		2203	AT2G01080	-0.34757	AT2G01080	649	660	+	9.48485	6.55e-05	1	GCCGCCGATCTC
		2202	AT5G50200	-0.347672
		2201	AT4G17490	-0.347813
		2200	AT1G53430	-0.347934
		2199	AT1G08490	-0.348221	AT1G08490	220	231	+	9.48485	6.55e-05	1	GCCGCCGCTTCC
		2198	AT2G29450	-0.348289
		2197	AT3G59110	-0.348687	AT3G59110	1557	1568	+	9.64242	5.14e-05	1	GACACTGGTTTA
		2196	AT5G44190	-0.348753
		2195	AT4G04040	-0.348908
		2194	AT5G09530	-0.348989
		2193	AT1G08980	-0.349202
		2192	AT5G54980	-0.349252
		2191	AT5G44290	-0.349358
		2190	AT4G37020	-0.349537	AT4G37020	1308	1319	-	14.1758	1.46e-05	0.858	GCCACTGCTTTC
		2189	AT3G60850	-0.349826	AT3G60850	758	769	-	9.92121	3.54e-05	1	GCCACTGGTTAA
		2188	AT3G14650	-0.349891	AT3G14650	584	595	+	9.2303	6.94e-05	1	GCCACTGGAGTC
		2187	AT2G17640	-0.350008
		2186	AT3G20770	-0.350501
		2185	AT1G31350	-0.350577	AT1G31350	798	809	+	9.90909	4.58e-05	1	ACCACCGGTTTA
		2184	AT5G41740	-0.350629
		2183	AT3G11210	-0.350632
		2182	AT1G07110	-0.350914	AT1G07110	3970	3981	+	14.4424	1.03e-05	0.858	GCCGTTGGTTTC
		2181	AT4G33565	-0.351152
		2180	AT1G06190	-0.351352	AT1G06190	1442	1453	-	10.4606	2.08e-05	0.858	GACTCTGGTTTC
		2179	AT2G47910	-0.351364
		2178	AT1G14820	-0.351394
		2177	AT5G06580	-0.351756
		2176	AT2G26350	-0.351757
		2175	AT5G36950	-0.351948
		2174	AT5G57900	-0.352365
		2173	AT3G49060	-0.352393
		2172	AT3G19480	-0.352439
		2171	AT4G25570	-0.352672
		2170	AT3G02540	-0.352724	AT3G02540	1612	1623	-	9.92121	3.54e-05	1	GCCACTGGTCTG
		2169	AT3G47650	-0.352812
		2168	AT4G12710	-0.352855
		2167	AT1G10960	-0.352882
		2166	AT4G01700	-0.353334
		2165	AT5G54170	-0.353699
		2164	AT3G07565	-0.353865
		2163	AT2G41700	-0.35389	AT2G41700	4597	4608	+	10.1939	2.41e-05	0.858	GCCTCTTGTTTT
		2162	AT1G68690	-0.353993	AT1G68690	908	919	+	10.7273	1.84e-05	0.858	ACCTCCGGTTTC
		2161	AT1G66580	-0.354011	AT1G66580	431	442	+	9.64242	5.14e-05	1	GCCATTGGTTTG
		2160	AT4G38495	-0.3541
		2159	AT5G52640	-0.354114
		2158	AT1G01990	-0.354209
		2157	AT3G19710	-0.354229
		2156	AT5G23070	-0.354621
		2155	AT1G29500	-0.354783
		2154	AT5G41050	-0.354925
		2153	AT4G28240	-0.355032	AT4G28240	45	56	+	14.1758	1.46e-05	0.858	GCCACTTGTTTC
		2152	AT1G75180	-0.355337
		2151	AT5G53050	-0.355633	AT5G53050	2962	2973	+	10.1939	2.41e-05	0.858	GCTTCTGGTTTT
		2150	AT1G78090	-0.356094
		2149	AT1G09415	-0.356097
		2148	AT2G03760	-0.356661
		2147	AT2G19180	-0.357214	AT2G19180	164	175	+	14.4424	1.03e-05	0.858	GCCGCCGCTTTT
		2146	AT1G50460	-0.357567
		2145	AT5G56780	-0.357609
		2144	AT2G24820	-0.357659	AT2G24820	1291	1302	+	10.4606	2.08e-05	0.858	GCCTTTGGTTTC
		2143	AT1G65486	-0.357739
		2142	AT5G57685	-0.357934	AT5G57685	710	721	-	10.1939	2.41e-05	0.858	TCCTCTGGTTTT
		2141	AT4G26000	-0.358256	AT4G26000	826	837	-	10.4727	1.89e-05	0.858	GCCTCTGGTTCT
		2140	AT1G08465	-0.358369
		2139	AT2G30500	-0.358517
		2138	AT1G31540	-0.35875
		2137	AT1G68590	-0.358865
		2136	AT4G28652	-0.358967
		2135	AT4G34280	-0.35915
		2134	AT4G13050	-0.359159
		2133	AT2G44920	-0.359336	AT2G44920	2389	2400	+	13.9091	1.57e-05	0.858	GCTACTGGTTTT
		2132	AT2G28200	-0.360199
		2131	AT4G22590	-0.360472	AT4G22590	596	607	-	13.9091	1.57e-05	0.858	GCCACTGATTTT
		2130	AT3G18780	-0.36052
		2129	AT1G62810	-0.360638	AT1G62810	471	482	+	9.90909	4.58e-05	1	GACCCGGGTTTT
		2128	AT4G18910	-0.360661
		2127	AT3G62880	-0.360769
		2126	AT4G35090	-0.360836
		2125	AT2G05440	-0.360971
		2124	AT3G10500	-0.361402
		2123	AT1G19680	-0.361493	AT1G19680	1457	1468	+	9.2303	6.94e-05	1	GCCACTGGGTCC
		2122	AT5G63450	-0.361529	AT5G63450	1453	1464	-	9.90909	4.58e-05	1	ACCACCGGTTTG
		2121	AT3G51000	-0.361693
		2120	AT5G20110	-0.361998
		2119	AT5G41700	-0.362037
		2118	AT2G20050	-0.362144	AT2G20050	4812	4823	-	9.90909	4.58e-05	1	ACCGCAGGTTTT
		2117	AT1G63880	-0.362638
		2116	AT3G22440	-0.362684	AT3G22440	581	592	-	9.76364	4.71e-05	1	GCCGCCGGAATC
		2115	AT3G03020	-0.362792
		2114	AT4G22750	-0.363348
		2113	AT5G28830	-0.363509
		2112	AT2G30150	-0.363898
		2111	AT2G45190	-0.364499
		2110	AT5G45710	-0.364644	AT5G45710	1823	1834	+	9.48485	6.55e-05	1	GCCGCCCGTTAC
		2109	AT3G16430	-0.364768
		2108	AT2G17450	-0.36479
		2107	AT2G44490	-0.364987
		2106	AT4G03030	-0.365298
		2105	AT3G16370	-0.365307	AT3G16370	2118	2129	-	13.9091	1.57e-05	0.858	GACACTGGTTTT
		2104	AT4G38080	-0.365424	AT4G38080	527	538	+	14.7212	3.66e-06	0.858	GCCACCGGTTCC
		2103	AT1G12230	-0.365453	AT1G12230	254	265	+	14.9879	2.16e-06	0.858	GCCGCCGGATTC
		2102	AT4G34620	-0.365526
		2101	AT3G14200	-0.365873
		2100	AT4G28025	-0.365878
		2099	AT3G63520	-0.366091	AT3G63520	2912	2923	-	10.1879	2.81e-05	0.942	GCCACCGGTTCA
		2098	AT4G39100	-0.366261
		2097	AT4G34830	-0.366278	AT4G34830	6064	6075	-	14.4424	1.03e-05	0.858	TCCCCTGGTTTC
		2096	AT4G37380	-0.366386
		2095	AT3G52060	-0.366392
		2094	AT4G34020	-0.366527
		2093	AT5G13970	-0.366673	AT5G13970	1284	1295	-	13.9091	1.57e-05	0.858	GCCATTGGTTTT
		2092	AT1G01340	-0.366821
		2091	AT1G30130	-0.367147
		2090	AT1G79270	-0.367217
		2089	AT1G13380	-0.367235	AT1G13380	694	705	+	14.1879	1.08e-05	0.858	GCCACTGGTTAT
		2088	AT5G60580	-0.367449
		2087	AT5G25265	-0.367603	AT5G25265	2731	2742	-	10.7394	1.76e-05	0.858	GCCTCCGGTTCT
		2086	AT4G18160	-0.367673
		2085	AT3G22960	-0.367915
		2084	AT5G17400	-0.368099	AT5G17400	134	145	+	9.48485	6.55e-05	1	GCCGCCGAGTTC
		2083	AT3G05410	-0.368136	AT3G05410	5919	5930	-	14.7091	4.95e-06	0.858	GCCGTCGGTTTC
		2082	AT1G32440	-0.368279
		2081	AT1G02280	-0.368347
		2080	AT3G23560	-0.368945	AT3G23560	382	393	+	10.4606	2.08e-05	0.858	GTCTCCGGTTTT
		2079	AT5G06450	-0.369048
		2078	AT4G36390	-0.369164
		2077	AT5G26742	-0.369268
		2076	AT1G16240	-0.369388
		2075	AT1G74840	-0.369424
		2074	AT4G36650	-0.369536
		2073	AT4G23820	-0.369598
		2072	AT2G01340	-0.369861
		2071	AT1G47580	-0.370166
		2070	AT5G59540	-0.370292
		2069	AT3G43670	-0.37034
		2068	AT2G36990	-0.370499	AT2G36990	1263	1274	-	9.90909	4.58e-05	1	GCCCCTTGTTTA
		2067	AT1G05070	-0.370554	AT1G05070	380	391	+	9.48485	6.55e-05	1	GCCGCCGTTTCC
		2066	AT3G15110	-0.370573
		2065	AT1G30400	-0.370604	AT1G30400	8561	8572	-	9.90909	4.58e-05	1	GCCACCGATTTG
		2064	AT2G46800	-0.371424	AT2G46800	255	266	+	10.1939	2.41e-05	0.858	GCCTCTGTTTTT
		2063	AT4G37190	-0.371587
		2062	AT3G13430	-0.371729
		2061	AT1G45230	-0.372019	AT1G45230	118	129	-	9.2303	6.94e-05	1	GCCACTGGTGAC
		2060	AT3G02450	-0.37204
		2059	AT3G47250	-0.372155
		2058	AT4G10170	-0.372383
		2057	AT5G55140	-0.372901
		2056	AT1G55110	-0.372967	AT1G55110	765	776	-	14.1758	1.46e-05	0.858	GCCACTAGTTTC
		2055	AT3G11700	-0.373056	AT3G11700	705	716	-	9.64242	5.14e-05	1	GCCATTGGTTTG
		2054	AT1G22910	-0.373058
		2053	AT2G39010	-0.373133	AT2G39010	156	167	+	9.90909	4.58e-05	1	GCCACAGCTTTC
		2052	AT5G36220	-0.373205
		2051	AT2G39740	-0.373393
		2050	AT1G22550	-0.373403
		2049	AT5G43440	-0.373484
		2048	AT5G67385	-0.373655
		2047	AT1G75100	-0.373759
		2046	AT4G27000	-0.373891
		2045	AT3G47600	-0.373977
		2044	AT1G72770	-0.374104	AT1G72770	2535	2546	+	10.7273	1.84e-05	0.858	TCCTCCGGTTTC
		2043	AT5G67440	-0.374503
		2042	AT4G19390	-0.3746
		2041	AT3G05020	-0.374625
		2040	AT5G14170	-0.37477
		2039	AT5G54280	-0.375038
		2038	AT4G32790	-0.375169
		2037	AT5G43630	-0.375265	AT5G43630	1189	1200	-	10.4606	2.08e-05	0.858	GTCTCTGGTTTC
		2036	AT3G28100	-0.375436
		2035	AT2G03730	-0.375443
		2034	AT1G71500	-0.375459	AT1G71500	1000	1011	-	10.4606	2.08e-05	0.858	GCCTCTGTTTTC
		2033	AT1G78460	-0.375471
		2032	AT4G35250	-0.375482
		2031	AT1G20970	-0.375487	AT1G20970	5237	5248	-	10.1758	3.38e-05	1	GCCGCAGTTTTC
		2030	AT2G04795	-0.375549
		2029	AT2G41430	-0.375632	AT2G41430	1034	1045	-	10.4606	2.08e-05	0.858	CCCTCTGGTTTC
		2028	AT4G01720	-0.375646
		2027	AT3G59210	-0.375848
		2026	AT2G26975	-0.376348	AT2G26975	626	637	+	10.1758	3.38e-05	1	GCCGTGGGTTTC
		2025	AT4G19140	-0.376459
		2024	AT1G69530	-0.376513
		2023	AT2G30160	-0.376543
		2022	AT2G20410	-0.376685	AT2G20410	1642	1653	-	14.1758	1.46e-05	0.858	GCCGCTGCTTTT
		2021	AT5G52900	-0.376888
		2020	AT5G57140	-0.377479
		2019	AT3G52210	-0.377716	AT3G52210	771	782	-	14.4424	1.03e-05	0.858	CCCCCTGGTTTC
		2018	AT2G44020	-0.377832
		2017	AT5G16240	-0.377839
		2016	AT3G54420	-0.378053
		2015	AT2G03980	-0.378081
		2014	AT4G23470	-0.378235
		2013	AT1G56180	-0.378393
		2012	AT1G33110	-0.378417
		2011	AT1G60950	-0.378432
		2010	AT1G49200	-0.378567
		2009	AT1G43700	-0.378732	AT1G43700	2040	2051	-	9.90909	4.58e-05	1	GCCGCTGATTTA
		2008	AT4G34120	-0.378818
		2007	AT4G24160	-0.378874
		2006	AT4G18710	-0.379764
		2005	AT1G56050	-0.379814
		2004	AT1G42550	-0.379921	AT1G42550	2106	2117	+	14.4545	6.41e-06	0.858	GCCACTGGATTC
		2003	AT5G38430	-0.3801
		2002	AT1G54500	-0.380191
		2001	AT3G07750	-0.380211
		2000	AT3G55880	-0.380221
		1999	AT4G27830	-0.380349
		1998	AT5G51150	-0.380778	AT5G51150	2310	2321	-	14.4424	1.03e-05	0.858	GCCACCTGTTTC
		1997	AT1G12730	-0.380873
		1996	AT4G24090	-0.381194
		1995	AT1G22190	-0.381236
		1994	AT1G75660	-0.381263
		1993	AT5G18490	-0.381558
		1992	AT5G24830	-0.381616	AT5G24830	2354	2365	+	9.90909	4.58e-05	1	GCAGCTGGTTTA
		1991	AT1G25560	-0.381743
		1990	AT1G15880	-0.382089
		1989	AT3G47160	-0.382155
		1988	AT1G19770	-0.38238	AT1G19770	983	994	+	10.4606	2.08e-05	0.858	GCCTCTGTTTTC
		1987	AT2G22680	-0.382484
		1986	AT2G03470	-0.382528	AT2G03470	1686	1697	-	14.4424	1.03e-05	0.858	GCTGCTGGTTTC
		1985	AT4G23300	-0.382742	AT4G23300	2239	2250	+	9.64242	5.14e-05	1	GCCACAGTTTTT
		1984	AT1G48360	-0.382916
		1983	AT5G21222	-0.383352
		1982	AT2G29290	-0.383353	AT2G29290	597	608	-	9.64242	5.14e-05	1	GCCACAGATTTT
		1981	AT1G80420	-0.383581
		1980	AT1G27090	-0.383787	AT1G27090	115	126	-	10.1939	2.41e-05	0.858	GCGTCTGGTTTT
		1979	AT1G74910	-0.383884
		1978	AT5G27320	-0.383892
		1977	AT3G60980	-0.38434
		1976	AT3G60340	-0.384427	AT3G60340	2140	2151	-	9.92121	3.54e-05	1	GCCACTGGTGTG
		1975	AT1G69310	-0.384434	AT1G69310	709	720	+	9.48485	6.55e-05	1	GCCGCCGTTTCC
		1974	AT1G11175	-0.384651
		1973	AT3G03630	-0.384764
		1972	AT1G04400	-0.384802
		1971	AT3G14180	-0.384934	AT3G14180	775	786	-	10.4545	2.3e-05	0.858	GCCGCCGGTTGG
		1970	AT4G00300	-0.385056
		1969	AT1G22430	-0.385087
		1968	AT5G43760	-0.38521
		1967	AT4G18240	-0.385334	AT4G18240	4455	4466	-	10.4606	2.08e-05	0.858	GCCTCCAGTTTT
		1966	AT1G19180	-0.38562	AT1G19180	1087	1098	-	10.4606	2.08e-05	0.858	GACTCTGGTTTC
		1965	AT3G42150	-0.385784
		1964	AT2G30950	-0.386017
		1963	AT3G07790	-0.386023	AT3G07790	425	436	-	9.64242	5.14e-05	1	GTCACGGGTTTT
		1962	AT2G30930	-0.386143
		1961	AT4G26750	-0.386232
		1960	AT1G57790	-0.386445
		1959	AT3G54090	-0.38681
		1958	AT3G23050	-0.38694
		1957	AT5G22300	-0.38699
		1956	AT3G53120	-0.386991
		1955	AT2G43560	-0.387001	AT2G43560	606	617	+	9.90909	4.58e-05	1	GCAGCTGGTTTA
		1954	AT5G37660	-0.387179
		1953	AT4G18230	-0.387301
		1952	AT1G15290	-0.387468	AT1G15290	1082	1093	-	9.48485	6.55e-05	1	GGCGCCGGTGTC
		1951	AT3G06840	-0.387648
		1950	AT5G61820	-0.387682	AT5G61820	1706	1717	-	13.9091	1.57e-05	0.858	GCCATTGGTTTT
		1949	AT2G42580	-0.38774
		1948	AT5G17290	-0.387762	AT5G17290	3292	3303	+	10.4606	2.08e-05	0.858	GGCTCTGGTTTC
		1947	AT1G23030	-0.387924
		1946	AT2G30260	-0.38852
		1945	AT3G25910	-0.388677
		1944	AT1G09940	-0.388998
		1943	AT2G40960	-0.38901
		1942	AT2G29400	-0.389144
		1941	AT1G64610	-0.389447
		1940	AT5G45680	-0.389454
		1939	AT1G17840	-0.389836	AT1G17840	4070	4081	-	9.64242	5.14e-05	1	GCCATTGGTTTG
		1938	AT1G53030	-0.389984
		1937	AT1G63260	-0.390279
		1936	AT1G01620	-0.39045
		1935	AT1G71697	-0.390582
		1934	AT5G52070	-0.39099
		1933	AT2G21240	-0.391102
		1932	AT5G42110	-0.391714
		1931	AT2G45920	-0.391735
		1930	AT1G02920	-0.391861
		1929	AT4G29420	-0.391864
		1928	AT3G21295	-0.392836
		1927	AT5G01720	-0.392945	AT5G01720	2795	2806	+	14.4424	1.03e-05	0.858	GTCCCTGGTTTC
		1926	AT3G25410	-0.393126
		1925	AT5G22690	-0.393145
		1924	AT1G75020	-0.393266
		1923	AT5G19855	-0.393538	AT5G19855	362	373	-	9.90909	4.58e-05	1	GACCCTGGTTTG
		1922	AT4G26610	-0.393608
		1921	AT2G17787	-0.393743
		1920	AT3G21865	-0.393781
		1919	AT1G26670	-0.393797
		1918	AT3G27090	-0.394118
		1917	AT4G15510	-0.39417
		1916	AT4G07825	-0.394525	AT4G07825	1036	1047	-	15.4121	1.46e-06	0.858	GCCGCTGGTTTG
		1915	AT3G12345	-0.394586
		1914	AT5G03180	-0.394742
		1913	AT1G54730	-0.394846
		1912	AT1G78510	-0.394866
		1911	AT1G52550	-0.395123
		1910	AT3G19860	-0.395203
		1909	AT3G58500	-0.395331
		1908	AT4G14630	-0.395945
		1907	AT5G51070	-0.396009
		1906	AT2G20320	-0.396062	AT2G20320	1918	1929	+	10.8788	1.69e-05	0.858	GCCACAGGTTTG
		1905	AT1G09230	-0.396222
		1904	AT1G26930	-0.396243	AT1G26930	1287	1298	+	9.64242	5.14e-05	1	GCCAAAGGTTTT
		1903	AT2G44750	-0.396364
		1902	AT1G15530	-0.396427
		1901	AT4G09560	-0.396584
		1900	AT5G10150	-0.396684
		1899	AT1G73480	-0.397338	AT1G73480	1942	1953	+	10.1939	2.41e-05	0.858	GCCTCTGATTTT
		1898	AT5G67370	-0.39747
		1897	AT5G08340	-0.397596
		1896	AT2G33390	-0.397679
		1895	AT2G27500	-0.398124
		1894	AT5G57910	-0.398219
		1893	AT4G04620	-0.398357
		1892	AT1G51310	-0.39839	AT1G51310	32	43	+	10.4606	2.08e-05	0.858	CCCTCCGGTTTT
		1891	AT3G05200	-0.398462
		1890	AT4G28590	-0.398462
		1889	AT5G19540	-0.398576
		1888	AT3G48000	-0.398657
		1887	AT2G15090	-0.398807
		1886	AT4G30510	-0.399086	AT4G30510	418	429	-	9.48485	6.55e-05	1	GCCCACGGATTC
		1885	AT1G58470	-0.399248	AT1G58470	1314	1325	+	14.1758	1.46e-05	0.858	CCCACCGGTTTT
		1884	AT5G58800	-0.399274	AT5G58800	765	776	+	9.48485	6.55e-05	1	GCCGACGGATTC
		1883	AT3G47295	-0.399302
		1882	AT1G80650	-0.399499	AT1G80650	376	387	-	14.1758	1.46e-05	0.858	GCCATTGGTTTC
		1881	AT3G14750	-0.399599	AT3G14750	1737	1748	-	9.90909	4.58e-05	1	GTCACAGGTTTC
		1880	AT4G15780	-0.399671
		1879	AT5G60970	-0.399743
		1878	AT4G36730	-0.400305
		1877	AT5G17860	-0.400469
		1876	AT5G06860	-0.400525
		1875	AT1G12580	-0.400647
		1874	AT1G22690	-0.402103
		1873	AT1G13810	-0.402273
		1872	AT1G45976	-0.402281
		1871	AT1G72430	-0.402491
		1870	AT2G03810	-0.402834
		1869	AT1G12090	-0.40285
		1868	AT3G15690	-0.402987
		1867	AT3G14590	-0.403049
		1866	AT5G37260	-0.40312
		1865	AT5G64410	-0.403171
		1864	AT1G62750	-0.403186	AT1G62750	1047	1058	+	9.2303	6.94e-05	1	GCCGCTGGTGCT
		1863	AT1G24340	-0.403772
		1862	AT4G27310	-0.404126
		1861	AT4G10080	-0.404481
		1860	AT1G59710	-0.40504
		1859	AT3G27390	-0.405055
		1858	AT2G40520	-0.405115
		1857	AT1G61100	-0.405432
		1856	AT1G75410	-0.405476
		1855	AT2G34590	-0.405723
		1854	AT5G02320	-0.405752	AT5G02320	105	116	+	9.90909	4.58e-05	1	TCCACCGGTTTG
		1853	AT2G43540	-0.405855
		1852	AT1G52100	-0.406048
		1851	AT2G15695	-0.406461
		1850	AT4G24930	-0.406897
		1849	AT4G00895	-0.406967
		1848	AT1G48450	-0.40702
		1847	AT1G27970	-0.407205
		1846	AT1G56010	-0.408019	AT1G56010	1642	1653	+	9.2303	6.94e-05	1	GCCACCGGATAT
		1845	AT2G14080	-0.408302
		1844	AT5G08790	-0.408303
		1843	AT5G42000	-0.40912
		1842	AT2G14910	-0.409218	AT2G14910	1697	1708	-	10.1879	2.81e-05	0.942	GCCGCAGGTTCT
		1841	AT1G02900	-0.409268
		1840	AT1G50600	-0.409695
		1839	AT2G22510	-0.409882
		1838	AT3G02170	-0.409891	AT3G02170	3119	3130	-	9.48485	6.55e-05	1	GTCCCCGGTTAC
		1837	AT1G54520	-0.410186
		1836	AT4G16950	-0.410703
		1835	AT1G08710	-0.410928
		1834	AT5G35100	-0.410993	AT5G35100	37	48	+	10.1939	2.41e-05	0.858	GTCTCTGGTTTT
		1833	AT1G15170	-0.41121
		1832	AT1G01060	-0.411225
		1831	AT3G55330	-0.411506
		1830	AT5G44568	-0.412046
		1829	AT4G21810	-0.412225
		1828	AT5G45490	-0.4126
		1827	AT1G22280	-0.412681
		1826	AT2G28130	-0.412787
		1825	AT5G43050	-0.412964
		1824	AT2G02950	-0.413357
		1823	AT5G26920	-0.41445
		1822	AT2G24580	-0.414597	AT2G24580	907	918	-	14.4424	1.03e-05	0.858	GCCACCGTTTTC
		1821	AT3G57530	-0.414627	AT3G57530	1676	1687	+	10.1758	3.38e-05	1	GCCCAAGGTTTC
		1820	AT4G37800	-0.415037
		1819	AT4G38980	-0.415197	AT4G38980	1017	1028	-	14.1758	1.46e-05	0.858	GACGCTGGTTTT
		1818	AT1G64680	-0.415274
		1817	AT5G17170	-0.415575
		1816	AT2G37180	-0.415902	AT2G37180	430	441	+	9.48485	6.55e-05	1	ACCGCCGGTATC
		1815	AT1G03600	-0.416358	AT1G03600	625	636	+	9.48485	6.55e-05	1	GGCGCCGGTCTC
		1814	AT3G06660	-0.416579	AT3G06660	280	291	+	14.4424	1.03e-05	0.858	GCCGCTTGTTTC
		1813	AT1G68730	-0.416977	AT1G68730	76	87	+	10.4606	2.08e-05	0.858	GTCTCCGGTTTT
		1812	AT4G34240	-0.416981	AT4G34240	419	430	+	9.64242	5.14e-05	1	GCCAAGGGTTTT
		1811	AT4G32650	-0.416983
		1810	AT3G08740	-0.417224	AT3G08740	1399	1410	-	14.4424	1.03e-05	0.858	GTCGCCGGTTTT
		1809	AT3G19170	-0.417281
		1808	AT5G05930	-0.417955
		1807	AT5G23130	-0.41801
		1806	AT5G21930	-0.418205	AT5G21930	4433	4444	-	10.4606	2.08e-05	0.858	GCCTCTTGTTTC
		1805	AT4G36540	-0.418626	AT4G36540	398	409	-	10.1939	2.41e-05	0.858	ACCTCTGGTTTT
		1804	AT2G03440	-0.418691	AT2G03440	686	697	-	9.49697	5.53e-05	1	GCCGCCGGTGCT
		1803	AT1G13100	-0.419186
		1802	AT3G06380	-0.419274
		1801	AT2G38310	-0.419531	AT2G38310	448	459	+	14.1758	1.46e-05	0.858	GCCGCTCGTTTT
		1800	AT1G70090	-0.419626
		1799	AT5G02540	-0.420044	AT5G02540	1382	1393	-	13.9091	1.57e-05	0.858	ACCACTGGTTTT
		1798	AT3G57190	-0.420307
		1797	AT2G43910	-0.420879
		1796	AT4G16480	-0.421205
		1795	AT4G37250	-0.421383	AT4G37250	1186	1197	-	10.1758	3.38e-05	1	GACCCGGGTTTC
		1794	AT5G16010	-0.421436
		1793	AT4G31390	-0.421437	AT4G31390	131	142	-	9.90909	4.58e-05	1	GACGCTGGTTTA
		1792	AT3G11560	-0.421875	AT3G11560	4000	4011	+	9.64242	5.14e-05	1	GCAACAGGTTTT
		1791	AT1G63720	-0.421935	AT1G63720	814	825	+	10.4606	2.08e-05	0.858	TCCTCCGGTTTT
		1790	AT1G15500	-0.421955	AT1G15500	716	727	+	10.4606	2.08e-05	0.858	GCCTTTGGTTTC
		1789	AT2G01190	-0.42201	AT2G01190	2115	2126	-	9.90909	4.58e-05	1	GCTGCTGGTTTG
		1788	AT3G09270	-0.42218	AT3G09270	107	118	+	14.1758	1.46e-05	0.858	GTCGCTGGTTTT
		1787	AT1G28380	-0.422206
		1786	AT2G40935	-0.422529
		1785	AT5G24735	-0.42258
		1784	AT1G08315	-0.422692	AT1G08315	141	152	+	9.90909	4.58e-05	1	GCCGCTGCTTTA
		1783	AT2G01670	-0.422756
		1782	AT3G48310	-0.422942
		1781	AT5G22000	-0.423076
		1780	AT1G78310	-0.42312
		1779	AT3G56290	-0.423128
		1778	AT1G27300	-0.423848
		1777	AT2G06950	-0.424153
		1776	AT1G76700	-0.424237
		1775	AT5G14740	-0.424373
		1774	AT1G08810	-0.424387
		1773	AT1G43670	-0.424494
		1772	AT3G04760	-0.424718
		1771	AT1G74370	-0.424811
		1770	AT1G05410	-0.424899	AT1G05410	118	129	+	9.90909	4.58e-05	1	GCTCCAGGTTTT
		1769	AT2G31800	-0.425458
		1768	AT3G28910	-0.426246
		1767	AT1G23860	-0.426464
		1766	AT2G36900	-0.426624
		1765	AT1G14780	-0.426857
		1764	AT1G20900	-0.426902	AT1G20900	1090	1101	+	9.90909	4.58e-05	1	GCCGGTGGTTTG
		1763	AT1G17200	-0.426942	AT1G17200	792	803	-	14.4424	1.03e-05	0.858	GCCGCTTGTTTC
		1762	AT3G23530	-0.427281
		1761	AT3G51730	-0.427487
		1760	AT1G47530	-0.427493	AT1G47530	1026	1037	+	10.4545	2.3e-05	0.858	GCCGCGGGTATC
		1759	AT2G02180	-0.427669
		1758	AT4G19410	-0.42785
		1757	AT5G18110	-0.42807
		1756	AT5G18140	-0.428251
		1755	AT2G45980	-0.428311
		1754	AT3G09580	-0.428438	AT3G09580	1529	1540	+	10.4606	2.08e-05	0.858	GGCTCTGGTTTC
		1753	AT1G22640	-0.428561	AT1G22640	352	363	+	9.2303	6.94e-05	1	GCCGCTGGTACT
		1752	AT5G24890	-0.428769
		1751	AT2G38410	-0.428851
		1750	AT3G04110	-0.429047	AT3G04110	486	497	+	10.1758	3.38e-05	1	CCCGCCGGTTTA
		1749	AT5G24870	-0.429461
		1748	AT3G46130	-0.429627
		1747	AT3G53280	-0.429852
		1746	AT5G39590	-0.429938
		1745	AT5G36002	-0.430001
		1744	AT4G09460	-0.430362
		1743	AT1G57990	-0.430497	AT1G57990	1009	1020	+	10.8788	1.69e-05	0.858	GCCACAGGTTTA
		1742	AT5G20220	-0.430607	AT5G20220	555	566	+	9.90909	4.58e-05	1	GCCCCTGCTTTG
		1741	AT3G06778	-0.430737	AT3G06778	1119	1130	+	10.1758	3.38e-05	1	CCCGCCGGTTTA
		1740	AT5G14840	-0.430876
		1739	AT5G49820	-0.431067	AT5G49820	396	407	+	10.1758	3.38e-05	1	GCCGTCGGTTTA
		1738	AT1G28600	-0.431372
		1737	AT4G17215	-0.431448
		1736	AT3G62720	-0.431469
		1735	AT5G05580	-0.431731	AT5G05580	2401	2412	-	9.90909	4.58e-05	1	ACCACAGGTTTC
		1734	AT1G28100	-0.431862
		1733	AT1G19020	-0.431923
		1732	AT4G36860	-0.432191
		1731	AT3G26690	-0.432295
		1730	AT5G24170	-0.43239	AT5G24170	318	329	+	9.92121	3.54e-05	1	GCCACTGGTCTG
		1729	AT4G25960	-0.432684
		1728	AT5G05060	-0.432961
		1727	AT1G11210	-0.433288	AT1G11210	600	611	-	14.4424	1.03e-05	0.858	ACCACCGGTTTC
		1726	AT1G49310	-0.433364
		1725	AT1G29670	-0.433408
		1724	AT1G01720	-0.433424	AT1G01720	1156	1167	+	10.7394	1.76e-05	0.858	GCCTCCGGTTGT
		1723	AT4G28880	-0.433956
		1722	AT2G27310	-0.433985	AT2G27310	930	941	-	14.4424	1.03e-05	0.858	GCCGCTCGTTTC
		1721	AT1G73400	-0.434023
		1720	AT4G34730	-0.434106	AT4G34730	3263	3274	+	15.4121	1.46e-06	0.858	GCCGCTGGTTTG
		1719	AT5G28840	-0.434601
		1718	AT5G43190	-0.434656
		1717	AT3G14090	-0.435056	AT3G14090	994	1005	+	14.9879	2.16e-06	0.858	GCCGCCGGTTAC
		1716	AT5G67380	-0.435198
		1715	AT3G47570	-0.435314
		1714	AT4G25690	-0.435579
		1713	AT4G36870	-0.435752
		1712	AT5G06370	-0.435818	AT5G06370	1494	1505	-	10.4727	1.89e-05	0.858	GCCTCTGGATTT
		1711	AT4G23260	-0.435907
		1710	AT2G22870	-0.435909
		1709	AT3G50830	-0.436559
		1708	AT4G16190	-0.437346	AT4G16190	591	602	+	10.1758	3.38e-05	1	GCCGAGGGTTTC
		1707	AT1G71980	-0.437393
		1706	AT1G08550	-0.437629
		1705	AT3G07870	-0.437662
		1704	AT1G22900	-0.437709
		1703	AT5G07280	-0.438018
		1702	AT4G12420	-0.439098	AT4G12420	2800	2811	-	9.49697	5.53e-05	1	GCCCCTGGATAC
		1701	AT1G33600	-0.439154
		1700	AT5G01730	-0.439234	AT5G01730	1161	1172	+	9.90909	4.58e-05	1	GCCGCAGCTTTT
		1699	AT1G15920	-0.439609
		1698	AT3G14160	-0.440762
		1697	AT3G57550	-0.440831
		1696	AT5G58575	-0.44087
		1695	AT3G07780	-0.441144	AT3G07780	1372	1383	+	10.1879	2.81e-05	0.942	GCCGCTGGATTG
		1694	AT3G16857	-0.441217	AT3G16857	2062	2073	+	15.4121	1.46e-06	0.858	GCCGCTGGTTTA
		1693	AT5G19860	-0.441408
		1692	AT5G05890	-0.44259
		1691	AT5G13090	-0.442814	AT5G13090	451	462	+	14.1758	1.46e-05	0.858	GCCACCAGTTTT
		1690	AT5G54380	-0.443613
		1689	AT4G35440	-0.443621
		1688	AT2G46740	-0.443622
		1687	AT1G64720	-0.444576	AT1G64720	106	117	-	10.4606	2.08e-05	0.858	GCCTCTCGTTTC
		1686	AT5G23210	-0.444752	AT5G23210	3196	3207	+	9.76364	4.71e-05	1	GCCGCCGGGTAC
		1685	AT4G15480	-0.445213
		1684	AT1G21000	-0.44599	AT1G21000	160	171	+	14.7091	4.95e-06	0.858	GCCGCCGCTTTC
		1683	AT2G04550	-0.446066
		1682	AT1G51850	-0.446253
		1681	AT1G76890	-0.446644	AT1G76890	348	359	-	19.9455	2.52e-07	0.853	GCCACCGGTTTC
		1680	AT1G06690	-0.446933
		1679	AT2G23690	-0.44707
		1678	AT1G73885	-0.447124
		1677	AT4G19880	-0.447416
		1676	AT5G23870	-0.447504
		1675	AT4G33580	-0.447802
		1674	AT1G73680	-0.447931
		1673	AT5G20960	-0.448071
		1672	AT1G23310	-0.448098
		1671	AT1G09570	-0.448343
		1670	AT1G34760	-0.448552
		1669	AT5G54940	-0.448656
		1668	AT4G21410	-0.448672
		1667	AT2G41550	-0.44879
		1666	AT4G25050	-0.449005	AT4G25050	995	1006	-	15.6788	9.56e-07	0.858	GCCGCGGGTTTC
		1665	AT5G58570	-0.449054
		1664	AT4G01883	-0.449347
		1663	AT5G21940	-0.449614
		1662	AT3G24120	-0.450002
		1661	AT4G13530	-0.450258
		1660	AT5G14530	-0.450785
		1659	AT2G33340	-0.4512	AT2G33340	355	366	+	14.1758	1.46e-05	0.858	GCCAGTGGTTTC
		1658	AT5G16660	-0.451921
		1657	AT3G48700	-0.453089
		1656	AT4G27520	-0.453463	AT4G27520	1311	1322	+	9.2303	6.94e-05	1	GCCGCTGGTGAT
		1655	AT2G29060	-0.453579	AT2G29060	1233	1244	-	10.4606	2.08e-05	0.858	GCTTCCGGTTTT
		1654	AT3G19390	-0.453758
		1653	AT2G36930	-0.453939
		1652	AT2G41420	-0.454091
		1651	AT1G60060	-0.454214
		1650	AT1G53200	-0.454659
		1649	AT5G45480	-0.455138
		1648	AT5G22890	-0.455143	AT5G22890	1003	1014	-	10.7394	1.76e-05	0.858	GCCTCTGGTTCC
		1647	AT1G78340	-0.455416
		1646	AT3G47800	-0.455461
		1645	AT2G38480	-0.455821
		1644	AT1G13640	-0.456114
		1643	AT1G17530	-0.456434
		1642	AT2G40095	-0.456454
		1641	AT5G05100	-0.456595
		1640	AT1G70530	-0.456646	AT1G70530	1414	1425	+	19.9455	2.52e-07	0.853	GCCGCTGGTTTC
		1639	AT5G20400	-0.456663
		1638	AT3G60530	-0.456885
		1637	AT4G00955	-0.457026
		1636	AT3G20410	-0.457144	AT3G20410	1687	1698	+	10.1758	3.38e-05	1	GCCCCCGTTTTG
		1635	AT1G67310	-0.457922
		1634	AT3G49210	-0.458079
		1633	AT5G57785	-0.458148
		1632	AT5G64920	-0.458151
		1631	AT4G24972	-0.458588	AT4G24972	1449	1460	+	14.1758	1.46e-05	0.858	GCCCCTGCTTTT
		1630	AT4G25300	-0.458798
		1629	AT3G26510	-0.458852	AT3G26510	536	547	+	9.49697	5.53e-05	1	GCCGCCGGATCT
		1628	AT5G07790	-0.45922
		1627	AT2G16365	-0.459436	AT2G16365	2890	2901	+	14.4545	6.41e-06	0.858	GCCACCGGATTT
		1626	AT5G14570	-0.45957	AT5G14570	423	434	+	9.76364	4.71e-05	1	GCCGCCGGAATC
		1625	AT1G03610	-0.459615
		1624	AT1G58290	-0.459827
		1623	AT3G26030	-0.459962
		1622	AT2G04690	-0.460235
		1621	AT2G32540	-0.461282	AT2G32540	3598	3609	-	10.1879	2.81e-05	0.942	GCCACAGGCTTC
		1620	AT3G23730	-0.4617
		1619	AT1G80830	-0.462356	AT1G80830	814	825	+	14.1758	1.46e-05	0.858	GGCCCTGGTTTT
		1618	AT3G16220	-0.462368
		1617	AT3G28160	-0.462401
		1616	AT3G05937	-0.46255
		1615	AT1G44350	-0.462562	AT1G44350	2114	2125	+	14.4424	1.03e-05	0.858	GCCCATGGTTTC
		1614	AT4G25030	-0.463051
		1613	AT5G06220	-0.463146	AT5G06220	5580	5591	-	9.2303	6.94e-05	1	GCCACTGGTGCC
		1612	AT5G04810	-0.46351
		1611	AT3G23710	-0.463578
		1610	AT1G66150	-0.463955	AT1G66150	1441	1452	+	9.90909	4.58e-05	1	GTCCCGGGTTTT
		1609	AT4G36900	-0.464083
		1608	AT3G10770	-0.464264
		1607	AT2G16280	-0.464282
		1606	AT1G28190	-0.464744	AT1G28190	558	569	-	9.90909	4.58e-05	1	GCCACCGTTTTG
		1605	AT2G26800	-0.464934
		1604	AT3G11340	-0.465416
		1603	AT3G63010	-0.46563	AT3G63010	1532	1543	+	9.90909	4.58e-05	1	GTCGCTGGTTTA
		1602	AT3G26710	-0.466287
		1601	AT4G16410	-0.467097
		1600	AT4G01660	-0.46712	AT4G01660	2476	2487	-	14.7212	3.66e-06	0.858	GCCACCGGGTTC
		1599	AT3G01540	-0.468006	AT3G01540	1304	1315	+	13.9091	1.57e-05	0.858	GCTACTGGTTTT
		1598	AT5G24470	-0.468428
		1597	AT1G32700	-0.468461
		1596	AT3G55470	-0.468813
		1595	AT4G17230	-0.468922	AT4G17230	1780	1791	-	10.4606	2.08e-05	0.858	GACTCTGGTTTC
		1594	AT3G15070	-0.469475
		1593	AT5G36160	-0.469527
		1592	AT4G03110	-0.469547	AT4G03110	651	662	+	10.4606	2.08e-05	0.858	GCCTCTGTTTTC
		1591	AT5G51970	-0.469821
		1590	AT5G47650	-0.469991
		1589	AT2G04030	-0.470054	AT2G04030	1079	1090	-	9.64242	5.14e-05	1	GCAACAGGTTTT
		1588	AT1G53090	-0.47011	AT1G53090	1988	1999	-	14.1758	1.46e-05	0.858	GCCAACGGTTTT
		1587	AT2G37410	-0.470188
		1586	AT2G18290	-0.470344
		1585	AT5G03470	-0.470812
		1584	AT2G15128	-0.471406
		1583	AT3G15820	-0.471452	AT3G15820	2716	2727	+	13.9091	1.57e-05	0.858	GGCACTGGTTTT
		1582	AT3G29185	-0.471599
		1581	AT2G37770	-0.471628
		1580	AT2G47160	-0.471706
		1579	AT5G24030	-0.471912	AT5G24030	4158	4169	-	14.4545	6.41e-06	0.858	GCCACCGGTGTT
		1578	AT4G06744	-0.472202
		1577	AT1G07128	-0.472233
		1576	AT1G03870	-0.472541
		1575	AT1G18300	-0.473728
		1574	AT3G60690	-0.473816
		1573	AT1G78850	-0.473918
		1572	AT4G30910	-0.474665
		1571	AT1G78140	-0.474942	AT1G78140	747	758	+	10.4727	1.89e-05	0.858	GCCTCTGGTATT
		1570	AT1G73920	-0.475075
		1569	AT1G69360	-0.475865
		1568	AT2G30590	-0.476057
		1567	AT3G23800	-0.477022
		1566	AT3G16950	-0.477067
		1565	AT3G61260	-0.477585	AT3G61260	1016	1027	+	13.9091	1.57e-05	0.858	GTCACTGGTTTT
		1564	AT2G35660	-0.478506	AT2G35660	313	324	-	11.697	1.59e-05	0.858	GCCTCCGGTTTA
		1563	AT3G06760	-0.478547
		1562	AT2G03640	-0.478586	AT2G03640	1437	1448	-	14.1758	1.46e-05	0.858	GCAACCGGTTTT
		1561	AT1G14860	-0.47864
		1560	AT1G01430	-0.478684
		1559	AT3G52240	-0.478743
		1558	AT5G60530	-0.478749
		1557	AT5G15330	-0.478785	AT5G15330	727	738	-	10.7273	1.84e-05	0.858	ACCTCCGGTTTC
		1556	AT5G42440	-0.478835
		1555	AT5G39660	-0.479364
		1554	AT3G51500	-0.47976
		1553	AT4G04770	-0.480105
		1552	AT4G36030	-0.480127
		1551	AT1G18570	-0.480466
		1550	AT3G13460	-0.480702	AT3G13460	1052	1063	+	9.64242	5.14e-05	1	ACCACTGGTTTA
		1549	AT4G37300	-0.481072
		1548	AT3G55610	-0.481549
		1547	AT1G30755	-0.481761
		1546	AT4G31510	-0.482044
		1545	AT4G16980	-0.482624
		1544	AT1G80460	-0.482928
		1543	AT1G34630	-0.483376
		1542	AT4G16155	-0.483464
		1541	AT3G05730	-0.483611
		1540	AT3G16190	-0.484138
		1539	AT2G32710	-0.484635
		1538	AT1G10865	-0.484824
		1537	AT5G04980	-0.484994	AT5G04980	2376	2387	-	9.48485	6.55e-05	1	GCTGCCGGATTC
		1536	AT5G42680	-0.485582
		1535	AT4G17810	-0.485597
		1534	AT5G10860	-0.485678
		1533	AT1G10060	-0.485995	AT1G10060	2528	2539	+	9.2303	6.94e-05	1	GCCGCTGGAGTT
		1532	AT4G34150	-0.486077
		1531	AT1G19400	-0.486257
		1530	AT3G56140	-0.486281
		1529	AT1G22740	-0.487076
		1528	AT2G28160	-0.487093
		1527	AT5G13650	-0.48717	AT5G13650	445	456	+	10.7394	1.76e-05	0.858	GCCTCCGGTTAT
		1526	AT5G18630	-0.487193	AT5G18630	1840	1851	+	10.4606	2.08e-05	0.858	GCCTGCGGTTTT
		1525	AT1G19740	-0.48838
		1524	AT2G29480	-0.488775
		1523	AT4G17730	-0.489354
		1522	AT1G30360	-0.489492
		1521	AT3G16570	-0.490184
		1520	AT1G23550	-0.490287
		1519	AT1G64500	-0.490336
		1518	AT4G13040	-0.490893
		1517	AT2G23030	-0.491294
		1516	AT2G33250	-0.491398
		1515	AT1G27950	-0.49147	AT1G27950	1316	1327	-	14.4545	6.41e-06	0.858	GCCACCGGTGTT
		1514	AT5G04720	-0.492054
		1513	AT4G17070	-0.492636
		1512	AT5G23660	-0.492663
		1511	AT3G53810	-0.492991
		1510	AT2G05380	-0.493481
		1509	AT1G53670	-0.493883
		1508	AT5G54500	-0.494138
		1507	AT2G15910	-0.494373
		1506	AT5G54730	-0.494505
		1505	AT3G09650	-0.495042
		1504	AT3G50700	-0.495054
		1503	AT4G35470	-0.495201	AT4G35470	2726	2737	+	10.1939	2.41e-05	0.858	GTCTCTGGTTTT
[truncated: 1,502 more rows]
