# Supplementary material for: ERFVII action and modulation through oxygen-sensing in Arabidopsis thaliana
Source: Nat Commun. 2023 Aug 3;14:4665. doi: 10.1038/s41467-023-40366-y (PMC10400637; doi:10.1038/s41467-023-40366-y)
Supplement: Supplementary file 12 — Supplementary Data 9 [file 41467_2023_40366_MOESM12_ESM.xlsx]

## Sheet: Supplementary Data 9
	Table SSupplementary Data 9	prt6 > prt6erfVII 1000 promoter	Identification of HRPE elements in the -1000 promoter region of genes prt6 > prt6 erfVII
	Analysis carried out using HRPE (GCCVCYGGTTTY) sequence at MEME Suite 5.4.1 FIMO https://meme-suite.org/meme/tools/fimo
	Timothy L. Bailey, James Johnson, Charles E. Grant, William S. Noble, "The MEME Suite", Nucleic Acids Research, 43(W1):W39-W49, 2015.
	p values are produced using dynamic programming following conversion from a log-likelihood ratio score for each motif with respect to each sequence position (Bailey et al NAR 43(W1):W39-W49, 2015)
		rank	GeneID	log2 FoldChange	sequence_name	start	stop	strand	score	p-value	q-value	matched_sequence	paste below here:
	prt6 > prt6erfVII	1	AT1G72360	9.61951									motif_id	motif_alt_id	sequence_name	start	stop	strand	score	p-value	q-value	matched_sequence
		2	AT5G19470	9.39401									1	GCCVCYGGTTTY	AT5G40670	952	963	+	20.2121	6.23e-08	0.245	GCCGCCGGTTTC
		3	AT3G29970	9.24241									1	GCCVCYGGTTTY	AT1G79480	108	119	-	15.697	6.79e-07	1	GCCTCTGGTTTT
		4	AT1G12805	8.24672									1	GCCVCYGGTTTY	AT2G02010	186	197	-	15.4121	1.46e-06	1	GCCACCGGTTTA
		5	AT2G17850	7.30422	AT2G17850	862	873	-	9.48485	6.55e-05	1	GCCGTCGGATTC	1	GCCVCYGGTTTY	AT5G50240	699	710	-	14.7212	3.66e-06	1	GCCACCGGTTCC
		6	AT2G47520	7.09292									1	GCCVCYGGTTTY	AT1G01750	341	352	+	14.7212	3.66e-06	1	GCCGCCGGTATT
		7	AT3G16770	6.68846									1	GCCVCYGGTTTY	AT4G15830	539	550	-	14.4545	6.41e-06	1	GCCACCGGTTCT
		8	AT3G01845	6.34257									1	GCCVCYGGTTTY	AT5G52320	323	334	-	14.4424	1.03e-05	1	ACCACCGGTTTC
		9	AT4G11393	5.83196									1	GCCVCYGGTTTY	AT1G59510	452	463	-	14.4424	1.03e-05	1	TCCGCCGGTTTT
		10	AT4G35650	5.80665									1	GCCVCYGGTTTY	AT3G15357	637	648	-	14.4424	1.03e-05	1	GTCACCGGTTTC
		11	AT1G43800	5.79429									1	GCCVCYGGTTTY	AT5G22490	528	539	+	14.4424	1.03e-05	1	ACCACCGGTTTC
		12	AT4G00580	5.73521									1	GCCVCYGGTTTY	AT1G20823	598	609	+	14.4424	1.03e-05	1	GCCCACGGTTTT
		13	AT4G01830	5.61923									1	GCCVCYGGTTTY	AT3G09925	152	163	-	14.1758	1.46e-05	1	GCCACCGATTTT
		14	AT3G25505	5.51729									1	GCCVCYGGTTTY	AT2G35738	153	164	-	14.1758	1.46e-05	1	GCTGCTGGTTTT
		15	AT1G63950	5.49508	AT1G63950	741	752	-	10.1939	2.41e-05	1	GCGTCTGGTTTT	1	GCCVCYGGTTTY	AT4G24110	309	320	-	14.1758	1.46e-05	1	GCTGCTGGTTTT
		16	AT5G15500	5.4655									1	GCCVCYGGTTTY	AT1G52030	391	402	-	14.1758	1.46e-05	1	GGCCCTGGTTTT
		17	AT2G06935	5.45685									1	GCCVCYGGTTTY	AT1G48640	514	525	-	14.1758	1.46e-05	1	GCCAATGGTTTC
		18	AT2G14210	5.42934									1	GCCVCYGGTTTY	AT3G02550	729	740	-	14.1758	1.46e-05	1	GCTCCTGGTTTT
		19	AT1G75160	5.18829									1	GCCVCYGGTTTY	AT5G64550	752	763	-	14.1758	1.46e-05	1	GCCCCTTGTTTT
		20	AT3G01835	5.07869									1	GCCVCYGGTTTY	AT4G10270	770	781	-	14.1758	1.46e-05	1	GCACCTGGTTTT
		21	AT3G21860	5.04346									1	GCCVCYGGTTTY	AT1G03270	791	802	-	14.1758	1.46e-05	1	TCCACCGGTTTT
		22	AT4G35170	5.03704									1	GCCVCYGGTTTY	AT4G10270	900	911	-	14.1758	1.46e-05	1	GCCGTTGGTTTT
		23	AT5G39890	4.93333									1	GCCVCYGGTTTY	AT1G49450	969	980	-	14.1758	1.46e-05	1	GACACCGGTTTT
		24	AT5G10040	4.88979									1	GCCVCYGGTTTY	AT4G10265	24	35	+	14.1758	1.46e-05	1	GCCGTTGGTTTT
		25	AT3G06435	4.80953									1	GCCVCYGGTTTY	AT4G10265	154	165	+	14.1758	1.46e-05	1	GCACCTGGTTTT
		26	AT2G29000	4.76742									1	GCCVCYGGTTTY	AT2G14760	596	607	+	14.1758	1.46e-05	1	GTCCCTGGTTTT
		27	AT5G59310	4.75373									1	GCCVCYGGTTTY	AT4G19810	659	670	+	14.1758	1.46e-05	1	GCCATTGGTTTC
		28	AT5G15120	4.51858									1	GCCVCYGGTTTY	AT5G66985	896	907	+	14.1758	1.46e-05	1	GCCACCAGTTTT
		29	AT1G28220	4.3818									1	GCCVCYGGTTTY	AT1G33055	926	937	+	14.1758	1.46e-05	1	GCCCCTAGTTTT
		30	AT5G43175	4.3453									1	GCCVCYGGTTTY	AT5G47060	980	991	+	14.1758	1.46e-05	1	GCCCCTTGTTTT
		31	AT2G44990	4.33562									1	GCCVCYGGTTTY	AT3G01450	257	268	-	13.9091	1.57e-05	1	GCCAATGGTTTT
		32	AT1G07725	4.30091									1	GCCVCYGGTTTY	AT3G58070	463	474	-	13.9091	1.57e-05	1	GCCACTGTTTTT
		33	AT5G09335	4.28034									1	GCCVCYGGTTTY	AT5G41130	478	489	-	13.9091	1.57e-05	1	GACACTGGTTTT
		34	AT1G50960	4.28026									1	GCCVCYGGTTTY	AT1G12775	811	822	-	13.9091	1.57e-05	1	GACACTGGTTTT
		35	AT5G24190	4.27874									1	GCCVCYGGTTTY	AT2G39850	52	63	+	13.9091	1.57e-05	1	TCCACTGGTTTT
		36	AT3G45940	4.20005									1	GCCVCYGGTTTY	AT2G22970	137	148	+	13.9091	1.57e-05	1	TCCACTGGTTTT
		37	AT3G54450	4.19312	AT3G54450	554	565	-	11.4303	1.61e-05	1	GCCTCAGGTTTT	1	GCCVCYGGTTTY	AT3G61820	308	319	+	13.9091	1.57e-05	1	TCCACTGGTTTT
		38	AT1G60050	4.18575									1	GCCVCYGGTTTY	AT3G47980	793	804	+	13.9091	1.57e-05	1	GCCACTGCTTTT
		39	AT3G20880	4.17437									1	GCCVCYGGTTTY	AT3G54450	554	565	-	11.4303	1.61e-05	1	GCCTCAGGTTTT
		40	AT2G09045	4.16654									1	GCCVCYGGTTTY	AT5G65510	808	819	+	10.7273	1.84e-05	1	CCCTCCGGTTTC
		41	AT5G57810	4.13931									1	GCCVCYGGTTTY	AT2G23430	962	973	+	10.7273	1.84e-05	1	GCCTCCAGTTTC
		42	AT4G02960	4.13265									1	GCCVCYGGTTTY	AT1G75820	468	479	-	10.4606	2.08e-05	1	GCCTGTGGTTTC
		43	AT4G13420	4.13052									1	GCCVCYGGTTTY	AT2G39220	475	486	-	10.4606	2.08e-05	1	GCCTACGGTTTT
		44	AT3G20557	4.11352									1	GCCVCYGGTTTY	AT4G30560	649	660	-	10.4606	2.08e-05	1	GGCTCTGGTTTC
		45	AT4G13572	4.08804									1	GCCVCYGGTTTY	AT3G63430	685	696	-	10.4606	2.08e-05	1	GCCTCTGCTTTC
		46	AT1G52820	4.08319									1	GCCVCYGGTTTY	AT5G60930	702	713	-	10.4606	2.08e-05	1	GACTCTGGTTTC
		47	AT5G48850	4.06194									1	GCCVCYGGTTTY	AT2G39510	870	881	-	10.4606	2.08e-05	1	GCTTCCGGTTTT
		48	AT4G09415	4.05639									1	GCCVCYGGTTTY	AT4G39210	983	994	-	10.4606	2.08e-05	1	GACTCTGGTTTC
		49	AT2G44460	3.98091									1	GCCVCYGGTTTY	AT4G03400	619	630	+	10.4606	2.08e-05	1	GCCTGCGGTTTT
		50	AT4G12170	3.81798									1	GCCVCYGGTTTY	AT4G24540	17	28	-	10.1939	2.41e-05	1	GCCTTTGGTTTT
		51	AT2G16060	3.71355									1	GCCVCYGGTTTY	AT3G15240	338	349	-	10.1939	2.41e-05	1	GCGTCTGGTTTT
		52	AT3G21000	3.71312									1	GCCVCYGGTTTY	AT1G24070	366	377	-	10.1939	2.41e-05	1	TCCTCTGGTTTT
		53	AT1G69795	3.70824									1	GCCVCYGGTTTY	AT1G73590	571	582	-	10.1939	2.41e-05	1	GCCTCTGTTTTT
		54	AT3G05152	3.69372									1	GCCVCYGGTTTY	AT1G29395	681	692	-	10.1939	2.41e-05	1	GCCTCTGTTTTT
		55	AT5G46830	3.6885									1	GCCVCYGGTTTY	AT1G63950	741	752	-	10.1939	2.41e-05	1	GCGTCTGGTTTT
		56	AT1G67100	3.67289									1	GCCVCYGGTTTY	AT5G11610	843	854	-	10.1939	2.41e-05	1	GCCTCTGTTTTT
		57	AT3G43190	3.65366									1	GCCVCYGGTTTY	AT1G45545	917	928	-	10.1939	2.41e-05	1	GCCTCTCGTTTT
		58	AT5G55770	3.65087									1	GCCVCYGGTTTY	AT4G26582	3	14	+	10.1939	2.41e-05	1	GCCTCTCGTTTT
		59	AT5G20260	3.64757									1	GCCVCYGGTTTY	AT3G45080	51	62	+	10.1939	2.41e-05	1	GCCTGTGGTTTT
		60	AT3G15370	3.64315									1	GCCVCYGGTTTY	AT5G54050	84	95	+	10.1939	2.41e-05	1	GACTCTGGTTTT
		61	AT5G42600	3.63405									1	GCCVCYGGTTTY	AT1G15125	147	158	+	10.1939	2.41e-05	1	GCCTGTGGTTTT
		62	AT4G14980	3.61894									1	GCCVCYGGTTTY	AT5G19790	266	277	-	10.1879	2.81e-05	1	GCCACCGGTCTA
		63	AT1G07430	3.55871									1	GCCVCYGGTTTY	AT3G21190	887	898	+	10.1879	2.81e-05	1	GCCACCGGTTAG
		64	AT2G35387	3.5476									1	GCCVCYGGTTTY	AT2G42530	91	102	-	10.1758	3.38e-05	1	GCCGCAGCTTTC
		65	AT2G20520	3.53715									1	GCCVCYGGTTTY	AT1G02705	103	114	-	10.1758	3.38e-05	1	GCCGCCGTTTTA
		66	AT5G36130	3.53143									1	GCCVCYGGTTTY	AT1G12560	332	343	+	10.1758	3.38e-05	1	GCGCCCGGTTTG
		67	AT5G36140	3.50899									1	GCCVCYGGTTTY	AT4G14680	387	398	-	10.1758	3.38e-05	1	TCCCCGGGTTTC
		68	AT1G47610	3.46525									1	GCCVCYGGTTTY	AT4G32810	590	601	+	10.1758	3.38e-05	1	GCTGCAGGTTTC
		69	AT2G39510	3.45928	AT2G39510	870	881	-	10.4606	2.08e-05	1	GCTTCCGGTTTT	1	GCCVCYGGTTTY	AT4G30810	887	898	-	10.1758	3.38e-05	1	GCGCCAGGTTTC
		70	AT3G28917	3.4293									1	GCCVCYGGTTTY	AT1G09080	34	45	-	9.92121	3.54e-05	1	GCCACTGGTTCA
		71	AT3G10986	3.39535									1	GCCVCYGGTTTY	AT5G46730	99	110	-	9.92121	3.54e-05	1	GCCACTGGTGTA
		72	AT4G10265	3.349	AT4G10265	24	35	+	14.1758	1.46e-05	1	GCCGTTGGTTTT	1	GCCVCYGGTTTY	AT1G64970	962	973	-	9.92121	3.54e-05	1	GCCACAGGTCTT
		73	AT5G44925	3.31721									1	GCCVCYGGTTTY	AT4G13560	81	92	-	9.90909	4.58e-05	1	GTCGCTGGTTTA
		74	AT2G47935	3.31311									1	GCCVCYGGTTTY	AT1G22370	97	108	+	9.90909	4.58e-05	1	ACCACCGGTTTA
		75	AT1G67626	3.2786									1	GCCVCYGGTTTY	AT2G46860	111	122	+	9.90909	4.58e-05	1	GTCGCTGGTTTA
		76	AT5G36150	3.27084									1	GCCVCYGGTTTY	AT3G13560	226	237	+	9.90909	4.58e-05	1	GTCGCAGGTTTT
		77	AT1G77120	3.25344									1	GCCVCYGGTTTY	AT5G59330	234	245	+	9.90909	4.58e-05	1	GCTCCTGGTTTA
		78	AT3G45080	3.23142	AT3G45080	51	62	+	10.1939	2.41e-05	1	GCCTGTGGTTTT	1	GCCVCYGGTTTY	AT4G15390	253	264	-	9.90909	4.58e-05	1	GCCACGGATTTC
		79	AT1G70270	3.23043									1	GCCVCYGGTTTY	AT4G25790	321	332	+	9.90909	4.58e-05	1	ACCGCGGGTTTT
		80	AT1G61800	3.22098									1	GCCVCYGGTTTY	AT5G17160	338	349	-	9.90909	4.58e-05	1	GACACCGGTTTG
		81	AT3G13130	3.21663									1	GCCVCYGGTTTY	AT1G09080	375	386	-	9.90909	4.58e-05	1	GCCCTAGGTTTT
		82	AT3G13784	3.20913									1	GCCVCYGGTTTY	AT5G42590	452	463	+	9.90909	4.58e-05	1	GCCCCTTGTTTA
		83	AT1G21890	3.1958									1	GCCVCYGGTTTY	AT5G15960	476	487	-	9.90909	4.58e-05	1	GCCCATGGTTTG
		84	AT4G10270	3.19046	AT4G10270	770	781	-	14.1758	1.46e-05	1	GCACCTGGTTTT	1	GCCVCYGGTTTY	AT4G02270	533	544	+	9.90909	4.58e-05	1	CCCGCTGGTTTA
		85	AT5G09470	3.17641									1	GCCVCYGGTTTY	AT4G21270	532	543	-	9.90909	4.58e-05	1	GCTGCTGGTTTA
		86	AT3G02550	3.1695	AT3G02550	729	740	-	14.1758	1.46e-05	1	GCTCCTGGTTTT	1	GCCVCYGGTTTY	AT4G30960	590	601	+	9.90909	4.58e-05	1	CCCGCTGGTTTA
		87	AT5G04120	3.16348									1	GCCVCYGGTTTY	AT5G37990	593	604	+	9.90909	4.58e-05	1	GCCCCAGTTTTT
		88	AT3G01730	3.13495									1	GCCVCYGGTTTY	AT1G09380	615	626	+	9.90909	4.58e-05	1	GCCCTTGGTTTA
		89	AT3G49580	3.11531									1	GCCVCYGGTTTY	AT4G34790	672	683	+	9.90909	4.58e-05	1	GCCCCTAGTTTG
		90	AT2G39330	3.11061									1	GCCVCYGGTTTY	AT4G26582	744	755	-	9.90909	4.58e-05	1	GCCAACGGTTTA
		91	AT4G35210	3.06253									1	GCCVCYGGTTTY	AT1G24575	746	757	-	9.90909	4.58e-05	1	GCCAACGGTTTA
		92	AT1G56650	3.04292									1	GCCVCYGGTTTY	AT5G40730	844	855	-	9.90909	4.58e-05	1	GCCCCGGCTTTT
		93	AT3G54530	3.03467	AT3G54530	7	18	-	9.64242	5.14e-05	1	CCCACGGGTTTT	1	GCCVCYGGTTTY	AT4G01440	851	862	-	9.90909	4.58e-05	1	GCCACAAGTTTC
		94	AT4G33560	3.03136									1	GCCVCYGGTTTY	AT2G23430	919	930	-	9.90909	4.58e-05	1	GCCGATGGTTTG
		95	AT1G63600	3.03036									1	GCCVCYGGTTTY	AT5G11100	965	976	+	9.90909	4.58e-05	1	GTCCCTGGTTTG
		96	AT5G26220	3.02802									1	GCCVCYGGTTTY	AT4G03400	403	414	-	9.76364	4.71e-05	1	GCCGCCGGTACC
		97	AT3G49570	3.01554									1	GCCVCYGGTTTY	AT3G54530	7	18	-	9.64242	5.14e-05	1	CCCACGGGTTTT
		98	AT5G60350	2.9773									1	GCCVCYGGTTTY	AT3G23570	55	66	+	9.64242	5.14e-05	1	GCCACAGTTTTT
		99	AT1G26360	2.95051									1	GCCVCYGGTTTY	AT3G03300	47	58	-	9.64242	5.14e-05	1	GCAACAGGTTTT
		100	AT4G13564	2.92836									1	GCCVCYGGTTTY	AT5G66460	61	72	-	9.64242	5.14e-05	1	GCCACGGCTTTT
		101	AT1G23160	2.91902									1	GCCVCYGGTTTY	AT2G46860	216	227	+	9.64242	5.14e-05	1	GTCACAGGTTTT
		102	AT1G33670	2.90854									1	GCCVCYGGTTTY	AT1G48590	266	277	-	9.64242	5.14e-05	1	GCCACATGTTTT
		103	AT5G09365	2.90433									1	GCCVCYGGTTTY	AT3G04030	353	364	+	9.64242	5.14e-05	1	GCCAAAGGTTTT
		104	AT2G03600	2.90326									1	GCCVCYGGTTTY	AT2G31390	490	501	+	9.64242	5.14e-05	1	TCCACAGGTTTT
		105	AT5G22490	2.88999	AT5G22490	528	539	+	14.4424	1.03e-05	1	ACCACCGGTTTC	1	GCCVCYGGTTTY	AT1G75120	513	524	+	9.64242	5.14e-05	1	GTCACAGGTTTT
		106	AT2G24850	2.84424									1	GCCVCYGGTTTY	AT2G04450	588	599	-	9.64242	5.14e-05	1	TCCACTGGTTTG
		107	AT1G28590	2.82904									1	GCCVCYGGTTTY	AT2G25880	628	639	+	9.64242	5.14e-05	1	GCCAATGGTTTA
		108	AT1G33090	2.81502									1	GCCVCYGGTTTY	AT4G34900	682	693	+	9.64242	5.14e-05	1	TCCACAGGTTTT
		109	AT5G42580	2.81397									1	GCCVCYGGTTTY	AT4G08991	730	741	+	9.64242	5.14e-05	1	GCCACGGCTTTT
		110	AT5G02310	2.81222									1	GCCVCYGGTTTY	AT2G22470	831	842	-	9.64242	5.14e-05	1	GCCACGTGTTTT
		111	AT2G28860	2.80786									1	GCCVCYGGTTTY	AT4G24010	869	880	+	9.64242	5.14e-05	1	GCCACGTGTTTT
		112	AT4G10860	2.80056									1	GCCVCYGGTTTY	AT4G03330	881	892	+	9.64242	5.14e-05	1	TCCACTGGTTTA
		113	AT1G11655	2.79135									1	GCCVCYGGTTTY	AT3G15210	933	944	-	9.64242	5.14e-05	1	GCCACGTGTTTT
		114	AT1G19630	2.78075									1	GCCVCYGGTTTY	AT3G09540	452	463	+	9.49697	5.53e-05	1	GCCACCGGTGCC
		115	AT1G34510	2.77097									1	GCCVCYGGTTTY	AT5G01910	674	685	-	9.49697	5.53e-05	1	GCCGCCGGGGTT
		116	AT5G54060	2.76473									1	GCCVCYGGTTTY	AT4G01360	829	840	-	9.49697	5.53e-05	1	GCCGCCGGATAT
		117	AT1G01453	2.76173									1	GCCVCYGGTTTY	AT2G25240	31	42	-	9.48485	6.55e-05	1	GTCGCCGGATTC
		118	AT4G28850	2.71883									1	GCCVCYGGTTTY	AT5G66005	146	157	-	9.48485	6.55e-05	1	GCCGGCGGATTC
		119	AT3G53590	2.69966									1	GCCVCYGGTTTY	AT1G22370	346	357	+	9.48485	6.55e-05	1	GCGGCCGGATTC
		120	AT1G25240	2.68266									1	GCCVCYGGTTTY	AT4G02970	362	373	-	9.48485	6.55e-05	1	GCCGCCAGGTTC
		121	AT2G47950	2.65893									1	GCCVCYGGTTTY	AT4G01480	520	531	+	9.48485	6.55e-05	1	ACCGCCGGGTTC
		122	AT5G49120	2.65033									1	GCCVCYGGTTTY	AT4G15830	659	670	+	9.48485	6.55e-05	1	GACGCCGGATTC
		123	AT1G70260	2.63674									1	GCCVCYGGTTTY	AT5G01910	735	746	-	9.48485	6.55e-05	1	ACCGCCGGATTC
		124	AT2G00560	2.6311									1	GCCVCYGGTTTY	AT2G17850	862	873	-	9.48485	6.55e-05	1	GCCGTCGGATTC
		125	AT1G12940	2.61978									1	GCCVCYGGTTTY	AT3G21950	346	357	-	9.2303	6.94e-05	1	GCCGCTGGTGAT
		126	AT5G38000	2.60738									1	GCCVCYGGTTTY	AT2G42005	683	694	-	9.2303	6.94e-05	1	GCCACTGGATCC
		127	AT1G30990	2.6054									1	GCCVCYGGTTTY	AT5G67150	901	912	+	9.2303	6.94e-05	1	GCCGCTGGGGTT
		128	AT1G54970	2.60261									1	GCCVCYGGTTTY	AT3G48170	354	365	-	14.7091	4.95e-06	1	GCCGCCGCTTTC
		129	AT5G09570	2.60062									1	GCCVCYGGTTTY	AT3G18890	67	78	+	14.7091	4.95e-06	1	GCCCCCTGTTTC
		130	AT4G28530	2.5909									1	GCCVCYGGTTTY	AT3G61680	460	471	-	14.4424	1.03e-05	1	TCCGCCGGTTTT
		131	AT2G26010	2.58476									1	GCCVCYGGTTTY	AT3G17420	308	319	+	14.4424	1.03e-05	1	GCCGCTCGTTTC
		132	AT1G44318	2.57996									1	GCCVCYGGTTTY	AT1G15820	441	452	+	14.4424	1.03e-05	1	CCCGCCGGTTTT
		133	AT1G34330	2.57532									1	GCCVCYGGTTTY	AT1G63000	566	577	+	14.4424	1.03e-05	1	GCCACCGCTTTC
		134	AT2G25150	2.57392									1	GCCVCYGGTTTY	AT3G27230	814	825	+	14.4424	1.03e-05	1	GCCGGTGGTTTC
		135	AT1G08197	2.56886									1	GCCVCYGGTTTY	AT3G18000	950	961	+	14.4424	1.03e-05	1	GCCACCGTTTTC
		136	AT4G08400	2.56405									1	GCCVCYGGTTTY	AT1G50010	619	630	-	14.1758	1.46e-05	1	GCCACTGTTTTC
		137	AT5G65800	2.56268									1	GCCVCYGGTTTY	AT2G18950	922	933	-	14.1758	1.46e-05	1	GCCACTTGTTTC
		138	AT5G57530	2.55419									1	GCCVCYGGTTTY	AT5G15980	947	958	-	14.1758	1.46e-05	1	GCCCCTAGTTTT
		139	AT3G28510	2.54966									1	GCCVCYGGTTTY	AT4G33360	121	132	+	14.1758	1.46e-05	1	TCCACCGGTTTT
		140	AT3G08860	2.53923									1	GCCVCYGGTTTY	AT5G54960	495	506	+	14.1758	1.46e-05	1	GCTCCTGGTTTT
		141	AT5G42800	2.52235									1	GCCVCYGGTTTY	AT3G27230	784	795	+	14.1758	1.46e-05	1	GCCGGTGGTTTT
		142	AT2G05914	2.52092									1	GCCVCYGGTTTY	AT5G58140	922	933	+	14.1758	1.46e-05	1	GCCGCTGCTTTT
		143	AT1G48590	2.51922	AT1G48590	266	277	-	9.64242	5.14e-05	1	GCCACATGTTTT	1	GCCVCYGGTTTY	AT3G56950	319	330	-	13.9091	1.57e-05	1	GCCATTGGTTTT
		144	AT5G37980	2.51038									1	GCCVCYGGTTTY	AT3G08940	470	481	-	13.9091	1.57e-05	1	GCCACTAGTTTT
		145	AT4G23205	2.49654									1	GCCVCYGGTTTY	AT1G79990	800	811	-	13.9091	1.57e-05	1	GACACTGGTTTT
		146	AT5G41730	2.49166									1	GCCVCYGGTTTY	AT1G23750	612	623	+	13.9091	1.57e-05	1	GCCACTAGTTTT
		147	AT1G18870	2.46193									1	GCCVCYGGTTTY	AT3G23990	644	655	+	13.9091	1.57e-05	1	GCCACTGATTTT
		148	AT3G24982	2.45295									1	GCCVCYGGTTTY	AT5G03190	724	735	+	13.9091	1.57e-05	1	GCCACTCGTTTT
		149	AT4G14090	2.45107									1	GCCVCYGGTTTY	AT5G08170	958	969	+	10.7394	1.76e-05	1	GCCTCTGGATTC
		150	AT4G22880	2.44946									1	GCCVCYGGTTTY	AT2G26330	348	359	-	10.4727	1.89e-05	1	GCCTCTGGTGTT
		151	AT3G03270	2.44505									1	GCCVCYGGTTTY	AT1G53645	498	509	-	10.4606	2.08e-05	1	GCCTCTGTTTTC
		152	AT3G04510	2.44341									1	GCCVCYGGTTTY	AT3G10660	597	608	-	10.4606	2.08e-05	1	GTCTCCGGTTTT
		153	AT1G60470	2.4428									1	GCCVCYGGTTTY	AT4G23630	345	356	+	10.4606	2.08e-05	1	GCCTCTTGTTTC
		154	AT1G17744	2.43111									1	GCCVCYGGTTTY	AT5G04590	319	330	-	10.4545	2.3e-05	1	GCCGCCGGTTAA
		155	AT4G33730	2.41762									1	GCCVCYGGTTTY	AT5G46410	233	244	+	10.4545	2.3e-05	1	GCCGCAGGGTTC
		156	AT4G25860	2.40872									1	GCCVCYGGTTTY	AT1G79550	697	708	-	10.1939	2.41e-05	1	GCGTCTGGTTTT
		157	AT2G43480	2.4013									1	GCCVCYGGTTTY	AT3G05350	85	96	+	10.1939	2.41e-05	1	GCCTCTGTTTTT
		158	AT5G05840	2.39005									1	GCCVCYGGTTTY	AT3G08030	208	219	+	10.1939	2.41e-05	1	GCCTCTGATTTT
		159	AT4G33070	2.38386									1	GCCVCYGGTTTY	AT3G23600	349	360	-	10.1879	2.81e-05	1	GCCACCGGTTAG
		160	AT3G29590	2.38277									1	GCCVCYGGTTTY	AT1G15820	225	236	+	10.1879	2.81e-05	1	GCCACCGGTTCA
		161	AT2G00840	2.38116									1	GCCVCYGGTTTY	AT4G36930	467	478	+	10.1879	2.81e-05	1	GCCACGGGTTAC
		162	AT2G14760	2.37442	AT2G14760	596	607	+	14.1758	1.46e-05	1	GTCCCTGGTTTT	1	GCCVCYGGTTTY	AT1G57620	636	647	+	10.1879	2.81e-05	1	GCCGCAGGTTGT
		163	AT5G06630	2.36672									1	GCCVCYGGTTTY	AT2G38110	823	834	-	10.1758	3.38e-05	1	GCCGCCGTTTTA
		164	AT1G13420	2.36473									1	GCCVCYGGTTTY	AT1G61580	949	960	+	10.1758	3.38e-05	1	GCCCTAGGTTTC
		165	AT1G56710	2.3635									1	GCCVCYGGTTTY	AT1G73020	394	405	-	9.92121	3.54e-05	1	GCCACAGGTATT
		166	AT3G28570	2.36297									1	GCCVCYGGTTTY	AT3G17390	42	53	+	9.90909	4.58e-05	1	GCCGCTGCTTTG
		167	AT4G13577	2.35433									1	GCCVCYGGTTTY	AT3G50685	90	101	+	9.90909	4.58e-05	1	GCTACCGGTTTA
		168	AT2G34390	2.34943									1	GCCVCYGGTTTY	AT2G28670	139	150	+	9.90909	4.58e-05	1	GCCGGAGGTTTT
		169	AT5G66670	2.34224									1	GCCVCYGGTTTY	AT2G22590	156	167	-	9.90909	4.58e-05	1	GCCGCTTGTTTA
		170	AT2G19590	2.33321									1	GCCVCYGGTTTY	AT2G35605	275	286	+	9.90909	4.58e-05	1	GCTCCGGGTTTT
		171	AT5G62040	2.33072									1	GCCVCYGGTTTY	AT3G11670	316	327	-	9.90909	4.58e-05	1	GCCACCGTTTTG
		172	AT5G24660	2.32522									1	GCCVCYGGTTTY	AT5G15970	428	439	-	9.90909	4.58e-05	1	GCCCATGGTTTG
		173	AT1G19640	2.31928									1	GCCVCYGGTTTY	AT5G55960	461	472	-	9.90909	4.58e-05	1	GCCCCATGTTTT
		174	AT3G07490	2.31661									1	GCCVCYGGTTTY	AT3G14740	493	504	-	9.90909	4.58e-05	1	GTCACAGGTTTC
		175	AT3G25795	2.30467									1	GCCVCYGGTTTY	AT4G14310	750	761	+	9.90909	4.58e-05	1	GCCACGTGTTTC
		176	AT1G49640	2.30025									1	GCCVCYGGTTTY	AT5G65310	841	852	-	9.90909	4.58e-05	1	GACACCGGTTTA
		177	AT2G42250	2.29182									1	GCCVCYGGTTTY	AT1G35720	978	989	-	9.90909	4.58e-05	1	GCCACGTGTTTC
		178	AT1G03940	2.28808									1	GCCVCYGGTTTY	AT4G34230	84	95	-	9.64242	5.14e-05	1	GCCAAGGGTTTT
		179	AT1G03495	2.28687									1	GCCVCYGGTTTY	AT1G16750	122	133	-	9.64242	5.14e-05	1	TCCACAGGTTTT
		180	AT2G27440	2.28123									1	GCCVCYGGTTTY	AT5G20080	208	219	+	9.64242	5.14e-05	1	GCCACTGCTTTA
		181	AT3G47710	2.27879									1	GCCVCYGGTTTY	AT5G48300	217	228	-	9.64242	5.14e-05	1	GGCACAGGTTTT
		182	AT4G22217	2.27804									1	GCCVCYGGTTTY	AT4G23100	299	310	+	9.64242	5.14e-05	1	GCCACATGTTTT
		183	AT5G49080	2.27245									1	GCCVCYGGTTTY	AT3G07420	398	409	+	9.64242	5.14e-05	1	GCCATAGGTTTT
		184	AT4G25220	2.26998									1	GCCVCYGGTTTY	AT4G35850	471	482	+	9.64242	5.14e-05	1	ACCACAGGTTTT
		185	AT4G22214	2.26946									1	GCCVCYGGTTTY	AT4G14310	618	629	+	9.64242	5.14e-05	1	GCCACGTGTTTT
		186	AT2G46860	2.26193	AT2G46860	111	122	+	9.90909	4.58e-05	1	GTCGCTGGTTTA	1	GCCVCYGGTTTY	AT1G72940	728	739	+	9.64242	5.14e-05	1	GCCACTGATTTA
		187	AT2G42005	2.23665	AT2G42005	683	694	-	9.2303	6.94e-05	1	GCCACTGGATCC	1	GCCVCYGGTTTY	AT5G65310	791	802	-	9.64242	5.14e-05	1	GCCATGGGTTTT
		188	AT3G60280	2.23446									1	GCCVCYGGTTTY	AT2G40900	856	867	+	9.64242	5.14e-05	1	GCCACAAGTTTT
		189	AT4G25790	2.22741	AT4G25790	321	332	+	9.90909	4.58e-05	1	ACCGCGGGTTTT	1	GCCVCYGGTTTY	AT5G13840	344	355	+	9.49697	5.53e-05	1	GCCACCGGCCTC
		190	AT5G42590	2.22449	AT5G42590	452	463	+	9.90909	4.58e-05	1	GCCCCTTGTTTA	1	GCCVCYGGTTTY	AT2G38700	499	510	-	9.49697	5.53e-05	1	GCCCCTGGTCGC
		191	AT4G38340	2.21689									1	GCCVCYGGTTTY	AT3G03130	585	596	+	9.49697	5.53e-05	1	GCCGCCGGTAAT
		192	AT5G57540	2.21628									1	GCCVCYGGTTTY	AT3G16990	638	649	+	9.49697	5.53e-05	1	GCCGCCGGAGTT
		193	AT1G33055	2.20887	AT1G33055	926	937	+	14.1758	1.46e-05	1	GCCCCTAGTTTT	1	GCCVCYGGTTTY	AT1G74800	653	664	+	9.49697	5.53e-05	1	GCCGCCGGTGCT
		194	AT4G03005	2.18402									1	GCCVCYGGTTTY	AT4G19830	652	663	-	9.49697	5.53e-05	1	GCCACCGGTGAC
		195	AT2G26400	2.157									1	GCCVCYGGTTTY	AT5G13520	10	21	-	9.48485	6.55e-05	1	GTCCCCGGTGTC
		196	AT5G22410	2.1541									1	GCCVCYGGTTTY	AT5G09690	90	101	+	9.48485	6.55e-05	1	GCCGGCGGTATC
		197	AT4G14819	2.15226									1	GCCVCYGGTTTY	AT5G09690	87	98	-	9.48485	6.55e-05	1	ACCGCCGGCTTC
		198	AT1G64360	2.14918									1	GCCVCYGGTTTY	AT1G51070	298	309	+	9.48485	6.55e-05	1	GCCGCCGTTCTC
		199	AT3G57260	2.14431									1	GCCVCYGGTTTY	AT3G63510	304	315	-	9.48485	6.55e-05	1	GCTGCCGGCTTC
		200	AT5G06640	2.13394									1	GCCVCYGGTTTY	AT1G08450	436	447	-	9.48485	6.55e-05	1	GTCGCCGGCTTC
		201	AT5G06990	2.12776									1	GCCVCYGGTTTY	AT3G16990	561	572	+	9.48485	6.55e-05	1	ACCGCCGGATTC
		202	AT2G24980	2.12215									1	GCCVCYGGTTTY	AT5G63550	570	581	-	9.48485	6.55e-05	1	ACCGCCGGATTC
		203	AT3G10185	2.11906									1	GCCVCYGGTTTY	AT1G27130	951	962	-	9.48485	6.55e-05	1	GCCGCCGCCTTC
		204	AT1G05990	2.11591									1	GCCVCYGGTTTY	AT1G16780	983	994	+	9.48485	6.55e-05	1	GTCGCCGGTTGC
		205	AT5G35190	2.11483
		206	AT5G19800	2.11258
		207	AT5G53592	2.10911
		208	AT3G13270	2.1017
		209	AT1G67760	2.09939
		210	AT3G27220	2.08096
		211	AT5G47980	2.06764
		212	AT3G20210	2.06722
		213	AT1G62190	2.0661
		214	AT3G01840	2.06289
		215	AT1G73700	2.06093
		216	AT3G44765	2.05766
		217	AT3G46170	2.05614
		218	AT3G45140	2.05505
		219	AT2G22821	2.05464
		220	AT4G17670	2.04746
		221	AT4G23140	2.04141
		222	AT2G42540	2.02196
		223	AT4G35640	2.01847
		224	AT1G54040	2.01578
		225	AT1G14960	2.01493
		226	AT5G59662	2.01459
		227	AT5G46090	2.01248
		228	AT1G80130	2.0121
		229	AT4G08620	2.00712
		230	AT5G24770	2.00502
		231	AT2G33260	1.9964
		232	AT1G67105	1.9942
		233	AT2G28580	1.99299
		234	AT1G66020	1.99085
		235	AT2G18480	1.98392
		236	AT2G40435	1.97966
		237	AT1G77960	1.97878
		238	AT3G07070	1.97507
		239	AT1G73010	1.97488
		240	AT3G46760	1.97447
		241	AT5G53820	1.97027
		242	AT1G67260	1.96161
		243	AT5G46140	1.95728
		244	AT1G07795	1.95501
		245	AT5G21080	1.95162
		246	AT1G20990	1.95016
		247	AT4G12890	1.94954
		248	AT5G65640	1.94378
		249	AT2G17890	1.94191
		250	AT1G59940	1.93603
		251	AT3G49960	1.93467
		252	AT5G58595	1.93363
		253	AT4G22950	1.91235
		254	AT4G13560	1.91094	AT4G13560	81	92	-	9.90909	4.58e-05	1	GTCGCTGGTTTA
		255	AT3G20460	1.91082
		256	AT1G09080	1.90755	AT1G09080	34	45	-	9.92121	3.54e-05	1	GCCACTGGTTCA
		257	AT5G17220	1.90418
		258	AT5G54050	1.89529	AT5G54050	84	95	+	10.1939	2.41e-05	1	GACTCTGGTTTT
		259	AT4G22080	1.89397
		260	AT1G73780	1.89326
		261	AT3G10040	1.88769
		262	AT4G11190	1.88082
		263	AT1G18710	1.87997
		264	AT2G43470	1.8753
		265	AT1G71200	1.87227
		266	AT1G14240	1.86334
		267	AT2G20800	1.86214
		268	AT5G45850	1.86197
		269	AT1G69240	1.8561
		270	AT4G11210	1.85315
		271	AT3G23635	1.85185
		272	AT5G44420	1.84407
		273	AT3G62680	1.83943
		274	AT2G35990	1.83614
		275	AT1G68600	1.83411
		276	AT5G19790	1.83397	AT5G19790	266	277	-	10.1879	2.81e-05	1	GCCACCGGTCTA
		277	AT5G54400	1.82587
		278	AT5G09735	1.8214
		279	AT1G13230	1.82099
		280	AT2G32460	1.81516
		281	AT2G39370	1.80594
		282	AT1G33100	1.8039
		283	AT1G66950	1.80365
		284	AT1G65880	1.80257
		285	AT1G52130	1.79795
		286	AT1G73040	1.79528
		287	AT2G47015	1.79487
		288	AT4G08410	1.78665
		289	AT5G19097	1.77713
		290	AT3G09400	1.77074
		291	AT4G19975	1.76946
		292	AT4G32810	1.76656	AT4G32810	590	601	+	10.1758	3.38e-05	1	GCTGCAGGTTTC
		293	AT4G21760	1.76453
		294	AT5G63087	1.75962
		295	AT3G22540	1.75924
		296	AT5G63270	1.75384
		297	AT3G45070	1.75334
		298	AT1G26730	1.75148
		299	AT1G61080	1.74591
		300	AT3G15650	1.73061
		301	AT4G13390	1.72291
		302	AT5G37990	1.71673	AT5G37990	593	604	+	9.90909	4.58e-05	1	GCCCCAGTTTTT
		303	AT4G26230	1.71475
		304	AT3G03660	1.70902
		305	AT1G43590	1.70606
		306	AT1G54940	1.70047
		307	AT2G02000	1.69932
		308	AT3G59010	1.69598
		309	AT1G04180	1.69519
		310	AT2G17060	1.69067
		311	AT4G36770	1.68449
		312	AT1G14220	1.68202
		313	AT2G22930	1.66464
		314	AT3G26420	1.66247
		315	AT1G22150	1.66221
		316	AT1G08430	1.65709
		317	AT5G24780	1.6478
		318	AT4G24010	1.64718	AT4G24010	869	880	+	9.64242	5.14e-05	1	GCCACGTGTTTT
		319	AT2G32487	1.63718
		320	AT1G09253	1.63228
		321	AT1G53708	1.63072
		322	AT1G22160	1.62824
		323	AT2G25160	1.62446
		324	AT4G25010	1.62248
		325	AT3G20940	1.61845
		326	AT2G40130	1.61532
		327	AT1G17745	1.61287
		328	AT1G62710	1.61109
		329	AT1G69880	1.60997
		330	AT1G04778	1.60907
		331	AT5G03545	1.60446
		332	AT5G04105	1.59885
		333	AT3G21380	1.59376
		334	AT1G78030	1.59181
		335	AT1G02570	1.58698
		336	AT1G65890	1.58324
		337	AT2G42530	1.5805	AT2G42530	91	102	-	10.1758	3.38e-05	1	GCCGCAGCTTTC
		338	AT1G24070	1.57975	AT1G24070	366	377	-	10.1939	2.41e-05	1	TCCTCTGGTTTT
		339	AT1G12040	1.57938
		340	AT5G48000	1.57692
		341	AT5G25020	1.57672
		342	AT5G64550	1.57548	AT5G64550	752	763	-	14.1758	1.46e-05	1	GCCCCTTGTTTT
		343	AT3G26170	1.5739
		344	AT5G19700	1.57192
		345	AT3G12520	1.57176
		346	AT3G22550	1.57002
		347	AT3G27970	1.56731
		348	AT4G01390	1.56655
		349	AT3G54590	1.5648
		350	AT1G76650	1.55437
		351	AT2G30670	1.54634
		352	AT4G40090	1.54622
		353	AT5G52790	1.54457
		354	AT5G59670	1.54328
		355	AT4G26770	1.54285
		356	AT1G22220	1.53963
		357	AT4G11880	1.53733
		358	AT5G04960	1.53281
		359	AT2G23010	1.53162
		360	AT4G39480	1.53035
		361	AT1G20070	1.52987
		362	AT2G29010	1.52181
		363	AT2G30380	1.51991
		364	AT1G29395	1.51714	AT1G29395	681	692	-	10.1939	2.41e-05	1	GCCTCTGTTTTT
		365	AT5G50790	1.51579
		366	AT1G19340	1.51498
		367	AT3G15700	1.51109
		368	AT5G45240	1.50993
		369	AT3G50230	1.50118
		370	AT5G42510	1.49948
		371	AT2G16005	1.49803
		372	AT5G67180	1.49376
		373	AT4G28790	1.49278
		374	AT1G52030	1.48281	AT1G52030	391	402	-	14.1758	1.46e-05	1	GGCCCTGGTTTT
		375	AT1G27740	1.47629
		376	AT5G40860	1.4762
		377	AT5G35490	1.4748
		378	AT4G26950	1.46673
		379	AT5G55450	1.46623
		380	AT4G39210	1.45968	AT4G39210	983	994	-	10.4606	2.08e-05	1	GACTCTGGTTTC
		381	AT5G67400	1.45881
		382	AT1G76955	1.45778
		383	AT1G09350	1.45699
		384	AT4G13575	1.45417
		385	AT5G56840	1.45329
		386	AT5G66815	1.45171
		387	AT5G65980	1.44843
		388	AT3G00770	1.44601
		389	AT4G05430	1.4403
		390	AT5G11930	1.43846
		391	AT1G15085	1.43655
		392	AT4G33040	1.42851
		393	AT5G52930	1.42518
		394	AT1G25422	1.42382
		395	AT1G75300	1.42257
		396	AT1G24575	1.42175	AT1G24575	746	757	-	9.90909	4.58e-05	1	GCCAACGGTTTA
		397	AT4G25820	1.41698
		398	AT1G31550	1.41103
		399	AT5G11190	1.4104
		400	AT4G25410	1.39977
		401	AT5G48010	1.39904
		402	AT5G01870	1.39759
		403	AT3G47740	1.39305
		404	AT1G31690	1.38969
		405	AT4G09820	1.38398
		406	AT5G58310	1.38338
		407	AT5G38020	1.38239
		408	AT4G23600	1.38062
		409	AT3G09922	1.37623
		410	AT5G19100	1.37509
		411	AT4G23990	1.37447
		412	AT1G19960	1.37318
		413	AT3G45440	1.37243
		414	AT5G65340	1.37152
		415	AT4G30290	1.37014
		416	AT1G45191	1.36947
		417	AT5G44400	1.36893
		418	AT2G32680	1.36742
		419	AT1G02390	1.36261
		420	AT1G45545	1.36241	AT1G45545	917	928	-	10.1939	2.41e-05	1	GCCTCTCGTTTT
		421	AT3G61880	1.36219
		422	AT1G08955	1.36095
		423	AT2G25625	1.35935
		424	AT3G59710	1.35931
		425	AT3G02885	1.35737
		426	AT5G51470	1.35455
		427	AT5G44565	1.35454
		428	AT1G75290	1.35413
		429	AT1G66390	1.35394
		430	AT2G45900	1.35227
		431	AT5G47990	1.35188
		432	AT1G62540	1.34582
		433	AT5G03640	1.34499
		434	AT5G19560	1.34478
		435	AT2G46440	1.34378
		436	AT2G02010	1.34339	AT2G02010	186	197	-	15.4121	1.46e-06	1	GCCACCGGTTTA
		437	AT5G53048	1.34137
		438	AT5G42530	1.33806
		439	AT2G47880	1.33803
		440	AT1G70460	1.33726
		441	AT1G65910	1.3354
		442	AT3G14210	1.33524
		443	AT4G19230	1.33513
		444	AT3G25290	1.3351
		445	AT1G30510	1.3325
		446	AT5G19110	1.32875
		447	AT4G36830	1.32787
		448	AT4G03960	1.3258
		449	AT5G25880	1.32524
		450	AT5G14340	1.32523
		451	AT5G00715	1.31773
		452	AT4G14640	1.31537
		453	AT3G50800	1.31459
		454	AT1G69230	1.31282
		455	AT1G01190	1.31167
		456	AT3G62760	1.30947
		457	AT5G46690	1.30803
		458	AT4G22505	1.30634
		459	AT4G24110	1.30563	AT4G24110	309	320	-	14.1758	1.46e-05	1	GCTGCTGGTTTT
		460	AT4G30110	1.30003
		461	AT1G18100	1.29438
		462	AT1G35710	1.29374
		463	AT3G16390	1.29354
		464	AT3G23870	1.29313
		465	AT4G20230	1.28984
		466	AT1G09380	1.28977	AT1G09380	615	626	+	9.90909	4.58e-05	1	GCCCTTGGTTTA
		467	AT3G56710	1.28782
		468	AT4G02970	1.28774	AT4G02970	362	373	-	9.48485	6.55e-05	1	GCCGCCAGGTTC
		469	AT3G55240	1.28562
		470	AT2G48080	1.28545
		471	AT5G47130	1.28528
		472	AT5G38010	1.28453
		473	AT5G57123	1.28443
		474	AT1G18420	1.282
		475	AT5G35480	1.28178
		476	AT4G27450	1.27759
		477	AT5G58780	1.27689
		478	AT3G51895	1.27454
		479	AT1G30850	1.27449
		480	AT4G29180	1.27441
		481	AT4G01380	1.2733
		482	AT5G65090	1.27324
		483	AT4G19030	1.27097
		484	AT5G18710	1.27025
		485	AT1G28230	1.26491
		486	AT4G24450	1.26305
		487	AT3G48340	1.26282
		488	AT1G16530	1.26201
		489	AT3G32030	1.25861
		490	AT4G04460	1.25656
		491	AT5G24655	1.25382
		492	AT5G50800	1.25263
		493	AT2G03720	1.2512
		494	AT5G52320	1.25038	AT5G52320	323	334	-	14.4424	1.03e-05	1	ACCACCGGTTTC
		495	AT1G75280	1.24775
		496	AT1G72210	1.24557
		497	AT4G16620	1.24532
		498	AT1G15520	1.24529
		499	AT1G27140	1.24419
		500	AT4G30180	1.24402
		501	AT4G09500	1.23751
		502	AT1G48800	1.23749
		503	AT5G61650	1.2364
		504	AT1G62980	1.23639
		505	AT1G01380	1.23564
		506	AT3G22231	1.23214
		507	AT3G00170	1.23171
		508	AT5G16570	1.23008
		509	AT2G34850	1.22918
		510	AT5G05500	1.22913
		511	AT1G79480	1.22826	AT1G79480	108	119	-	15.697	6.79e-07	1	GCCTCTGGTTTT
		512	AT4G25420	1.22635
		513	AT3G61970	1.2261
		514	AT3G50440	1.22607
		515	AT1G61930	1.22374
		516	AT4G36740	1.22042
		517	AT5G48740	1.21707
		518	AT1G54160	1.21572
		519	AT5G64530	1.21559
		520	AT2G19410	1.21522
		521	AT1G71870	1.21475
		522	AT4G03355	1.21443
		523	AT5G07571	1.21401
		524	AT5G57260	1.21356
		525	AT1G62870	1.21171
		526	AT5G59330	1.21167	AT5G59330	234	245	+	9.90909	4.58e-05	1	GCTCCTGGTTTA
		527	AT5G08185	1.21154
		528	AT2G38060	1.21037
		529	AT2G25130	1.20836
		530	AT1G54660	1.20336
		531	AT4G00390	1.20327
		532	AT1G16440	1.20276
		533	AT1G20700	1.20263
		534	AT5G15960	1.20254	AT5G15960	476	487	-	9.90909	4.58e-05	1	GCCCATGGTTTG
		535	AT3G27150	1.20172
		536	AT1G59850	1.19887
		537	AT5G57625	1.1983
		538	AT3G56220	1.19578
		539	AT1G67750	1.19231
		540	AT4G00680	1.19176
		541	AT3G08870	1.19065
		542	AT2G04680	1.18897
		543	AT5G43230	1.18683
		544	AT3G25770	1.18495
		545	AT4G28840	1.18006
		546	AT1G66800	1.17943
		547	AT4G34320	1.17863
		548	AT3G60330	1.17571
		549	AT1G33750	1.17549
		550	AT3G05980	1.17524
		551	AT3G26200	1.17451
		552	AT2G45040	1.17273
		553	AT5G14150	1.17222
		554	AT2G16580	1.17184
		555	AT2G25240	1.17173	AT2G25240	31	42	-	9.48485	6.55e-05	1	GTCGCCGGATTC
		556	AT2G28780	1.17126
		557	AT1G73810	1.167
		558	AT4G08570	1.16648
		559	AT4G18550	1.16423
		560	AT5G10210	1.16393
		561	AT2G14580	1.16303
		562	AT1G48640	1.16014	AT1G48640	514	525	-	14.1758	1.46e-05	1	GCCAATGGTTTC
		563	AT1G64405	1.157
		564	AT1G11700	1.15334
		565	AT4G34580	1.15226
		566	AT3G28420	1.15072
		567	AT3G54580	1.15011
		568	AT4G29690	1.14823
		569	AT3G19230	1.14768
		570	AT1G34060	1.14747
		571	AT5G47060	1.14703	AT5G47060	980	991	+	14.1758	1.46e-05	1	GCCCCTTGTTTT
		572	AT1G01750	1.14681	AT1G01750	341	352	+	14.7212	3.66e-06	1	GCCGCCGGTATT
		573	AT3G05400	1.1465
		574	AT1G65900	1.14564
		575	AT3G44420	1.1438
		576	AT3G29250	1.13761
		577	AT1G21250	1.13712
		578	AT4G15620	1.13576
		579	AT5G51490	1.13567
		580	AT5G20410	1.1349
		581	AT5G54020	1.13457
		582	AT4G17770	1.1318
		583	AT4G10370	1.13059
		584	AT5G50950	1.13058
		585	AT1G73860	1.13005
		586	AT5G49270	1.12782
		587	AT5G62310	1.12719
		588	AT1G76420	1.12359
		589	AT4G35810	1.12343
		590	AT3G12540	1.12259
		591	AT5G53420	1.12054
		592	AT4G03500	1.12007
		593	AT4G02270	1.11478	AT4G02270	533	544	+	9.90909	4.58e-05	1	CCCGCTGGTTTA
		594	AT3G17790	1.11477
		595	AT4G02290	1.11404
		596	AT4G04610	1.11391
		597	AT3G46880	1.11263
		598	AT1G67360	1.11245
		599	AT1G67865	1.11142
		600	AT1G78815	1.10991
		601	AT1G48930	1.10846
		602	AT1G73160	1.10517
		603	AT1G52410	1.1043
		604	AT5G18840	1.10384
		605	AT5G66985	1.1035	AT5G66985	896	907	+	14.1758	1.46e-05	1	GCCACCAGTTTT
		606	AT4G04900	1.10344
		607	AT1G05540	1.10288
		608	AT2G41510	1.10194
		609	AT5G59660	1.10071
		610	AT2G46640	1.09853
		611	AT3G54870	1.09665
		612	AT5G01180	1.09649
		613	AT5G55950	1.09232
		614	AT4G08991	1.09228	AT4G08991	730	741	+	9.64242	5.14e-05	1	GCCACGGCTTTT
		615	AT2G23050	1.09221
		616	AT2G01610	1.09186
		617	AT4G34880	1.08692
		618	AT3G61950	1.08664
		619	AT3G19620	1.08577
		620	AT1G66270	1.08429
		621	AT5G02640	1.08342
		622	AT1G08865	1.08193
		623	AT1G06420	1.0818
		624	AT1G03820	1.07975
		625	AT1G08477	1.07878
		626	AT1G10300	1.07708
		627	AT3G21950	1.07518	AT3G21950	346	357	-	9.2303	6.94e-05	1	GCCGCTGGTGAT
		628	AT2G02990	1.07504
		629	AT3G14370	1.07453
		630	AT1G30870	1.07248
		631	AT4G35390	1.07203
		632	AT1G52000	1.06873
		633	AT1G22880	1.06848
		634	AT5G22355	1.06646
		635	AT4G26270	1.0663
		636	AT1G59730	1.06613
		637	AT3G58070	1.06594	AT3G58070	463	474	-	13.9091	1.57e-05	1	GCCACTGTTTTT
		638	AT5G06250	1.05918
		639	AT4G37970	1.05871
		640	AT4G28250	1.05687
		641	AT3G09240	1.05648
		642	AT1G02460	1.05492
		643	AT4G04830	1.05433
		644	AT3G13672	1.04983
		645	AT2G36570	1.04926
		646	AT5G02140	1.04723
		647	AT1G76960	1.04661
		648	AT3G61820	1.0455	AT3G61820	308	319	+	13.9091	1.57e-05	1	TCCACTGGTTTT
		649	AT4G25160	1.04489
		650	AT4G33925	1.04325
		651	AT5G45580	1.03974
		652	AT1G57590	1.03967
		653	AT3G10710	1.03923
		654	AT3G25130	1.03686
		655	AT4G37682	1.03291
		656	AT4G39795	1.03149
		657	AT3G57680	1.03136
		658	AT1G51190	1.03123
		659	AT2G20750	1.03049
		660	AT5G50160	1.02988
		661	AT3G14530	1.0269
		662	AT4G31910	1.02645
		663	AT1G44800	1.02556
		664	AT1G17020	1.0247
		665	AT5G38970	1.02418
		666	AT2G39700	1.02378
		667	AT2G35700	1.02216
		668	AT3G56200	1.01884
		669	AT3G47980	1.01832	AT3G47980	793	804	+	13.9091	1.57e-05	1	GCCACTGCTTTT
		670	AT3G53010	1.01786
		671	AT3G47420	1.01708
		672	AT1G64920	1.01706
		673	AT2G23000	1.01685
		674	AT1G72910	1.01545
		675	AT1G64970	1.01444	AT1G64970	962	973	-	9.92121	3.54e-05	1	GCCACAGGTCTT
		676	AT5G05960	1.0143
		677	AT4G13810	1.01418
		678	AT3G15240	1.00829	AT3G15240	338	349	-	10.1939	2.41e-05	1	GCGTCTGGTTTT
		679	AT3G56620	1.00776
		680	AT2G37260	1.00749
		681	AT4G08780	1.00543
		682	AT3G01960	1.00533
		683	AT1G16140	1.00511
		684	AT2G24945	1.0047
		685	AT3G04443	1.00301
		686	AT2G37580	1.00049
		687	AT1G53660	1.0003
		688	AT3G55710	0.99971
		689	AT3G18217	0.998617
		690	AT5G01790	0.997133
		691	AT3G24230	0.996143
		692	AT3G06020	0.995572
		693	AT2G34925	0.995346
		694	AT5G41380	0.994712
		695	AT1G12950	0.994371
		696	AT4G24265	0.993913
		697	AT1G65250	0.992275
		698	AT1G75450	0.992165
		699	AT2G26310	0.991545
		700	AT1G66460	0.991315
		701	AT5G59990	0.990847
		702	AT1G46480	0.989307
		703	AT3G22100	0.98881
		704	AT1G10657	0.987305
		705	AT1G12560	0.985976	AT1G12560	332	343	+	10.1758	3.38e-05	1	GCGCCCGGTTTG
		706	AT4G28430	0.985754
		707	AT4G30140	0.982951
		708	AT2G16660	0.981183
		709	AT4G08910	0.98107
		710	AT3G21720	0.979295
		711	AT2G32290	0.978209
		712	AT5G01820	0.977618
		713	AT4G37400	0.975735
		714	AT2G39220	0.975226	AT2G39220	475	486	-	10.4606	2.08e-05	1	GCCTACGGTTTT
		715	AT4G22485	0.974563
		716	AT1G33440	0.974553
		717	AT4G13000	0.973484
		718	AT2G45750	0.972941
		719	AT1G52660	0.969882
		720	AT4G01360	0.968693	AT4G01360	829	840	-	9.49697	5.53e-05	1	GCCGCCGGATAT
		721	AT5G20830	0.968547
		722	AT3G50890	0.967534
		723	AT5G36180	0.96685
		724	AT1G72920	0.966635
		725	AT1G31580	0.964289
		726	AT1G23340	0.962445
		727	AT3G24780	0.961736
		728	AT3G27884	0.961111
		729	AT5G59130	0.959771
		730	AT5G14750	0.959762
		731	AT3G58430	0.95932
		732	AT2G32990	0.958149
		733	AT1G04330	0.957841
		734	AT3G54260	0.957452
		735	AT3G42725	0.956326
		736	AT5G65040	0.955254
		737	AT1G36370	0.947744
		738	AT2G44940	0.946917
		739	AT3G59370	0.94603
		740	AT5G49630	0.945034
		741	AT2G42800	0.944772
		742	AT4G38950	0.94435
		743	AT5G41315	0.943956
		744	AT3G52180	0.943258
		745	AT5G42650	0.9428
		746	AT4G04955	0.94256
		747	AT2G14520	0.938211
		748	AT4G29700	0.937247
		749	AT5G15900	0.937121
		750	AT5G22460	0.936561
		751	AT5G19550	0.935955
		752	AT5G47000	0.935633
		753	AT5G65510	0.934146	AT5G65510	808	819	+	10.7273	1.84e-05	1	CCCTCCGGTTTC
		754	AT1G53910	0.933869
		755	AT3G14440	0.933821
		756	AT1G16850	0.933076
		757	AT1G04770	0.932766
		758	AT5G55340	0.932684
		759	AT2G04032	0.932571
		760	AT2G17280	0.932325
		761	AT5G48650	0.932283
		762	AT2G04170	0.931397
		763	AT1G78490	0.930787
		764	AT1G18140	0.929461
		765	AT2G42610	0.928777
		766	AT4G01110	0.925076
		767	AT2G41300	0.924504
		768	AT1G66470	0.924161
		769	AT4G24540	0.924002	AT4G24540	17	28	-	10.1939	2.41e-05	1	GCCTTTGGTTTT
		770	AT2G26480	0.922883
		771	AT4G17030	0.922006
		772	AT2G18230	0.921122
		773	AT3G45160	0.920299
		774	AT4G15440	0.919813
		775	AT5G39240	0.919369
		776	AT2G16970	0.918949
		777	AT4G28162	0.91804
		778	AT3G01990	0.917878
		779	AT5G56490	0.916865
		780	AT1G01110	0.916618
		781	AT5G59050	0.915242
		782	AT3G20840	0.913164
		783	AT1G11125	0.913147
		784	AT3G21890	0.911391
		785	AT4G39510	0.910583
		786	AT5G09220	0.909773
		787	AT4G03060	0.909086
		788	AT1G19670	0.908702
		789	AT4G03330	0.907004	AT4G03330	881	892	+	9.64242	5.14e-05	1	TCCACTGGTTTA
		790	AT3G26960	0.906693
		791	AT4G26010	0.906327
		792	AT3G60160	0.906186
		793	AT2G41090	0.905454
		794	AT4G13890	0.90507
		795	AT5G45650	0.905052
		796	AT1G35210	0.904957
		797	AT4G04810	0.90371
		798	AT2G26420	0.902498
		799	AT5G41670	0.901104
		800	AT5G45210	0.901056
		801	AT2G23530	0.899627
		802	AT4G14060	0.898928
		803	AT4G33880	0.898871
		804	AT4G28330	0.896279
		805	AT5G20790	0.896252
		806	AT5G07650	0.893684
		807	AT1G56670	0.892128
		808	AT3G14230	0.892081
		809	AT5G16530	0.892052
		810	AT4G21960	0.89136
		811	AT5G24105	0.890036
		812	AT3G24360	0.889833
		813	AT4G36010	0.889362
		814	AT4G39190	0.889322
		815	AT2G28440	0.888934
		816	AT2G34150	0.888461
		817	AT2G46630	0.888183
		818	AT2G46680	0.88741
		819	AT1G31950	0.885818
		820	AT3G25790	0.885751
		821	AT5G14545	0.885723
		822	AT3G21180	0.884835
		823	AT4G36570	0.884443
		824	AT3G01205	0.884351
		825	AT5G02565	0.882236
		826	AT4G21990	0.880776
		827	AT5G20150	0.880371
		828	AT5G23810	0.880066
		829	AT1G71050	0.87929
		830	AT5G20670	0.878481
		831	AT1G35310	0.878288
		832	AT3G61810	0.878224
		833	AT3G54770	0.878157
		834	AT5G44578	0.876359
		835	AT1G12380	0.875233
		836	AT3G28070	0.872083
		837	AT3G17130	0.870336
		838	AT2G32870	0.869924
		839	AT4G17480	0.86956
		840	AT3G06160	0.868903
		841	AT5G53290	0.866634
		842	AT2G20875	0.866256
		843	AT5G18300	0.866115
		844	AT3G55720	0.866029
		845	AT4G25760	0.865423
		846	AT5G44350	0.864085
		847	AT4G12910	0.863409
		848	AT3G20420	0.863274
		849	AT2G33620	0.862122
		850	AT2G46660	0.861966
		851	AT5G10170	0.86188
		852	AT4G16270	0.86096
		853	AT3G03450	0.860203
		854	AT4G21903	0.859921
		855	AT5G61660	0.859005
		856	AT3G05685	0.858753
		857	AT4G12980	0.85801
		858	AT3G05870	0.856979
		859	AT2G44110	0.85449
		860	AT4G19170	0.853929
		861	AT1G06475	0.853725
		862	AT5G28650	0.853263
		863	AT1G31320	0.852168
		864	AT3G14540	0.85177
		865	AT3G11570	0.850998
		866	AT2G22920	0.850893
		867	AT5G54490	0.850871
		868	AT3G44326	0.850686
		869	AT3G13782	0.850303
		870	AT1G73580	0.849701
		871	AT1G52700	0.849474
		872	AT2G43590	0.848675
		873	AT3G24210	0.84823
		874	AT4G31020	0.846425
		875	AT5G06510	0.846207
		876	AT5G17450	0.845681
		877	AT4G31330	0.845494
		878	AT1G17180	0.844727
		879	AT1G73600	0.841784
		880	AT1G06830	0.841783
		881	AT5G02580	0.840436
		882	AT5G45530	0.840158
		883	AT4G35900	0.840031
		884	AT1G03340	0.839321
		885	AT1G75040	0.839308
		886	AT2G31230	0.839271
		887	AT3G51230	0.838778
		888	AT5G51050	0.838644
		889	AT5G01170	0.838172
		890	AT2G38010	0.837957
		891	AT3G63450	0.837861
		892	AT5G10760	0.837048
		893	AT5G28913	0.836801
		894	AT4G29270	0.836191
		895	AT4G22560	0.835207
		896	AT1G77520	0.835175
		897	AT2G25980	0.835134
		898	AT3G32040	0.833785
		899	AT1G10640	0.83361
		900	AT5G52860	0.833545
		901	AT2G34490	0.832972
		902	AT5G55720	0.832284
		903	AT3G13650	0.832021
		904	AT5G48940	0.831169
		905	AT1G28390	0.830377
		906	AT1G70890	0.829189
		907	AT5G60490	0.825589
		908	AT1G70550	0.824642
		909	AT5G51850	0.82438
		910	AT3G21755	0.824363
		911	AT5G11540	0.823625
		912	AT1G23730	0.823292
		913	AT2G39850	0.82306	AT2G39850	52	63	+	13.9091	1.57e-05	1	TCCACTGGTTTT
		914	AT3G23840	0.822813
		915	AT3G56080	0.821861
		916	AT1G78020	0.821299
		917	AT3G53235	0.821242
		918	AT2G30933	0.820719
		919	AT1G66100	0.819913
		920	AT1G14260	0.819799
		921	AT1G50590	0.817109
		922	AT4G13235	0.816291
		923	AT2G33240	0.815494
		924	AT1G53070	0.815407
		925	AT3G62040	0.815069
		926	AT2G31390	0.81473	AT2G31390	490	501	+	9.64242	5.14e-05	1	TCCACAGGTTTT
		927	AT2G15310	0.814511
		928	AT5G04680	0.814126
		929	AT1G01200	0.813692
		930	AT1G13448	0.812695
		931	AT4G13710	0.812197
		932	AT4G09990	0.811253
		933	AT4G13990	0.810457
		934	AT3G57630	0.809413
		935	AT1G67780	0.80731
		936	AT4G22235	0.806596
		937	AT5G22860	0.805828
		938	AT2G24762	0.805143
		939	AT5G38212	0.804379
		940	AT5G13290	0.802151
		941	AT1G23060	0.801536
		942	AT1G66350	0.801064
		943	AT5G48070	0.797103
		944	AT3G51720	0.796557
		945	AT4G33130	0.796246
		946	AT5G58910	0.795958
		947	AT1G64390	0.794618
		948	AT5G66080	0.793233
		949	AT4G01140	0.793153
		950	AT2G03090	0.791956
		951	AT5G47960	0.789902
		952	AT2G22240	0.789358
		953	AT4G14465	0.788915
		954	AT4G24415	0.788911
		955	AT5G03350	0.788608
		956	AT3G18710	0.787706
		957	AT5G10230	0.78729
		958	AT2G41870	0.787145
		959	AT1G09170	0.786562
		960	AT2G45800	0.785953
		961	AT5G67280	0.78556
		962	AT2G21650	0.785126
		963	AT2G03505	0.78487
		964	AT1G79110	0.784621
		965	AT4G31250	0.784156
		966	AT3G51030	0.78275
		967	AT1G55240	0.781726
		968	AT1G35260	0.780688
		969	AT3G17730	0.78057
		970	AT5G60950	0.780091
		971	AT2G20515	0.780013
		972	AT1G23140	0.779708
		973	AT5G10930	0.779441
		974	AT1G05530	0.779287
		975	AT4G22666	0.779178
		976	AT5G57190	0.778826
		977	AT4G01080	0.778604
		978	AT2G12462	0.778465
		979	AT1G54200	0.778393
		980	AT3G04485	0.777971
		981	AT1G25510	0.777818
		982	AT1G79120	0.776908
		983	AT5G22580	0.775962
		984	AT5G41460	0.775539
		985	AT5G19520	0.774584
		986	AT3G10290	0.773233
		987	AT4G15450	0.77311
		988	AT1G32900	0.772883
		989	AT1G09812	0.770732
		990	AT1G53060	0.77045
		991	AT1G52770	0.769804
		992	AT3G09925	0.769723	AT3G09925	152	163	-	14.1758	1.46e-05	1	GCCACCGATTTT
		993	AT3G50760	0.767818
		994	AT5G17980	0.764391
		995	AT5G63990	0.764287
		996	AT1G78050	0.764185
		997	AT1G43910	0.764149
		998	AT4G03400	0.76302	AT4G03400	619	630	+	10.4606	2.08e-05	1	GCCTGCGGTTTT
		999	AT1G24280	0.762242
		1000	AT1G28290	0.761815
		1001	AT3G30340	0.761643
		1002	AT3G30720	0.761274
		1003	AT2G29620	0.760832
		1004	AT2G36792	0.759677
		1005	AT1G75550	0.759488
		1006	AT5G50240	0.758811	AT5G50240	699	710	-	14.7212	3.66e-06	1	GCCACCGGTTCC
		1007	AT5G49280	0.758801
		1008	AT2G41820	0.758291
		1009	AT2G36490	0.758249
		1010	AT3G13590	0.758198
		1011	AT3G09032	0.757574
		1012	AT2G38090	0.75633
		1013	AT3G20470	0.756189
		1014	AT4G01440	0.756116	AT4G01440	851	862	-	9.90909	4.58e-05	1	GCCACAAGTTTC
		1015	AT5G02350	0.755934
		1016	AT3G22235	0.755913
		1017	AT2G01150	0.755909
		1018	AT2G32280	0.754807
		1019	AT3G11010	0.753998
		1020	AT1G31770	0.753964
		1021	AT2G34020	0.753223
		1022	AT2G46535	0.752937
		1023	AT4G02630	0.752684
		1024	AT1G55120	0.751877
		1025	AT2G32960	0.751157
		1026	AT3G18900	0.750465
		1027	AT5G01420	0.749054
		1028	AT5G02620	0.749016
		1029	AT3G22830	0.748596
		1030	AT3G10870	0.748214
		1031	AT3G08570	0.748193
		1032	AT5G07030	0.748181
		1033	AT3G17120	0.747907
		1034	AT2G26695	0.747887
		1035	AT1G14630	0.747199
		1036	AT5G43380	0.747072
		1037	AT5G66460	0.746798	AT5G66460	61	72	-	9.64242	5.14e-05	1	GCCACGGCTTTT
		1038	AT4G00670	0.745877
		1039	AT5G48800	0.745151
		1040	AT5G55930	0.745002
		1041	AT1G33260	0.744714
		1042	AT5G41410	0.744668
		1043	AT1G14250	0.743828
		1044	AT2G47860	0.743754
		1045	AT1G51340	0.743716
		1046	AT1G75780	0.743395
		1047	AT4G39800	0.743357
		1048	AT4G28500	0.74295
		1049	AT3G11410	0.742369
		1050	AT3G44260	0.74116
		1051	AT1G11080	0.740937
		1052	AT3G63430	0.740087	AT3G63430	685	696	-	10.4606	2.08e-05	1	GCCTCTGCTTTC
		1053	AT1G68430	0.73895
		1054	AT3G15357	0.738899	AT3G15357	637	648	-	14.4424	1.03e-05	1	GTCACCGGTTTC
		1055	AT3G50300	0.73811
		1056	AT5G45700	0.737968
		1057	AT2G38995	0.73741
		1058	AT1G16070	0.73662
		1059	AT4G22490	0.736575
		1060	AT1G02705	0.735714	AT1G02705	103	114	-	10.1758	3.38e-05	1	GCCGCCGTTTTA
		1061	AT4G37409	0.735397
		1062	AT1G56170	0.734691
		1063	AT1G61480	0.734494
		1064	AT5G13550	0.734093
		1065	AT4G10770	0.732881
		1066	AT2G42200	0.732262
		1067	AT1G45010	0.732059
		1068	AT1G70430	0.730972
		1069	AT3G60900	0.730781
		1070	AT4G24780	0.730219
		1071	AT3G46270	0.728583
		1072	AT1G73370	0.728547
		1073	AT1G51140	0.727985
		1074	AT3G48280	0.727421
		1075	AT1G53640	0.727324
		1076	AT2G42430	0.727297
		1077	AT1G80120	0.727244
		1078	AT5G11230	0.726608
		1079	AT3G07960	0.726223
		1080	AT3G29030	0.726171
		1081	AT4G14680	0.725729	AT4G14680	387	398	-	10.1758	3.38e-05	1	TCCCCGGGTTTC
		1082	AT1G63650	0.725221
		1083	AT5G24880	0.723963
		1084	AT4G09020	0.7239
		1085	AT5G67620	0.723631
		1086	AT5G25040	0.723582
		1087	AT3G24463	0.722964
		1088	AT1G75710	0.722923
		1089	AT5G49850	0.722544
		1090	AT1G19330	0.721137
		1091	AT1G71692	0.720738
		1092	AT4G16920	0.719884
		1093	AT1G04160	0.719512
		1094	AT2G18328	0.71828
		1095	AT2G32100	0.717212
		1096	AT2G38750	0.716911
		1097	AT2G27990	0.716869
		1098	AT5G13990	0.716716
		1099	AT2G17620	0.716651
		1100	AT2G22190	0.71652
		1101	AT1G49560	0.714496
		1102	AT2G20080	0.714329
		1103	AT1G23170	0.713855
		1104	AT1G19840	0.712968
		1105	AT1G49450	0.712918	AT1G49450	969	980	-	14.1758	1.46e-05	1	GACACCGGTTTT
		1106	AT4G03610	0.712745
		1107	AT1G24020	0.712276
		1108	AT2G27010	0.712125
		1109	AT4G05020	0.711661
		1110	AT4G04745	0.711198
		1111	AT2G22500	0.711196
		1112	AT5G59845	0.710998
		1113	AT2G01505	0.708946
		1114	AT1G45201	0.7089
		1115	AT5G40570	0.708523
		1116	AT3G58200	0.706504
		1117	AT5G26260	0.706412
		1118	AT1G63930	0.706393
		1119	AT3G63440	0.706032
		1120	AT2G36970	0.703329
		1121	AT4G30560	0.703144	AT4G30560	649	660	-	10.4606	2.08e-05	1	GGCTCTGGTTTC
		1122	AT4G21270	0.702481	AT4G21270	532	543	-	9.90909	4.58e-05	1	GCTGCTGGTTTA
		1123	AT1G10750	0.701259
		1124	AT5G13420	0.700066
		1125	AT3G50870	0.699803
		1126	AT1G73500	0.699325
		1127	AT1G80900	0.698658
		1128	AT5G14690	0.698063
		1129	AT5G38550	0.697545
		1130	AT2G41180	0.697322
		1131	AT4G24580	0.696353
		1132	AT4G11211	0.695324
		1133	AT5G67200	0.694753
		1134	AT5G66280	0.694113
		1135	AT1G53470	0.694026
		1136	AT2G24645	0.693516
		1137	AT4G29920	0.691783
		1138	AT4G36230	0.691722
		1139	AT4G30960	0.69136	AT4G30960	590	601	+	9.90909	4.58e-05	1	CCCGCTGGTTTA
		1140	AT4G18270	0.691316
		1141	AT5G28490	0.690481
		1142	AT1G01900	0.690448
		1143	AT2G22970	0.689955	AT2G22970	137	148	+	13.9091	1.57e-05	1	TCCACTGGTTTT
		1144	AT3G26445	0.688732
		1145	AT1G05835	0.687924
		1146	AT2G36650	0.686914
		1147	AT2G38760	0.686806
		1148	AT1G32450	0.686615
		1149	AT2G24390	0.686543
		1150	AT4G32980	0.686093
		1151	AT4G22520	0.685891
		1152	AT1G45229	0.685714
		1153	AT1G19570	0.685645
		1154	AT3G26460	0.684653
		1155	AT5G11100	0.684448	AT5G11100	965	976	+	9.90909	4.58e-05	1	GTCCCTGGTTTG
		1156	AT1G56630	0.684435
		1157	AT4G27440	0.68427
		1158	AT1G55210	0.683983
		1159	AT5G24380	0.683395
		1160	AT3G05727	0.683158
		1161	AT5G52540	0.681529
		1162	AT1G74010	0.680783
		1163	AT3G06035	0.680412
		1164	AT3G14550	0.680221
		1165	AT3G04030	0.679994	AT3G04030	353	364	+	9.64242	5.14e-05	1	GCCAAAGGTTTT
		1166	AT1G48260	0.679988
		1167	AT4G21650	0.679424
		1168	AT1G48330	0.679285
		1169	AT1G62320	0.679084
		1170	AT1G20823	0.67861	AT1G20823	598	609	+	14.4424	1.03e-05	1	GCCCACGGTTTT
		1171	AT5G06845	0.678355
		1172	AT2G28790	0.677934
		1173	AT5G12970	0.676902
		1174	AT1G65310	0.675988
		1175	AT5G11550	0.675849
		1176	AT2G32510	0.67518
		1177	AT1G76790	0.674452
		1178	AT3G28455	0.674057
		1179	AT1G55265	0.673
		1180	AT2G05632	0.672907
		1181	AT3G25710	0.672798
		1182	AT5G47510	0.672736
		1183	AT4G23000	0.672293
		1184	AT3G22790	0.671542
		1185	AT5G45970	0.670656
		1186	AT2G39420	0.67033
		1187	AT5G48880	0.669815
		1188	AT2G29440	0.668887
		1189	AT4G18360	0.668044
		1190	AT1G46264	0.667366
		1191	AT4G28650	0.667246
		1192	AT3G13175	0.666398
		1193	AT2G06050	0.666256
		1194	AT5G50990	0.666207
		1195	AT1G01600	0.664419
		1196	AT5G11510	0.664021
		1197	AT1G62180	0.662934
		1198	AT4G04750	0.662817
		1199	AT5G02890	0.662605
		1200	AT5G26310	0.662353
		1201	AT5G40730	0.661969	AT5G40730	844	855	-	9.90909	4.58e-05	1	GCCCCGGCTTTT
		1202	AT1G22370	0.661477	AT1G22370	97	108	+	9.90909	4.58e-05	1	ACCACCGGTTTA
		1203	AT4G22513	0.661166
		1204	AT2G12646	0.660831
		1205	AT5G50740	0.660214
		1206	AT5G43990	0.659988
		1207	AT5G42500	0.659659
		1208	AT1G07490	0.658846
		1209	AT4G29150	0.658055
		1210	AT3G02930	0.657833
		1211	AT4G17260	0.657235
		1212	AT5G10530	0.657226
		1213	AT4G02850	0.656667
		1214	AT1G52400	0.656492
		1215	AT1G73870	0.656412
		1216	AT2G39310	0.656379
		1217	AT1G21270	0.654273
		1218	AT1G58280	0.653895
		1219	AT2G38430	0.653577
		1220	AT1G51170	0.653369
		1221	AT4G30650	0.652225
		1222	AT5G63530	0.651089
		1223	AT1G78000	0.650408
		1224	AT4G18290	0.650321
		1225	AT5G17520	0.650177
		1226	AT3G07390	0.65015
		1227	AT4G35160	0.650096
		1228	AT4G15393	0.650055
		1229	AT4G06701	0.65003
		1230	AT3G46900	0.65002
		1231	AT5G47500	0.649865
		1232	AT4G01480	0.649816	AT4G01480	520	531	+	9.48485	6.55e-05	1	ACCGCCGGGTTC
		1233	AT1G70830	0.64949
		1234	AT3G57010	0.649329
		1235	AT3G49750	0.649237
		1236	AT4G10955	0.648889
		1237	AT3G44320	0.648679
		1238	AT4G20240	0.648566
		1239	AT1G62560	0.647752
		1240	AT4G00880	0.647671
		1241	AT1G21810	0.647595
		1242	AT1G48600	0.647419
		1243	AT5G52450	0.64712
		1244	AT2G35340	0.646506
		1245	AT5G49800	0.644781
		1246	AT1G77400	0.644724
		1247	AT4G30530	0.644636
		1248	AT5G12330	0.644523
		1249	AT3G50640	0.644344
		1250	AT3G61990	0.644229
		1251	AT3G61760	0.64414
		1252	AT2G38740	0.643916
		1253	AT5G43150	0.641852
		1254	AT3G25760	0.640829
		1255	AT2G22560	0.639969
		1256	AT1G15760	0.639948
		1257	AT2G21050	0.639559
		1258	AT1G24430	0.639446
		1259	AT2G16570	0.638378
		1260	AT5G65160	0.637939
		1261	AT1G63420	0.637811
		1262	AT5G49100	0.637777
		1263	AT3G28550	0.636861
		1264	AT5G64770	0.636805
		1265	AT3G45680	0.636354
		1266	AT1G45130	0.636107
		1267	AT5G61290	0.635965
		1268	AT2G04450	0.635737	AT2G04450	588	599	-	9.64242	5.14e-05	1	TCCACTGGTTTG
		1269	AT1G64370	0.635702
		1270	AT3G55760	0.635269
		1271	AT1G01070	0.635206
		1272	AT3G52540	0.635081
		1273	AT5G54660	0.634779
		1274	AT1G76530	0.634407
		1275	AT1G54575	0.634406
		1276	AT5G58010	0.63425
		1277	AT1G12845	0.634068
		1278	AT1G79460	0.63352
		1279	AT3G15020	0.632888
		1280	AT2G22830	0.632706
		1281	AT5G49500	0.632611
		1282	AT2G42365	0.632237
		1283	AT3G51740	0.631961
		1284	AT2G45290	0.631783
		1285	AT5G53990	0.63171
		1286	AT4G32000	0.631253
		1287	AT5G24310	0.630808
		1288	AT5G53090	0.630722
		1289	AT3G52370	0.630548
		1290	AT5G58390	0.630448
		1291	AT1G14520	0.630364
		1292	AT2G35350	0.629969
		1293	AT1G13480	0.629755
		1294	AT3G20150	0.6292
		1295	AT5G06610	0.628967
		1296	AT1G72870	0.628604
		1297	AT4G19810	0.628575	AT4G19810	659	670	+	14.1758	1.46e-05	1	GCCATTGGTTTC
		1298	AT2G43800	0.627856
		1299	AT1G62570	0.627262
		1300	AT2G22900	0.627183
		1301	AT1G15125	0.62713	AT1G15125	147	158	+	10.1939	2.41e-05	1	GCCTGTGGTTTT
		1302	AT4G30020	0.626093
		1303	AT1G67940	0.625648
		1304	AT4G34790	0.625594	AT4G34790	672	683	+	9.90909	4.58e-05	1	GCCCCTAGTTTG
		1305	AT2G43010	0.625285
		1306	AT2G42960	0.625097
		1307	AT5G59320	0.625087
		1308	AT2G24610	0.62328
		1309	AT5G35940	0.623105
		1310	AT5G05790	0.621993
		1311	AT1G60989	0.620537
		1312	AT3G04290	0.620401
		1313	AT4G13210	0.61941
		1314	AT1G60590	0.619221
		1315	AT2G46140	0.618639
		1316	AT5G53486	0.618452
		1317	AT2G20570	0.617137
		1318	AT5G58700	0.616951
		1319	AT4G10630	0.616514
		1320	AT1G49390	0.615785
		1321	AT5G22930	0.615458
		1322	AT4G27070	0.614829
		1323	AT3G19400	0.614569
		1324	AT5G43155	0.613858
		1325	AT5G66420	0.613529
		1326	AT5G37600	0.613478
		1327	AT5G46240	0.613317
		1328	AT2G41340	0.613156
		1329	AT2G14820	0.612576
		1330	AT1G32860	0.612309
		1331	AT1G65920	0.611953
		1332	AT5G55050	0.611929
		1333	AT1G31200	0.611893
		1334	AT5G19140	0.611521
		1335	AT4G12880	0.610651
		1336	AT5G22740	0.610604
		1337	AT5G43950	0.610009
		1338	AT1G06160	0.609737
		1339	AT1G62045	0.609518
		1340	AT4G30410	0.609475
		1341	AT4G25434	0.60892
		1342	AT1G04425	0.607913
		1343	AT2G21187	0.607659
		1344	AT5G42860	0.607638
		1345	AT4G10690	0.607361
		1346	AT5G56500	0.607316
		1347	AT2G47010	0.607173
		1348	AT3G11520	0.606549
		1349	AT4G34900	0.606467	AT4G34900	682	693	+	9.64242	5.14e-05	1	TCCACAGGTTTT
		1350	AT5G45920	0.605044
		1351	AT1G14190	0.60472
		1352	AT1G68585	0.604537
		1353	AT5G11950	0.603729
		1354	AT4G34980	0.603378
		1355	AT3G23170	0.603264
		1356	AT1G09932	0.603018
		1357	AT5G20740	0.602643
		1358	AT1G75090	0.60243
		1359	AT5G52310	0.602354
		1360	AT3G53100	0.602308
		1361	AT5G11110	0.602135
		1362	AT5G63650	0.601434
		1363	AT3G05030	0.600875
		1364	AT2G01210	0.600222
		1365	AT2G47540	0.600212
		1366	AT5G17600	0.600176
		1367	AT1G28710	0.599782
		1368	AT2G30540	0.599633
		1369	AT3G27690	0.599149
		1370	AT1G27660	0.598965
		1371	AT5G19600	0.597942
		1372	AT1G73630	0.597885
		1373	AT1G27030	0.597221
		1374	AT1G19300	0.597016
		1375	AT4G00910	0.596786
		1376	AT3G44450	0.595847
		1377	AT5G09300	0.595818
		1378	AT1G59510	0.595678	AT1G59510	452	463	-	14.4424	1.03e-05	1	TCCGCCGGTTTT
		1379	AT5G26330	0.595622
		1380	AT1G22030	0.595566
		1381	AT1G43605	0.595458
		1382	AT5G42210	0.595316
		1383	AT2G39920	0.595164
		1384	AT1G77660	0.595122
		1385	AT5G63850	0.59499
		1386	AT1G33930	0.594983
		1387	AT4G23670	0.594363
		1388	AT1G68470	0.594047
		1389	AT1G14120	0.593892
		1390	AT1G61000	0.593877
		1391	AT4G18630	0.592501
		1392	AT5G40550	0.59246
		1393	AT2G22610	0.592416
		1394	AT3G10420	0.591963
		1395	AT3G16410	0.591906
		1396	AT3G28080	0.59133
		1397	AT3G52910	0.590241
		1398	AT4G34590	0.590031
		1399	AT4G38530	0.588635
		1400	AT4G33550	0.588401
		1401	AT2G44450	0.588341
		1402	AT1G28610	0.588336
		1403	AT4G35985	0.58778
		1404	AT5G45275	0.586343
		1405	AT5G45100	0.58627
		1406	AT3G51290	0.585965
		1407	AT1G73690	0.585881
		1408	AT3G04230	0.585626
		1409	AT1G08590	0.584086
		1410	AT5G15950	0.583835
		1411	AT2G37460	0.583825
		1412	AT4G27595	0.583447
		1413	AT5G03870	0.58312
		1414	AT1G23410	0.582719
		1415	AT1G65370	0.582647
		1416	AT1G14970	0.581841
		1417	AT2G35738	0.58148	AT2G35738	153	164	-	14.1758	1.46e-05	1	GCTGCTGGTTTT
		1418	AT2G24220	0.581283
		1419	AT5G58670	0.580755
		1420	AT1G56230	0.580616
		1421	AT1G22065	0.580615
		1422	AT2G37380	0.580295
		1423	AT2G37390	0.580126
		1424	AT2G40100	0.579912
		1425	AT5G23750	0.579618
		1426	AT2G29990	0.57953
		1427	AT5G01370	0.579269
		1428	AT1G62280	0.578511
		1429	AT5G57610	0.578503
		1430	AT1G54990	0.577466
		1431	AT4G15390	0.577075	AT4G15390	253	264	-	9.90909	4.58e-05	1	GCCACGGATTTC
		1432	AT4G39030	0.57701
		1433	AT5G59000	0.576468
		1434	AT4G22517	0.576346
		1435	AT3G06370	0.5758
		1436	AT4G33260	0.575594
		1437	AT4G13860	0.575465
		1438	AT1G62250	0.575362
		1439	AT1G30420	0.575356
		1440	AT5G14230	0.575059
		1441	AT4G20820	0.574988
		1442	AT4G38740	0.574915
		1443	AT1G09863	0.57481
		1444	AT3G44550	0.574663
		1445	AT5G50150	0.574657
		1446	AT5G26230	0.574313
		1447	AT2G43535	0.574303
		1448	AT3G13110	0.574228
		1449	AT4G09950	0.574181
		1450	AT5G60520	0.573991
		1451	AT2G22470	0.573769	AT2G22470	831	842	-	9.64242	5.14e-05	1	GCCACGTGTTTT
		1452	AT3G09070	0.573511
		1453	AT4G01070	0.573021
		1454	AT3G44730	0.572998
		1455	AT5G28020	0.572856
		1456	AT2G27510	0.572484
		1457	AT2G43720	0.57212
		1458	AT1G67860	0.571822
		1459	AT1G79530	0.571788
		1460	AT1G77990	0.571006
		1461	AT5G67460	0.570715
		1462	AT5G50120	0.569847
		1463	AT5G48310	0.569811
		1464	AT5G50820	0.569799
		1465	AT1G12110	0.569785
		1466	AT2G17040	0.569066
		1467	AT5G33290	0.568927
		1468	AT2G17442	0.568642
		1469	AT5G05640	0.568119
		1470	AT5G41620	0.568014
		1471	AT1G11840	0.5674
		1472	AT3G10940	0.567241
		1473	AT1G06000	0.5663
		1474	AT2G44190	0.566295
		1475	AT5G62220	0.565658
		1476	AT2G46410	0.565627
		1477	AT1G73590	0.565265	AT1G73590	571	582	-	10.1939	2.41e-05	1	GCCTCTGTTTTT
		1478	AT3G03900	0.565001
		1479	AT5G41130	0.564886	AT5G41130	478	489	-	13.9091	1.57e-05	1	GACACTGGTTTT
		1480	AT4G11280	0.564682
		1481	AT2G29630	0.564208
		1482	AT3G61560	0.56414
		1483	AT2G15020	0.563371
		1484	AT4G26660	0.563358
		1485	AT1G49870	0.563216
		1486	AT3G59570	0.562868
		1487	AT1G80280	0.562859
		1488	AT1G75120	0.562685	AT1G75120	513	524	+	9.64242	5.14e-05	1	GTCACAGGTTTT
		1489	AT5G06940	0.562393
		1490	AT5G11300	0.562148
		1491	AT2G30340	0.561627
		1492	AT4G38062	0.561311
		1493	AT1G69690	0.561078
		1494	AT5G54800	0.561067
		1495	AT4G28900	0.560861
		1496	AT4G26582	0.560825	AT4G26582	3	14	+	10.1939	2.41e-05	1	GCCTCTCGTTTT
		1497	AT3G05690	0.560709
		1498	AT4G15230	0.560698
		1499	AT3G07320	0.560352
		1500	AT1G77110	0.56018
		1501	AT2G04080	0.559968
		1502	AT3G03530	0.559594
		1503	AT1G48100	0.559254
		1504	AT1G30600	0.558641
		1505	AT4G30250	0.558449
		1506	AT1G79840	0.557754
		1507	AT2G05210	0.557722
		1508	AT4G23500	0.557054
		1509	AT1G70800	0.556492
		1510	AT4G03205	0.556256
		1511	AT2G41312	0.554217
		1512	AT1G12775	0.554079	AT1G12775	811	822	-	13.9091	1.57e-05	1	GACACTGGTTTT
		1513	AT5G08000	0.553753
		1514	AT1G14700	0.553608
		1515	AT1G31710	0.553196
		1516	AT1G20640	0.55314
		1517	AT5G61430	0.553133
		1518	AT1G70710	0.553062
		1519	AT2G40475	0.552977
		1520	AT5G67160	0.552142
		1521	AT4G27900	0.551782
		1522	AT2G46530	0.551525
		1523	AT4G20430	0.551474
		1524	AT3G13560	0.551452	AT3G13560	226	237	+	9.90909	4.58e-05	1	GTCGCAGGTTTT
		1525	AT5G57390	0.55107
		1526	AT5G14700	0.55004
		1527	AT1G60630	0.549472
		1528	AT4G22200	0.549343
		1529	AT1G73640	0.549194
		1530	AT3G22810	0.549128
		1531	AT1G69040	0.549055
		1532	AT2G00870	0.548347
		1533	AT1G73620	0.547774
		1534	AT2G03550	0.547351
		1535	AT1G55760	0.547149
		1536	AT5G07800	0.546886
		1537	AT1G03270	0.546609	AT1G03270	791	802	-	14.1758	1.46e-05	1	TCCACCGGTTTT
		1538	AT4G17470	0.546379
		1539	AT4G22770	0.545022
		1540	AT2G38160	0.544833
		1541	AT3G43800	0.544648
		1542	AT3G24770	0.54401
		1543	AT5G56080	0.543761
		1544	AT5G18430	0.54334
		1545	AT1G61600	0.542696
		1546	AT1G80690	0.542675
		1547	AT5G60780	0.542442
		1548	AT5G18930	0.541619
		1549	AT5G40670	0.541618	AT5G40670	952	963	+	20.2121	6.23e-08	0.245	GCCGCCGGTTTC
		1550	AT1G63100	0.540892
		1551	AT1G01300	0.539401
		1552	AT4G27280	0.539362
		1553	AT3G60840	0.538302
		1554	AT3G56100	0.537844
		1555	AT5G63590	0.537326
		1556	AT2G45890	0.537107
		1557	AT3G25590	0.537052
		1558	AT1G20620	0.536829
		1559	AT5G17390	0.536504
		1560	AT1G49750	0.53641
		1561	AT5G10580	0.536197
		1562	AT4G26760	0.536073
		1563	AT1G12550	0.536067
		1564	AT1G16500	0.536029
		1565	AT1G55740	0.535916
		1566	AT4G03070	0.535838
		1567	AT4G37750	0.535623
		1568	AT5G25980	0.535392
		1569	AT5G58900	0.535359
		1570	AT5G08260	0.535231
		1571	AT2G19600	0.534997
		1572	AT1G12030	0.534168
		1573	AT5G53830	0.533885
		1574	AT5G38030	0.533693
		1575	AT2G37100	0.533182
		1576	AT5G15580	0.533165
		1577	AT1G34040	0.53302
		1578	AT4G36280	0.532964
		1579	AT1G75270	0.532853
		1580	AT3G01410	0.532648
		1581	AT4G12520	0.532483
		1582	AT2G27420	0.532469
		1583	AT3G16700	0.532348
		1584	AT1G12160	0.532158
		1585	AT5G66005	0.531481	AT5G66005	146	157	-	9.48485	6.55e-05	1	GCCGGCGGATTC
		1586	AT4G08150	0.531191
		1587	AT3G55420	0.531055
		1588	AT1G76690	0.53074
		1589	AT1G34355	0.530715
		1590	AT2G43040	0.529873
		1591	AT1G13050	0.528985
		1592	AT1G58170	0.528791
		1593	AT3G21230	0.528739
		1594	AT5G57070	0.528444
		1595	AT3G56270	0.528007
		1596	AT2G44300	0.52775
		1597	AT1G74030	0.527201
		1598	AT3G26840	0.527036
		1599	AT4G02710	0.526331
		1600	AT1G01225	0.526295
		1601	AT4G17880	0.526243
		1602	AT4G01450	0.525757
		1603	AT5G01890	0.525701
		1604	AT5G27890	0.525658
		1605	AT1G31335	0.525251
		1606	AT1G12200	0.524374
		1607	AT2G25810	0.524101
		1608	AT2G33793	0.522864
		1609	AT2G42570	0.52225
		1610	AT1G12280	0.52097
		1611	AT3G25400	0.520677
		1612	AT1G80760	0.520641
		1613	AT3G18090	0.5204
		1614	AT1G70790	0.51974
		1615	AT4G01730	0.519706
		1616	AT2G13820	0.519678
		1617	AT3G56300	0.519504
		1618	AT1G72230	0.519173
		1619	AT4G39180	0.519111
		1620	AT3G15940	0.518718
		1621	AT5G10605	0.517962
		1622	AT1G62800	0.51771
		1623	AT1G11580	0.517655
		1624	AT3G01450	0.517171	AT3G01450	257	268	-	13.9091	1.57e-05	1	GCCAATGGTTTT
		1625	AT1G50240	0.516864
		1626	AT3G20620	0.516784
		1627	AT5G01910	0.51649	AT5G01910	674	685	-	9.49697	5.53e-05	1	GCCGCCGGGGTT
		1628	AT2G40610	0.51592
		1629	AT5G27330	0.515902
		1630	AT2G40320	0.515884
		1631	AT1G73310	0.515804
		1632	AT2G34470	0.515024
		1633	AT3G50930	0.514762
		1634	AT4G24350	0.514623
		1635	AT3G53190	0.514437
		1636	AT2G20590	0.514386
		1637	AT1G78865	0.513927
		1638	AT5G02410	0.513457
		1639	AT3G08770	0.513344
		1640	AT5G61420	0.513023
		1641	AT3G26330	0.512726
		1642	AT1G11420	0.512708
		1643	AT5G41400	0.512217
		1644	AT2G28550	0.512204
		1645	AT5G20190	0.512082
		1646	AT5G54130	0.512029
		1647	AT4G29730	0.511931
		1648	AT1G22170	0.511398
		1649	AT5G53760	0.511214
		1650	AT5G26670	0.510896
		1651	AT2G26040	0.510793
		1652	AT1G29980	0.510739
		1653	AT5G24750	0.510331
		1654	AT2G35860	0.510169
		1655	AT1G25370	0.510022
		1656	AT2G24440	0.509624
		1657	AT3G18490	0.509614
		1658	AT2G24700	0.509065
		1659	AT1G18250	0.509059
		1660	AT2G26180	0.508546
		1661	AT5G19740	0.508305
		1662	AT2G24940	0.507756
		1663	AT3G04210	0.507649
		1664	AT5G03390	0.507438
		1665	AT1G50110	0.507416
		1666	AT3G17840	0.507336
		1667	AT2G33550	0.505978
		1668	AT1G29050	0.505638
		1669	AT5G19260	0.505514
		1670	AT5G14210	0.505454
		1671	AT1G58520	0.505408
		1672	AT1G54820	0.504476
		1673	AT1G20490	0.5041
		1674	AT3G02040	0.50398
		1675	AT5G40980	0.50394
		1676	AT4G30520	0.503557
		1677	AT5G37010	0.50288
		1678	AT1G47670	0.502753
		1679	AT4G35630	0.502707
		1680	AT2G26760	0.502608
		1681	AT5G14450	0.502231
		1682	AT5G60930	0.502089	AT5G60930	702	713	-	10.4606	2.08e-05	1	GACTCTGGTTTC
		1683	AT3G29320	0.5017
		1684	AT4G13410	0.501327
		1685	AT3G21190	0.501143	AT3G21190	887	898	+	10.1879	2.81e-05	1	GCCACCGGTTAG
		1686	AT5G61480	0.501097
		1687	AT2G23950	0.499755
		1688	AT1G50700	0.499473
		1689	AT2G43050	0.499048
		1690	AT1G29951	0.498898
		1691	AT3G62830	0.49874
		1692	AT3G05190	0.498722
		1693	AT2G28410	0.498436
		1694	AT2G35770	0.498411
		1695	AT1G28400	0.498352
		1696	AT1G16310	0.498105
		1697	AT3G28760	0.497777
		1698	AT2G23430	0.497764	AT2G23430	962	973	+	10.7273	1.84e-05	1	GCCTCCAGTTTC
		1699	AT1G44780	0.497701
		1700	AT1G59540	0.496521
		1701	AT4G30810	0.496518	AT4G30810	887	898	-	10.1758	3.38e-05	1	GCGCCAGGTTTC
		1702	AT2G35960	0.496407
		1703	AT2G28900	0.496124
		1704	AT3G54180	0.495977
		1705	AT2G15440	0.495559
		1706	AT1G75820	0.495549	AT1G75820	468	479	-	10.4606	2.08e-05	1	GCCTGTGGTTTC
		1707	AT4G05390	0.495505
		1708	AT3G09710	0.495428
		1709	AT1G69080	0.495351
		1710	AT2G45310	0.495098
		1711	AT3G15990	0.49495
		1712	AT5G12940	0.494665
		1713	AT1G19230	0.494252
		1714	AT2G18210	0.494033
		1715	AT1G30530	0.493766
		1716	AT1G44110	0.493506
		1717	AT1G04110	0.493472
		1718	AT5G23400	0.493458
		1719	AT4G38545	0.493438
		1720	AT4G08590	0.493373
		1721	AT4G23060	0.49298
		1722	AT5G62960	0.492838
		1723	AT2G39050	0.492414
		1724	AT1G51645	0.492031
		1725	AT1G09960	0.491992
		1726	AT4G22840	0.49198
		1727	AT1G04050	0.491924
		1728	AT1G33800	0.491582
		1729	AT1G23150	0.491145
		1730	AT4G32890	0.491007
		1731	AT5G40850	0.490764
		1732	AT1G79075	0.490602
		1733	AT5G61780	0.490327
		1734	AT3G54390	0.490243
		1735	AT2G17300	0.489666
		1736	AT1G54050	0.489609
		1737	AT2G46650	0.48958
		1738	AT2G44850	0.489405
		1739	AT2G43490	0.489165
		1740	AT1G56430	0.489032
		1741	AT1G09450	0.488725
		1742	AT3G15210	0.488518	AT3G15210	933	944	-	9.64242	5.14e-05	1	GCCACGTGTTTT
		1743	AT1G72030	0.488018
		1744	AT5G62710	0.48795
		1745	AT2G43530	0.487879
		1746	AT4G31890	0.486583
		1747	AT1G67300	0.486402
		1748	AT4G32690	0.486278
		1749	AT4G01460	0.4858
		1750	AT4G36515	0.485655
		1751	AT4G12510	0.484681
		1752	AT3G10310	0.484551
		1753	AT5G54040	0.484042
		1754	AT3G14850	0.483762
		1755	AT5G58320	0.483251
		1756	AT2G30020	0.483025
		1757	AT1G53140	0.482905
		1758	AT4G02420	0.482889
		1759	AT5G54670	0.482813
		1760	AT1G18550	0.482544
		1761	AT1G71830	0.482463
		1762	AT5G50890	0.482263
		1763	AT1G23790	0.481814
		1764	AT2G18980	0.48146
		1765	AT4G21820	0.480998
		1766	AT3G46970	0.480336
		1767	AT2G37080	0.48031
		1768	AT4G13100	0.480067
		1769	AT1G17190	0.479861
		1770	AT5G46730	0.479842	AT5G46730	99	110	-	9.92121	3.54e-05	1	GCCACTGGTGTA
		1771	AT3G43960	0.479406
		1772	AT4G23250	0.479087
		1773	AT3G01680	0.47907
		1774	AT5G05240	0.478987
		1775	AT3G57830	0.478932
		1776	AT5G42370	0.478866
		1777	AT1G05260	0.47834
		1778	AT5G15510	0.477884
		1779	AT4G08685	0.477768
		1780	AT1G11940	0.477075
		1781	AT3G59680	0.476835
		1782	AT5G56120	0.47671
		1783	AT3G48670	0.476591
		1784	AT1G64640	0.47642
		1785	AT3G44540	0.475958
		1786	AT5G53120	0.475797
		1787	AT4G29130	0.475436
		1788	AT1G60390	0.475381
		1789	AT1G06360	0.475366
		1790	AT5G39320	0.475319
		1791	AT4G17000	0.475267
		1792	AT2G02020	0.47495
		1793	AT5G60800	0.474462
		1794	AT3G22850	0.47436
		1795	AT5G66560	0.47432
		1796	AT3G03770	0.473999
		1797	AT5G21100	0.473994
		1798	AT3G20015	0.4739
		1799	AT1G13280	0.473531
		1800	AT1G02690	0.473432
		1801	AT4G28890	0.473109
		1802	AT1G23000	0.47305
		1803	AT5G65890	0.472723
		1804	AT3G25700	0.472533
		1805	AT1G74210	0.471921
		1806	AT3G12550	0.47175
		1807	AT1G12750	0.471666
		1808	AT1G62520	0.470803
		1809	AT3G09540	0.470253	AT3G09540	452	463	+	9.49697	5.53e-05	1	GCCACCGGTGCC
		1810	AT5G65530	0.469269
		1811	AT3G56830	0.469138
		1812	AT2G40460	0.469013
		1813	AT2G25880	0.468771	AT2G25880	628	639	+	9.64242	5.14e-05	1	GCCAATGGTTTA
		1814	AT3G58650	0.46871
		1815	AT4G29020	0.468021
		1816	AT3G13980	0.468021
		1817	AT1G17420	0.467746
		1818	AT5G09760	0.467555
		1819	AT3G52900	0.467345
		1820	AT4G31350	0.467242
		1821	AT1G78060	0.466827
		1822	AT3G02120	0.466364
		1823	AT5G49330	0.466087
		1824	AT1G64450	0.466015
		1825	AT2G43120	0.465483
		1826	AT4G35300	0.465312
		1827	AT1G72930	0.464819
		1828	AT4G27560	0.464362
		1829	AT2G03480	0.464248
		1830	AT4G18820	0.464093
		1831	AT3G17820	0.4638
		1832	AT2G39280	0.463719
		1833	AT4G28230	0.463358
		1834	AT4G34630	0.463342
		1835	AT5G23850	0.462909
		1836	AT5G37180	0.462638
		1837	AT1G73570	0.462526
		1838	AT1G70210	0.462274
		1839	AT3G15680	0.461144
		1840	AT1G33700	0.460894
		1841	AT4G01130	0.460888
		1842	AT3G25980	0.460792
		1843	AT1G31070	0.460627
		1844	AT4G28490	0.460395
		1845	AT4G00490	0.460238
		1846	AT2G18730	0.460134
		1847	AT4G16770	0.46002
		1848	AT3G26180	0.459754
		1849	AT5G07990	0.459577
		1850	AT1G63020	0.459514
		1851	AT1G16330	0.458476
		1852	AT1G07260	0.457749
		1853	AT1G67870	0.457645
		1854	AT1G74940	0.457602
		1855	AT1G66620	0.457379
		1856	AT2G15292	0.457082
		1857	AT1G66140	0.456893
		1858	AT4G39260	0.456507
		1859	AT3G56810	0.456327
		1860	AT4G18640	0.456299
		1861	AT1G80800	0.455949
		1862	AT3G01330	0.45581
		1863	AT5G40510	0.455809
		1864	AT4G35270	0.455589
		1865	AT2G41220	0.455229
		1866	AT5G11610	0.455053	AT5G11610	843	854	-	10.1939	2.41e-05	1	GCCTCTGTTTTT
		1867	AT5G63560	0.45502
		1868	AT5G17700	0.454651
		1869	AT3G05470	0.454618
		1870	AT5G01970	0.454367
		1871	AT3G21465	0.454277
		1872	AT1G49740	0.453931
		1873	AT3G53980	0.45393
		1874	AT2G31870	0.453875
		1875	AT2G37300	0.453716
		1876	AT4G18440	0.453441
		1877	AT5G23910	0.453295
		1878	AT5G48370	0.452803
		1879	AT2G30870	0.452769
		1880	AT3G28130	0.451969
		1881	AT1G04010	0.451753
		1882	AT1G64400	0.451622
		1883	AT5G61980	0.451512
		1884	AT4G34710	0.4514
		1885	AT3G21240	0.451238
		1886	AT4G15830	0.451056	AT4G15830	539	550	-	14.4545	6.41e-06	1	GCCACCGGTTCT
		1887	AT5G46530	0.451047
		1888	AT3G49110	0.45051
		1889	AT2G43020	0.450284
		1890	AT4G05180	0.450178
		1891	AT5G07820	0.449934
		1892	AT1G34065	0.449879
		1893	AT5G17160	0.44976	AT5G17160	338	349	-	9.90909	4.58e-05	1	GACACCGGTTTG
		1894	AT2G47710	0.449581
		1895	AT3G44990	0.449566
		1896	AT2G38620	0.449418
		1897	AT3G05165	0.449107
		1898	AT2G43500	0.448814
		1899	AT5G51770	0.448327
		1900	AT1G15000	0.4482
		1901	AT2G46870	0.447395
		1902	AT1G54960	0.447302
		1903	AT2G31160	0.446861
		1904	AT1G11440	0.44654
		1905	AT3G51280	0.446142
		1906	AT3G23430	0.445985
		1907	AT1G24625	0.444727
		1908	AT4G14020	0.444533
		1909	AT3G19370	0.444309
		1910	AT1G58590	0.444217
		1911	AT1G22070	0.444199
		1912	AT1G29418	0.444048
		1913	AT1G01740	0.444012
		1914	AT5G49900	0.443858
		1915	AT3G03300	0.443416	AT3G03300	47	58	-	9.64242	5.14e-05	1	GCAACAGGTTTT
		1916	AT5G16510	0.443385
		1917	AT1G75500	0.443252
		1918	AT4G29240	0.443055
		1919	AT1G15550	0.443008
		1920	AT5G19730	0.442853
		1921	AT2G14750	0.442488
		1922	AT5G25610	0.442485
		1923	AT3G05330	0.442462
		1924	AT1G06550	0.442357
		1925	AT2G40820	0.441545
		1926	AT5G64080	0.441363
		1927	AT5G53430	0.441215
		1928	AT5G63180	0.441209
		1929	AT3G48440	0.441066
		1930	AT5G14640	0.440806
		1931	AT1G77670	0.440638
		1932	AT4G27240	0.440295
		1933	AT1G03310	0.440245
		1934	AT3G28930	0.440227
		1935	AT3G30214	0.439939
		1936	AT2G28080	0.439873
		1937	AT1G20380	0.439521
		1938	AT4G38230	0.439218
		1939	AT2G33850	0.438997
		1940	AT1G69170	0.438955
		1941	AT2G17630	0.438628
		1942	AT3G18080	0.438405
		1943	AT5G66320	0.438307
		1944	AT1G47410	0.43829
		1945	AT4G13840	0.438266
		1946	AT4G11920	0.43785
		1947	AT3G56480	0.437746
		1948	AT5G52990	0.437669
		1949	AT5G28300	0.437385
		1950	AT1G27360	0.437154
		1951	AT2G38860	0.43688
		1952	AT1G13860	0.436682
		1953	AT2G02120	0.436621
		1954	AT3G54600	0.436569
		1955	AT1G59960	0.436309
		1956	AT3G16470	0.436075
		1957	AT4G32450	0.435425
		1958	AT2G46380	0.435396
		1959	AT1G18670	0.435197
		1960	AT5G50130	0.434891
		1961	AT3G14940	0.434861
		1962	AT1G72730	0.434739
		1963	AT2G41130	0.434537
		1964	AT5G43400	0.434393
		1965	AT4G05190	0.43432
		1966	AT5G09420	0.434078
		1967	AT1G09470	0.433745
		1968	AT1G68880	0.43356
		1969	AT1G06010	0.433529
		1970	AT4G31600	0.433081
		1971	AT4G09180	0.432515
		1972	AT4G36190	0.43216
		1973	AT5G10430	0.432061
		1974	AT5G23830	0.431379
		1975	AT5G10390	0.431197
		1976	AT1G79820	0.430852
		1977	AT4G21326	0.430597
		1978	AT2G41800	0.430119
		1979	AT2G29750	0.429832
		1980	AT4G26540	0.429651
		1981	AT3G16870	0.429528
		1982	AT3G23570	0.429334	AT3G23570	55	66	+	9.64242	5.14e-05	1	GCCACAGTTTTT
		1983	AT1G24100	0.429282
		1984	AT5G67150	0.429093	AT5G67150	901	912	+	9.2303	6.94e-05	1	GCCGCTGGGGTT
		1985	AT1G07750	0.429004
		1986	AT5G27930	0.42873
		1987	AT5G40300	0.428627
		1988	AT3G27470	0.428622
		1989	AT1G76680	0.428362
		1990	AT5G62550	0.428016
		1991	AT3G05130	0.427886
		1992	AT5G51750	0.427613
		1993	AT2G01990	0.427344
		1994	AT2G35020	0.427338
		1995	AT3G63280	0.427248
[truncated: 1,146 more rows]
