# Supplementary material for: ERFVII action and modulation through oxygen-sensing in Arabidopsis thaliana
Source: Nat Commun. 2023 Aug 3;14:4665. doi: 10.1038/s41467-023-40366-y (PMC10400637; doi:10.1038/s41467-023-40366-y)
Supplement: Supplementary file 13 — Supplementary Data 10 [file 41467_2023_40366_MOESM13_ESM.xlsx]

## Sheet: Supplementary Data 10
	Supplementary Data 10	prt6 < prt6erfVII 1000 promoter	Identification of HRPE elements in the -1000 promoter region of genes prt6 < prt6 erfVII
	Analysis carried out using HRPE (GCCVCYGGTTTY) sequence at MEME Suite 5.4.1 FIMO https://meme-suite.org/meme/tools/fimo
	Timothy L. Bailey, James Johnson, Charles E. Grant, William S. Noble, "The MEME Suite", Nucleic Acids Research, 43(W1):W39-W49, 2015.
	p values are produced using dynamic programming following conversion from a log-likelihood ratio score for each motif with respect to each sequence position (Bailey et al NAR 43(W1):W39-W49, 2015)
		rank	GeneID	log2 FoldChange	sequence_name	start	stop	strand	score	p-value	q-value	matched_sequence	paste below here:
	erfVII > prt6 erfVII	3497	AT1G04410	-0.121265									motif_id	motif_alt_id	sequence_name	start	stop	strand	score	p-value	q-value	matched_sequence
		3496	AT3G60820	-0.126428									1	GCCVCYGGTTTY	AT4G27000	271	282	+	19.9455	2.52e-07	0.537	GCCACCGGTTTC
		3495	AT2G27600	-0.134843									1	GCCVCYGGTTTY	AT3G43230	735	746	-	15.9636	6.23e-07	0.537	GCCTCTGGTTTC
		3494	AT3G63190	-0.135357									1	GCCVCYGGTTTY	AT1G51540	676	687	-	15.697	6.79e-07	0.537	GCCTCTGGTTTT
		3493	AT4G26110	-0.137236									1	GCCVCYGGTTTY	AT1G60990	770	781	+	15.697	6.79e-07	0.537	GCCTCTGGTTTT
		3492	AT4G24770	-0.138941									1	GCCVCYGGTTTY	AT5G22330	792	803	+	15.697	6.79e-07	0.537	GCCTCTGGTTTT
		3491	AT2G19480	-0.140274									1	GCCVCYGGTTTY	AT2G28605	506	517	-	15.4121	1.46e-06	0.824	GCCACAGGTTTC
		3490	AT3G53260	-0.140936									1	GCCVCYGGTTTY	AT1G80080	219	230	+	15.4121	1.46e-06	0.824	GCCACCGGTTTG
		3489	AT3G59990	-0.141544									1	GCCVCYGGTTTY	AT4G24510	267	278	-	14.7212	3.66e-06	1	GCCCCTGGTTCC
		3488	AT1G65260	-0.141634									1	GCCVCYGGTTTY	AT3G07430	323	334	-	14.7091	4.95e-06	1	GTCGCCGGTTTC
		3487	AT3G05530	-0.143265									1	GCCVCYGGTTTY	AT5G19940	514	525	-	14.7091	4.95e-06	1	ACCGCCGGTTTC
		3486	AT5G46290	-0.145279									1	GCCVCYGGTTTY	AT2G45620	491	502	+	14.7091	4.95e-06	1	GACGCCGGTTTC
		3485	AT4G17560	-0.147299									1	GCCVCYGGTTTY	AT2G30590	890	901	+	14.7091	4.95e-06	1	GACGCCGGTTTC
		3484	AT2G19730	-0.147879									1	GCCVCYGGTTTY	AT4G14110	203	214	-	14.4545	6.41e-06	1	GCCACCGGATTT
		3483	AT3G25520	-0.147956									1	GCCVCYGGTTTY	AT5G20220	593	604	+	14.4545	6.41e-06	1	GCCCCTGGTGTT
		3482	AT3G26650	-0.149902									1	GCCVCYGGTTTY	AT5G61410	314	325	-	14.4424	1.03e-05	1	GCCGCCGCTTTT
		3481	AT5G13120	-0.151127									1	GCCVCYGGTTTY	AT3G08730	314	325	-	14.4424	1.03e-05	1	GTCGCCGGTTTT
		3480	AT1G09130	-0.152217									1	GCCVCYGGTTTY	AT4G26750	486	497	-	14.4424	1.03e-05	1	CCCACCGGTTTC
		3479	AT4G24690	-0.153688									1	GCCVCYGGTTTY	AT4G25620	781	792	-	14.4424	1.03e-05	1	GCCGCTGATTTC
		3478	AT5G21326	-0.155187									1	GCCVCYGGTTTY	AT5G17860	127	138	+	14.4424	1.03e-05	1	GCCGGCGGTTTT
		3477	AT4G19840	-0.155231	AT4G19840	867	878	+	9.49697	5.53e-05	1	GCCGCCGGAATT	1	GCCVCYGGTTTY	AT2G04360	471	482	+	14.4424	1.03e-05	1	GCCCCTTGTTTC
		3476	AT5G05780	-0.155298									1	GCCVCYGGTTTY	AT1G59900	803	814	+	14.4424	1.03e-05	1	GCCGCCAGTTTT
		3475	AT5G19780	-0.156562									1	GCCVCYGGTTTY	AT2G16930	372	383	+	14.1879	1.08e-05	1	GCCACTGGATTT
		3474	AT3G50500	-0.156857									1	GCCVCYGGTTTY	AT4G14210	802	813	+	14.1879	1.08e-05	1	GCCACTGGTTGT
		3473	AT4G35000	-0.15739									1	GCCVCYGGTTTY	AT3G12345	56	67	-	14.1758	1.46e-05	1	GCCGCTTGTTTT
		3472	AT2G17360	-0.158316									1	GCCVCYGGTTTY	AT5G24690	117	128	-	14.1758	1.46e-05	1	GCCAATGGTTTC
		3471	AT3G12120	-0.15867									1	GCCVCYGGTTTY	AT3G49060	313	324	-	14.1758	1.46e-05	1	GCCGCTGTTTTT
		3470	AT1G45688	-0.159283									1	GCCVCYGGTTTY	AT2G34460	427	438	-	14.1758	1.46e-05	1	GCCACTGCTTTC
		3469	AT5G03520	-0.159622									1	GCCVCYGGTTTY	AT4G38250	831	842	-	14.1758	1.46e-05	1	TCCACCGGTTTT
		3468	AT1G59900	-0.15975	AT1G59900	803	814	+	14.4424	1.03e-05	1	GCCGCCAGTTTT	1	GCCVCYGGTTTY	AT1G08490	976	987	-	14.1758	1.46e-05	1	GCCCTTGGTTTT
		3467	AT2G17200	-0.16012	AT2G17200	474	485	-	9.90909	4.58e-05	1	GCCCCTGCTTTA	1	GCCVCYGGTTTY	AT2G04390	984	995	-	14.1758	1.46e-05	1	GCCCATGGTTTT
		3466	AT4G01690	-0.160256									1	GCCVCYGGTTTY	AT1G03220	31	42	+	14.1758	1.46e-05	1	GCCACTTGTTTC
		3465	AT2G02160	-0.16066									1	GCCVCYGGTTTY	AT5G05100	157	168	+	14.1758	1.46e-05	1	GCCACCGATTTT
		3464	AT3G19100	-0.160676									1	GCCVCYGGTTTY	AT1G14900	298	309	+	14.1758	1.46e-05	1	ACCACCGGTTTT
		3463	AT2G41680	-0.160693									1	GCCVCYGGTTTY	AT3G15354	491	502	+	14.1758	1.46e-05	1	TCCACCGGTTTT
		3462	AT3G11630	-0.161093									1	GCCVCYGGTTTY	AT1G11870	654	665	+	14.1758	1.46e-05	1	GCCCATGGTTTT
		3461	AT1G14320	-0.162085	AT1G14320	347	358	+	13.9091	1.57e-05	1	GCCACTGATTTT	1	GCCVCYGGTTTY	AT1G48450	667	678	+	14.1758	1.46e-05	1	GCCACCGTTTTT
		3460	AT3G62980	-0.162212									1	GCCVCYGGTTTY	AT1G11890	745	756	+	14.1758	1.46e-05	1	GTCACCGGTTTT
		3459	AT4G32060	-0.162403									1	GCCVCYGGTTTY	AT3G48070	814	825	+	14.1758	1.46e-05	1	GCCACCGTTTTT
		3458	AT2G47170	-0.162498									1	GCCVCYGGTTTY	AT2G01600	121	132	-	13.9091	1.57e-05	1	GCCACTGATTTT
		3457	AT1G34430	-0.162994									1	GCCVCYGGTTTY	AT3G05560	122	133	-	13.9091	1.57e-05	1	GACACTGGTTTT
		3456	AT1G15340	-0.163023									1	GCCVCYGGTTTY	AT1G74960	622	633	-	13.9091	1.57e-05	1	GCCACTGTTTTT
		3455	AT3G57290	-0.163501									1	GCCVCYGGTTTY	AT5G19480	712	723	-	13.9091	1.57e-05	1	GCCACTGTTTTT
		3454	AT5G38410	-0.164231									1	GCCVCYGGTTTY	AT1G14320	347	358	+	13.9091	1.57e-05	1	GCCACTGATTTT
		3453	AT3G09200	-0.164324									1	GCCVCYGGTTTY	AT1G22360	919	930	+	13.9091	1.57e-05	1	GCCACTAGTTTT
		3452	AT5G20720	-0.164675									1	GCCVCYGGTTTY	AT4G05070	898	909	+	11.697	1.59e-05	1	GCCTCCGGTTTA
		3451	AT3G63490	-0.164771									1	GCCVCYGGTTTY	AT3G19480	224	235	+	10.8788	1.69e-05	1	GCCACAGGTTTA
		3450	AT3G21690	-0.165769									1	GCCVCYGGTTTY	AT1G78660	206	217	-	10.7394	1.76e-05	1	GCCTCTGGTTCC
		3449	AT2G27530	-0.166061									1	GCCVCYGGTTTY	AT5G20570	527	538	-	10.7394	1.76e-05	1	GCCTCTGGTCTC
		3448	AT1G49970	-0.1662	AT1G49970	628	639	-	9.90909	4.58e-05	1	GCCGCTGCTTTG	1	GCCVCYGGTTTY	AT2G24820	292	303	+	10.7394	1.76e-05	1	GCCTCTGGTTCC
		3447	AT1G19000	-0.166272									1	GCCVCYGGTTTY	AT3G63520	428	439	-	10.7273	1.84e-05	1	GCCTCCCGTTTC
		3446	AT1G22360	-0.166721	AT1G22360	919	930	+	13.9091	1.57e-05	1	GCCACTAGTTTT	1	GCCVCYGGTTTY	AT5G64250	772	783	-	10.7273	1.84e-05	1	GCATCCGGTTTC
		3445	AT1G32470	-0.167037									1	GCCVCYGGTTTY	AT1G66670	149	160	-	10.4606	2.08e-05	1	GCCTTTGGTTTC
		3444	AT5G27380	-0.16715									1	GCCVCYGGTTTY	AT2G44410	265	276	-	10.4606	2.08e-05	1	GCTTCCGGTTTT
		3443	AT3G44110	-0.16718									1	GCCVCYGGTTTY	AT1G07110	306	317	-	10.4606	2.08e-05	1	TCCTCTGGTTTC
		3442	AT5G38470	-0.167539									1	GCCVCYGGTTTY	AT5G10480	490	501	-	10.4606	2.08e-05	1	GCCTTTGGTTTC
		3441	AT2G46500	-0.168261									1	GCCVCYGGTTTY	AT1G76920	240	251	+	10.4606	2.08e-05	1	GCCTCTTGTTTC
		3440	AT1G80030	-0.170057									1	GCCVCYGGTTTY	AT4G04770	278	289	+	10.4606	2.08e-05	1	GTCTCTGGTTTC
		3439	AT1G71860	-0.170448									1	GCCVCYGGTTTY	AT3G61440	471	482	+	10.4606	2.08e-05	1	TCCTCTGGTTTC
		3438	AT1G78630	-0.170582									1	GCCVCYGGTTTY	AT4G21410	86	97	-	10.1939	2.41e-05	1	GTCTCTGGTTTT
		3437	AT1G52670	-0.17082									1	GCCVCYGGTTTY	AT5G21930	128	139	-	10.1939	2.41e-05	1	GCTTCTGGTTTT
		3436	AT4G25370	-0.170945	AT4G25370	134	145	+	9.64242	5.14e-05	1	GGCACTGGTTTG	1	GCCVCYGGTTTY	AT4G28025	336	347	-	10.1939	2.41e-05	1	ACCTCTGGTTTT
		3435	AT4G39660	-0.17135									1	GCCVCYGGTTTY	AT5G24470	581	592	-	10.1939	2.41e-05	1	GCCTTTGGTTTT
		3434	AT1G52300	-0.171953									1	GCCVCYGGTTTY	AT3G14160	642	653	-	10.1939	2.41e-05	1	GCTTCTGGTTTT
		3433	AT1G32220	-0.172211									1	GCCVCYGGTTTY	AT5G12860	856	867	-	10.1939	2.41e-05	1	GCCTCTCGTTTT
		3432	AT5G50250	-0.172279									1	GCCVCYGGTTTY	AT3G26570	289	300	+	10.1939	2.41e-05	1	ACCTCTGGTTTT
		3431	AT5G19940	-0.172472	AT5G19940	514	525	-	14.7091	4.95e-06	1	ACCGCCGGTTTC	1	GCCVCYGGTTTY	AT3G14415	647	658	+	10.1939	2.41e-05	1	GCTTCTGGTTTT
		3430	AT5G51400	-0.172925	AT5G51400	356	367	+	9.90909	4.58e-05	1	GCTCCTGGTTTG	1	GCCVCYGGTTTY	AT3G47650	740	751	+	10.1939	2.41e-05	1	GACTCTGGTTTT
		3429	AT4G31080	-0.173368									1	GCCVCYGGTTTY	AT1G14345	382	393	+	10.1879	2.81e-05	1	GCCACAGGATTC
		3428	AT3G13670	-0.173468									1	GCCVCYGGTTTY	AT5G63450	453	464	+	10.1879	2.81e-05	1	GCCACCGGTTCG
		3427	AT3G15360	-0.173665	AT3G15360	73	84	-	9.76364	4.71e-05	1	GCCGCCGGCATC	1	GCCVCYGGTTTY	AT2G19180	537	548	+	10.1879	2.81e-05	1	GCCACCGGATTA
		3426	AT3G61860	-0.174004									1	GCCVCYGGTTTY	AT5G14740	59	70	-	10.1758	3.38e-05	1	GCCGCCGTTTTA
		3425	AT3G26900	-0.174213									1	GCCVCYGGTTTY	AT1G15430	149	160	-	10.1758	3.38e-05	1	GCTGCAGGTTTC
		3424	AT3G10970	-0.174406									1	GCCVCYGGTTTY	AT1G19140	192	203	+	10.1758	3.38e-05	1	GACCCCGGTTTA
		3423	AT2G30980	-0.174462									1	GCCVCYGGTTTY	AT3G47650	452	463	+	10.1758	3.38e-05	1	GCCCCGGCTTTC
		3422	AT3G02690	-0.174601	AT3G02690	961	972	-	9.64242	5.14e-05	1	GCCACATGTTTT	1	GCCVCYGGTTTY	AT1G80210	491	502	-	10.1758	3.38e-05	1	GGCGCCGGTTTA
		3421	AT1G02150	-0.175255									1	GCCVCYGGTTTY	AT1G15180	752	763	-	10.1758	3.38e-05	1	TCCGCCGGTTTG
		3420	AT3G01340	-0.175288									1	GCCVCYGGTTTY	AT1G11650	843	854	-	10.1758	3.38e-05	1	ACCCCCGGTTTA
		3419	AT2G04390	-0.175853	AT2G04390	984	995	-	14.1758	1.46e-05	1	GCCCATGGTTTT	1	GCCVCYGGTTTY	AT5G04720	283	294	-	9.92121	3.54e-05	1	GCCACTGGTATA
		3418	AT3G53870	-0.175969									1	GCCVCYGGTTTY	AT3G25470	351	362	-	9.92121	3.54e-05	1	GCCACGGGATTT
		3417	AT5G59420	-0.175972									1	GCCVCYGGTTTY	AT3G48380	543	554	-	9.92121	3.54e-05	1	GCCACGGGTGTT
		3416	AT3G10670	-0.177121									1	GCCVCYGGTTTY	AT5G58760	68	79	+	9.90909	4.58e-05	1	GCCACATGTTTC
		3415	AT3G05560	-0.177324	AT3G05560	122	133	-	13.9091	1.57e-05	1	GACACTGGTTTT	1	GCCVCYGGTTTY	AT1G02280	61	72	-	9.90909	4.58e-05	1	TCCACGGGTTTC
		3414	AT2G38040	-0.177525									1	GCCVCYGGTTTY	AT3G17410	178	189	-	9.90909	4.58e-05	1	GCCGCTGCTTTG
		3413	AT2G21120	-0.177674									1	GCCVCYGGTTTY	AT5G43760	194	205	+	9.90909	4.58e-05	1	GTCGCGGGTTTT
		3412	AT5G13140	-0.177769									1	GCCVCYGGTTTY	AT3G20820	218	229	+	9.90909	4.58e-05	1	CCCGCTGGTTTA
		3411	AT4G33110	-0.177884									1	GCCVCYGGTTTY	AT3G16310	227	238	+	9.90909	4.58e-05	1	GCCCCAGATTTT
		3410	AT1G26630	-0.177938									1	GCCVCYGGTTTY	AT1G43670	294	305	-	9.90909	4.58e-05	1	ACCGCTGGTTTG
		3409	AT4G01370	-0.178494									1	GCCVCYGGTTTY	AT3G20680	306	317	-	9.90909	4.58e-05	1	GCCACCGCTTTA
		3408	AT1G61010	-0.178808									1	GCCVCYGGTTTY	AT5G51400	356	367	+	9.90909	4.58e-05	1	GCTCCTGGTTTG
		3407	AT2G02800	-0.178962									1	GCCVCYGGTTTY	AT4G21410	358	369	-	9.90909	4.58e-05	1	GCAGCTGGTTTG
		3406	AT4G00830	-0.179352									1	GCCVCYGGTTTY	AT4G26710	371	382	-	9.90909	4.58e-05	1	GCCACGGTTTTC
		3405	AT5G62190	-0.179953									1	GCCVCYGGTTTY	AT1G14900	400	411	+	9.90909	4.58e-05	1	ACCACCGGTTTG
		3404	AT5G01410	-0.17999									1	GCCVCYGGTTTY	AT1G67470	394	405	-	9.90909	4.58e-05	1	GCCGCAGCTTTT
		3403	AT1G18450	-0.180205									1	GCCVCYGGTTTY	AT2G17200	474	485	-	9.90909	4.58e-05	1	GCCCCTGCTTTA
		3402	AT4G01000	-0.180729									1	GCCVCYGGTTTY	AT1G72300	541	552	-	9.90909	4.58e-05	1	GCGGCTGGTTTA
		3401	AT3G42790	-0.180931									1	GCCVCYGGTTTY	AT4G16410	638	649	+	9.90909	4.58e-05	1	TCCACCGGTTTA
		3400	AT5G44320	-0.181044									1	GCCVCYGGTTTY	AT1G49970	628	639	-	9.90909	4.58e-05	1	GCCGCTGCTTTG
		3399	AT4G14990	-0.181101									1	GCCVCYGGTTTY	AT2G31800	661	672	+	9.90909	4.58e-05	1	GCCGAAGGTTTT
		3398	AT5G01750	-0.181233									1	GCCVCYGGTTTY	AT1G21600	674	685	-	9.90909	4.58e-05	1	GCCGAAGGTTTT
		3397	AT1G35620	-0.181765									1	GCCVCYGGTTTY	AT5G54730	725	736	+	9.90909	4.58e-05	1	ACCACCGGTTTG
		3396	AT4G29410	-0.181776									1	GCCVCYGGTTTY	AT5G17170	727	738	+	9.90909	4.58e-05	1	GCCACCGTTTTG
		3395	AT2G21190	-0.18215									1	GCCVCYGGTTTY	AT5G51150	765	776	+	9.90909	4.58e-05	1	CCCGCTGGTTTA
		3394	AT2G41840	-0.182986									1	GCCVCYGGTTTY	AT5G32440	763	774	-	9.90909	4.58e-05	1	GTCACCGGTTTA
		3393	AT3G59400	-0.18305									1	GCCVCYGGTTTY	AT1G04985	806	817	+	9.90909	4.58e-05	1	GTCACAGGTTTC
		3392	AT2G47250	-0.183288									1	GCCVCYGGTTTY	AT4G05070	918	929	-	9.90909	4.58e-05	1	GCTACCGGTTTA
		3391	AT1G14400	-0.183425									1	GCCVCYGGTTTY	AT3G04650	934	945	+	9.90909	4.58e-05	1	GCTACAGGTTTC
		3390	AT5G56290	-0.183438									1	GCCVCYGGTTTY	AT5G06370	989	1000	+	9.90909	4.58e-05	1	GCCACGCGTTTC
		3389	AT4G24220	-0.18352									1	GCCVCYGGTTTY	AT3G15360	73	84	-	9.76364	4.71e-05	1	GCCGCCGGCATC
		3388	AT1G53840	-0.18374									1	GCCVCYGGTTTY	AT3G55830	210	221	+	9.76364	4.71e-05	1	GCCGCCGGTAAC
		3387	AT2G34750	-0.184237									1	GCCVCYGGTTTY	AT5G21920	635	646	+	9.76364	4.71e-05	1	GCCGCCGGATAC
		3386	AT2G01820	-0.184324									1	GCCVCYGGTTTY	AT5G54940	26	37	+	9.64242	5.14e-05	1	TCCACTGGTTTA
		3385	AT5G10480	-0.184502	AT5G10480	490	501	-	10.4606	2.08e-05	1	GCCTTTGGTTTC	1	GCCVCYGGTTTY	AT1G60990	88	99	+	9.64242	5.14e-05	1	TCCACAGGTTTT
		3384	AT5G08540	-0.184631									1	GCCVCYGGTTTY	AT1G15920	115	126	+	9.64242	5.14e-05	1	GCCACTGTTTTA
		3383	AT1G12760	-0.1847									1	GCCVCYGGTTTY	AT4G25370	134	145	+	9.64242	5.14e-05	1	GGCACTGGTTTG
		3382	AT1G76990	-0.184729									1	GCCVCYGGTTTY	AT3G04650	139	150	-	9.64242	5.14e-05	1	TCCACTGGTTTG
		3381	AT3G15950	-0.184908									1	GCCVCYGGTTTY	AT1G22550	196	207	+	9.64242	5.14e-05	1	TCCACTGGTTTA
		3380	AT5G43470	-0.185182									1	GCCVCYGGTTTY	AT3G53420	276	287	-	9.64242	5.14e-05	1	GCCACAGTTTTT
		3379	AT3G16420	-0.185428									1	GCCVCYGGTTTY	AT5G61410	296	307	-	9.64242	5.14e-05	1	GCCACTGCTTTG
		3378	AT3G08730	-0.185586	AT3G08730	314	325	-	14.4424	1.03e-05	1	GTCGCCGGTTTT	1	GCCVCYGGTTTY	AT3G11210	354	365	+	9.64242	5.14e-05	1	ACCACTGGTTTG
		3377	AT3G04730	-0.185644									1	GCCVCYGGTTTY	AT1G60950	442	453	+	9.64242	5.14e-05	1	GCCACGTGTTTT
		3376	AT5G60710	-0.186118									1	GCCVCYGGTTTY	AT1G14900	451	462	+	9.64242	5.14e-05	1	ACCACGGGTTTT
		3375	AT1G01540	-0.186194									1	GCCVCYGGTTTY	AT1G15350	469	480	-	9.64242	5.14e-05	1	GACACAGGTTTT
		3374	AT5G66240	-0.186601									1	GCCVCYGGTTTY	AT1G19400	587	598	+	9.64242	5.14e-05	1	TCCACTGGTTTG
		3373	AT1G31410	-0.186751									1	GCCVCYGGTTTY	AT1G53090	588	599	-	9.64242	5.14e-05	1	GCCACGTGTTTT
		3372	AT3G21200	-0.187087									1	GCCVCYGGTTTY	AT3G60980	607	618	+	9.64242	5.14e-05	1	GCCATAGGTTTT
		3371	AT1G32500	-0.187196									1	GCCVCYGGTTTY	AT2G20120	614	625	-	9.64242	5.14e-05	1	GCCAAAGGTTTT
		3370	AT3G04940	-0.187669									1	GCCVCYGGTTTY	AT3G54690	744	755	+	9.64242	5.14e-05	1	GCCATTGGTTTG
		3369	AT3G25920	-0.18791									1	GCCVCYGGTTTY	AT5G04800	768	779	+	9.64242	5.14e-05	1	GCAACGGGTTTT
		3368	AT5G14050	-0.187973									1	GCCVCYGGTTTY	AT5G19860	806	817	+	9.64242	5.14e-05	1	GCCACTAGTTTG
		3367	AT4G19210	-0.188317									1	GCCVCYGGTTTY	AT4G34730	822	833	+	9.64242	5.14e-05	1	GCAACTGGTTTA
		3366	AT1G32990	-0.188441									1	GCCVCYGGTTTY	AT3G02690	961	972	-	9.64242	5.14e-05	1	GCCACATGTTTT
		3365	AT1G02840	-0.1886									1	GCCVCYGGTTTY	AT3G46530	52	63	+	9.49697	5.53e-05	1	GCCGCTGGTAGC
		3364	AT2G42780	-0.188611									1	GCCVCYGGTTTY	AT1G78850	199	210	+	9.49697	5.53e-05	1	GCCGCCGGGTAT
		3363	AT3G22110	-0.18887									1	GCCVCYGGTTTY	AT3G12110	283	294	-	9.49697	5.53e-05	1	GCCGCCGGATAT
		3362	AT4G12730	-0.189407									1	GCCVCYGGTTTY	AT1G19680	442	453	+	9.49697	5.53e-05	1	GCCGCCGGAGTT
		3361	AT2G35260	-0.189763									1	GCCVCYGGTTTY	AT2G04390	526	537	-	9.49697	5.53e-05	1	GCCGCCGGTAGT
		3360	AT1G03860	-0.189948									1	GCCVCYGGTTTY	AT4G19840	867	878	+	9.49697	5.53e-05	1	GCCGCCGGAATT
		3359	AT1G34190	-0.190248									1	GCCVCYGGTTTY	AT5G37850	927	938	+	9.49697	5.53e-05	1	GCCGCCGGGTAT
		3358	AT4G03560	-0.190511									1	GCCVCYGGTTTY	AT5G13710	281	292	-	9.48485	6.55e-05	1	GCCGCCGTTTCC
		3357	AT2G19470	-0.190759									1	GCCVCYGGTTTY	AT1G14290	370	381	+	9.48485	6.55e-05	1	GCCCACGGATTC
		3356	AT3G60250	-0.190859									1	GCCVCYGGTTTY	AT3G09580	393	404	+	9.48485	6.55e-05	1	GCCGCCGTGTTC
		3355	AT1G11890	-0.190876	AT1G11890	745	756	+	14.1758	1.46e-05	1	GTCACCGGTTTT	1	GCCVCYGGTTTY	AT3G11560	440	451	-	9.48485	6.55e-05	1	GCCGCCGTGTTC
		3354	AT4G01940	-0.191152									1	GCCVCYGGTTTY	AT1G67470	467	478	-	9.48485	6.55e-05	1	GCCGCCGCTCTC
		3353	AT2G27680	-0.191243									1	GCCVCYGGTTTY	AT3G08730	504	515	-	9.48485	6.55e-05	1	GTCCCCGGATTC
		3352	AT1G20440	-0.191332									1	GCCVCYGGTTTY	AT4G31530	572	583	+	9.48485	6.55e-05	1	GCCGCCTGTTGC
		3351	AT5G22330	-0.191544	AT5G22330	792	803	+	15.697	6.79e-07	0.537	GCCTCTGGTTTT	1	GCCVCYGGTTTY	AT2G43235	729	740	+	9.48485	6.55e-05	1	CCCGCCGGATTC
		3350	AT5G06340	-0.191599									1	GCCVCYGGTTTY	AT2G21960	184	195	+	9.2303	6.94e-05	1	GCCACTGGCTCC
		3349	AT4G02230	-0.191638									1	GCCVCYGGTTTY	AT2G36990	451	462	-	9.2303	6.94e-05	1	GCCACTGGCTAC
		3348	AT1G49950	-0.191856									1	GCCVCYGGTTTY	AT4G38550	612	623	-	9.2303	6.94e-05	1	GCCACCGGGGTT
		3347	AT4G22540	-0.191896									1	GCCVCYGGTTTY	AT1G74790	78	89	+	15.697	6.79e-07	1	GCCTCTGGTTTT
		3346	AT3G14600	-0.192034									1	GCCVCYGGTTTY	AT4G38690	213	224	-	14.7212	3.66e-06	1	GCCACCGGATTC
		3345	AT5G13770	-0.192625									1	GCCVCYGGTTTY	AT1G14280	510	521	-	14.7212	3.66e-06	1	GCCGCCGGTTAT
		3344	AT2G46280	-0.192709									1	GCCVCYGGTTTY	AT2G42360	225	236	-	14.4424	1.03e-05	1	TCCGCCGGTTTT
		3343	AT3G06430	-0.193001									1	GCCVCYGGTTTY	AT5G04220	478	489	-	14.4424	1.03e-05	1	GCCGCTGCTTTC
		3342	AT2G35390	-0.193199									1	GCCVCYGGTTTY	AT3G59930	976	987	-	14.4424	1.03e-05	1	GCCGCCAGTTTT
		3341	AT5G40950	-0.193356									1	GCCVCYGGTTTY	AT3G62150	162	173	+	14.4424	1.03e-05	1	GCCGCTTGTTTC
		3340	AT4G31530	-0.193598	AT4G31530	572	583	+	9.48485	6.55e-05	1	GCCGCCTGTTGC	1	GCCVCYGGTTTY	AT4G05380	227	238	+	14.4424	1.03e-05	1	GCCGCCGATTTT
		3339	AT5G47200	-0.193731									1	GCCVCYGGTTTY	AT2G27660	250	261	+	14.4424	1.03e-05	1	GCCACCGATTTC
		3338	AT2G40490	-0.194444									1	GCCVCYGGTTTY	AT5G02090	252	263	+	14.4424	1.03e-05	1	GCCGCCGTTTTT
		3337	AT4G35490	-0.194678									1	GCCVCYGGTTTY	AT2G00340	356	367	-	14.1879	1.08e-05	1	GCCACTGGCTTT
		3336	AT1G55480	-0.194721									1	GCCVCYGGTTTY	AT1G16150	68	79	+	14.1879	1.08e-05	1	GCCACTGGCTTT
		3335	AT2G39000	-0.194741									1	GCCVCYGGTTTY	AT4G33980	22	33	-	14.1758	1.46e-05	1	GCCATTGGTTTC
		3334	AT4G35460	-0.194862									1	GCCVCYGGTTTY	AT5G20250	57	68	-	14.1758	1.46e-05	1	GCCCATGGTTTT
		3333	AT3G25470	-0.194912	AT3G25470	351	362	-	9.92121	3.54e-05	1	GCCACGGGATTT	1	GCCVCYGGTTTY	AT5G43840	193	204	-	14.1758	1.46e-05	1	GCCGCTGTTTTT
		3332	AT5G15200	-0.194977									1	GCCVCYGGTTTY	AT4G22020	347	358	-	14.1758	1.46e-05	1	GCCACTGTTTTC
		3331	AT5G03040	-0.195014									1	GCCVCYGGTTTY	AT5G66480	402	413	-	14.1758	1.46e-05	1	ACCCCTGGTTTT
		3330	AT5G64270	-0.195139									1	GCCVCYGGTTTY	AT5G14070	474	485	-	14.1758	1.46e-05	1	GCCGGTGGTTTT
		3329	AT4G21450	-0.195677									1	GCCVCYGGTTTY	AT2G35930	622	633	-	14.1758	1.46e-05	1	GCCACCCGTTTT
		3328	AT5G13800	-0.195859									1	GCCVCYGGTTTY	AT5G26200	751	762	-	14.1758	1.46e-05	1	GCCACTTGTTTC
		3327	AT1G01140	-0.196004									1	GCCVCYGGTTTY	AT1G26800	855	866	-	14.1758	1.46e-05	1	TCCACTGGTTTC
		3326	AT2G39460	-0.196169									1	GCCVCYGGTTTY	AT3G58490	929	940	-	14.1758	1.46e-05	1	GCCACCAGTTTT
		3325	AT3G48760	-0.196462									1	GCCVCYGGTTTY	AT5G05860	959	970	-	14.1758	1.46e-05	1	TCCACCGGTTTT
		3324	AT2G43790	-0.196976									1	GCCVCYGGTTTY	AT2G29340	3	14	+	14.1758	1.46e-05	1	GACGCTGGTTTT
		3323	AT5G32440	-0.197703	AT5G32440	763	774	-	9.90909	4.58e-05	1	GTCACCGGTTTA	1	GCCVCYGGTTTY	AT1G18270	241	252	+	14.1758	1.46e-05	1	GGCGCTGGTTTT
		3322	AT1G61620	-0.197712									1	GCCVCYGGTTTY	AT5G62240	277	288	+	14.1758	1.46e-05	1	GCCGTTGGTTTT
		3321	AT5G62300	-0.197799									1	GCCVCYGGTTTY	AT1G19050	701	712	+	14.1758	1.46e-05	1	ACCACCGGTTTT
		3320	AT2G29360	-0.197805									1	GCCVCYGGTTTY	AT4G35770	815	826	+	14.1758	1.46e-05	1	GCCACTTGTTTC
		3319	AT5G46750	-0.197991									1	GCCVCYGGTTTY	AT2G39380	932	943	+	14.1758	1.46e-05	1	GCCATTGGTTTC
		3318	AT5G25520	-0.198364									1	GCCVCYGGTTTY	AT5G23360	935	946	+	14.1758	1.46e-05	1	GCCACTTGTTTC
		3317	AT1G05180	-0.199128									1	GCCVCYGGTTTY	AT4G20260	51	62	-	13.9091	1.57e-05	1	ACCACTGGTTTT
		3316	AT5G12120	-0.199273									1	GCCVCYGGTTTY	AT5G64260	153	164	-	13.9091	1.57e-05	1	GCCACTGATTTT
		3315	AT1G63170	-0.199439									1	GCCVCYGGTTTY	AT5G53970	988	999	-	13.9091	1.57e-05	1	GCCACTCGTTTT
		3314	AT4G15800	-0.199475									1	GCCVCYGGTTTY	AT5G47040	170	181	+	13.9091	1.57e-05	1	GCCACTCGTTTT
		3313	AT5G51020	-0.199541									1	GCCVCYGGTTTY	AT1G52827	323	334	+	13.9091	1.57e-05	1	GCAACTGGTTTT
		3312	AT1G07420	-0.199612									1	GCCVCYGGTTTY	AT5G44575	647	658	+	13.9091	1.57e-05	1	GCCACTTGTTTT
		3311	AT4G38970	-0.199933									1	GCCVCYGGTTTY	AT1G07570	843	854	+	13.9091	1.57e-05	1	GACACTGGTTTT
		3310	AT1G75950	-0.200411									1	GCCVCYGGTTTY	AT1G70520	926	937	+	13.9091	1.57e-05	1	TCCACTGGTTTT
		3309	AT2G32640	-0.200624									1	GCCVCYGGTTTY	AT3G45410	857	868	+	10.7394	1.76e-05	1	GCCTCTGGATTC
		3308	AT5G37850	-0.200743	AT5G37850	927	938	+	9.49697	5.53e-05	1	GCCGCCGGGTAT	1	GCCVCYGGTTTY	AT5G23330	880	891	+	10.4727	1.89e-05	1	GCCTCTGGTGTT
		3307	AT3G60600	-0.201033									1	GCCVCYGGTTTY	AT3G60290	313	324	-	10.4606	2.08e-05	1	GCCTTCGGTTTT
		3306	AT1G20330	-0.201063									1	GCCVCYGGTTTY	AT4G30270	421	432	+	10.4606	2.08e-05	1	ACCTCTGGTTTC
		3305	AT5G03555	-0.20121									1	GCCVCYGGTTTY	AT2G44380	668	679	+	10.4606	2.08e-05	1	TCCTCCGGTTTT
		3304	AT5G19820	-0.201346									1	GCCVCYGGTTTY	AT2G34060	193	204	-	10.1939	2.41e-05	1	GCATCTGGTTTT
		3303	AT5G22510	-0.201445									1	GCCVCYGGTTTY	AT3G28220	726	737	-	10.1939	2.41e-05	1	GCCTCTGTTTTT
		3302	AT2G25430	-0.201455									1	GCCVCYGGTTTY	AT4G01870	88	99	+	10.1939	2.41e-05	1	GCATCTGGTTTT
		3301	AT1G14270	-0.201584									1	GCCVCYGGTTTY	AT1G58070	680	691	+	10.1939	2.41e-05	1	GCCTCTGTTTTT
		3300	AT2G37450	-0.201766									1	GCCVCYGGTTTY	AT2G23100	369	380	-	10.1879	2.81e-05	1	GCCACCGGTATA
		3299	AT5G64250	-0.201918	AT5G64250	772	783	-	10.7273	1.84e-05	1	GCATCCGGTTTC	1	GCCVCYGGTTTY	AT1G15040	596	607	-	10.1879	2.81e-05	1	GCCACCGGTTCA
		3298	AT3G04090	-0.201975									1	GCCVCYGGTTTY	AT2G25080	386	397	+	10.1879	2.81e-05	1	GCCACCGGTTAG
		3297	AT1G65070	-0.201996									1	GCCVCYGGTTTY	AT5G01470	814	825	+	10.1758	3.38e-05	1	GCGGCCGGTTTA
		3296	AT2G20890	-0.202002									1	GCCVCYGGTTTY	AT1G80380	958	969	+	10.1758	3.38e-05	1	TCCCCCGGTTTA
		3295	AT5G22640	-0.202088									1	GCCVCYGGTTTY	AT3G46400	682	693	-	9.92121	3.54e-05	1	GCCACTGGTTCA
		3294	AT2G44970	-0.202144									1	GCCVCYGGTTTY	AT1G12440	2	13	-	9.90909	4.58e-05	1	GACACCGGTTTA
		3293	AT1G64040	-0.202384									1	GCCVCYGGTTTY	AT5G17165	14	25	-	9.90909	4.58e-05	1	GCCACCGTTTTG
		3292	AT2G31740	-0.202622									1	GCCVCYGGTTTY	AT2G31380	41	52	-	9.90909	4.58e-05	1	GCTGCTGGTTTG
		3291	AT1G79380	-0.202817									1	GCCVCYGGTTTY	AT1G66180	53	64	+	9.90909	4.58e-05	1	GCCGCTGATTTG
		3290	AT5G65910	-0.202868									1	GCCVCYGGTTTY	AT3G60300	166	177	-	9.90909	4.58e-05	1	GCAGCTGGTTTA
		3289	AT1G51200	-0.203092									1	GCCVCYGGTTTY	AT3G26220	187	198	-	9.90909	4.58e-05	1	CCCGCGGGTTTT
		3288	AT5G63310	-0.203481									1	GCCVCYGGTTTY	AT1G53480	241	252	+	9.90909	4.58e-05	1	TCCACAGGTTTC
		3287	AT2G43760	-0.203555									1	GCCVCYGGTTTY	AT1G17810	323	334	+	9.90909	4.58e-05	1	ACCACCGGTTTA
		3286	AT3G25805	-0.203881									1	GCCVCYGGTTTY	AT1G65870	324	335	+	9.90909	4.58e-05	1	GCCACGTGTTTC
		3285	AT5G41190	-0.203996									1	GCCVCYGGTTTY	AT1G24580	343	354	-	9.90909	4.58e-05	1	GCCCTAGGTTTT
		3284	AT5G01240	-0.204203									1	GCCVCYGGTTTY	AT5G66480	389	400	-	9.90909	4.58e-05	1	TCCACCGGTTTA
		3283	AT3G46530	-0.204338	AT3G46530	52	63	+	9.49697	5.53e-05	1	GCCGCTGGTAGC	1	GCCVCYGGTTTY	AT3G28740	401	412	-	9.90909	4.58e-05	1	GCCATCGGTTTA
		3282	AT3G44970	-0.204358									1	GCCVCYGGTTTY	AT1G76590	620	631	+	9.90909	4.58e-05	1	GCCACGTGTTTC
		3281	AT3G12930	-0.204452									1	GCCVCYGGTTTY	AT1G05273	691	702	-	9.90909	4.58e-05	1	TCCCCTGGTTTG
		3280	AT1G58110	-0.204646									1	GCCVCYGGTTTY	AT2G47420	779	790	+	9.90909	4.58e-05	1	GACACAGGTTTC
		3279	AT3G04870	-0.20468									1	GCCVCYGGTTTY	AT3G26230	835	846	+	9.90909	4.58e-05	1	GCTACCGGTTTG
		3278	AT4G01320	-0.204717									1	GCCVCYGGTTTY	AT5G21170	852	863	-	9.90909	4.58e-05	1	GCCACCGATTTG
		3277	AT3G01690	-0.204792									1	GCCVCYGGTTTY	AT2G03875	867	878	-	9.90909	4.58e-05	1	GCCCTAGGTTTT
		3276	AT4G00360	-0.204987									1	GCCVCYGGTTTY	AT3G59350	475	486	+	9.76364	4.71e-05	1	GCCGCCGGTGAC
		3275	AT4G28260	-0.205065									1	GCCVCYGGTTTY	AT5G00430	618	629	-	9.76364	4.71e-05	1	GCCGCCGGTAGC
		3274	AT3G11940	-0.205067									1	GCCVCYGGTTTY	AT5G02160	41	52	-	9.64242	5.14e-05	1	GCCAATGGTTTA
		3273	AT4G27710	-0.20531									1	GCCVCYGGTTTY	AT3G54510	42	53	-	9.64242	5.14e-05	1	GCCACTCGTTTG
		3272	AT3G10800	-0.205349									1	GCCVCYGGTTTY	AT3G14990	123	134	+	9.64242	5.14e-05	1	GCCACGTGTTTT
		3271	AT5G04430	-0.20549									1	GCCVCYGGTTTY	AT1G65390	175	186	+	9.64242	5.14e-05	1	GCTACTGGTTTA
		3270	AT3G17800	-0.205833									1	GCCVCYGGTTTY	AT4G32430	301	312	-	9.64242	5.14e-05	1	TCCACAGGTTTT
		3269	AT4G35040	-0.206085									1	GCCVCYGGTTTY	AT3G22840	333	344	+	9.64242	5.14e-05	1	GCCACATGTTTT
		3268	AT3G46100	-0.206174									1	GCCVCYGGTTTY	AT1G03990	355	366	-	9.64242	5.14e-05	1	GTCACAGGTTTT
		3267	AT3G01480	-0.206336									1	GCCVCYGGTTTY	AT2G26080	503	514	+	9.64242	5.14e-05	1	GCCACGCGTTTT
		3266	AT1G01650	-0.206344									1	GCCVCYGGTTTY	AT4G10925	568	579	+	9.64242	5.14e-05	1	TCCACGGGTTTT
		3265	AT1G73230	-0.20651									1	GCCVCYGGTTTY	AT5G13790	936	947	-	9.64242	5.14e-05	1	GCCACTGTTTTG
		3264	AT3G10480	-0.206803									1	GCCVCYGGTTTY	AT3G27040	982	993	-	9.64242	5.14e-05	1	GCCACAGCTTTT
		3263	AT5G23040	-0.206839									1	GCCVCYGGTTTY	AT3G06345	184	195	+	9.49697	5.53e-05	1	GCCGCCGGGATT
		3262	AT2G42590	-0.20687									1	GCCVCYGGTTTY	AT5G47550	243	254	-	9.49697	5.53e-05	1	GCCCCTGGCATC
		3261	AT1G02500	-0.206961									1	GCCVCYGGTTTY	AT3G14060	255	266	-	9.49697	5.53e-05	1	GCCACCGGACTC
		3260	AT3G28040	-0.207216									1	GCCVCYGGTTTY	AT3G20300	318	329	+	9.49697	5.53e-05	1	GCCGCCGGGTAT
		3259	AT5G10490	-0.207297									1	GCCVCYGGTTTY	AT3G06325	400	411	+	9.49697	5.53e-05	1	GCCGCCGGGATT
		3258	AT5G45360	-0.207579									1	GCCVCYGGTTTY	AT3G26210	535	546	-	9.49697	5.53e-05	1	GCCGCCGGTGCT
		3257	AT2G24500	-0.207622									1	GCCVCYGGTTTY	AT3G20660	156	167	-	9.48485	6.55e-05	1	GCCGCCGTTCTC
		3256	AT3G60130	-0.20763									1	GCCVCYGGTTTY	AT2G07717	234	245	+	9.48485	6.55e-05	1	GGCCCCGGCTTC
		3255	AT5G57940	-0.207799									1	GCCVCYGGTTTY	AT4G27030	279	290	+	9.48485	6.55e-05	1	GCCGCCGAATTC
		3254	AT1G78870	-0.208028									1	GCCVCYGGTTTY	AT1G65870	296	307	-	9.48485	6.55e-05	1	GCTGCCGGTCTC
		3253	AT2G01270	-0.20865									1	GCCVCYGGTTTY	AT1G61370	359	370	-	9.48485	6.55e-05	1	TCCCCCGGTCTC
		3252	AT5G20900	-0.208799									1	GCCVCYGGTTTY	AT3G41768	726	737	+	9.48485	6.55e-05	1	GCCCGCGGCTTC
		3251	AT1G78150	-0.208869									1	GCCVCYGGTTTY	AT2G01010	726	737	+	9.48485	6.55e-05	1	GCCCGCGGCTTC
		3250	AT2G24280	-0.209055									1	GCCVCYGGTTTY	AT2G31945	784	795	-	9.48485	6.55e-05	1	GTCCCCGGGTTC
		3249	AT3G10230	-0.209415									1	GCCVCYGGTTTY	AT5G05965	906	917	-	9.48485	6.55e-05	1	GCCGCCGTCTTC
		3248	AT4G01100	-0.209498									1	GCCVCYGGTTTY	AT1G71280	985	996	-	9.48485	6.55e-05	1	GCCGCCGCTTGC
		3247	AT1G19920	-0.209502
		3246	AT2G31400	-0.209574
		3245	AT3G28450	-0.209816
		3244	AT5G20020	-0.210182
		3243	AT5G58720	-0.210301
		3242	AT1G65590	-0.210436
		3241	AT5G02500	-0.210547
		3240	AT1G66670	-0.210552	AT1G66670	149	160	-	10.4606	2.08e-05	1	GCCTTTGGTTTC
		3239	AT2G27050	-0.210627
		3238	AT2G31750	-0.210736
		3237	AT1G54630	-0.210739
		3236	AT2G23090	-0.210806
		3235	AT5G07090	-0.210867
		3234	AT1G11650	-0.211385	AT1G11650	843	854	-	10.1758	3.38e-05	1	ACCCCCGGTTTA
		3233	AT1G20840	-0.21144
		3232	AT4G00026	-0.211488
		3231	AT5G21105	-0.211827
		3230	AT3G09850	-0.211999
		3229	AT2G25840	-0.212304
		3228	AT1G27650	-0.212478
		3227	AT5G26880	-0.212482
		3226	AT5G19220	-0.212655
		3225	AT1G07080	-0.212735
		3224	AT3G17410	-0.212765	AT3G17410	178	189	-	9.90909	4.58e-05	1	GCCGCTGCTTTG
		3223	AT1G73030	-0.212902
		3222	AT5G66200	-0.213187
		3221	AT1G11360	-0.213423
		3220	AT5G42820	-0.21355
		3219	AT4G02790	-0.213653
		3218	AT5G52820	-0.214536
		3217	AT5G44340	-0.214582
		3216	AT2G25870	-0.214639
		3215	AT2G38560	-0.214756
		3214	AT1G47128	-0.214813
		3213	AT4G30720	-0.214814
		3212	AT2G32950	-0.215006
		3211	AT5G50960	-0.215318
		3210	AT3G55560	-0.215454
		3209	AT5G09230	-0.215658
		3208	AT1G66340	-0.216131
		3207	AT5G19770	-0.216387
		3206	AT1G70480	-0.216456
		3205	AT3G13920	-0.216481
		3204	AT4G14890	-0.216566
		3203	AT1G04960	-0.216578
		3202	AT4G02920	-0.216776
		3201	AT5G35220	-0.216799
		3200	AT1G16880	-0.216865
		3199	AT3G55250	-0.216868
		3198	AT1G12920	-0.216907
		3197	AT3G43230	-0.216995	AT3G43230	735	746	-	15.9636	6.23e-07	0.537	GCCTCTGGTTTC
		3196	AT4G17040	-0.217275
		3195	AT5G48220	-0.21801
		3194	AT2G32040	-0.218037
		3193	AT4G18810	-0.218269
		3192	AT2G21280	-0.218578
		3191	AT5G19180	-0.219113
		3190	AT3G06483	-0.219182
		3189	AT5G12860	-0.21924	AT5G12860	856	867	-	10.1939	2.41e-05	1	GCCTCTCGTTTT
		3188	AT1G19450	-0.219261
		3187	AT4G30580	-0.219355
		3186	AT5G61380	-0.219722
		3185	AT5G45930	-0.219751
		3184	AT4G02260	-0.219901
		3183	AT1G58360	-0.220062
		3182	AT3G52870	-0.220157
		3181	AT1G73200	-0.22026
		3180	AT5G45410	-0.22043
		3179	AT1G20225	-0.220469
		3178	AT4G39950	-0.220695
		3177	AT1G06510	-0.220924
		3176	AT2G40510	-0.22127
		3175	AT1G64280	-0.221298
		3174	AT3G06780	-0.221369
		3173	AT2G18300	-0.221507
		3172	AT3G55450	-0.221637
		3171	AT3G26744	-0.22183
		3170	AT4G00370	-0.221847
		3169	AT5G04600	-0.221951
		3168	AT1G22930	-0.222246
		3167	AT4G31550	-0.222285
		3166	AT2G35650	-0.222573
		3165	AT5G42190	-0.222583
		3164	AT3G13200	-0.222587
		3163	AT4G27860	-0.222642
		3162	AT2G17972	-0.222919
		3161	AT1G01550	-0.22292
		3160	AT2G20270	-0.223081
		3159	AT5G14260	-0.223103
		3158	AT1G27385	-0.223163
		3157	AT5G48620	-0.223259
		3156	AT3G15354	-0.223677	AT3G15354	491	502	+	14.1758	1.46e-05	1	TCCACCGGTTTT
		3155	AT2G34310	-0.223777
		3154	AT4G12040	-0.223782
		3153	AT1G14000	-0.223821
		3152	AT1G12900	-0.223888
		3151	AT1G65720	-0.224229
		3150	AT5G17510	-0.224417
		3149	AT3G52380	-0.224454
		3148	AT3G04590	-0.224479
		3147	AT5G21920	-0.224832	AT5G21920	635	646	+	9.76364	4.71e-05	1	GCCGCCGGATAC
		3146	AT1G57680	-0.224844
		3145	AT1G10840	-0.224881
		3144	AT1G55150	-0.224968
		3143	AT5G58110	-0.224982
		3142	AT3G49470	-0.224993
		3141	AT1G35680	-0.225105
		3140	AT3G56040	-0.225119
		3139	AT1G13270	-0.22512
		3138	AT1G67580	-0.225154
		3137	AT4G21180	-0.225355
		3136	AT5G63610	-0.22581
		3135	AT1G09640	-0.225886
		3134	AT5G54870	-0.226121
		3133	AT1G17290	-0.226388
		3132	AT1G66130	-0.226461
		3131	AT4G16390	-0.226844
		3130	AT5G19480	-0.226888	AT5G19480	712	723	-	13.9091	1.57e-05	1	GCCACTGTTTTT
		3129	AT5G20350	-0.226959
		3128	AT4G38250	-0.227174	AT4G38250	831	842	-	14.1758	1.46e-05	1	TCCACCGGTTTT
		3127	AT5G53370	-0.227344
		3126	AT1G17880	-0.227383
		3125	AT5G53580	-0.227491
		3124	AT5G22050	-0.227538
		3123	AT5G59430	-0.22775
		3122	AT3G22290	-0.227806
		3121	AT3G12110	-0.227968	AT3G12110	283	294	-	9.49697	5.53e-05	1	GCCGCCGGATAT
		3120	AT1G14510	-0.228029
		3119	AT5G19510	-0.228219
		3118	AT4G09040	-0.228503
		3117	AT1G22630	-0.228508
		3116	AT5G66675	-0.228543
		3115	AT2G39720	-0.228572
		3114	AT5G17310	-0.228667
		3113	AT2G45620	-0.22868	AT2G45620	491	502	+	14.7091	4.95e-06	1	GACGCCGGTTTC
		3112	AT1G04280	-0.228682
		3111	AT2G29420	-0.228748
		3110	AT3G18980	-0.22896
		3109	AT3G11450	-0.229091
		3108	AT1G01800	-0.229102
		3107	AT4G37510	-0.229138
		3106	AT3G01060	-0.229347
		3105	AT3G23410	-0.229467
		3104	AT3G02220	-0.229544
		3103	AT4G34290	-0.229702
		3102	AT2G23120	-0.230426
		3101	AT3G58120	-0.230587
		3100	AT3G20930	-0.230637
		3099	AT4G22240	-0.230653
		3098	AT1G18700	-0.231182
		3097	AT3G18740	-0.231348
		3096	AT4G26650	-0.231362
		3095	AT5G47390	-0.231366
		3094	AT5G61210	-0.23158
		3093	AT5G16180	-0.231634
		3092	AT2G33450	-0.231809
		3091	AT3G07430	-0.231948	AT3G07430	323	334	-	14.7091	4.95e-06	1	GTCGCCGGTTTC
		3090	AT2G02970	-0.231956
		3089	AT1G23440	-0.232085
		3088	AT1G21080	-0.232254
		3087	AT4G31410	-0.232423
		3086	AT3G09210	-0.232581
		3085	AT2G47400	-0.232797
		3084	AT5G49460	-0.232971
		3083	AT2G43945	-0.233112
		3082	AT2G01600	-0.2332	AT2G01600	121	132	-	13.9091	1.57e-05	1	GCCACTGATTTT
		3081	AT5G15410	-0.233263
		3080	AT4G17640	-0.233567
		3079	AT3G22620	-0.23357
		3078	AT1G27480	-0.233587
		3077	AT4G33540	-0.2336
		3076	AT5G46580	-0.233645
		3075	AT5G11450	-0.233709
		3074	AT4G01570	-0.233733
		3073	AT2G20180	-0.234068
		3072	AT3G57330	-0.234299
		3071	AT3G28460	-0.234697
		3070	AT2G21860	-0.234749
		3069	AT2G33120	-0.234843
		3068	AT2G16930	-0.234897	AT2G16930	372	383	+	14.1879	1.08e-05	1	GCCACTGGATTT
		3067	AT1G28140	-0.234981
		3066	AT2G43030	-0.235051
		3065	AT4G25640	-0.23531
		3064	AT4G03410	-0.235312
		3063	AT1G17050	-0.235406
		3062	AT2G24180	-0.235486
		3061	AT5G27430	-0.235692
		3060	AT3G23920	-0.235747
		3059	AT4G21160	-0.235776
		3058	AT1G70590	-0.235787
		3057	AT5G13630	-0.235926
		3056	AT5G41940	-0.235932
		3055	AT1G28150	-0.23602
		3054	AT5G14910	-0.236024
		3053	AT5G10470	-0.236045
		3052	AT2G26110	-0.236074
		3051	AT4G26690	-0.236282
		3050	AT1G49380	-0.236312
		3049	AT3G49800	-0.236419
		3048	AT3G29290	-0.236605
		3047	AT2G05940	-0.236635
		3046	AT5G54180	-0.236832
		3045	AT4G17170	-0.237043
		3044	AT4G35450	-0.237222
		3043	AT3G11620	-0.23734
		3042	AT2G41410	-0.237504
		3041	AT5G02610	-0.237673
		3040	AT1G58030	-0.237735
		3039	AT2G30990	-0.237842
		3038	AT2G03890	-0.237918
		3037	AT3G55830	-0.237947	AT3G55830	210	221	+	9.76364	4.71e-05	1	GCCGCCGGTAAC
		3036	AT1G30120	-0.238162
		3035	AT4G14910	-0.238341
		3034	AT3G56310	-0.238361
		3033	AT3G23580	-0.238458
		3032	AT1G12680	-0.238508
		3031	AT1G22750	-0.238518
		3030	AT4G24800	-0.238593
		3029	AT1G36320	-0.238873
		3028	AT5G08720	-0.23903
		3027	AT1G54060	-0.239076
		3026	AT5G12170	-0.239086
		3025	AT3G48690	-0.239184
		3024	AT2G29670	-0.239221
		3023	AT3G58470	-0.239486
		3022	AT3G25480	-0.239694
		3021	AT4G33940	-0.240087
		3020	AT2G24020	-0.240373
		3019	AT1G79600	-0.240447
		3018	AT4G12560	-0.240471
		3017	AT5G13360	-0.240612
		3016	AT5G10360	-0.240618
		3015	AT2G26920	-0.240723
		3014	AT2G28605	-0.240958	AT2G28605	506	517	-	15.4121	1.46e-06	0.824	GCCACAGGTTTC
		3013	AT5G10200	-0.240978
		3012	AT3G53920	-0.241027
		3011	AT2G31090	-0.241103
		3010	AT5G64840	-0.24124
		3009	AT2G06025	-0.241387
		3008	AT1G25280	-0.241465
		3007	AT3G61440	-0.241808	AT3G61440	471	482	+	10.4606	2.08e-05	1	TCCTCTGGTTTC
		3006	AT2G31170	-0.241837
		3005	AT4G02440	-0.241882
		3004	AT1G76090	-0.241986
		3003	AT4G00400	-0.242148
		3002	AT2G38530	-0.242204
		3001	AT1G61040	-0.242239
		3000	AT5G42310	-0.242563
		2999	AT1G53320	-0.242583
		2998	AT1G18890	-0.242769
		2997	AT4G11240	-0.242829
		2996	AT1G21600	-0.242863	AT1G21600	674	685	-	9.90909	4.58e-05	1	GCCGAAGGTTTT
		2995	AT3G10130	-0.243184
		2994	AT1G74050	-0.243234
		2993	AT5G18590	-0.243285
		2992	AT4G10610	-0.243427
		2991	AT3G12620	-0.243571
		2990	AT2G34770	-0.243653
		2989	AT4G30610	-0.243725
		2988	AT4G36800	-0.243743
		2987	AT1G53580	-0.243766
		2986	AT2G37570	-0.243777
		2985	AT1G70780	-0.243823
		2984	AT2G26740	-0.243896
		2983	AT2G37220	-0.243916
		2982	AT3G52150	-0.244071
		2981	AT4G31850	-0.244139
		2980	AT5G08050	-0.244484
		2979	AT4G30310	-0.244528
		2978	AT2G26670	-0.244532
		2977	AT4G15545	-0.244626
		2976	AT4G25990	-0.244963
		2975	AT3G02700	-0.245432
		2974	AT1G80780	-0.245578
		2973	AT4G14500	-0.246286
		2972	AT5G47860	-0.246299
		2971	AT5G64460	-0.246465
		2970	AT2G17220	-0.246577
		2969	AT4G00330	-0.246956
		2968	AT3G27830	-0.246968
		2967	AT3G30390	-0.247011
		2966	AT3G51870	-0.247014
		2965	AT5G58020	-0.247278
		2964	AT5G63050	-0.247306
		2963	AT4G00570	-0.247483
		2962	AT3G05120	-0.247536
		2961	AT1G48760	-0.24769
		2960	AT1G15860	-0.247709
		2959	AT5G19960	-0.247753
		2958	AT5G45050	-0.247802
		2957	AT5G20380	-0.247905
		2956	AT2G45820	-0.24796
		2955	AT4G31130	-0.24799
		2954	AT5G13510	-0.248164
		2953	AT1G58100	-0.248511
		2952	AT4G13350	-0.248525
		2951	AT1G01090	-0.249093
		2950	AT4G14430	-0.24936
		2949	AT5G67420	-0.249377
		2948	AT3G54360	-0.249793
		2947	AT5G07020	-0.249941
		2946	AT1G70410	-0.249991
		2945	AT4G09670	-0.250012
		2944	AT3G44880	-0.250208
		2943	AT1G14740	-0.250212
		2942	AT3G60370	-0.250269
		2941	AT5G54540	-0.250704
		2940	AT2G45910	-0.250727
		2939	AT5G65220	-0.250773
		2938	AT5G35370	-0.250906
		2937	AT5G30490	-0.251241
		2936	AT2G39140	-0.251384
		2935	AT1G26120	-0.251387
		2934	AT1G69740	-0.251525
		2933	AT2G04360	-0.251604	AT2G04360	471	482	+	14.4424	1.03e-05	1	GCCCCTTGTTTC
		2932	AT3G46510	-0.251686
		2931	AT3G48720	-0.251787
		2930	AT5G62030	-0.251833
		2929	AT3G61180	-0.251962
		2928	AT2G02760	-0.252262
		2927	AT5G58150	-0.252367
		2926	AT2G01060	-0.252439
		2925	AT1G76920	-0.252508	AT1G76920	240	251	+	10.4606	2.08e-05	1	GCCTCTTGTTTC
		2924	AT5G58620	-0.252514
		2923	AT5G67300	-0.252644
		2922	AT2G47940	-0.252739
		2921	AT3G17000	-0.25292
		2920	AT5G63200	-0.25312
		2919	AT4G11110	-0.253146
		2918	AT2G38170	-0.253168
		2917	AT4G15420	-0.253244
		2916	AT3G14860	-0.253274
		2915	AT4G23290	-0.253341
		2914	AT4G31860	-0.253436
		2913	AT4G14110	-0.254218	AT4G14110	203	214	-	14.4545	6.41e-06	1	GCCACCGGATTT
		2912	AT5G52440	-0.254234
		2911	AT1G23090	-0.254263
		2910	AT1G30570	-0.254281
		2909	AT4G38810	-0.254522
		2908	AT1G77060	-0.25474
		2907	AT3G47000	-0.254903
		2906	AT2G44870	-0.255089
		2905	AT5G24690	-0.255174	AT5G24690	117	128	-	14.1758	1.46e-05	1	GCCAATGGTTTC
		2904	AT1G60160	-0.255214
		2903	AT1G73670	-0.255238
		2902	AT5G58375	-0.255323
		2901	AT5G49720	-0.255761
		2900	AT5G15780	-0.255785
		2899	AT3G06620	-0.255909
		2898	AT2G17240	-0.255914
		2897	AT5G38110	-0.255981
		2896	AT4G36090	-0.256089
		2895	AT3G62240	-0.256189
		2894	AT1G79050	-0.256393
		2893	AT1G72650	-0.256467
		2892	AT5G58250	-0.256684
		2891	AT1G60940	-0.257
		2890	AT5G56860	-0.257001
		2889	AT3G54100	-0.257059
		2888	AT4G27600	-0.257225
		2887	AT5G52970	-0.257267
		2886	AT5G28750	-0.257268
		2885	AT1G79160	-0.257406
		2884	AT4G19100	-0.257828
		2883	AT4G39090	-0.258049
		2882	AT5G02970	-0.258223
		2881	AT5G49665	-0.258681
		2880	AT1G28660	-0.258691
		2879	AT5G47620	-0.258908
		2878	AT1G02816	-0.259031
		2877	AT3G17970	-0.259036
		2876	AT4G38420	-0.259113
		2875	AT2G47450	-0.259117
		2874	AT5G27350	-0.259132
		2873	AT2G45270	-0.259283
		2872	AT4G33630	-0.259469
		2871	AT1G74640	-0.259497
		2870	AT3G50950	-0.259822
		2869	AT3G09900	-0.259852
		2868	AT1G07530	-0.26
		2867	AT1G18620	-0.260011
		2866	AT5G11260	-0.260021
		2865	AT2G41540	-0.260108
		2864	AT3G61200	-0.260189
		2863	AT2G05990	-0.260431
		2862	AT1G04985	-0.260552	AT1G04985	806	817	+	9.90909	4.58e-05	1	GTCACAGGTTTC
		2861	AT1G42960	-0.261001
		2860	AT3G09260	-0.261051
		2859	AT4G14870	-0.261245
		2858	AT1G15730	-0.261283
		2857	AT5G18255	-0.261384
		2856	AT3G24570	-0.261454
		2855	AT1G10600	-0.261593
		2854	AT4G16890	-0.26163
		2853	AT2G01110	-0.261671
		2852	AT5G04800	-0.261853	AT5G04800	768	779	+	9.64242	5.14e-05	1	GCAACGGGTTTT
		2851	AT1G05135	-0.261925
		2850	AT1G62290	-0.261945
		2849	AT1G50020	-0.262338
		2848	AT3G57420	-0.26249
		2847	AT1G74320	-0.262547
		2846	AT4G25620	-0.262675	AT4G25620	781	792	-	14.4424	1.03e-05	1	GCCGCTGATTTC
		2845	AT1G79850	-0.2627
		2844	AT4G29590	-0.262729
		2843	AT5G54600	-0.262908
		2842	AT2G03390	-0.262915
		2841	AT1G27770	-0.263084
		2840	AT4G23730	-0.263281
		2839	AT2G41040	-0.263434
		2838	AT5G62640	-0.263456
		2837	AT3G15480	-0.26355
		2836	AT3G51550	-0.263626
		2835	AT2G26280	-0.263687
		2834	AT5G51880	-0.263687
		2833	AT4G19860	-0.263744
		2832	AT5G58370	-0.263969
		2831	AT2G36950	-0.263988
		2830	AT1G68580	-0.264025
		2829	AT4G14410	-0.264043
		2828	AT3G06190	-0.264236
		2827	AT3G22170	-0.264294
		2826	AT2G01930	-0.264493
		2825	AT4G12790	-0.264931
		2824	AT1G34220	-0.2651
		2823	AT4G28610	-0.265286
		2822	AT5G52960	-0.265433
		2821	AT1G04780	-0.265555
		2820	AT5G08415	-0.265681
		2819	AT1G76900	-0.265849
		2818	AT5G34850	-0.265863
		2817	AT5G67490	-0.265895
		2816	AT1G74740	-0.26629
		2815	AT3G26280	-0.266325
		2814	AT3G20310	-0.266443
		2813	AT3G54210	-0.266614
		2812	AT1G10150	-0.266713
		2811	AT5G06560	-0.266957
		2810	AT4G02725	-0.266962
		2809	AT1G59700	-0.267387
		2808	AT2G43970	-0.26739
		2807	AT5G07370	-0.267527
		2806	AT3G07470	-0.267742
		2805	AT2G23600	-0.267853
		2804	AT4G05060	-0.268272
		2803	AT1G04640	-0.268309
		2802	AT1G11750	-0.268444
		2801	AT1G48650	-0.268608
		2800	AT1G07630	-0.268678
		2799	AT1G19140	-0.268729	AT1G19140	192	203	+	10.1758	3.38e-05	1	GACCCCGGTTTA
		2798	AT4G26710	-0.268798	AT4G26710	371	382	-	9.90909	4.58e-05	1	GCCACGGTTTTC
		2797	AT3G52950	-0.269026
		2796	AT1G25390	-0.269115
		2795	AT4G31040	-0.26913
		2794	AT5G41070	-0.269225
		2793	AT4G21980	-0.269242
		2792	AT2G40270	-0.269295
		2791	AT1G08570	-0.269523
		2790	AT3G11780	-0.269529
		2789	AT5G57990	-0.269838
		2788	AT3G49530	-0.270094
		2787	AT1G11870	-0.270376	AT1G11870	654	665	+	14.1758	1.46e-05	1	GCCCATGGTTTT
		2786	AT1G79670	-0.270441
		2785	AT1G70940	-0.270519
		2784	AT2G38270	-0.270854
		2783	AT3G13224	-0.270892
		2782	AT4G36780	-0.270929
		2781	AT2G38140	-0.270939
		2780	AT1G43130	-0.271087
		2779	AT3G47070	-0.271258
		2778	AT4G27020	-0.271265
		2777	AT5G55630	-0.271294
		2776	AT5G19010	-0.271444
		2775	AT1G13190	-0.271831
		2774	AT4G34640	-0.271892
		2773	AT1G14900	-0.27204	AT1G14900	298	309	+	14.1758	1.46e-05	1	ACCACCGGTTTT
		2772	AT5G05700	-0.27212
		2771	AT2G47730	-0.27222
		2770	AT4G02590	-0.272291
		2769	AT5G57960	-0.272302
		2768	AT2G31880	-0.272309
		2767	AT5G08740	-0.272365
		2766	AT1G72180	-0.27248
		2765	AT1G09070	-0.272632
		2764	AT3G16800	-0.272701
		2763	AT1G06410	-0.272782
		2762	AT4G25130	-0.272846
		2761	AT1G68530	-0.272903
		2760	AT3G49140	-0.272977
		2759	AT5G35630	-0.273079
		2758	AT2G01540	-0.273257
		2757	AT5G43920	-0.27329
		2756	AT5G51200	-0.273353
		2755	AT3G45260	-0.273612
		2754	AT1G67700	-0.273631
		2753	AT5G55530	-0.273921
		2752	AT1G03220	-0.274095	AT1G03220	31	42	+	14.1758	1.46e-05	1	GCCACTTGTTTC
		2751	AT4G31560	-0.274117
		2750	AT1G43560	-0.274196
		2749	AT1G33250	-0.274248
		2748	AT5G02290	-0.274477
		2747	AT3G54690	-0.274647	AT3G54690	744	755	+	9.64242	5.14e-05	1	GCCATTGGTTTG
		2746	AT1G15180	-0.274698	AT1G15180	752	763	-	10.1758	3.38e-05	1	TCCGCCGGTTTG
		2745	AT1G56700	-0.274712
		2744	AT2G23070	-0.274912
		2743	AT1G12120	-0.274991
		2742	AT3G46610	-0.274992
		2741	AT3G51420	-0.275015
		2740	AT5G13710	-0.275171	AT5G13710	281	292	-	9.48485	6.55e-05	1	GCCGCCGTTTCC
		2739	AT3G59060	-0.275233
		2738	AT4G33920	-0.275287
		2737	AT1G78240	-0.275336
		2736	AT2G17520	-0.27535
		2735	AT2G26910	-0.275377
		2734	AT5G66160	-0.275394
		2733	AT5G48380	-0.275622
		2732	AT5G44580	-0.275725
		2731	AT3G18215	-0.275777
		2730	AT4G18880	-0.275777
		2729	AT3G06270	-0.275872
		2728	AT3G04650	-0.275881	AT3G04650	934	945	+	9.90909	4.58e-05	1	GCTACAGGTTTC
		2727	AT3G54990	-0.275965
		2726	AT5G06690	-0.276035
		2725	AT2G36420	-0.276108
		2724	AT1G06390	-0.276142
		2723	AT3G18680	-0.276149
		2722	AT4G02540	-0.276165
		2721	AT1G32200	-0.276247
		2720	AT4G30950	-0.276378
		2719	AT1G29340	-0.276459
		2718	AT1G44770	-0.276471
		2717	AT3G63390	-0.27662
		2716	AT4G30360	-0.276709
		2715	AT3G02080	-0.277066
		2714	AT1G76450	-0.277205
		2713	AT2G32180	-0.277265
		2712	AT5G09330	-0.277411
		2711	AT5G14540	-0.277537
		2710	AT1G27750	-0.277578
		2709	AT3G53340	-0.277935
		2708	AT2G20860	-0.277958
		2707	AT1G72710	-0.278118
		2706	AT5G43700	-0.27813
		2705	AT1G07650	-0.278202
		2704	AT4G23180	-0.278368
		2703	AT3G43600	-0.278486
		2702	AT4G03020	-0.278495
		2701	AT4G05150	-0.278711
		2700	AT3G24070	-0.278751
		2699	AT3G53460	-0.278831
		2698	AT4G33250	-0.278895
		2697	AT5G56170	-0.278927
		2696	AT2G43235	-0.279006	AT2G43235	729	740	+	9.48485	6.55e-05	1	CCCGCCGGATTC
		2695	AT3G02200	-0.279038
		2694	AT5G05680	-0.279381
		2693	AT5G35360	-0.27971
		2692	AT4G14210	-0.280097	AT4G14210	802	813	+	14.1879	1.08e-05	1	GCCACTGGTTGT
		2691	AT1G60440	-0.280396
		2690	AT1G50900	-0.280558
		2689	AT1G13245	-0.280635
		2688	AT5G49400	-0.280645
		2687	AT2G18090	-0.28087
		2686	AT5G66920	-0.280906
		2685	AT2G20230	-0.280945
		2684	AT5G59830	-0.281174
		2683	AT3G16310	-0.281334	AT3G16310	227	238	+	9.90909	4.58e-05	1	GCCCCAGATTTT
		2682	AT3G20270	-0.281429
		2681	AT1G21130	-0.281458
		2680	AT4G08920	-0.2815
		2679	AT4G13830	-0.281942
		2678	AT5G47780	-0.281985
		2677	AT1G11400	-0.28201
		2676	AT2G15560	-0.28206
		2675	AT5G13950	-0.282143
		2674	AT5G18400	-0.282311
		2673	AT1G56300	-0.282532
		2672	AT1G58440	-0.282595
		2671	AT3G26570	-0.282633	AT3G26570	289	300	+	10.1939	2.41e-05	1	ACCTCTGGTTTT
		2670	AT4G02050	-0.282672
		2669	AT4G24520	-0.28284
		2668	AT2G19540	-0.282898
		2667	AT1G51570	-0.282911
		2666	AT5G02250	-0.283019
		2665	AT4G39400	-0.283032
		2664	AT5G36120	-0.283087
		2663	AT1G62960	-0.283099
		2662	AT4G17530	-0.283541
		2661	AT5G51640	-0.283664
		2660	AT1G29070	-0.283692
		2659	AT1G34780	-0.283742
		2658	AT2G32690	-0.284186
		2657	AT4G23570	-0.284608
		2656	AT3G01520	-0.284783
		2655	AT1G15690	-0.284817
		2654	AT2G01450	-0.284823
		2653	AT1G59650	-0.284959
		2652	AT3G20680	-0.285285	AT3G20680	306	317	-	9.90909	4.58e-05	1	GCCACCGCTTTA
		2651	AT4G28860	-0.285325
		2650	AT1G71900	-0.285632
		2649	AT1G73110	-0.285801
		2648	AT5G67220	-0.286161
		2647	AT3G28345	-0.286208
		2646	AT3G54900	-0.286259
		2645	AT2G16430	-0.286293
		2644	AT3G04670	-0.28632
		2643	AT5G44250	-0.286583
		2642	AT2G28540	-0.286825
		2641	AT5G25280	-0.286852
		2640	AT5G45470	-0.28706
		2639	AT5G06320	-0.287276
		2638	AT4G20390	-0.287317
		2637	AT4G20360	-0.287351
		2636	AT3G55080	-0.287448
		2635	AT3G29180	-0.287524
		2634	AT5G55580	-0.287729
		2633	AT3G17650	-0.287748
		2632	AT3G51150	-0.287958
		2631	AT1G21770	-0.287984
		2630	AT2G20740	-0.288072
		2629	AT4G15490	-0.28889
		2628	AT5G04550	-0.288892
		2627	AT3G48740	-0.288915
		2626	AT5G46390	-0.288921
		2625	AT5G08470	-0.288928
		2624	AT2G36000	-0.289093
		2623	AT2G02040	-0.289298
		2622	AT5G19350	-0.289553
		2621	AT1G13080	-0.28958
		2620	AT2G25180	-0.28971
		2619	AT3G05100	-0.290745
		2618	AT5G35690	-0.290886
		2617	AT5G06700	-0.290919
		2616	AT3G19910	-0.291264
		2615	AT5G25900	-0.291287
		2614	AT4G25080	-0.29132
		2613	AT3G24190	-0.291325
		2612	AT1G55530	-0.291348
		2611	AT3G07650	-0.291424
		2610	AT4G28740	-0.29155
		2609	AT1G53800	-0.291588
		2608	AT5G32450	-0.291802
		2607	AT3G15060	-0.291914
		2606	AT5G57710	-0.291956
		2605	AT5G42950	-0.292081
		2604	AT1G30230	-0.292111
		2603	AT1G76490	-0.292368
		2602	AT3G23080	-0.292385
		2601	AT1G71410	-0.292589
		2600	AT4G20380	-0.292599
		2599	AT4G13500	-0.292707
		2598	AT4G28760	-0.292806
		2597	AT1G30680	-0.293201
		2596	AT2G25930	-0.293252
		2595	AT1G63090	-0.293899
		2594	AT3G12080	-0.293968
		2593	AT1G30110	-0.293983
		2592	AT2G28930	-0.294164
		2591	AT1G01120	-0.294213
		2590	AT1G80210	-0.294267	AT1G80210	491	502	-	10.1758	3.38e-05	1	GGCGCCGGTTTA
		2589	AT2G33255	-0.29443
		2588	AT3G43440	-0.294443
		2587	AT2G45740	-0.294697
		2586	AT2G34860	-0.294922
		2585	AT1G60990	-0.294955	AT1G60990	770	781	+	15.697	6.79e-07	0.537	GCCTCTGGTTTT
		2584	AT3G01770	-0.29504
		2583	AT2G40090	-0.295051
		2582	AT1G51540	-0.295105	AT1G51540	676	687	-	15.697	6.79e-07	0.537	GCCTCTGGTTTT
		2581	AT4G20870	-0.295235
		2580	AT5G35200	-0.295438
		2579	AT1G53190	-0.295837
		2578	AT1G73660	-0.295939
		2577	AT4G27870	-0.296185
		2576	AT1G76010	-0.296257
		2575	AT4G15080	-0.296366
		2574	AT5G16820	-0.296758
		2573	AT1G78660	-0.29682	AT1G78660	206	217	-	10.7394	1.76e-05	1	GCCTCTGGTTCC
		2572	AT3G53620	-0.296861
		2571	AT4G19510	-0.296884
		2570	AT2G28890	-0.297501
		2569	AT1G80890	-0.29772
		2568	AT4G20840	-0.297971
		2567	AT1G18660	-0.298221
		2566	AT1G49730	-0.298438
		2565	AT2G21950	-0.298467
		2564	AT3G09920	-0.298492
		2563	AT3G19800	-0.298567
		2562	AT4G05070	-0.298742	AT4G05070	898	909	+	11.697	1.59e-05	1	GCCTCCGGTTTA
		2561	AT2G01320	-0.299039
		2560	AT2G23150	-0.299095
		2559	AT3G53630	-0.299492
		2558	AT5G57035	-0.299728
		2557	AT3G23750	-0.299749
		2556	AT4G38280	-0.299786
		2555	AT1G13820	-0.299796
		2554	AT4G34920	-0.299884
		2553	AT5G17670	-0.299896
		2552	AT1G24170	-0.300129
		2551	AT1G76080	-0.300167
		2550	AT1G29760	-0.30035
		2549	AT5G61580	-0.300411
		2548	AT4G32340	-0.300617
		2547	AT1G68190	-0.300624
		2546	AT2G48140	-0.30087
		2545	AT1G14290	-0.300901	AT1G14290	370	381	+	9.48485	6.55e-05	1	GCCCACGGATTC
		2544	AT1G32790	-0.30101
		2543	AT5G47435	-0.301039
		2542	AT4G01037	-0.301047
		2541	AT5G63470	-0.301104
		2540	AT3G27180	-0.301209
		2539	AT4G00750	-0.301479
		2538	AT1G31500	-0.301527
		2537	AT2G39670	-0.301574
		2536	AT1G09280	-0.301796
		2535	AT1G07200	-0.30184
		2534	AT5G45060	-0.301986
		2533	AT5G65490	-0.302068
		2532	AT3G03950	-0.302096
		2531	AT3G12400	-0.302341
		2530	AT3G06470	-0.302667
		2529	AT1G23400	-0.302712
		2528	AT4G35100	-0.302769
		2527	AT3G02380	-0.302862
		2526	AT3G44430	-0.303071
		2525	AT1G10830	-0.303215
		2524	AT4G21090	-0.303392
		2523	AT3G58670	-0.303645
		2522	AT2G01490	-0.303657
		2521	AT4G22820	-0.303852
		2520	AT2G28800	-0.30397
		2519	AT1G22530	-0.304121
		2518	AT1G50250	-0.304158
		2517	AT2G22360	-0.304185
		2516	AT1G15350	-0.30443	AT1G15350	469	480	-	9.64242	5.14e-05	1	GACACAGGTTTT
		2515	AT3G01400	-0.304547
		2514	AT1G07180	-0.304564
		2513	AT1G11820	-0.304573
		2512	AT2G39360	-0.304644
		2511	AT5G62570	-0.304738
		2510	AT5G60850	-0.304909
		2509	AT1G21640	-0.305587
		2508	AT1G75690	-0.305725
		2507	AT2G17730	-0.305939
		2506	AT4G16990	-0.306581
		2505	AT4G26700	-0.306871
		2504	AT5G12230	-0.306881
		2503	AT5G14420	-0.306902
		2502	AT1G14580	-0.307047
		2501	AT1G72300	-0.307221	AT1G72300	541	552	-	9.90909	4.58e-05	1	GCGGCTGGTTTA
		2500	AT3G19520	-0.307243
		2499	AT5G09440	-0.30751
		2498	AT5G14320	-0.307618
		2497	AT4G27340	-0.307631
		2496	AT5G51140	-0.307671
		2495	AT5G24520	-0.308094
		2494	AT4G13220	-0.308273
		2493	AT1G06040	-0.30842
		2492	AT5G01670	-0.30843
		2491	AT5G64130	-0.308501
		2490	AT5G55620	-0.30858
		2489	AT3G55270	-0.308587
		2488	AT2G21960	-0.308677	AT2G21960	184	195	+	9.2303	6.94e-05	1	GCCACTGGCTCC
		2487	AT4G05320	-0.308713
		2486	AT5G17710	-0.308721
		2485	AT4G18480	-0.308748
		2484	AT3G53420	-0.308763	AT3G53420	276	287	-	9.64242	5.14e-05	1	GCCACAGTTTTT
		2483	AT3G11170	-0.308962
		2482	AT4G02350	-0.30899
		2481	AT3G11280	-0.309022
		2480	AT5G01960	-0.309075
		2479	AT3G62530	-0.309197
		2478	AT5G64290	-0.309318
		2477	AT3G52340	-0.310052
		2476	AT1G36050	-0.310086
		2475	AT5G43740	-0.310214
		2474	AT1G49510	-0.310282
		2473	AT5G13780	-0.31047
		2472	AT3G48320	-0.310563
		2471	AT3G63540	-0.310564
		2470	AT5G50760	-0.310775
		2469	AT5G63790	-0.310815
		2468	AT5G20270	-0.31109
		2467	AT3G02470	-0.311417
		2466	AT5G61410	-0.311516	AT5G61410	314	325	-	14.4424	1.03e-05	1	GCCGCCGCTTTT
		2465	AT3G14595	-0.311603
		2464	AT3G47610	-0.311697
		2463	AT2G45960	-0.311901
		2462	AT1G25260	-0.311902
		2461	AT3G26910	-0.311976
		2460	AT2G20920	-0.31217
		2459	AT3G19630	-0.312189
		2458	AT5G59610	-0.312212
		2457	AT1G68140	-0.312497
		2456	AT5G06960	-0.312515
		2455	AT5G47240	-0.312573
		2454	AT3G56680	-0.312886
		2453	AT1G31800	-0.31296
		2452	AT1G51730	-0.313057
		2451	AT4G36500	-0.313224
		2450	AT4G17486	-0.313342
		2449	AT1G14330	-0.313445
		2448	AT4G30750	-0.313484
		2447	AT1G10682	-0.313637
		2446	AT3G45040	-0.313705
		2445	AT1G72610	-0.313758
		2444	AT2G39450	-0.314065
		2443	AT5G60340	-0.314089
		2442	AT1G74960	-0.314183	AT1G74960	622	633	-	13.9091	1.57e-05	1	GCCACTGTTTTT
		2441	AT4G37920	-0.314317
		2440	AT5G38290	-0.314331
		2439	AT5G16220	-0.314342
		2438	AT1G65930	-0.314372
		2437	AT5G05690	-0.314736
		2436	AT1G33240	-0.31477
		2435	AT2G20120	-0.314891	AT2G20120	614	625	-	9.64242	5.14e-05	1	GCCAAAGGTTTT
		2434	AT3G55770	-0.314961
		2433	AT5G42520	-0.314968
		2432	AT1G59830	-0.31506
		2431	AT3G56880	-0.315067
		2430	AT3G16460	-0.315114
		2429	AT5G56930	-0.315184
		2428	AT4G31140	-0.315283
		2427	AT3G14415	-0.315344	AT3G14415	647	658	+	10.1939	2.41e-05	1	GCTTCTGGTTTT
		2426	AT3G59940	-0.315424
		2425	AT5G26820	-0.315536
		2424	AT2G39950	-0.315633
		2423	AT3G06980	-0.315663
		2422	AT3G60590	-0.315693
		2421	AT1G32410	-0.315891
		2420	AT3G04010	-0.316238
		2419	AT1G02750	-0.316246
		2418	AT1G80080	-0.31628	AT1G80080	219	230	+	15.4121	1.46e-06	0.824	GCCACCGGTTTG
		2417	AT5G52100	-0.316382
		2416	AT5G64850	-0.316536
		2415	AT4G18340	-0.316546
		2414	AT3G61070	-0.316594
		2413	AT1G15740	-0.316749
		2412	AT1G16670	-0.316969
		2411	AT1G27510	-0.317009
		2410	AT2G03820	-0.317025
		2409	AT3G04350	-0.317091
		2408	AT4G00180	-0.317182
		2407	AT4G04960	-0.317474
		2406	AT1G24350	-0.317883
		2405	AT2G28660	-0.317931
		2404	AT4G27620	-0.318139
		2403	AT1G69640	-0.318361
		2402	AT1G12910	-0.318399
		2401	AT4G28660	-0.318423
		2400	AT1G34300	-0.31882
		2399	AT3G55430	-0.318829
		2398	AT3G56010	-0.319066
		2397	AT1G29690	-0.319147
		2396	AT1G14210	-0.319212
		2395	AT4G27745	-0.319869
		2394	AT1G20780	-0.319908
		2393	AT5G42760	-0.31994
		2392	AT2G27860	-0.32005
		2391	AT4G13550	-0.320143
		2390	AT1G68830	-0.320475
		2389	AT3G11290	-0.320483
		2388	AT1G69840	-0.320727
		2387	AT1G72820	-0.320864
		2386	AT4G14100	-0.320894
		2385	AT5G58760	-0.321025	AT5G58760	68	79	+	9.90909	4.58e-05	1	GCCACATGTTTC
		2384	AT5G20140	-0.32104
		2383	AT4G27130	-0.321088
		2382	AT3G51370	-0.321332
		2381	AT2G24270	-0.321512
		2380	AT1G59910	-0.321679
		2379	AT1G55370	-0.321999
		2378	AT5G12010	-0.322111
		2377	AT3G27160	-0.322477
		2376	AT1G05890	-0.322547
		2375	AT3G20820	-0.322553	AT3G20820	218	229	+	9.90909	4.58e-05	1	CCCGCTGGTTTA
		2374	AT3G08010	-0.32262
		2373	AT4G01550	-0.322749
		2372	AT1G12450	-0.322858
		2371	AT1G21760	-0.322917
		2370	AT5G54710	-0.3231
		2369	AT5G63030	-0.323162
		2368	AT5G42270	-0.323171
		2367	AT4G02370	-0.323261
		2366	AT2G21180	-0.32332
		2365	AT3G04740	-0.323454
		2364	AT1G80050	-0.323617
		2363	AT1G76570	-0.323923
		2362	AT3G48070	-0.323932	AT3G48070	814	825	+	14.1758	1.46e-05	1	GCCACCGTTTTT
		2361	AT1G24440	-0.324137
		2360	AT2G03420	-0.32414
		2359	AT5G66040	-0.324769
		2358	AT1G09560	-0.324942
		2357	AT3G11820	-0.32496
		2356	AT5G48590	-0.325262
		2355	AT1G75440	-0.325423
		2354	AT5G61230	-0.32543
		2353	AT1G29820	-0.32548
		2352	AT4G02130	-0.32548
		2351	AT5G16830	-0.325537
		2350	AT1G53570	-0.32565
		2349	AT1G77180	-0.325892
		2348	AT1G27540	-0.325974
		2347	AT4G24510	-0.32599	AT4G24510	267	278	-	14.7212	3.66e-06	1	GCCCCTGGTTCC
		2346	AT4G37440	-0.326055
		2345	AT2G34460	-0.326122	AT2G34460	427	438	-	14.1758	1.46e-05	1	GCCACTGCTTTC
		2344	AT3G17770	-0.326219
		2343	AT2G44500	-0.326278
		2342	AT4G30780	-0.326317
		2341	AT5G43830	-0.326385
		2340	AT1G63120	-0.326827
		2339	AT3G48380	-0.326849	AT3G48380	543	554	-	9.92121	3.54e-05	1	GCCACGGGTGTT
		2338	AT3G22120	-0.32694
		2337	AT2G36835	-0.327083
		2336	AT1G30200	-0.327109
		2335	AT1G13930	-0.327309
		2334	AT5G04760	-0.327431
		2333	AT2G17230	-0.327569
		2332	AT4G33300	-0.327819
		2331	AT4G37200	-0.328215
		2330	AT3G15356	-0.328398
		2329	AT4G18590	-0.328432
		2328	AT5G64930	-0.328541
		2327	AT5G05950	-0.328567
		2326	AT3G56130	-0.329017
		2325	AT5G36250	-0.329132
		2324	AT1G14345	-0.329514	AT1G14345	382	393	+	10.1879	2.81e-05	1	GCCACAGGATTC
		2323	AT5G41060	-0.329752
		2322	AT2G02870	-0.329793
		2321	AT5G20570	-0.33001	AT5G20570	527	538	-	10.7394	1.76e-05	1	GCCTCTGGTCTC
		2320	AT3G60510	-0.330101
		2319	AT5G42940	-0.330733
		2318	AT4G10970	-0.330838
		2317	AT1G03560	-0.330863
		2316	AT1G21610	-0.33088
		2315	AT2G45850	-0.330906
		2314	AT3G53270	-0.331146
		2313	AT1G30880	-0.331487
		2312	AT2G20960	-0.33165
		2311	AT3G57800	-0.331738
		2310	AT5G51180	-0.331748
		2309	AT1G10740	-0.331832
		2308	AT1G61360	-0.33216
		2307	AT3G21510	-0.3322
		2306	AT5G05750	-0.332317
		2305	AT5G52110	-0.332328
		2304	AT2G26440	-0.332375
		2303	AT1G29920	-0.332621
		2302	AT3G26395	-0.332697
		2301	AT4G24020	-0.333385
		2300	AT4G32190	-0.333654
		2299	AT4G32040	-0.333773
		2298	AT1G63980	-0.333903
		2297	AT4G32910	-0.334351
		2296	AT5G51110	-0.334774
		2295	AT1G28280	-0.334937
		2294	AT1G15510	-0.33505
		2293	AT4G38160	-0.335071
		2292	AT3G17440	-0.335071
		2291	AT5G17550	-0.335212
		2290	AT4G38550	-0.335238	AT4G38550	612	623	-	9.2303	6.94e-05	1	GCCACCGGGGTT
		2289	AT5G62810	-0.335266
		2288	AT4G21110	-0.335402
		2287	AT1G53730	-0.335439
		2286	AT3G61600	-0.335559
		2285	AT3G54200	-0.336216
		2284	AT4G00752	-0.336328
		2283	AT2G25070	-0.336405
		2282	AT1G33990	-0.336701
		2281	AT5G53130	-0.336826
		2280	AT1G08540	-0.336833
		2279	AT1G15430	-0.337026	AT1G15430	149	160	-	10.1758	3.38e-05	1	GCTGCAGGTTTC
		2278	AT5G14390	-0.337096
		2277	AT2G31730	-0.337361
		2276	AT5G10460	-0.337373
		2275	AT5G61440	-0.337641
		2274	AT4G17870	-0.33798
		2273	AT2G44410	-0.33817	AT2G44410	265	276	-	10.4606	2.08e-05	1	GCTTCCGGTTTT
		2272	AT5G62460	-0.338229
		2271	AT5G51545	-0.338509
		2270	AT5G24090	-0.338522
		2269	AT1G75760	-0.338549
		2268	AT3G61150	-0.338822
		2267	AT2G31570	-0.338845
		2266	AT5G04540	-0.338972
		2265	AT5G50400	-0.339115
		2264	AT1G75540	-0.339136
		2263	AT3G13550	-0.339149
		2262	AT5G66050	-0.339258
		2261	AT4G33950	-0.339507
		2260	AT5G16480	-0.339526
		2259	AT3G12360	-0.339872
		2258	AT4G38225	-0.340169
		2257	AT5G53860	-0.34024
		2256	AT4G16760	-0.340628
		2255	AT3G57880	-0.340647
		2254	AT3G14240	-0.340897
		2253	AT3G03040	-0.341078
		2252	AT3G29200	-0.341192
		2251	AT2G45830	-0.341275
		2250	AT1G75130	-0.341277
		2249	AT5G45040	-0.341358
		2248	AT1G02560	-0.341851
		2247	AT1G34200	-0.34189
		2246	AT5G23900	-0.341987
		2245	AT4G19200	-0.342087
		2244	AT3G57340	-0.342256
		2243	AT1G02475	-0.34229
		2242	AT5G25630	-0.342303
		2241	AT1G32400	-0.342326
		2240	AT3G62650	-0.342477
		2239	AT1G30650	-0.342689
		2238	AT3G43720	-0.342715
		2237	AT1G58200	-0.342732
		2236	AT1G67470	-0.343022	AT1G67470	394	405	-	9.90909	4.58e-05	1	GCCGCAGCTTTT
		2235	AT1G28250	-0.343091
		2234	AT4G20110	-0.343556
		2233	AT2G46260	-0.343739
		2232	AT2G37540	-0.343787
		2231	AT5G21160	-0.343835
		2230	AT4G32070	-0.344064
		2229	AT5G43460	-0.344075
		2228	AT1G07250	-0.344199
		2227	AT4G36400	-0.344383
		2226	AT5G11650	-0.344541
		2225	AT5G12420	-0.344679
		2224	AT1G50450	-0.344688
		2223	AT5G50450	-0.344911
		2222	AT4G37790	-0.344966
		2221	AT5G64300	-0.345019
		2220	AT4G32760	-0.345117
		2219	AT3G42630	-0.345434
		2218	AT3G13580	-0.345486
		2217	AT5G04830	-0.345592
		2216	AT5G46640	-0.345745
		2215	AT5G08240	-0.345821
		2214	AT3G46600	-0.346124
		2213	AT2G45160	-0.346206
		2212	AT5G02120	-0.346313
		2211	AT3G13000	-0.346324
		2210	AT5G11680	-0.346555
		2209	AT4G21510	-0.346609
		2208	AT4G33220	-0.346699
		2207	AT4G34950	-0.346758
		2206	AT1G51950	-0.34728
		2205	AT4G28080	-0.347437
		2204	AT1G06645	-0.347454
		2203	AT2G01080	-0.34757
		2202	AT5G50200	-0.347672
		2201	AT4G17490	-0.347813
		2200	AT1G53430	-0.347934
		2199	AT1G08490	-0.348221	AT1G08490	976	987	-	14.1758	1.46e-05	1	GCCCTTGGTTTT
		2198	AT2G29450	-0.348289
		2197	AT3G59110	-0.348687
		2196	AT5G44190	-0.348753
		2195	AT4G04040	-0.348908
		2194	AT5G09530	-0.348989
		2193	AT1G08980	-0.349202
		2192	AT5G54980	-0.349252
		2191	AT5G44290	-0.349358
		2190	AT4G37020	-0.349537
		2189	AT3G60850	-0.349826
		2188	AT3G14650	-0.349891
		2187	AT2G17640	-0.350008
		2186	AT3G20770	-0.350501
		2185	AT1G31350	-0.350577
		2184	AT5G41740	-0.350629
		2183	AT3G11210	-0.350632	AT3G11210	354	365	+	9.64242	5.14e-05	1	ACCACTGGTTTG
		2182	AT1G07110	-0.350914	AT1G07110	306	317	-	10.4606	2.08e-05	1	TCCTCTGGTTTC
		2181	AT4G33565	-0.351152
		2180	AT1G06190	-0.351352
		2179	AT2G47910	-0.351364
		2178	AT1G14820	-0.351394
		2177	AT5G06580	-0.351756
		2176	AT2G26350	-0.351757
		2175	AT5G36950	-0.351948
		2174	AT5G57900	-0.352365
		2173	AT3G49060	-0.352393	AT3G49060	313	324	-	14.1758	1.46e-05	1	GCCGCTGTTTTT
		2172	AT3G19480	-0.352439	AT3G19480	224	235	+	10.8788	1.69e-05	1	GCCACAGGTTTA
		2171	AT4G25570	-0.352672
		2170	AT3G02540	-0.352724
		2169	AT3G47650	-0.352812	AT3G47650	740	751	+	10.1939	2.41e-05	1	GACTCTGGTTTT
		2168	AT4G12710	-0.352855
		2167	AT1G10960	-0.352882
		2166	AT4G01700	-0.353334
		2165	AT5G54170	-0.353699
		2164	AT3G07565	-0.353865
		2163	AT2G41700	-0.35389
		2162	AT1G68690	-0.353993
		2161	AT1G66580	-0.354011
		2160	AT4G38495	-0.3541
		2159	AT5G52640	-0.354114
		2158	AT1G01990	-0.354209
		2157	AT3G19710	-0.354229
		2156	AT5G23070	-0.354621
		2155	AT1G29500	-0.354783
		2154	AT5G41050	-0.354925
		2153	AT4G28240	-0.355032
		2152	AT1G75180	-0.355337
		2151	AT5G53050	-0.355633
		2150	AT1G78090	-0.356094
		2149	AT1G09415	-0.356097
		2148	AT2G03760	-0.356661
		2147	AT2G19180	-0.357214	AT2G19180	537	548	+	10.1879	2.81e-05	1	GCCACCGGATTA
		2146	AT1G50460	-0.357567
		2145	AT5G56780	-0.357609
		2144	AT2G24820	-0.357659	AT2G24820	292	303	+	10.7394	1.76e-05	1	GCCTCTGGTTCC
		2143	AT1G65486	-0.357739
		2142	AT5G57685	-0.357934
		2141	AT4G26000	-0.358256
		2140	AT1G08465	-0.358369
		2139	AT2G30500	-0.358517
		2138	AT1G31540	-0.35875
		2137	AT1G68590	-0.358865
		2136	AT4G28652	-0.358967
		2135	AT4G34280	-0.35915
		2134	AT4G13050	-0.359159
		2133	AT2G44920	-0.359336
		2132	AT2G28200	-0.360199
		2131	AT4G22590	-0.360472
		2130	AT3G18780	-0.36052
		2129	AT1G62810	-0.360638
		2128	AT4G18910	-0.360661
		2127	AT3G62880	-0.360769
		2126	AT4G35090	-0.360836
		2125	AT2G05440	-0.360971
		2124	AT3G10500	-0.361402
		2123	AT1G19680	-0.361493	AT1G19680	442	453	+	9.49697	5.53e-05	1	GCCGCCGGAGTT
		2122	AT5G63450	-0.361529	AT5G63450	453	464	+	10.1879	2.81e-05	1	GCCACCGGTTCG
		2121	AT3G51000	-0.361693
		2120	AT5G20110	-0.361998
		2119	AT5G41700	-0.362037
		2118	AT2G20050	-0.362144
		2117	AT1G63880	-0.362638
		2116	AT3G22440	-0.362684
		2115	AT3G03020	-0.362792
		2114	AT4G22750	-0.363348
		2113	AT5G28830	-0.363509
		2112	AT2G30150	-0.363898
		2111	AT2G45190	-0.364499
		2110	AT5G45710	-0.364644
		2109	AT3G16430	-0.364768
		2108	AT2G17450	-0.36479
		2107	AT2G44490	-0.364987
		2106	AT4G03030	-0.365298
		2105	AT3G16370	-0.365307
		2104	AT4G38080	-0.365424
		2103	AT1G12230	-0.365453
		2102	AT4G34620	-0.365526
		2101	AT3G14200	-0.365873
		2100	AT4G28025	-0.365878	AT4G28025	336	347	-	10.1939	2.41e-05	1	ACCTCTGGTTTT
		2099	AT3G63520	-0.366091	AT3G63520	428	439	-	10.7273	1.84e-05	1	GCCTCCCGTTTC
		2098	AT4G39100	-0.366261
		2097	AT4G34830	-0.366278
		2096	AT4G37380	-0.366386
		2095	AT3G52060	-0.366392
		2094	AT4G34020	-0.366527
		2093	AT5G13970	-0.366673
		2092	AT1G01340	-0.366821
		2091	AT1G30130	-0.367147
		2090	AT1G79270	-0.367217
		2089	AT1G13380	-0.367235
		2088	AT5G60580	-0.367449
		2087	AT5G25265	-0.367603
		2086	AT4G18160	-0.367673
		2085	AT3G22960	-0.367915
		2084	AT5G17400	-0.368099
		2083	AT3G05410	-0.368136
		2082	AT1G32440	-0.368279
		2081	AT1G02280	-0.368347	AT1G02280	61	72	-	9.90909	4.58e-05	1	TCCACGGGTTTC
		2080	AT3G23560	-0.368945
		2079	AT5G06450	-0.369048
		2078	AT4G36390	-0.369164
		2077	AT5G26742	-0.369268
		2076	AT1G16240	-0.369388
		2075	AT1G74840	-0.369424
		2074	AT4G36650	-0.369536
		2073	AT4G23820	-0.369598
		2072	AT2G01340	-0.369861
		2071	AT1G47580	-0.370166
		2070	AT5G59540	-0.370292
		2069	AT3G43670	-0.37034
		2068	AT2G36990	-0.370499	AT2G36990	451	462	-	9.2303	6.94e-05	1	GCCACTGGCTAC
		2067	AT1G05070	-0.370554
		2066	AT3G15110	-0.370573
		2065	AT1G30400	-0.370604
		2064	AT2G46800	-0.371424
		2063	AT4G37190	-0.371587
		2062	AT3G13430	-0.371729
		2061	AT1G45230	-0.372019
		2060	AT3G02450	-0.37204
		2059	AT3G47250	-0.372155
		2058	AT4G10170	-0.372383
		2057	AT5G55140	-0.372901
		2056	AT1G55110	-0.372967
		2055	AT3G11700	-0.373056
		2054	AT1G22910	-0.373058
		2053	AT2G39010	-0.373133
		2052	AT5G36220	-0.373205
		2051	AT2G39740	-0.373393
		2050	AT1G22550	-0.373403	AT1G22550	196	207	+	9.64242	5.14e-05	1	TCCACTGGTTTA
		2049	AT5G43440	-0.373484
		2048	AT5G67385	-0.373655
		2047	AT1G75100	-0.373759
		2046	AT4G27000	-0.373891	AT4G27000	271	282	+	19.9455	2.52e-07	0.537	GCCACCGGTTTC
		2045	AT3G47600	-0.373977
		2044	AT1G72770	-0.374104
		2043	AT5G67440	-0.374503
		2042	AT4G19390	-0.3746
		2041	AT3G05020	-0.374625
		2040	AT5G14170	-0.37477
		2039	AT5G54280	-0.375038
		2038	AT4G32790	-0.375169
		2037	AT5G43630	-0.375265
		2036	AT3G28100	-0.375436
		2035	AT2G03730	-0.375443
		2034	AT1G71500	-0.375459
		2033	AT1G78460	-0.375471
		2032	AT4G35250	-0.375482
		2031	AT1G20970	-0.375487
		2030	AT2G04795	-0.375549
		2029	AT2G41430	-0.375632
		2028	AT4G01720	-0.375646
		2027	AT3G59210	-0.375848
		2026	AT2G26975	-0.376348
		2025	AT4G19140	-0.376459
		2024	AT1G69530	-0.376513
		2023	AT2G30160	-0.376543
		2022	AT2G20410	-0.376685
		2021	AT5G52900	-0.376888
		2020	AT5G57140	-0.377479
		2019	AT3G52210	-0.377716
		2018	AT2G44020	-0.377832
		2017	AT5G16240	-0.377839
		2016	AT3G54420	-0.378053
		2015	AT2G03980	-0.378081
		2014	AT4G23470	-0.378235
		2013	AT1G56180	-0.378393
		2012	AT1G33110	-0.378417
		2011	AT1G60950	-0.378432	AT1G60950	442	453	+	9.64242	5.14e-05	1	GCCACGTGTTTT
		2010	AT1G49200	-0.378567
		2009	AT1G43700	-0.378732
		2008	AT4G34120	-0.378818
		2007	AT4G24160	-0.378874
		2006	AT4G18710	-0.379764
		2005	AT1G56050	-0.379814
		2004	AT1G42550	-0.379921
		2003	AT5G38430	-0.3801
		2002	AT1G54500	-0.380191
		2001	AT3G07750	-0.380211
		2000	AT3G55880	-0.380221
		1999	AT4G27830	-0.380349
		1998	AT5G51150	-0.380778	AT5G51150	765	776	+	9.90909	4.58e-05	1	CCCGCTGGTTTA
		1997	AT1G12730	-0.380873
		1996	AT4G24090	-0.381194
		1995	AT1G22190	-0.381236
		1994	AT1G75660	-0.381263
		1993	AT5G18490	-0.381558
		1992	AT5G24830	-0.381616
		1991	AT1G25560	-0.381743
		1990	AT1G15880	-0.382089
		1989	AT3G47160	-0.382155
		1988	AT1G19770	-0.38238
		1987	AT2G22680	-0.382484
		1986	AT2G03470	-0.382528
		1985	AT4G23300	-0.382742
		1984	AT1G48360	-0.382916
		1983	AT5G21222	-0.383352
		1982	AT2G29290	-0.383353
		1981	AT1G80420	-0.383581
		1980	AT1G27090	-0.383787
		1979	AT1G74910	-0.383884
		1978	AT5G27320	-0.383892
		1977	AT3G60980	-0.38434	AT3G60980	607	618	+	9.64242	5.14e-05	1	GCCATAGGTTTT
		1976	AT3G60340	-0.384427
		1975	AT1G69310	-0.384434
		1974	AT1G11175	-0.384651
		1973	AT3G03630	-0.384764
		1972	AT1G04400	-0.384802
		1971	AT3G14180	-0.384934
		1970	AT4G00300	-0.385056
		1969	AT1G22430	-0.385087
		1968	AT5G43760	-0.38521	AT5G43760	194	205	+	9.90909	4.58e-05	1	GTCGCGGGTTTT
		1967	AT4G18240	-0.385334
		1966	AT1G19180	-0.38562
		1965	AT3G42150	-0.385784
		1964	AT2G30950	-0.386017
		1963	AT3G07790	-0.386023
		1962	AT2G30930	-0.386143
		1961	AT4G26750	-0.386232	AT4G26750	486	497	-	14.4424	1.03e-05	1	CCCACCGGTTTC
		1960	AT1G57790	-0.386445
		1959	AT3G54090	-0.38681
		1958	AT3G23050	-0.38694
		1957	AT5G22300	-0.38699
		1956	AT3G53120	-0.386991
		1955	AT2G43560	-0.387001
		1954	AT5G37660	-0.387179
		1953	AT4G18230	-0.387301
		1952	AT1G15290	-0.387468
		1951	AT3G06840	-0.387648
		1950	AT5G61820	-0.387682
		1949	AT2G42580	-0.38774
		1948	AT5G17290	-0.387762
		1947	AT1G23030	-0.387924
		1946	AT2G30260	-0.38852
		1945	AT3G25910	-0.388677
		1944	AT1G09940	-0.388998
		1943	AT2G40960	-0.38901
		1942	AT2G29400	-0.389144
		1941	AT1G64610	-0.389447
		1940	AT5G45680	-0.389454
		1939	AT1G17840	-0.389836
		1938	AT1G53030	-0.389984
		1937	AT1G63260	-0.390279
		1936	AT1G01620	-0.39045
		1935	AT1G71697	-0.390582
		1934	AT5G52070	-0.39099
		1933	AT2G21240	-0.391102
		1932	AT5G42110	-0.391714
		1931	AT2G45920	-0.391735
		1930	AT1G02920	-0.391861
		1929	AT4G29420	-0.391864
		1928	AT3G21295	-0.392836
		1927	AT5G01720	-0.392945
		1926	AT3G25410	-0.393126
		1925	AT5G22690	-0.393145
		1924	AT1G75020	-0.393266
		1923	AT5G19855	-0.393538
		1922	AT4G26610	-0.393608
		1921	AT2G17787	-0.393743
		1920	AT3G21865	-0.393781
		1919	AT1G26670	-0.393797
		1918	AT3G27090	-0.394118
		1917	AT4G15510	-0.39417
		1916	AT4G07825	-0.394525
		1915	AT3G12345	-0.394586	AT3G12345	56	67	-	14.1758	1.46e-05	1	GCCGCTTGTTTT
		1914	AT5G03180	-0.394742
		1913	AT1G54730	-0.394846
		1912	AT1G78510	-0.394866
		1911	AT1G52550	-0.395123
		1910	AT3G19860	-0.395203
		1909	AT3G58500	-0.395331
		1908	AT4G14630	-0.395945
		1907	AT5G51070	-0.396009
		1906	AT2G20320	-0.396062
		1905	AT1G09230	-0.396222
		1904	AT1G26930	-0.396243
		1903	AT2G44750	-0.396364
		1902	AT1G15530	-0.396427
		1901	AT4G09560	-0.396584
		1900	AT5G10150	-0.396684
		1899	AT1G73480	-0.397338
		1898	AT5G67370	-0.39747
		1897	AT5G08340	-0.397596
		1896	AT2G33390	-0.397679
		1895	AT2G27500	-0.398124
		1894	AT5G57910	-0.398219
		1893	AT4G04620	-0.398357
		1892	AT1G51310	-0.39839
		1891	AT3G05200	-0.398462
		1890	AT4G28590	-0.398462
		1889	AT5G19540	-0.398576
		1888	AT3G48000	-0.398657
		1887	AT2G15090	-0.398807
		1886	AT4G30510	-0.399086
		1885	AT1G58470	-0.399248
		1884	AT5G58800	-0.399274
		1883	AT3G47295	-0.399302
		1882	AT1G80650	-0.399499
		1881	AT3G14750	-0.399599
		1880	AT4G15780	-0.399671
		1879	AT5G60970	-0.399743
		1878	AT4G36730	-0.400305
		1877	AT5G17860	-0.400469	AT5G17860	127	138	+	14.4424	1.03e-05	1	GCCGGCGGTTTT
		1876	AT5G06860	-0.400525
		1875	AT1G12580	-0.400647
		1874	AT1G22690	-0.402103
		1873	AT1G13810	-0.402273
		1872	AT1G45976	-0.402281
		1871	AT1G72430	-0.402491
		1870	AT2G03810	-0.402834
		1869	AT1G12090	-0.40285
		1868	AT3G15690	-0.402987
		1867	AT3G14590	-0.403049
		1866	AT5G37260	-0.40312
		1865	AT5G64410	-0.403171
		1864	AT1G62750	-0.403186
		1863	AT1G24340	-0.403772
		1862	AT4G27310	-0.404126
		1861	AT4G10080	-0.404481
		1860	AT1G59710	-0.40504
		1859	AT3G27390	-0.405055
		1858	AT2G40520	-0.405115
		1857	AT1G61100	-0.405432
		1856	AT1G75410	-0.405476
		1855	AT2G34590	-0.405723
		1854	AT5G02320	-0.405752
		1853	AT2G43540	-0.405855
		1852	AT1G52100	-0.406048
		1851	AT2G15695	-0.406461
		1850	AT4G24930	-0.406897
		1849	AT4G00895	-0.406967
		1848	AT1G48450	-0.40702	AT1G48450	667	678	+	14.1758	1.46e-05	1	GCCACCGTTTTT
		1847	AT1G27970	-0.407205
		1846	AT1G56010	-0.408019
		1845	AT2G14080	-0.408302
		1844	AT5G08790	-0.408303
		1843	AT5G42000	-0.40912
		1842	AT2G14910	-0.409218
		1841	AT1G02900	-0.409268
		1840	AT1G50600	-0.409695
		1839	AT2G22510	-0.409882
		1838	AT3G02170	-0.409891
		1837	AT1G54520	-0.410186
		1836	AT4G16950	-0.410703
		1835	AT1G08710	-0.410928
		1834	AT5G35100	-0.410993
		1833	AT1G15170	-0.41121
		1832	AT1G01060	-0.411225
		1831	AT3G55330	-0.411506
		1830	AT5G44568	-0.412046
		1829	AT4G21810	-0.412225
		1828	AT5G45490	-0.4126
		1827	AT1G22280	-0.412681
		1826	AT2G28130	-0.412787
		1825	AT5G43050	-0.412964
		1824	AT2G02950	-0.413357
		1823	AT5G26920	-0.41445
		1822	AT2G24580	-0.414597
		1821	AT3G57530	-0.414627
		1820	AT4G37800	-0.415037
		1819	AT4G38980	-0.415197
		1818	AT1G64680	-0.415274
		1817	AT5G17170	-0.415575	AT5G17170	727	738	+	9.90909	4.58e-05	1	GCCACCGTTTTG
		1816	AT2G37180	-0.415902
		1815	AT1G03600	-0.416358
		1814	AT3G06660	-0.416579
		1813	AT1G68730	-0.416977
		1812	AT4G34240	-0.416981
		1811	AT4G32650	-0.416983
		1810	AT3G08740	-0.417224
		1809	AT3G19170	-0.417281
		1808	AT5G05930	-0.417955
		1807	AT5G23130	-0.41801
		1806	AT5G21930	-0.418205	AT5G21930	128	139	-	10.1939	2.41e-05	1	GCTTCTGGTTTT
		1805	AT4G36540	-0.418626
		1804	AT2G03440	-0.418691
		1803	AT1G13100	-0.419186
		1802	AT3G06380	-0.419274
		1801	AT2G38310	-0.419531
		1800	AT1G70090	-0.419626
		1799	AT5G02540	-0.420044
		1798	AT3G57190	-0.420307
		1797	AT2G43910	-0.420879
		1796	AT4G16480	-0.421205
		1795	AT4G37250	-0.421383
		1794	AT5G16010	-0.421436
		1793	AT4G31390	-0.421437
		1792	AT3G11560	-0.421875	AT3G11560	440	451	-	9.48485	6.55e-05	1	GCCGCCGTGTTC
		1791	AT1G63720	-0.421935
		1790	AT1G15500	-0.421955
		1789	AT2G01190	-0.42201
		1788	AT3G09270	-0.42218
		1787	AT1G28380	-0.422206
		1786	AT2G40935	-0.422529
		1785	AT5G24735	-0.42258
		1784	AT1G08315	-0.422692
		1783	AT2G01670	-0.422756
		1782	AT3G48310	-0.422942
		1781	AT5G22000	-0.423076
		1780	AT1G78310	-0.42312
		1779	AT3G56290	-0.423128
		1778	AT1G27300	-0.423848
		1777	AT2G06950	-0.424153
		1776	AT1G76700	-0.424237
		1775	AT5G14740	-0.424373	AT5G14740	59	70	-	10.1758	3.38e-05	1	GCCGCCGTTTTA
		1774	AT1G08810	-0.424387
		1773	AT1G43670	-0.424494	AT1G43670	294	305	-	9.90909	4.58e-05	1	ACCGCTGGTTTG
		1772	AT3G04760	-0.424718
		1771	AT1G74370	-0.424811
		1770	AT1G05410	-0.424899
		1769	AT2G31800	-0.425458	AT2G31800	661	672	+	9.90909	4.58e-05	1	GCCGAAGGTTTT
		1768	AT3G28910	-0.426246
		1767	AT1G23860	-0.426464
		1766	AT2G36900	-0.426624
		1765	AT1G14780	-0.426857
		1764	AT1G20900	-0.426902
		1763	AT1G17200	-0.426942
		1762	AT3G23530	-0.427281
		1761	AT3G51730	-0.427487
		1760	AT1G47530	-0.427493
		1759	AT2G02180	-0.427669
		1758	AT4G19410	-0.42785
		1757	AT5G18110	-0.42807
		1756	AT5G18140	-0.428251
		1755	AT2G45980	-0.428311
		1754	AT3G09580	-0.428438	AT3G09580	393	404	+	9.48485	6.55e-05	1	GCCGCCGTGTTC
		1753	AT1G22640	-0.428561
		1752	AT5G24890	-0.428769
		1751	AT2G38410	-0.428851
		1750	AT3G04110	-0.429047
		1749	AT5G24870	-0.429461
		1748	AT3G46130	-0.429627
		1747	AT3G53280	-0.429852
		1746	AT5G39590	-0.429938
		1745	AT5G36002	-0.430001
		1744	AT4G09460	-0.430362
		1743	AT1G57990	-0.430497
		1742	AT5G20220	-0.430607	AT5G20220	593	604	+	14.4545	6.41e-06	1	GCCCCTGGTGTT
		1741	AT3G06778	-0.430737
		1740	AT5G14840	-0.430876
		1739	AT5G49820	-0.431067
		1738	AT1G28600	-0.431372
		1737	AT4G17215	-0.431448
		1736	AT3G62720	-0.431469
		1735	AT5G05580	-0.431731
		1734	AT1G28100	-0.431862
		1733	AT1G19020	-0.431923
		1732	AT4G36860	-0.432191
		1731	AT3G26690	-0.432295
		1730	AT5G24170	-0.43239
		1729	AT4G25960	-0.432684
		1728	AT5G05060	-0.432961
		1727	AT1G11210	-0.433288
		1726	AT1G49310	-0.433364
		1725	AT1G29670	-0.433408
		1724	AT1G01720	-0.433424
		1723	AT4G28880	-0.433956
		1722	AT2G27310	-0.433985
		1721	AT1G73400	-0.434023
		1720	AT4G34730	-0.434106	AT4G34730	822	833	+	9.64242	5.14e-05	1	GCAACTGGTTTA
		1719	AT5G28840	-0.434601
		1718	AT5G43190	-0.434656
		1717	AT3G14090	-0.435056
		1716	AT5G67380	-0.435198
		1715	AT3G47570	-0.435314
		1714	AT4G25690	-0.435579
		1713	AT4G36870	-0.435752
		1712	AT5G06370	-0.435818	AT5G06370	989	1000	+	9.90909	4.58e-05	1	GCCACGCGTTTC
		1711	AT4G23260	-0.435907
		1710	AT2G22870	-0.435909
		1709	AT3G50830	-0.436559
		1708	AT4G16190	-0.437346
		1707	AT1G71980	-0.437393
		1706	AT1G08550	-0.437629
		1705	AT3G07870	-0.437662
		1704	AT1G22900	-0.437709
		1703	AT5G07280	-0.438018
		1702	AT4G12420	-0.439098
		1701	AT1G33600	-0.439154
		1700	AT5G01730	-0.439234
		1699	AT1G15920	-0.439609	AT1G15920	115	126	+	9.64242	5.14e-05	1	GCCACTGTTTTA
		1698	AT3G14160	-0.440762	AT3G14160	642	653	-	10.1939	2.41e-05	1	GCTTCTGGTTTT
		1697	AT3G57550	-0.440831
		1696	AT5G58575	-0.44087
		1695	AT3G07780	-0.441144
		1694	AT3G16857	-0.441217
		1693	AT5G19860	-0.441408	AT5G19860	806	817	+	9.64242	5.14e-05	1	GCCACTAGTTTG
		1692	AT5G05890	-0.44259
		1691	AT5G13090	-0.442814
		1690	AT5G54380	-0.443613
		1689	AT4G35440	-0.443621
		1688	AT2G46740	-0.443622
		1687	AT1G64720	-0.444576
		1686	AT5G23210	-0.444752
		1685	AT4G15480	-0.445213
		1684	AT1G21000	-0.44599
		1683	AT2G04550	-0.446066
		1682	AT1G51850	-0.446253
		1681	AT1G76890	-0.446644
		1680	AT1G06690	-0.446933
		1679	AT2G23690	-0.44707
		1678	AT1G73885	-0.447124
		1677	AT4G19880	-0.447416
		1676	AT5G23870	-0.447504
		1675	AT4G33580	-0.447802
		1674	AT1G73680	-0.447931
		1673	AT5G20960	-0.448071
		1672	AT1G23310	-0.448098
		1671	AT1G09570	-0.448343
		1670	AT1G34760	-0.448552
		1669	AT5G54940	-0.448656	AT5G54940	26	37	+	9.64242	5.14e-05	1	TCCACTGGTTTA
		1668	AT4G21410	-0.448672	AT4G21410	86	97	-	10.1939	2.41e-05	1	GTCTCTGGTTTT
		1667	AT2G41550	-0.44879
		1666	AT4G25050	-0.449005
		1665	AT5G58570	-0.449054
		1664	AT4G01883	-0.449347
		1663	AT5G21940	-0.449614
		1662	AT3G24120	-0.450002
		1661	AT4G13530	-0.450258
		1660	AT5G14530	-0.450785
		1659	AT2G33340	-0.4512
		1658	AT5G16660	-0.451921
		1657	AT3G48700	-0.453089
		1656	AT4G27520	-0.453463
		1655	AT2G29060	-0.453579
		1654	AT3G19390	-0.453758
		1653	AT2G36930	-0.453939
		1652	AT2G41420	-0.454091
		1651	AT1G60060	-0.454214
		1650	AT1G53200	-0.454659
		1649	AT5G45480	-0.455138
		1648	AT5G22890	-0.455143
		1647	AT1G78340	-0.455416
		1646	AT3G47800	-0.455461
		1645	AT2G38480	-0.455821
		1644	AT1G13640	-0.456114
		1643	AT1G17530	-0.456434
		1642	AT2G40095	-0.456454
		1641	AT5G05100	-0.456595	AT5G05100	157	168	+	14.1758	1.46e-05	1	GCCACCGATTTT
		1640	AT1G70530	-0.456646
		1639	AT5G20400	-0.456663
		1638	AT3G60530	-0.456885
		1637	AT4G00955	-0.457026
		1636	AT3G20410	-0.457144
		1635	AT1G67310	-0.457922
		1634	AT3G49210	-0.458079
		1633	AT5G57785	-0.458148
		1632	AT5G64920	-0.458151
		1631	AT4G24972	-0.458588
		1630	AT4G25300	-0.458798
		1629	AT3G26510	-0.458852
		1628	AT5G07790	-0.45922
		1627	AT2G16365	-0.459436
		1626	AT5G14570	-0.45957
		1625	AT1G03610	-0.459615
		1624	AT1G58290	-0.459827
		1623	AT3G26030	-0.459962
		1622	AT2G04690	-0.460235
		1621	AT2G32540	-0.461282
		1620	AT3G23730	-0.4617
		1619	AT1G80830	-0.462356
		1618	AT3G16220	-0.462368
		1617	AT3G28160	-0.462401
		1616	AT3G05937	-0.46255
		1615	AT1G44350	-0.462562
		1614	AT4G25030	-0.463051
		1613	AT5G06220	-0.463146
		1612	AT5G04810	-0.46351
		1611	AT3G23710	-0.463578
		1610	AT1G66150	-0.463955
		1609	AT4G36900	-0.464083
		1608	AT3G10770	-0.464264
		1607	AT2G16280	-0.464282
		1606	AT1G28190	-0.464744
		1605	AT2G26800	-0.464934
		1604	AT3G11340	-0.465416
		1603	AT3G63010	-0.46563
		1602	AT3G26710	-0.466287
		1601	AT4G16410	-0.467097	AT4G16410	638	649	+	9.90909	4.58e-05	1	TCCACCGGTTTA
		1600	AT4G01660	-0.46712
		1599	AT3G01540	-0.468006
		1598	AT5G24470	-0.468428	AT5G24470	581	592	-	10.1939	2.41e-05	1	GCCTTTGGTTTT
		1597	AT1G32700	-0.468461
		1596	AT3G55470	-0.468813
		1595	AT4G17230	-0.468922
		1594	AT3G15070	-0.469475
		1593	AT5G36160	-0.469527
		1592	AT4G03110	-0.469547
		1591	AT5G51970	-0.469821
		1590	AT5G47650	-0.469991
		1589	AT2G04030	-0.470054
		1588	AT1G53090	-0.47011	AT1G53090	588	599	-	9.64242	5.14e-05	1	GCCACGTGTTTT
		1587	AT2G37410	-0.470188
		1586	AT2G18290	-0.470344
		1585	AT5G03470	-0.470812
		1584	AT2G15128	-0.471406
		1583	AT3G15820	-0.471452
		1582	AT3G29185	-0.471599
		1581	AT2G37770	-0.471628
		1580	AT2G47160	-0.471706
		1579	AT5G24030	-0.471912
		1578	AT4G06744	-0.472202
		1577	AT1G07128	-0.472233
		1576	AT1G03870	-0.472541
		1575	AT1G18300	-0.473728
		1574	AT3G60690	-0.473816
		1573	AT1G78850	-0.473918	AT1G78850	199	210	+	9.49697	5.53e-05	1	GCCGCCGGGTAT
		1572	AT4G30910	-0.474665
		1571	AT1G78140	-0.474942
		1570	AT1G73920	-0.475075
		1569	AT1G69360	-0.475865
		1568	AT2G30590	-0.476057	AT2G30590	890	901	+	14.7091	4.95e-06	1	GACGCCGGTTTC
		1567	AT3G23800	-0.477022
		1566	AT3G16950	-0.477067
		1565	AT3G61260	-0.477585
		1564	AT2G35660	-0.478506
		1563	AT3G06760	-0.478547
		1562	AT2G03640	-0.478586
		1561	AT1G14860	-0.47864
		1560	AT1G01430	-0.478684
		1559	AT3G52240	-0.478743
		1558	AT5G60530	-0.478749
		1557	AT5G15330	-0.478785
		1556	AT5G42440	-0.478835
		1555	AT5G39660	-0.479364
		1554	AT3G51500	-0.47976
		1553	AT4G04770	-0.480105	AT4G04770	278	289	+	10.4606	2.08e-05	1	GTCTCTGGTTTC
		1552	AT4G36030	-0.480127
		1551	AT1G18570	-0.480466
		1550	AT3G13460	-0.480702
		1549	AT4G37300	-0.481072
		1548	AT3G55610	-0.481549
		1547	AT1G30755	-0.481761
		1546	AT4G31510	-0.482044
		1545	AT4G16980	-0.482624
		1544	AT1G80460	-0.482928
		1543	AT1G34630	-0.483376
		1542	AT4G16155	-0.483464
		1541	AT3G05730	-0.483611
		1540	AT3G16190	-0.484138
		1539	AT2G32710	-0.484635
		1538	AT1G10865	-0.484824
		1537	AT5G04980	-0.484994
		1536	AT5G42680	-0.485582
		1535	AT4G17810	-0.485597
		1534	AT5G10860	-0.485678
		1533	AT1G10060	-0.485995
		1532	AT4G34150	-0.486077
		1531	AT1G19400	-0.486257	AT1G19400	587	598	+	9.64242	5.14e-05	1	TCCACTGGTTTG
		1530	AT3G56140	-0.486281
		1529	AT1G22740	-0.487076
		1528	AT2G28160	-0.487093
		1527	AT5G13650	-0.48717
		1526	AT5G18630	-0.487193
		1525	AT1G19740	-0.48838
		1524	AT2G29480	-0.488775
		1523	AT4G17730	-0.489354
		1522	AT1G30360	-0.489492
		1521	AT3G16570	-0.490184
		1520	AT1G23550	-0.490287
		1519	AT1G64500	-0.490336
		1518	AT4G13040	-0.490893
		1517	AT2G23030	-0.491294
		1516	AT2G33250	-0.491398
		1515	AT1G27950	-0.49147
		1514	AT5G04720	-0.492054	AT5G04720	283	294	-	9.92121	3.54e-05	1	GCCACTGGTATA
		1513	AT4G17070	-0.492636
		1512	AT5G23660	-0.492663
		1511	AT3G53810	-0.492991
		1510	AT2G05380	-0.493481
		1509	AT1G53670	-0.493883
		1508	AT5G54500	-0.494138
		1507	AT2G15910	-0.494373
		1506	AT5G54730	-0.494505	AT5G54730	725	736	+	9.90909	4.58e-05	1	ACCACCGGTTTG
		1505	AT3G09650	-0.495042
		1504	AT3G50700	-0.495054
		1503	AT4G35470	-0.495201
[truncated: 1,502 more rows]
