# Supplementary material for: ERFVII action and modulation through oxygen-sensing in Arabidopsis thaliana
Source: Nat Commun. 2023 Aug 3;14:4665. doi: 10.1038/s41467-023-40366-y (PMC10400637; doi:10.1038/s41467-023-40366-y)
Supplement: Supplementary file 14 — Supplementary Data 11 [file 41467_2023_40366_MOESM14_ESM.xlsx]

## Sheet: Supplementary Data 11
	Supplementary Data 11	ChIP vs HRPE	Overlap of genes from prt6 vs prt6 erfVII that both contain HRPE in promoter or genomic coding region and are bound by HRE2 in ChIP
		Set X		Set Y		Set Z	Data set: XZ			Data set: YZ
		Contains HRPE:		Contains HRPE
		prt6>prt6 erfVII genomic region and promoter		prt6<prt6 erfVII genomic region and promoter		genes bound by HRE2 CHIP Supplemental Data. Lee and Bailey-Serres (2019). Plant Cell 10.1105/tpc.19.00463	AGI code	Gene name	Log2 fold change prt6 vs prt6 erfVII	AGI code	Gene name	Log2 fold change prt6 vs prt6 erfVII
	prt6 > prt6erfVII genomic locus	AT2G47520	prt6 < prt6erfVII genomic locus	AT3G60820		AT1G01020	AT2G47520	ERF71, AtERF71, HRE2	7.09292	AT3G53260	PAL2, ATPAL2	-0.140936			XZ GO analysis:
		AT4G35650		AT3G53260		AT1G01040	AT5G39890	PCO2, HUP43	4.93333	AT1G09130	no symbol available	-0.152217			# version: e106_eg53_p16_65fcd97
		AT5G39890		AT1G09130		AT1G01060	AT5G15120	HUP29, PCO1	4.51858	AT3G19100	TAGK2	-0.160676			source	term_name	term_id	adjusted_p_value	negative_log10_of_adjusted_p_value	term_size	query_size	intersection_size	effective_domain_size	intersections
		AT5G15120		AT4G19840		AT1G01140	AT5G57810	TET15	4.13931	AT2G41680	NTRC	-0.160693			GO:BP	response to hypoxia	GO:0001666	5.87051e-10	9.23132	268	161	18	23093	AT2G47520,AT5G39890,AT5G15120,AT1G77120,AT3G02550,AT4G33560,AT3G27220,AT3G10040,AT4G01360,AT5G19550,AT3G14230,AT3G23170,AT3G15210,AT1G66880,AT2G33585,AT1G33055,AT4G24110,AT5G66985
		AT2G44990		AT5G05780		AT1G01180	AT5G42600	MRN1	3.63405	AT3G62980	TIR1, AtTIR1	-0.162212			GO:BP	response to decreased oxygen levels	GO:0036293	7.55113e-10	9.12199	272	161	18	23093	AT2G47520,AT5G39890,AT5G15120,AT1G77120,AT3G02550,AT4G33560,AT3G27220,AT3G10040,AT4G01360,AT5G19550,AT3G14230,AT3G23170,AT3G15210,AT1G66880,AT2G33585,AT1G33055,AT4G24110,AT5G66985
		AT3G54450		AT5G03520		AT1G01200	AT1G77120	ADH1, ATADH, ADH, ATADH1	3.25344	AT1G80030	DJA7	-0.170057			GO:BP	response to oxygen levels	GO:0070482	8.03641e-10	9.09494	273	161	18	23093	AT2G47520,AT5G39890,AT5G15120,AT1G77120,AT3G02550,AT4G33560,AT3G27220,AT3G10040,AT4G01360,AT5G19550,AT3G14230,AT3G23170,AT3G15210,AT1G66880,AT2G33585,AT1G33055,AT4G24110,AT5G66985
		AT5G57810		AT2G17200		AT1G01310	AT3G02550	LBD41	3.1695	AT2G30980	SKdZeta, ATSK2-2, BIL1, ATSK23, ASKdZeta	-0.174462			GO:BP	cellular response to hypoxia	GO:0071456	1.29747e-09	8.8869	242	161	17	23093	AT2G47520,AT5G39890,AT5G15120,AT1G77120,AT3G02550,AT4G33560,AT3G27220,AT3G10040,AT4G01360,AT5G19550,AT3G23170,AT3G15210,AT1G66880,AT2G33585,AT1G33055,AT4G24110,AT5G66985
		AT4G02960		AT3G19100		AT1G01420	AT4G33560	WIP5	3.03136	AT3G10670	ABCI6, ATNAP7, NAP7	-0.177121			GO:BP	cellular response to decreased oxygen levels	GO:0036294	1.48184e-09	8.8292	244	161	17	23093	AT2G47520,AT5G39890,AT5G15120,AT1G77120,AT3G02550,AT4G33560,AT3G27220,AT3G10040,AT4G01360,AT5G19550,AT3G23170,AT3G15210,AT1G66880,AT2G33585,AT1G33055,AT4G24110,AT5G66985
		AT5G42600		AT2G41680		AT1G01453	AT1G33090	no symbol available	2.81502	AT5G08540	no symbol available	-0.184631			GO:BP	cellular response to oxygen levels	GO:0071453	1.48184e-09	8.8292	244	161	17	23093	AT2G47520,AT5G39890,AT5G15120,AT1G77120,AT3G02550,AT4G33560,AT3G27220,AT3G10040,AT4G01360,AT5G19550,AT3G23170,AT3G15210,AT1G66880,AT2G33585,AT1G33055,AT4G24110,AT5G66985
		AT3G10986		AT3G62980		AT1G01470	AT3G24982	ATRLP40, RLP40	2.45295	AT1G31410	ENF2	-0.186751			GO:BP	response to chemical	GO:0042221	4.20717e-07	6.37601	3378	161	55	23093	AT2G47520,AT5G39890,AT5G15120,AT5G57810,AT1G77120,AT3G02550,AT4G33560,AT1G33090,AT3G27220,AT2G17890,AT3G10040,AT1G33100,AT3G03660,AT1G15520,AT4G01360,AT5G19550,AT3G14440,AT3G14230,AT4G30960,AT2G06050,AT3G07390,AT5G12330,AT3G23170,AT1G12110,AT1G73590,AT2G40610,AT3G18490,AT1G19230,AT3G15210,AT3G46970,AT2G30870,AT2G39800,AT5G25620,AT1G66880,AT2G33585,AT5G14200,AT4G11290,AT2G38940,AT1G69780,AT5G02240…
		AT4G10265		AT1G34430		AT1G01490	AT4G25860	ORP4A	2.40872	AT4G35490	MRPL11	-0.194678			GO:BP	cellular response to chemical stimulus	GO:0070887	7.82418e-05	4.10656	1802	161	34	23093	AT2G47520,AT5G39890,AT5G15120,AT5G57810,AT1G77120,AT3G02550,AT4G33560,AT3G27220,AT3G10040,AT3G03660,AT1G15520,AT4G01360,AT5G19550,AT3G14230,AT3G07390,AT5G12330,AT3G23170,AT1G12110,AT1G73590,AT1G19230,AT3G15210,AT1G66880,AT2G33585,AT4G11290,AT3G07360,AT5G17820,AT2G01420,AT1G33055,AT4G24110,AT5G66985,AT5G65510,AT5G65310,AT3G11670,AT1G08450
		AT5G44925		AT3G57290		AT1G01510	AT3G27220	HUP6	2.08096	AT1G01140	SnRK3.12, PKS6, CIPK9	-0.196004			GO:BP	response to abiotic stimulus	GO:0009628	0.000805216	3.09409	2279	161	37	23093	AT2G47520,AT5G39890,AT5G15120,AT1G77120,AT3G02550,AT4G33560,AT3G27220,AT3G10040,AT1G15520,AT4G01360,AT5G19550,AT3G14440,AT3G14230,AT4G30960,AT3G23170,AT1G12110,AT1G73590,AT3G18490,AT3G15210,AT3G46970,AT2G30870,AT5G25610,AT2G39800,AT5G25620,AT4G02940,AT1G66880,AT2G33585,AT4G36220,AT5G48300,AT2G01420,AT1G33055,AT4G24110,AT5G66985,AT4G19810,AT5G04590,AT3G11670,AT4G23100
		AT1G67626		AT5G20720		AT1G01540	AT2G17890	CPK16, CDPK16, AtCDPK16	1.94191	AT1G20330	FRL1, CVP1, SMT2	-0.201063			GO:BP	response to stress	GO:0006950	0.00990595	2.0041	4066	161	51	23093	AT2G47520,AT5G39890,AT5G15120,AT1G77120,AT3G02550,AT4G33560,AT3G27220,AT3G10040,AT1G15520,AT5G53420,AT1G67865,AT1G10300,AT4G01360,AT5G19550,AT3G14440,AT1G19670,AT3G14230,AT1G79110,AT4G30960,AT2G06050,AT3G23170,AT1G12110,AT1G12200,AT2G40610,AT3G18490,AT1G18250,AT3G15210,AT3G46970,AT2G43120,AT2G30870,AT5G25610,AT2G39800,AT5G25620,AT4G29360,AT1G66880,AT2G33585,AT5G46740,AT5G14200,AT4G11290,AT3G54960…
		AT1G77120		AT5G27380		AT1G01550	AT3G10040	HRA1	1.88769	AT5G19820	IMB3, KETCH1, EMB2734	-0.201346			GO:BP	response to stimulus	GO:0050896	0.0221321	1.65498	6758	161	72	23093	AT2G47520,AT5G39890,AT5G15120,AT5G57810,AT1G77120,AT3G02550,AT4G33560,AT1G33090,AT3G27220,AT2G17890,AT3G10040,AT1G33100,AT3G03660,AT1G15520,AT5G53420,AT1G67865,AT1G10300,AT4G01360,AT5G19550,AT3G14440,AT1G19670,AT3G14230,AT1G79110,AT4G30960,AT2G06050,AT3G07390,AT5G12330,AT3G23170,AT1G12110,AT1G73590,AT1G12200,AT2G40610,AT3G18490,AT1G18250,AT1G19230,AT3G15210,AT3G46970,AT2G43120,AT2G30870,AT5G25610…
		AT3G02550		AT1G80030		AT1G01570	AT1G33100	no symbol available	1.8039	AT1G65070	no symbol available	-0.201996			GO:BP	anaerobic respiration	GO:0009061	0.0276449	1.55839	9	161	3	23093	AT5G15120,AT3G27220,AT1G33055
		AT4G33560		AT1G78630		AT1G01580	AT1G52130	no symbol available	1.79795	AT5G63310	NDPK2, NDPK IA, NDPK IA IA, NDPK1A, ATNDPK2	-0.203481			GO:BP	energy derivation by oxidation of organic compounds	GO:0015980	0.0421414	1.37529	181	161	8	23093	AT5G15120,AT3G27220,AT3G21720,AT3G44730,AT3G46970,AT5G48300,AT1G33055,AT4G39210
		AT2G03600		AT1G32220		AT1G01720	AT3G03660	WOX11	1.70902	AT3G25805	no symbol available	-0.203881			KEGG	Metabolic pathways	KEGG:01100	0.00122518	2.9118	2333	44	34	4960	AT1G77120,AT3G21720,AT5G19550,AT3G14440,AT1G19670,AT1G64390,AT2G06050,AT2G22830,AT3G46970,AT2G30870,AT3G21240,AT1G59960,AT2G39800,AT5G25620,AT4G32840,AT3G16050,AT4G36220,AT5G14200,AT4G11290,AT1G17160,AT5G48300,AT5G17820,AT4G12800,AT3G45770,AT3G23820,AT4G39210,AT2G02010,AT4G19810,AT5G13520,AT2G38110,AT5G04590,AT1G27130,AT3G11670,AT4G23100
		AT1G33090		AT3G13670		AT1G01820	AT1G19960	no symbol available	1.37318	AT2G31750	UGT74D1	-0.210736			KEGG	Biosynthesis of secondary metabolites	KEGG:01110	0.0403452	1.39421	1274	44	21	4960	AT5G42600,AT1G77120,AT3G21720,AT5G19550,AT3G14440,AT1G19670,AT2G06050,AT2G22830,AT3G46970,AT3G21240,AT1G59960,AT2G39800,AT4G32840,AT4G36220,AT5G14200,AT4G11290,AT5G48300,AT5G17820,AT4G39210,AT2G02010,AT2G38110
		AT1G19630		AT2G30980		AT1G01910	AT1G70460	PERK13, RHS10, AtPERK13	1.33726	AT4G00026	SD3	-0.211488
		AT5G54060		AT3G02690		AT1G01940	AT1G15520	ATABCG40, ABCG40, PDR12, ATPDR12	1.24529	AT5G66200	ARO2	-0.213187
		AT3G53590		AT3G10670		AT1G01950	AT5G53420	CCT101	1.12054	AT1G11360	no symbol available	-0.213423			YZ GO analysis:
		AT1G54970		AT1G18450		AT1G01980	AT1G67865	no symbol available	1.11142	AT1G47128	RD21, RD21A	-0.214813			# version: e106_eg53_p16_65fcd97
		AT4G28530		AT2G21190		AT1G02110	AT3G54870	CAE1, MRH2, AtKINUc, ARK1	1.09665	AT3G55560	AGF2, AHL15	-0.215454			source	term_name	term_id	adjusted_p_value	negative_log10_of_adjusted_p_value	term_size	query_size	intersection_size	effective_domain_size	intersections
		AT3G08860		AT2G47250		AT1G02210	AT1G10300	Nog1-2	1.07708	AT3G04590	AHL14	-0.224479			GO:BP	response to stimulus	GO:0050896	2.62443e-05	4.58097	6758	229	106	23093	AT3G53260,AT3G19100,AT2G41680,AT3G62980,AT1G80030,AT2G30980,AT1G01140,AT1G65070,AT5G63310,AT5G66200,AT1G47128,AT3G55560,AT2G20180,AT5G12170,AT3G51870,AT2G45820,AT4G14430,AT3G46510,AT5G11260,AT3G51550,AT5G02290,AT4G39400,AT5G32450,AT3G15060,AT5G57710,AT5G42950,AT1G72300,AT3G53420,AT5G06960,AT1G21610,AT2G20960,AT1G31350,AT1G68690,AT1G66580,AT5G63450,AT2G20050,AT2G41430,AT1G42550,AT1G19770,AT1G69310…
		AT5G37980		AT1G14400		AT1G02230	AT1G02460	no symbol available	1.05492	AT3G58120	BZIP61, ATBZIP61	-0.230587			GO:BP	response to abiotic stimulus	GO:0009628	0.000117441	3.93018	2279	229	49	23093	AT3G53260,AT1G80030,AT1G01140,AT5G63310,AT2G20180,AT3G46510,AT5G11260,AT4G39400,AT5G57710,AT3G53420,AT1G21610,AT1G31350,AT1G68690,AT1G66580,AT2G41430,AT1G42550,AT1G69310,AT1G03600,AT4G31390,AT1G17200,AT1G01720,AT3G16857,AT2G04030,AT1G34370,AT4G20260,AT5G14920,AT5G63190,AT5G66650,AT5G64260,AT1G09530,AT3G07350,AT2G31380,AT5G25250,AT1G21910,AT2G26560,AT1G08930,AT5G38710,AT5G01600,AT3G15500,AT1G64660…
		AT5G41730		AT5G56290		AT1G02335	AT3G56200	no symbol available	1.01884	AT3G09210	PTAC13	-0.232581			GO:BP	response to oxygen-containing compound	GO:1901700	0.000185865	3.7308	1826	229	42	23093	AT3G19100,AT2G41680,AT2G30980,AT1G01140,AT5G63310,AT2G20180,AT2G45820,AT4G14430,AT5G11260,AT3G51550,AT4G39400,AT5G57710,AT5G42950,AT3G53420,AT5G06960,AT2G41430,AT1G42550,AT1G69310,AT2G38310,AT4G31390,AT1G01720,AT3G16857,AT5G14570,AT2G04030,AT3G61260,AT5G42250,AT4G20260,AT5G14920,AT1G64380,AT1G09530,AT4G37760,AT1G21910,AT1G08930,AT5G38710,AT2G36690,AT5G01600,AT3G15500,AT1G64660,AT3G06850,AT1G11650…
		AT3G24982		AT5G10480		AT1G02360	AT3G21720	ICL	0.979295	AT2G20180	PIF1, PIL5	-0.234068			GO:BP	cellular response to chemical stimulus	GO:0070887	0.000353456	3.45167	1802	229	41	23093	AT3G19100,AT2G41680,AT3G62980,AT2G30980,AT5G63310,AT2G20180,AT5G11260,AT3G51550,AT4G39400,AT5G06960,AT1G68690,AT2G41430,AT1G42550,AT1G19770,AT2G38310,AT1G01720,AT3G16857,AT5G14570,AT3G14990,AT3G28200,AT1G34370,AT5G42250,AT3G62150,AT4G20260,AT5G14920,AT5G66650,AT5G64260,AT1G64380,AT1G09530,AT3G07350,AT5G25250,AT1G21910,AT2G26560,AT1G15670,AT5G14110,AT3G15500,AT1G64660,AT5G20250,AT1G03220,AT1G80080…
		AT4G25860		AT5G08540		AT1G02390	AT4G37400	CYP81F3	0.975735	AT5G41940	no symbol available	-0.235932			GO:BP	response to chemical	GO:0042221	0.000515335	3.28791	3378	229	62	23093	AT3G19100,AT2G41680,AT3G62980,AT2G30980,AT1G01140,AT5G63310,AT2G20180,AT5G12170,AT2G45820,AT4G14430,AT5G11260,AT3G51550,AT4G39400,AT3G15060,AT5G57710,AT5G42950,AT3G53420,AT5G06960,AT1G68690,AT2G41430,AT1G42550,AT1G19770,AT1G69310,AT2G38310,AT4G31390,AT1G47530,AT1G01720,AT3G16857,AT5G14570,AT2G04030,AT3G61260,AT3G14990,AT3G28200,AT1G34370,AT5G42250,AT3G62150,AT4G20260,AT5G14920,AT5G66650,AT5G64260…
		AT2G43480		AT5G60710		AT1G02460	AT4G01360	BPS3	0.968693	AT5G12170	CLT3	-0.239086			GO:BP	response to stress	GO:0006950	0.000824133	3.084	4066	229	70	23093	AT3G53260,AT2G41680,AT3G62980,AT1G80030,AT1G01140,AT1G65070,AT5G63310,AT1G47128,AT3G55560,AT5G12170,AT2G45820,AT3G46510,AT3G51550,AT5G02290,AT5G32450,AT5G42950,AT1G72300,AT3G53420,AT5G06960,AT1G21610,AT2G20960,AT1G68690,AT5G63450,AT2G41430,AT1G42550,AT1G69310,AT4G31390,AT1G01720,AT3G16857,AT2G33340,AT2G04030,AT3G61260,AT3G14990,AT2G15080,AT3G28200,AT1G34370,AT4G20260,AT5G14920,AT5G63190,AT4G25110…
		AT4G33070		AT5G66240		AT1G02620	AT1G04330	PH2	0.957841	AT3G58470	no symbol available	-0.239486			GO:BP	cellular response to stimulus	GO:0051716	0.00944363	2.02486	3443	229	59	23093	AT3G19100,AT2G41680,AT3G62980,AT2G30980,AT1G01140,AT1G65070,AT5G63310,AT5G66200,AT2G20180,AT3G46510,AT5G11260,AT3G51550,AT4G39400,AT5G06960,AT2G20960,AT1G68690,AT2G20050,AT2G41430,AT1G42550,AT1G19770,AT1G03600,AT2G38310,AT4G31390,AT1G01720,AT3G16857,AT2G33340,AT5G14570,AT1G66150,AT3G14990,AT2G15080,AT3G28200,AT1G34370,AT5G42250,AT3G62150,AT4G20260,AT5G14920,AT5G66650,AT5G64260,AT1G64380,AT1G09530…
		AT5G62040		AT1G31410		AT1G02640	AT5G19550	AAT2, ASP2	0.935955	AT3G10130	SOUL4	-0.243184			GO:BP	cellular response to hypoxia	GO:0071456	0.0250565	1.60108	242	229	11	23093	AT1G68690,AT2G41430,AT1G01720,AT1G34370,AT5G66650,AT5G64260,AT3G07350,AT5G25250,AT2G26560,AT5G20250,AT1G03220
		AT1G03495		AT3G04940		AT1G02700	AT3G14440	SIS7, ATNCED3, NCED3, STO1	0.933821	AT4G10610	CID12, ATRBP37, RBP37	-0.243427			GO:BP	cellular response to decreased oxygen levels	GO:0036294	0.0270131	1.56843	244	229	11	23093	AT1G68690,AT2G41430,AT1G01720,AT1G34370,AT5G66650,AT5G64260,AT3G07350,AT5G25250,AT2G26560,AT5G20250,AT1G03220
		AT4G25220		AT4G19210		AT1G02720	AT1G19670	CLH1, ATCLH1, CORI1, ATHCOR1	0.908702	AT1G70780	no symbol available	-0.243823			GO:BP	cellular response to oxygen levels	GO:0071453	0.0270131	1.56843	244	229	11	23093	AT1G68690,AT2G41430,AT1G01720,AT1G34370,AT5G66650,AT5G64260,AT3G07350,AT5G25250,AT2G26560,AT5G20250,AT1G03220
		AT3G60280		AT1G32990		AT1G02810	AT3G14230	RAP2.2	0.892081	AT3G51870	no symbol available	-0.247014
		AT4G25790		AT2G35260		AT1G02890	AT5G44350	no symbol available	0.864085	AT4G00570	NAD-ME2	-0.247483
		AT5G19800		AT2G19470		AT1G03030	AT4G12980	Araport11, DEG18	0.85801	AT2G45820	Rem1.3	-0.24796
		AT1G67760		AT1G11890		AT1G03090	AT1G64390	AtGH9C2, GH9C2	0.794618	AT4G14430	ECHIB, ECI2, IBR10, ATECI2, PEC12	-0.24936
		AT3G27220		AT5G06340		AT1G03140	AT1G79110	BRG2	0.784621	AT5G67420	ASL39, LBD37	-0.249377
		AT3G45140		AT4G22540		AT1G03160	AT2G12462	no symbol available	0.778465	AT5G65220	PRPL29	-0.250773
		AT2G42540		AT4G35490		AT1G03180	AT1G25510	no symbol available	0.777818	AT2G39140	PDE328, SVR1	-0.251384
		AT4G35640		AT2G39000		AT1G03220	AT5G41460	no symbol available	0.775539	AT3G46510	ATPUB13, PUB13	-0.251686
		AT2G33260		AT5G64270		AT1G03260	AT5G17980	MCTP16	0.764391	AT1G77060	no symbol available	-0.25474
		AT2G40435		AT1G01140		AT1G03325	AT2G32960	PFA-DSP2, AtPFA-DSP2	0.751157	AT5G24690	no symbol available	-0.255174
		AT5G21080		AT2G43790		AT1G03440	AT1G23170	no symbol available	0.713855	AT5G58250	LCAA/YCF54, EMB3143	-0.256684
		AT5G65640		AT1G61620		AT1G03445	AT5G14690	no symbol available	0.698063	AT5G02970	no symbol available	-0.258223
		AT2G17890		AT2G29360		AT1G03470	AT5G38550	no symbol available	0.697545	AT5G11260	HY5, TED 5	-0.260021
		AT4G13560		AT5G12120		AT1G03580	AT4G30960	ATCIPK6, CIPK6, SNRK3.14, SIP3	0.69136	AT4G14870	SECE1	-0.261245
		AT3G10040		AT4G15800		AT1G03600	AT2G06050	OPR3, DDE1, AtOPR3	0.666256	AT4G25620	no symbol available	-0.262675
		AT1G18710		AT5G51020		AT1G03620	AT3G07390	AIR12	0.65015	AT3G51550	FER	-0.263626
		AT2G20800		AT4G38970		AT1G03730	AT4G15393	CYP702A5	0.650055	AT2G36950	AtHMP20	-0.263988
		AT4G11210		AT1G20330		AT1G03800	AT5G47500	PME5	0.649865	AT1G07630	PLL5	-0.268678
		AT3G62680		AT5G03555		AT1G03830	AT5G12330	LRP1	0.644523	AT5G57990	UBP23	-0.269838
		AT1G68600		AT5G19820		AT1G04000	AT2G22830	SQE2	0.632706	AT5G02290	NAK, PBL11	-0.274477
		AT1G33100		AT1G14270		AT1G04047	AT2G43800	FH2	0.627856	AT2G26910	PEC1, PDR4, ATPDR4, ABCG32, AtABCG32	-0.275377
		AT1G66950		AT2G37450		AT1G04077	AT1G62570	FMO GS-OX4	0.627262	AT4G30360	ATCNGC17, CNGC17	-0.276709
		AT1G52130		AT5G64250		AT1G04080	AT1G15125	no symbol available	0.62713	AT1G27750	no symbol available	-0.277578
		AT1G61080		AT3G04090		AT1G04247	AT4G10630	no symbol available	0.616514	AT2G18090	no symbol available	-0.28087
		AT3G03660		AT1G65070		AT1G04300	AT3G23170	PRP, HUP39	0.603264	AT4G39400	DWF2, BRI1, ATBRI1, BIN1, CBB2	-0.283032
		AT1G04180		AT5G22640		AT1G04330	AT5G50150	LOTR1	0.574657	AT5G67220	no symbol available	-0.286161
		AT2G22930		AT2G44970		AT1G04360	AT3G44730	AtKIN14h, KP1, ATKP1	0.572998	AT1G55530	BTL06	-0.291348
		AT2G32487		AT2G31740		AT1G04370	AT1G12110	NRT1, AtNPF6.3, ATNRT1, B-1, NRT1.1, CHL1, NPF6.3, CHL1-1	0.569785	AT5G32450	BPL4	-0.291802
		AT1G04778		AT5G63310		AT1G04387	AT1G73590	PIN1, ATPIN1	0.565265	AT3G15060	RABA1g, AtRABA1g	-0.291914
		AT3G12520		AT3G25805		AT1G04407	AT1G16500	no symbol available	0.536029	AT5G57710	SMAX1	-0.291956
		AT3G27970		AT3G01690		AT1G04425	AT5G58900	DIV1	0.535359	AT5G42950	EXA1	-0.292081
		AT4G11880		AT3G10800		AT1G04445	AT1G12200	FMO	0.524374	AT3G23080	no symbol available	-0.292385
		AT5G50790		AT4G35040		AT1G04453	AT2G33793	ASY4	0.522864	AT2G40090	ABC1K15, ATH9, ATATH9	-0.295051
		AT5G65980		AT1G73230		AT1G04503	AT2G40610	ATHEXP ALPHA 1.11, EXP8, ATEXPA8, ATEXP8, EXPA8	0.51592	AT1G13820	no symbol available	-0.299796
		AT4G33040		AT1G02500		AT1G04647	AT5G41400	no symbol available	0.512217	AT1G32790	CID11	-0.30101
		AT5G52930		AT5G10490		AT1G04660	AT3G18490	ASPG1	0.509614	AT4G00750	no symbol available	-0.301479
		AT5G38020		AT2G01270		AT1G04720	AT1G18250	ATLP-1	0.509059	AT2G39670	no symbol available	-0.301574
		AT4G23600		AT1G78150		AT1G04730	AT5G61480	TDR, PXY	0.501097	AT3G06470	ELO2	-0.302667
		AT1G19960		AT3G10230		AT1G04753	AT1G19230	AtRbohE	0.494252	AT5G60850	AtDOF5.4, OBP4	-0.304909
		AT1G45545		AT1G19920		AT1G04770	AT3G54390	no symbol available	0.490243	AT1G72300	PSY1R	-0.307221
		AT1G62540		AT5G58720		AT1G04817	AT3G15210	RAP2.5, ATERF4, ERF4, ATERF-4	0.488518	AT3G53420	PIP2;1, AtPIP2;1, PIP2A, PIP2	-0.308763
		AT5G42530		AT2G31750		AT1G04863	AT3G14850	TBL41	0.483762	AT3G62530	no symbol available	-0.309197
		AT1G70460		AT4G00026		AT1G04870	AT3G46970	ATPHS2, PHS2	0.480336	AT5G06960	OBF5, TGA5	-0.312515
		AT1G65910		AT5G21105		AT1G04930	AT4G13100	no symbol available	0.480067	AT1G34300	no symbol available	-0.31882
		AT1G30510		AT1G07080		AT1G04997	AT3G57830	no symbol available	0.478932	AT4G02130	LGT10, GATL6	-0.32548
		AT5G46690		AT1G73030		AT1G05037	AT1G60390	PGL2, PG1	0.475381	AT5G16830	PEP12P, SYP21, PEP12, ATPEP12, ATSYP21	-0.325537
		AT4G22505		AT5G66200		AT1G05055	AT5G60800	AtHMP53, HIPP3	0.474462	AT1G21610	UBN1	-0.33088
		AT1G18100		AT1G11360		AT1G05070	AT5G66560	no symbol available	0.47432	AT2G20960	pEARLI4	-0.33165
		AT3G16390		AT2G38560		AT1G05100	AT5G09760	no symbol available	0.467555	AT3G54200	NHL39	-0.336216
		AT1G18420		AT1G47128		AT1G05107	AT1G64450	no symbol available	0.466015	AT3G14240	no symbol available	-0.340897
		AT5G58780		AT3G55560		AT1G05135	AT2G43120	PRN2	0.465483	AT5G50450	no symbol available	-0.344911
		AT1G30850		AT4G02920		AT1G05177	AT4G16770	no symbol available	0.46002	AT5G64300	RIBA1, GCH, ATGCH, RFD1, ATRIBA1	-0.345019
		AT1G28230		AT5G19180		AT1G05270	AT2G30870	GSTF10, ATGSTF10, ERD13, ATGSTF4	0.452769	AT2G45160	LOM1, ATHAM1, SCL27, HAM1	-0.346206
		AT4G04460		AT5G12860		AT1G05350	AT3G21240	AT4CL2, 4CL2	0.451238	AT2G01080	no symbol available	-0.34757
		AT1G72210		AT4G39950		AT1G05370	AT4G29240	no symbol available	0.443055	AT1G31350	KUF1	-0.350577
		AT1G15520		AT2G18300		AT1G05380	AT5G25610	RD22, ATRD22	0.442485	AT2G41700	AtABCA1, ABCA1	-0.35389
		AT1G27140		AT5G04600		AT1G05400	AT4G27240	no symbol available	0.440295	AT1G68690	PERK9, AtPERK9	-0.353993
		AT1G48800		AT4G27860		AT1G05420	AT2G28080	no symbol available	0.439873	AT1G66580	SAG24, RPL10C	-0.354011
		AT1G62980		AT2G20270		AT1G05527	AT5G28300	GT2L, AtGT2L	0.437385	AT2G24820	Tic55, AtTic55, TIC55-II	-0.357659
		AT1G54160		AT3G15354		AT1G05560	AT1G59960	no symbol available	0.436309	AT5G63450	CYP94B1	-0.361529
		AT1G62870		AT2G34310		AT1G05580	AT5G43400	no symbol available	0.434393	AT2G20050	no symbol available	-0.362144
		AT5G59330		AT5G17510		AT1G05630	AT3G04890	no symbol available	0.427174	AT1G13380	no symbol available	-0.367235
		AT5G57625		AT3G04590		AT1G05650	AT2G47560	ATL64	0.426312	AT5G25265	HPAT1	-0.367603
		AT5G43230		AT5G21920		AT1G05737	AT2G39800	P5CS1, ATP5CS	0.421103	AT1G05070	ELMO2	-0.370554
		AT4G29690		AT3G56040		AT1G05820	AT1G77280	no symbol available	0.420125	AT2G41430	ERD15, CID1, LSR1	-0.375632
		AT3G05400		AT1G67580		AT1G05850	AT2G19090	no symbol available	0.41616	AT1G42550	PMI1	-0.379921
		AT1G65900		AT5G53370		AT1G05890	AT5G54970	no symbol available	0.412512	AT1G19770	ATPUP14, PUP14	-0.38238
		AT3G44420		AT5G59430		AT1G05950	AT5G25620	AtYUC6, YUC6	0.40958	AT2G03470	no symbol available	-0.382528
		AT1G21250		AT3G12110		AT1G05973	AT1G20550	no symbol available	0.407265	AT1G69310	ATWRKY57, WRKY57	-0.384434
		AT5G51490		AT2G39720		AT1G06000	AT3G07420	ATNS2, NS2, SYNC2, SYNC2_ARATH	0.399751	AT3G14180	ASIL2	-0.384934
		AT1G73860		AT4G37510		AT1G06153	AT3G21750	UGT71B1	0.398886	AT4G07825	no symbol available	-0.394525
		AT1G76420		AT3G23410		AT1G06157	AT2G38970	no symbol available	0.38266	AT1G26930	no symbol available	-0.396243
		AT5G53420		AT3G58120		AT1G06160	AT3G48980	no symbol available	0.372967	AT1G73480	MAGL4	-0.397338
		AT4G02270		AT5G16180		AT1G06323	AT4G29360	no symbol available	0.370163	AT1G51310	no symbol available	-0.39839
		AT3G46880		AT2G33450		AT1G06330	AT3G15350	no symbol available	0.369018	AT5G35100	no symbol available	-0.410993
		AT1G67865		AT2G02970		AT1G06373	AT4G32840	PFK6	0.368004	AT2G24580	no symbol available	-0.414597
		AT1G78815		AT1G21080		AT1G06490	AT4G13120	#N/A	0.367404	AT1G03600	PSB27	-0.416358
		AT4G04900		AT3G09210		AT1G06570	AT4G13370	CORD3	0.362243	AT5G21930	PAA2, ATHMA8, HMA8	-0.418205
		AT3G54870		AT2G43945		AT1G06657	AT3G18170	no symbol available	0.359713	AT2G38310	AtPYL4, PYL4, RCAR10	-0.419531
		AT5G55950		AT2G20180		AT1G06673	AT5G51590	AHL4	0.359329	AT4G31390	AtACDO1, PGR6, ACDO1, ABC1K1	-0.421437
		AT3G19620		AT2G21860		AT1G06680	AT1G76270	no symbol available	0.357256	AT2G01190	PDE331	-0.42201
		AT1G10300		AT4G03410		AT1G06800	AT4G02100	no symbol available	0.356814	AT1G08315	no symbol available	-0.422692
		AT3G21950		AT3G23920		AT1G06840	AT3G16050	ATPDX1.2, A37, PDX1.2	0.35592	AT1G17200	CASPL2A1	-0.426942
		AT2G02990		AT5G41940		AT1G06880	AT5G45350	GPRP2	0.351953	AT1G47530	DTX33	-0.427493
		AT4G35390		AT1G49380		AT1G06900	AT4G02940	ALKBH10B	0.347391	AT1G57990	PUP18, ATPUP18	-0.430497
		AT1G52000		AT3G23580		AT1G06930	AT1G66880	no symbol available	0.338562	AT1G01720	ATAF1, ANAC2, ANAC002	-0.433424
		AT4G37970		AT5G08720		AT1G06980	AT2G33585	no symbol available	0.3369	AT2G27310	no symbol available	-0.433985
		AT1G02460		AT5G12170		AT1G07000	AT3G57060	CAP-D2	0.336735	AT3G14090	ATEXO70D3, EXO70D3	-0.435056
		AT5G02140		AT3G58470		AT1G07023	AT1G72500	no symbol available	0.331385	AT3G16857	RR1, ARR1	-0.441217
		AT4G25160		AT4G33940		AT1G07090	AT4G36220	CYP84A1, FAH1, F5H	0.321792	AT1G64720	CP5	-0.444576
		AT3G10710		AT2G24020		AT1G07128	AT2G22590	no symbol available	0.320559	AT5G23210	SCPL34	-0.444752
		AT3G14530		AT1G79600		AT1G07135	AT1G30590	no symbol available	0.319292	AT1G76890	GT2, AT-GT2	-0.446644
		AT4G31910		AT2G26920		AT1G07140	AT2G45680	TCP9	0.314452	AT2G33340	PUB60, MAC3B	-0.4512
		AT5G38970		AT4G00400		AT1G07180	AT5G62580	no symbol available	0.30486	AT1G70530	CRK3	-0.456646
		AT3G56200		AT5G42310		AT1G07240	AT5G22790	RER1	0.30304	AT5G14570	ATNRT2.7, NRT2.7	-0.45957
		AT1G64920		AT3G10130		AT1G07280	AT5G46740	UBP21	0.296373	AT1G66150	TMK1	-0.463955
		AT2G23000		AT1G74050		AT1G07437	AT1G58270	ZW9	0.295651	AT3G01540	IRP6, RH14, DRH1, ATDRH1	-0.468006
		AT2G37260		AT4G10610		AT1G07463	AT1G51805	SIF3	0.294801	AT2G04030	CR88, EMB1956, AtHsp90.5, HSP90C, AtHsp90C, Hsp88.1, HSP90.5	-0.470054
		AT5G01790		AT3G12620		AT1G07500	AT1G26770	ATHEXP ALPHA 1.1, ATEXPA10, AT-EXP10, EXPA10, ATEXP10, EXP10	0.293099	AT3G15820	ROD1	-0.471452
		AT1G75450		AT2G34770		AT1G07513	AT5G14200	ATIMD1, IMD1	0.284218	AT3G61260	REM1.2	-0.477585
		AT4G28430		AT1G70780		AT1G07570	AT4G11290	PER39	0.277513	AT5G18630	no symbol available	-0.487193
		AT4G30140		AT3G52150		AT1G07583	AT3G12270	PRMT3, ATPRMT3	0.273599	AT4G01330	no symbol available	-0.503871
		AT3G21720		AT4G31850		AT1G07630	AT1G17160	RBSK	0.273323	AT3G14990	DJ-1a, AtDJ1A, DJ1A	-0.508649
		AT4G37400		AT5G08050		AT1G07707	AT2G29970	SMXL7	0.271045	AT5G17280	no symbol available	-0.509097
		AT4G22485		AT5G64460		AT1G07710	AT2G38940	PHT1;4, ATPT2	0.270811	AT2G23290	MYB70, AtMYB70	-0.523281
		AT1G33440		AT3G51870		AT1G07728	AT1G12330	no symbol available	0.268487	AT2G15080	RLP19, AtRLP19	-0.524924
		AT1G52660		AT5G63050		AT1G07763	AT1G47860	#N/A	0.263261	AT4G13340	LRX3	-0.528871
		AT4G01360		AT4G00570		AT1G07783	AT5G24000	no symbol available	0.263073	AT3G28200	no symbol available	-0.533131
		AT3G24780		AT1G48760		AT1G07793	AT1G67340	no symbol available	0.260865	AT1G34370	AtSTOP1, STOP1	-0.536022
		AT1G04330		AT2G45820		AT1G07910	AT1G17620	no symbol available	0.255792	AT1G31310	no symbol available	-0.550334
		AT3G54260		AT4G31130		AT1G07950	AT5G06050	no symbol available	0.254041	AT1G15800	no symbol available	-0.554282
		AT1G36370		AT4G13350		AT1G07977	AT1G69780	ATHB13	0.254037	AT3G22800	no symbol available	-0.55702
		AT2G42800		AT4G14430		AT1G08003	AT5G02240	no symbol available	0.253568	AT3G06500	A/N-InvC	-0.558297
		AT4G04955		AT5G67420		AT1G08037	AT1G48610	no symbol available	0.246815	AT5G26200	no symbol available	-0.566095
		AT4G29700		AT5G65220		AT1G08115	AT3G54960	PDI1, PDIL1-3, ATPDIL1-3, ATPDI1	0.246063	AT1G10020	no symbol available	-0.584387
		AT5G19550		AT2G39140		AT1G08130	AT5G47320	RPS19	0.237987	AT1G78450	no symbol available	-0.584698
		AT1G53910		AT1G69740		AT1G08180	AT2G30100	no symbol available	0.235697	AT5G42250	no symbol available	-0.592461
		AT3G14440		AT3G46510		AT1G08257	AT5G46410	SSP4	0.234842	AT3G62150	ABCB21, PGP21	-0.598525
		AT2G04032		AT5G58620		AT1G08260	AT3G61700	no symbol available	0.234117	AT4G20260	ATPCAP1, PCAP1, MDP25	-0.618305
		AT2G04170		AT3G17000		AT1G08280	AT3G07360	PUB9, ATPUB9	0.220457	AT5G14920	GASA14	-0.618973
		AT1G78490		AT4G31860		AT1G08300	AT3G58660	no symbol available	0.21951	AT5G63190	MRF1	-0.621743
		AT2G42610		AT1G30570		AT1G08315	AT5G48300	ADG1, APS1	0.206443	AT1G71890	ATSUC5, SUC5	-0.627191
		AT1G01110		AT1G77060		AT1G08410	AT2G38330	no symbol available	0.204206	AT4G25110	MCP1c, AtMCP1c, MC2, AtMC2	-0.636137
		AT1G19670		AT5G24690		AT1G08437	AT1G79690	ATNUDT3, AtND, NUDT3	0.201971	AT5G66650	cMCU	-0.637964
		AT3G26960		AT1G60160		AT1G08440	AT1G70370	PGL3, PG2	0.201538	AT5G64260	EXL2	-0.646441
		AT5G45650		AT4G36090		AT1G08450	AT5G50000	CBC2	0.197777	AT5G58090	no symbol available	-0.650785
		AT3G14230		AT5G58250		AT1G08573	AT5G17820	PER57	0.195471	AT1G64380	no symbol available	-0.658558
		AT2G46630		AT5G52970		AT1G08645	AT4G12800	PSAL	0.19332	AT1G78830	MNB1	-0.684689
		AT2G46680		AT4G39090		AT1G08653	AT3G45770	no symbol available	0.190283	AT1G80380	GLYK	-0.68593
		AT3G61810		AT5G02970		AT1G08667	AT2G01420	ATPIN4, PIN4	0.187171	AT1G09530	PIF3, PAP3, POC1	-0.698323
		AT3G28070		AT5G49665		AT1G08700	AT3G23820	GAE6	0.151824	AT3G07350	no symbol available	-0.706776
		AT5G44350		AT5G47620		AT1G08770	AT4G32020	no symbol available	0.140816	AT1G25400	no symbol available	-0.708244
		AT2G33620		AT4G38420		AT1G08843	AT2G17850	no symbol available	7.30422	AT1G23760	JP630, PG3, PGL1	-0.712107
		AT4G12980		AT5G11260		AT1G08857	AT4G10270	WIP4	3.19046	AT4G37760	SQE3	-0.724696
		AT5G01170		AT2G41540		AT1G08887	AT5G22490	no symbol available	2.88999	AT4G25170	no symbol available	-0.734743
		AT5G11540		AT3G09260		AT1G08923	AT1G33055	HUP32	2.20887	AT2G31380	BBX25, STH	-0.74087
		AT3G23840		AT4G14870		AT1G08927	AT4G24010	ATCSLG1, CSLG1	1.64718	AT5G24230	PRLIP6	-0.744264
		AT1G78020		AT4G25620		AT1G08930	AT4G39210	APL3	1.45968	AT2G31810	AHASS1, AIP1	-0.747083
		AT2G33240		AT1G27770		AT1G08993	AT2G02010	GAD4	1.34339	AT1G30820	CTPS1	-0.752011
		AT1G53070		AT5G62640		AT1G09033	AT4G24110	HUP40	1.30563	AT4G16563	no symbol available	-0.752455
		AT5G22860		AT3G51550		AT1G09130	AT5G66985	HUP44	1.1035	AT5G57660	ATCOL5, COL5, BBX6	-0.753351
		AT4G33130		AT2G26280		AT1G09133	AT3G61820	no symbol available	1.0455	AT5G25250	FLOT1	-0.756005
		AT5G58910		AT2G36950		AT1G09150	AT5G65510	PLT7, AIL7	0.934146	AT5G01100	FRB1	-0.757126
		AT1G64390		AT1G68580		AT1G09176	AT5G50240	PIMT2, AtPIMT2	0.758811	AT1G21540	AAE9	-0.786699
		AT4G01140		AT2G01930		AT1G09187	AT1G49450	AIW2	0.712918	AT5G65110	ATACX2, ACX2	-0.792063
		AT5G03350		AT1G04780		AT1G09250	AT4G19810	ChiC	0.628575	AT1G62480	no symbol available	-0.793606
		AT5G67280		AT3G26280		AT1G09263	AT4G34790	SAUR3, DEG4	0.625594	AT1G21910	DREB26	-0.793863
		AT1G79110		AT1G11750		AT1G09273	AT5G41130	ELT5	0.564886	AT4G15260	no symbol available	-0.802164
		AT3G17730		AT1G07630		AT1G09313	AT2G23430	ICK1, KRP1	0.497764	AT2G26560	PLA IIA, PLP2, PLA2A, PLAII alpha	-0.803573
		AT5G57190		AT4G26710		AT1G09350	AT5G46730	no symbol available	0.479842	AT3G51840	ACX4, ATG6, ATSCX	-0.812302
		AT2G12462		AT1G25390		AT1G09370	AT5G17160	no symbol available	0.44976	AT3G10720	no symbol available	-0.824683
		AT1G25510		AT1G08570		AT1G09520	AT1G61580	RPL3B, ARP2	0.413976	AT1G27980	ATDPL1, DPL1	-0.829726
		AT5G41460		AT5G57990		AT1G09530	AT5G65310	HB5, ATHB-5, ATHB5	0.400107	AT1G08930	ERD6	-0.840963
		AT5G19520		AT1G11870		AT1G09560	AT3G61680	PLIP1	0.381343	AT1G22570	no symbol available	-0.844376
		AT1G53060		AT1G70940		AT1G09577	AT5G13520	no symbol available	0.335838	AT1G16130	WAKL2	-0.864713
		AT5G17980		AT3G47070		AT1G09623	AT2G38110	GPAT6, ATGPAT6	0.327184	AT5G44020	no symbol available	-0.868142
		AT4G03400		AT4G27020		AT1G09733	AT5G04590	SIR	0.306605	AT1G15670	KFB01, KMD2	-0.892281
		AT1G24280		AT5G55630		AT1G09850	AT1G27130	GSTU13, ATGSTU13, GST12	0.277863	AT5G38710	PDH2	-0.942415
		AT1G28290		AT1G14900		AT1G09870	AT1G53645	no symbol available	0.272621	AT2G28110	IRX7, FRA8	-0.955464
		AT2G29620		AT4G02590		AT1G09907	AT3G11670	DGD1, ATTS02	0.267847	AT1G31290	AGO3	-0.967712
		AT2G41820		AT5G51200		AT1G10000	AT1G08450	CRT3, AtCRT3, EBS2, PSL1	0.176717	AT4G29950	no symbol available	-1.01761
		AT2G38090		AT5G02290		AT1G10020	AT4G23100	CAD2, GSHA, RAX1, AtGSH1, PAD2, RML1, ATECS1, GSH1	0.127102	AT3G55646	no symbol available	-1.04913
		AT4G01440		AT1G15180		AT1G10140		#N/A	#N/A	AT2G23100	no symbol available	-1.07984
		AT2G32960		AT5G13710		AT1G10300		#N/A	#N/A	AT2G16586	no symbol available	-1.08348
		AT5G01420		AT1G78240		AT1G10350		#N/A	#N/A	AT2G36690	GAS2, GIM2	-1.12043
		AT3G17120		AT2G26910		AT1G10430		#N/A	#N/A	AT5G16370	AAE5	-1.19265
		AT5G48800		AT4G30950		AT1G10470		#N/A	#N/A	AT1G30730	AtBBE11	-1.19271
		AT2G47860		AT1G44770		AT1G10540		#N/A	#N/A	AT5G14110	no symbol available	-1.22978
		AT1G51340		AT4G30360		AT1G10560		#N/A	#N/A	AT5G23700	no symbol available	-1.23126
		AT3G11410		AT1G76450		AT1G10570		#N/A	#N/A	AT5G04770	CAT6, ATCAT6	-1.2375
		AT1G11080		AT5G14540		AT1G10585		#N/A	#N/A	AT1G06570	HPPD, PDS1, HPD	-1.24503
		AT3G15357		AT1G27750		AT1G10650		#N/A	#N/A	AT5G01600	FER1, ATFER1	-1.27255
		AT3G50300		AT3G53340		AT1G10700		#N/A	#N/A	AT5G21170	KINbeta1, AKINBETA1	-1.27409
		AT1G02705		AT4G03020		AT1G10770		#N/A	#N/A	AT5G43520	no symbol available	-1.31668
		AT5G13550		AT2G43235		AT1G10840		#N/A	#N/A	AT3G01290	AtHIR2, HIR2	-1.33092
		AT4G10770		AT5G05680		AT1G10875		#N/A	#N/A	AT3G15500	ANAC55, ATNAC3, NAC055, ANAC055, NAC3	-1.39768
		AT1G73370		AT4G14210		AT1G10990		#N/A	#N/A	AT5G49700	AHL17	-1.41345
		AT3G07960		AT2G18090		AT1G11050		#N/A	#N/A	AT1G64660	ATMGL, MGL	-1.43342
		AT1G63650		AT5G59830		AT1G11185		#N/A	#N/A	AT2G39200	ATMLO12, MLO12	-1.49394
		AT3G24463		AT3G16310		AT1G11260		#N/A	#N/A	AT1G71280	no symbol available	-1.56524
		AT1G23170		AT1G21130		AT1G11265		#N/A	#N/A	AT3G06850	BCE2, DIN3, LTA1	-1.58993
		AT4G05020		AT2G19540		AT1G11330		#N/A	#N/A	AT1G21326	no symbol available	-1.59132
		AT3G58200		AT1G51570		AT1G11360		#N/A	#N/A	AT2G01008	no symbol available	-1.59822
		AT5G26260		AT5G02250		AT1G11540		#N/A	#N/A	AT3G57520	SIP2, RS2, AtSIP2	-1.83919
		AT4G21270		AT4G39400		AT1G11650		#N/A	#N/A	AT1G02640	BXL2, ATBXL2	-1.84857
		AT3G50870		AT5G51640		AT1G11670		#N/A	#N/A	AT2G15880	LRX10	-2.0959
		AT5G14690		AT4G23570		AT1G11700		#N/A	#N/A	AT5G20250	RS6, DIN10	-2.14295
		AT5G38550		AT1G15690		AT1G11740		#N/A	#N/A	AT5G14180	MPL1	-3.03887
		AT4G24580		AT4G28860		AT1G11840		#N/A	#N/A	AT1G18280	LTPG3	-4.21282
		AT4G29920		AT5G67220		AT1G11930		#N/A	#N/A	AT3G08730	PK1, PK6, S6K1, ATPK1, ATPK6, ATS6K1	-0.185586
		AT4G30960		AT3G28345		AT1G11940		#N/A	#N/A	AT5G37850	SOS4, SNO1, ATSOS4	-0.200743
		AT1G01900		AT2G28540		AT1G12020		#N/A	#N/A	AT1G11650	RBP45B, ATRBP45B	-0.211385
		AT2G36650		AT3G51150		AT1G12030		#N/A	#N/A	AT3G43230	no symbol available	-0.216995
		AT1G32450		AT2G20740		AT1G12060		#N/A	#N/A	AT3G07430	ATYLMG1-1, YLMG1-1, EMB1990	-0.231948
		AT1G45229		AT4G15490		AT1G12080		#N/A	#N/A	AT1G76920	BAF1	-0.252508
		AT3G14550		AT5G04550		AT1G12110		#N/A	#N/A	AT5G04800	no symbol available	-0.261853
		AT1G62320		AT1G55530		AT1G12120		#N/A	#N/A	AT1G03220	SAP2	-0.274095
		AT2G06050		AT4G28740		AT1G12200		#N/A	#N/A	AT2G21960	no symbol available	-0.308677
		AT5G11510		AT1G53800		AT1G12250		#N/A	#N/A	AT1G80080	AtRLP17, TMM	-0.31628
		AT4G04750		AT5G32450		AT1G12290		#N/A	#N/A	AT3G19480	3-PGDH, PGDH3	-0.352439
		AT5G02890		AT3G15060		AT1G12310		#N/A	#N/A	AT1G22550	NPF5.16	-0.373403
		AT1G22370		AT5G57710		AT1G12330		#N/A	#N/A	AT4G27000	ATRBP45C	-0.373891
		AT1G07490		AT5G42950		AT1G12380		#N/A	#N/A	AT1G60950	ATFD2, FD2, FED A	-0.378432
		AT4G17260		AT1G76490		AT1G12440		#N/A	#N/A	AT3G60980	no symbol available	-0.38434
		AT1G21270		AT3G23080		AT1G12500		#N/A	#N/A	AT5G43760	KCS20	-0.38521
		AT5G63530		AT4G28760		AT1G12610		#N/A	#N/A	AT3G14160	no symbol available	-0.440762
		AT3G07390		AT1G60990		AT1G12760		#N/A	#N/A	AT4G16410	no symbol available	-0.467097
		AT4G15393		AT2G40090		AT1G12805		#N/A	#N/A	AT1G12440	no symbol available	-0.539611
		AT3G46900		AT1G73660		AT1G12850		#N/A	#N/A	AT2G26080	GLDP2, AtGLDP2	-0.54396
		AT5G47500		AT4G27870		AT1G12940		#N/A	#N/A	AT5G02160	FIP	-0.628148
		AT3G49750		AT2G28890		AT1G13260		#N/A	#N/A	AT5G47040	APEM10, LON2	-0.660681
		AT1G62560		AT1G80890		AT1G13300		#N/A	#N/A	AT1G07570	APK1A, APK1, PBL9	-0.736864
		AT1G21810		AT4G20840		AT1G13370		#N/A	#N/A	AT1G19050	ARR7	-0.763751
		AT1G48600		AT1G49730		AT1G13380		#N/A	#N/A	AT3G26210	CYP71B23	-1.12271
		AT5G52450		AT2G21950		AT1G13400		#N/A	#N/A	AT1G24580	no symbol available	-1.23208
		AT2G35340		AT2G23150		AT1G13610		#N/A	#N/A	AT5G14070	ROXY2	-1.54566
		AT5G12330		AT3G23750		AT1G13640		#N/A	#N/A	AT3G54510	no symbol available	-1.77066
		AT2G22560		AT1G13820		AT1G13740		#N/A	#N/A	AT4G30270	MERI5B, XTH24, MERI-5, SEN4	-1.90474
		AT2G16570		AT4G34920		AT1G13820		#N/A	#N/A		#N/A	#N/A
		AT5G65160		AT5G17670		AT1G13900		#N/A	#N/A		#N/A	#N/A
		AT1G63420		AT1G32790		AT1G14060		#N/A	#N/A		#N/A	#N/A
		AT1G45130		AT5G47435		AT1G14470		#N/A	#N/A		#N/A	#N/A
		AT3G55760		AT4G00750		AT1G14686		#N/A	#N/A		#N/A	#N/A
		AT1G79460		AT2G39670		AT1G14780		#N/A	#N/A		#N/A	#N/A
		AT2G22830		AT1G07200		AT1G14810		#N/A	#N/A		#N/A	#N/A
		AT5G58390		AT5G45060		AT1G14870		#N/A	#N/A		#N/A	#N/A
		AT2G43800		AT3G12400		AT1G15125		#N/A	#N/A		#N/A	#N/A
		AT1G62570		AT3G06470		AT1G15140		#N/A	#N/A		#N/A	#N/A
		AT1G15125		AT1G23400		AT1G15165		#N/A	#N/A		#N/A	#N/A
		AT4G30020		AT4G35100		AT1G15230		#N/A	#N/A		#N/A	#N/A
		AT1G67940		AT1G10830		AT1G15400		#N/A	#N/A		#N/A	#N/A
		AT2G42960		AT3G58670		AT1G15520		#N/A	#N/A		#N/A	#N/A
		AT5G05790		AT1G22530		AT1G15670		#N/A	#N/A		#N/A	#N/A
		AT1G60590		AT1G50250		AT1G15710		#N/A	#N/A		#N/A	#N/A
		AT2G46140		AT5G60850		AT1G15800		#N/A	#N/A		#N/A	#N/A
		AT4G10630		AT1G21640		AT1G15830		#N/A	#N/A		#N/A	#N/A
		AT5G22930		AT1G72300		AT1G15840		#N/A	#N/A		#N/A	#N/A
		AT4G27070		AT1G06040		AT1G15900		#N/A	#N/A		#N/A	#N/A
		AT5G66420		AT3G53420		AT1G15930		#N/A	#N/A		#N/A	#N/A
		AT2G41340		AT4G02350		AT1G15950		#N/A	#N/A		#N/A	#N/A
		AT1G32860		AT3G62530		AT1G16030		#N/A	#N/A		#N/A	#N/A
		AT1G31200		AT5G43740		AT1G16080		#N/A	#N/A		#N/A	#N/A
		AT4G10690		AT3G14595		AT1G16130		#N/A	#N/A		#N/A	#N/A
		AT3G23170		AT1G25260		AT1G16300		#N/A	#N/A		#N/A	#N/A
		AT1G09932		AT5G06960		AT1G16445		#N/A	#N/A		#N/A	#N/A
		AT5G17600		AT3G56680		AT1G16500		#N/A	#N/A		#N/A	#N/A
		AT1G28710		AT1G51730		AT1G16510		#N/A	#N/A		#N/A	#N/A
		AT1G27660		AT2G39450		AT1G16650		#N/A	#N/A		#N/A	#N/A
		AT5G19600		AT1G74960		AT1G16680		#N/A	#N/A		#N/A	#N/A
		AT1G27030		AT5G05690		AT1G16740		#N/A	#N/A		#N/A	#N/A
		AT4G00910		AT3G55770		AT1G16800		#N/A	#N/A		#N/A	#N/A
		AT5G63850		AT3G16460		AT1G16870		#N/A	#N/A		#N/A	#N/A
		AT2G22610		AT5G56930		AT1G17100		#N/A	#N/A		#N/A	#N/A
		AT2G37460		AT4G31140		AT1G17160		#N/A	#N/A		#N/A	#N/A
		AT5G58670		AT3G59940		AT1G17200		#N/A	#N/A		#N/A	#N/A
		AT5G23750		AT2G39950		AT1G17230		#N/A	#N/A		#N/A	#N/A
		AT1G54990		AT4G18340		AT1G17290		#N/A	#N/A		#N/A	#N/A
		AT3G06370		AT1G16670		AT1G17310		#N/A	#N/A		#N/A	#N/A
		AT1G62250		AT2G03820		AT1G17350		#N/A	#N/A		#N/A	#N/A
		AT5G14230		AT1G34300		AT1G17520		#N/A	#N/A		#N/A	#N/A
		AT3G44550		AT3G55430		AT1G17550		#N/A	#N/A		#N/A	#N/A
		AT5G50150		AT1G29690		AT1G17590		#N/A	#N/A		#N/A	#N/A
		AT3G09070		AT4G27745		AT1G17620		#N/A	#N/A		#N/A	#N/A
		AT4G01070		AT5G42760		AT1G17665		#N/A	#N/A		#N/A	#N/A
		AT3G44730		AT2G27860		AT1G17690		#N/A	#N/A		#N/A	#N/A
		AT1G79530		AT3G11290		AT1G17745		#N/A	#N/A		#N/A	#N/A
		AT5G67460		AT3G51370		AT1G17880		#N/A	#N/A		#N/A	#N/A
		AT5G48310		AT5G12010		AT1G17910		#N/A	#N/A		#N/A	#N/A
		AT1G12110		AT1G12450		AT1G17940		#N/A	#N/A		#N/A	#N/A
		AT2G44190		AT5G54710		AT1G18000		#N/A	#N/A		#N/A	#N/A
		AT1G73590		AT1G80050		AT1G18010		#N/A	#N/A		#N/A	#N/A
		AT4G11280		AT3G48070		AT1G18080		#N/A	#N/A		#N/A	#N/A
		AT2G29630		AT5G61230		AT1G18090		#N/A	#N/A		#N/A	#N/A
		AT3G61560		AT1G29820		AT1G18140		#N/A	#N/A		#N/A	#N/A
		AT1G49870		AT4G02130		AT1G18150		#N/A	#N/A		#N/A	#N/A
		AT3G59570		AT5G16830		AT1G18250		#N/A	#N/A		#N/A	#N/A
		AT1G80280		AT1G77180		AT1G18280		#N/A	#N/A		#N/A	#N/A
		AT5G11300		AT4G24510		AT1G18300		#N/A	#N/A		#N/A	#N/A
		AT2G30340		AT3G22120		AT1G18400		#N/A	#N/A		#N/A	#N/A
		AT5G54800		AT1G21610		AT1G18480		#N/A	#N/A		#N/A	#N/A
		AT3G07320		AT2G45850		AT1G18500		#N/A	#N/A		#N/A	#N/A
		AT1G77110		AT2G20960		AT1G18540		#N/A	#N/A		#N/A	#N/A
		AT2G04080		AT5G05750		AT1G18600		#N/A	#N/A		#N/A	#N/A
		AT1G48100		AT2G26440		AT1G18640		#N/A	#N/A		#N/A	#N/A
		AT1G30600		AT1G15510		AT1G18690		#N/A	#N/A		#N/A	#N/A
		AT4G23500		AT3G17440		AT1G18835		#N/A	#N/A		#N/A	#N/A
		AT5G61430		AT3G61600		AT1G19000		#N/A	#N/A		#N/A	#N/A
		AT5G67160		AT3G54200		AT1G19020		#N/A	#N/A		#N/A	#N/A
		AT5G14700		AT5G62460		AT1G19050		#N/A	#N/A		#N/A	#N/A
		AT1G60630		AT5G04540		AT1G19100		#N/A	#N/A		#N/A	#N/A
		AT4G22200		AT4G38225		AT1G19110		#N/A	#N/A		#N/A	#N/A
		AT1G73640		AT3G14240		AT1G19210		#N/A	#N/A		#N/A	#N/A
		AT3G22810		AT1G75130		AT1G19230		#N/A	#N/A		#N/A	#N/A
		AT1G69040		AT5G21160		AT1G19240		#N/A	#N/A		#N/A	#N/A
		AT1G61600		AT1G07250		AT1G19270		#N/A	#N/A		#N/A	#N/A
		AT5G40670		AT5G11650		AT1G19300		#N/A	#N/A		#N/A	#N/A
		AT1G01300		AT5G12420		AT1G19380		#N/A	#N/A		#N/A	#N/A
		AT1G20620		AT5G50450		AT1G19460		#N/A	#N/A		#N/A	#N/A
		AT1G49750		AT5G64300		AT1G19470		#N/A	#N/A		#N/A	#N/A
		AT4G26760		AT2G45160		AT1G19490		#N/A	#N/A		#N/A	#N/A
		AT1G12550		AT4G28080		AT1G19620		#N/A	#N/A		#N/A	#N/A
		AT1G16500		AT2G01080		AT1G19670		#N/A	#N/A		#N/A	#N/A
		AT5G58900		AT1G08490		AT1G19770		#N/A	#N/A		#N/A	#N/A
		AT5G15580		AT3G59110		AT1G19800		#N/A	#N/A		#N/A	#N/A
		AT4G36280		AT4G37020		AT1G19835		#N/A	#N/A		#N/A	#N/A
		AT1G12160		AT3G60850		AT1G19840		#N/A	#N/A		#N/A	#N/A
		AT1G76690		AT3G14650		AT1G19850		#N/A	#N/A		#N/A	#N/A
		AT1G74030		AT1G31350		AT1G19940		#N/A	#N/A		#N/A	#N/A
		AT1G12200		AT1G07110		AT1G19960		#N/A	#N/A		#N/A	#N/A
		AT2G33793		AT1G06190		AT1G20030		#N/A	#N/A		#N/A	#N/A
		AT2G42570		AT3G02540		AT1G20070		#N/A	#N/A		#N/A	#N/A
		AT3G18090		AT2G41700		AT1G20110		#N/A	#N/A		#N/A	#N/A
		AT2G13820		AT1G68690		AT1G20190		#N/A	#N/A		#N/A	#N/A
		AT3G15940		AT1G66580		AT1G20290		#N/A	#N/A		#N/A	#N/A
		AT3G01450		AT4G28240		AT1G20330		#N/A	#N/A		#N/A	#N/A
		AT2G40610		AT5G53050		AT1G20550		#N/A	#N/A		#N/A	#N/A
		AT5G61420		AT2G19180		AT1G20650		#N/A	#N/A		#N/A	#N/A
		AT5G41400		AT2G24820		AT1G20670		#N/A	#N/A		#N/A	#N/A
		AT2G28550		AT5G57685		AT1G20691		#N/A	#N/A		#N/A	#N/A
		AT5G54130		AT4G26000		AT1G20720		#N/A	#N/A		#N/A	#N/A
		AT5G24750		AT2G44920		AT1G20740		#N/A	#N/A		#N/A	#N/A
		AT2G35860		AT4G22590		AT1G20790		#N/A	#N/A		#N/A	#N/A
		AT2G24440		AT1G62810		AT1G20860		#N/A	#N/A		#N/A	#N/A
		AT3G18490		AT1G19680		AT1G20980		#N/A	#N/A		#N/A	#N/A
		AT1G18250		AT5G63450		AT1G20990		#N/A	#N/A		#N/A	#N/A
		AT3G17840		AT2G20050		AT1G21100		#N/A	#N/A		#N/A	#N/A
		AT5G14210		AT3G22440		AT1G21110		#N/A	#N/A		#N/A	#N/A
		AT1G20490		AT5G45710		AT1G21120		#N/A	#N/A		#N/A	#N/A
		AT5G60930		AT3G16370		AT1G21140		#N/A	#N/A		#N/A	#N/A
		AT4G13410		AT4G38080		AT1G21310		#N/A	#N/A		#N/A	#N/A
		AT3G21190		AT1G12230		AT1G21326		#N/A	#N/A		#N/A	#N/A
		AT5G61480		AT3G63520		AT1G21350		#N/A	#N/A		#N/A	#N/A
		AT1G50700		AT4G34830		AT1G21440		#N/A	#N/A		#N/A	#N/A
		AT3G05190		AT5G13970		AT1G21500		#N/A	#N/A		#N/A	#N/A
		AT2G28410		AT1G13380		AT1G21540		#N/A	#N/A		#N/A	#N/A
		AT1G28400		AT5G25265		AT1G21580		#N/A	#N/A		#N/A	#N/A
		AT3G28760		AT5G17400		AT1G21610		#N/A	#N/A		#N/A	#N/A
		AT4G30810		AT3G05410		AT1G21620		#N/A	#N/A		#N/A	#N/A
		AT2G35960		AT3G23560		AT1G21700		#N/A	#N/A		#N/A	#N/A
		AT1G75820		AT2G36990		AT1G21730		#N/A	#N/A		#N/A	#N/A
		AT4G05390		AT1G05070		AT1G21780		#N/A	#N/A		#N/A	#N/A
		AT2G45310		AT1G30400		AT1G21910		#N/A	#N/A		#N/A	#N/A
		AT1G19230		AT2G46800		AT1G21945		#N/A	#N/A		#N/A	#N/A
		AT1G04110		AT1G45230		AT1G21973		#N/A	#N/A		#N/A	#N/A
		AT4G08590		AT1G55110		AT1G22030		#N/A	#N/A		#N/A	#N/A
		AT5G62960		AT3G11700		AT1G22060		#N/A	#N/A		#N/A	#N/A
		AT1G09960		AT2G39010		AT1G22110		#N/A	#N/A		#N/A	#N/A
		AT1G23150		AT1G72770		AT1G22190		#N/A	#N/A		#N/A	#N/A
		AT5G61780		AT5G43630		AT1G22270		#N/A	#N/A		#N/A	#N/A
		AT3G54390		AT1G71500		AT1G22460		#N/A	#N/A		#N/A	#N/A
		AT2G43490		AT1G20970		AT1G22470		#N/A	#N/A		#N/A	#N/A
		AT3G15210		AT2G41430		AT1G22540		#N/A	#N/A		#N/A	#N/A
		AT3G14850		AT2G26975		AT1G22550		#N/A	#N/A		#N/A	#N/A
		AT5G58320		AT2G20410		AT1G22570		#N/A	#N/A		#N/A	#N/A
		AT1G53140		AT3G52210		AT1G22600		#N/A	#N/A		#N/A	#N/A
		AT1G23790		AT1G43700		AT1G22680		#N/A	#N/A		#N/A	#N/A
		AT4G21820		AT1G42550		AT1G22760		#N/A	#N/A		#N/A	#N/A
		AT3G46970		AT5G51150		AT1G22770		#N/A	#N/A		#N/A	#N/A
		AT4G13100		AT5G24830		AT1G22882		#N/A	#N/A		#N/A	#N/A
		AT3G01680		AT1G19770		AT1G22920		#N/A	#N/A		#N/A	#N/A
		AT3G57830		AT2G03470		AT1G22985		#N/A	#N/A		#N/A	#N/A
		AT5G53120		AT4G23300		AT1G23052		#N/A	#N/A		#N/A	#N/A
		AT1G60390		AT2G29290		AT1G23080		#N/A	#N/A		#N/A	#N/A
		AT5G60800		AT1G27090		AT1G23170		#N/A	#N/A		#N/A	#N/A
		AT5G66560		AT3G60340		AT1G23205		#N/A	#N/A		#N/A	#N/A
		AT3G20015		AT1G69310		AT1G23210		#N/A	#N/A		#N/A	#N/A
		AT1G13280		AT3G14180		AT1G23220		#N/A	#N/A		#N/A	#N/A
		AT1G12750		AT4G18240		AT1G23320		#N/A	#N/A		#N/A	#N/A
		AT3G09540		AT1G19180		AT1G23360		#N/A	#N/A		#N/A	#N/A
		AT3G56830		AT3G07790		AT1G23390		#N/A	#N/A		#N/A	#N/A
		AT3G13980		AT2G43560		AT1G23440		#N/A	#N/A		#N/A	#N/A
		AT5G09760		AT1G15290		AT1G23490		#N/A	#N/A		#N/A	#N/A
		AT1G78060		AT5G61820		AT1G23710		#N/A	#N/A		#N/A	#N/A
		AT5G49330		AT5G17290		AT1G23760		#N/A	#N/A		#N/A	#N/A
		AT1G64450		AT1G17840		AT1G23860		#N/A	#N/A		#N/A	#N/A
		AT2G43120		AT5G01720		AT1G24040		#N/A	#N/A		#N/A	#N/A
		AT1G72930		AT5G19855		AT1G24150		#N/A	#N/A		#N/A	#N/A
		AT2G03480		AT4G07825		AT1G24170		#N/A	#N/A		#N/A	#N/A
		AT5G37180		AT2G20320		AT1G24340		#N/A	#N/A		#N/A	#N/A
		AT1G33700		AT1G26930		AT1G24485		#N/A	#N/A		#N/A	#N/A
		AT3G25980		AT1G73480		AT1G24530		#N/A	#N/A		#N/A	#N/A
		AT4G28490		AT1G51310		AT1G24580		#N/A	#N/A		#N/A	#N/A
		AT4G00490		AT4G30510		AT1G25275		#N/A	#N/A		#N/A	#N/A
		AT4G16770		AT1G58470		AT1G25277		#N/A	#N/A		#N/A	#N/A
		AT1G63020		AT5G58800		AT1G25300		#N/A	#N/A		#N/A	#N/A
		AT1G07260		AT1G80650		AT1G25400		#N/A	#N/A		#N/A	#N/A
		AT4G18640		AT3G14750		AT1G25450		#N/A	#N/A		#N/A	#N/A
		AT3G01330		AT1G62750		AT1G25510		#N/A	#N/A		#N/A	#N/A
		AT4G35270		AT5G02320		AT1G25550		#N/A	#N/A		#N/A	#N/A
		AT2G41220		AT1G56010		AT1G25560		#N/A	#N/A		#N/A	#N/A
		AT3G53980		AT2G14910		AT1G26290		#N/A	#N/A		#N/A	#N/A
		AT2G30870		AT3G02170		AT1G26600		#N/A	#N/A		#N/A	#N/A
		AT5G61980		AT5G35100		AT1G26620		#N/A	#N/A		#N/A	#N/A
		AT3G21240		AT2G24580		AT1G26740		#N/A	#N/A		#N/A	#N/A
		AT5G46530		AT3G57530		AT1G26770		#N/A	#N/A		#N/A	#N/A
		AT3G49110		AT4G38980		AT1G26790		#N/A	#N/A		#N/A	#N/A
		AT2G43020		AT2G37180		AT1G26930		#N/A	#N/A		#N/A	#N/A
		AT4G05180		AT1G03600		AT1G26976		#N/A	#N/A		#N/A	#N/A
		AT1G34065		AT3G06660		AT1G27040		#N/A	#N/A		#N/A	#N/A
		AT2G43500		AT1G68730		AT1G27050		#N/A	#N/A		#N/A	#N/A
		AT2G31160		AT4G34240		AT1G27130		#N/A	#N/A		#N/A	#N/A
		AT3G51280		AT3G08740		AT1G27135		#N/A	#N/A		#N/A	#N/A
		AT3G23430		AT5G21930		AT1G27210		#N/A	#N/A		#N/A	#N/A
		AT1G24625		AT4G36540		AT1G27390		#N/A	#N/A		#N/A	#N/A
		AT3G19370		AT2G03440		AT1G27560		#N/A	#N/A		#N/A	#N/A
		AT1G01740		AT2G38310		AT1G27595		#N/A	#N/A		#N/A	#N/A
		AT3G03300		AT5G02540		AT1G27710		#N/A	#N/A		#N/A	#N/A
		AT4G29240		AT4G37250		AT1G27730		#N/A	#N/A		#N/A	#N/A
		AT1G15550		AT4G31390		AT1G27750		#N/A	#N/A		#N/A	#N/A
		AT5G25610		AT3G11560		AT1G27880		#N/A	#N/A		#N/A	#N/A
		AT3G05330		AT1G63720		AT1G27910		#N/A	#N/A		#N/A	#N/A
		AT5G53430		AT1G15500		AT1G27930		#N/A	#N/A		#N/A	#N/A
		AT3G48440		AT2G01190		AT1G27980		#N/A	#N/A		#N/A	#N/A
		AT4G27240		AT3G09270		AT1G28005		#N/A	#N/A		#N/A	#N/A
		AT1G03310		AT1G08315		AT1G28050		#N/A	#N/A		#N/A	#N/A
		AT2G28080		AT1G05410		AT1G28200		#N/A	#N/A		#N/A	#N/A
		AT1G69170		AT1G20900		AT1G28300		#N/A	#N/A		#N/A	#N/A
		AT5G28300		AT1G17200		AT1G28320		#N/A	#N/A		#N/A	#N/A
		AT1G27360		AT1G47530		AT1G28360		#N/A	#N/A		#N/A	#N/A
		AT2G38860		AT3G09580		AT1G28370		#N/A	#N/A		#N/A	#N/A
		AT1G59960		AT1G22640		AT1G28600		#N/A	#N/A		#N/A	#N/A
		AT3G16470		AT3G04110		AT1G28650		#N/A	#N/A		#N/A	#N/A
		AT1G18670		AT1G57990		AT1G29060		#N/A	#N/A		#N/A	#N/A
		AT5G43400		AT5G20220		AT1G29090		#N/A	#N/A		#N/A	#N/A
		AT4G05190		AT3G06778		AT1G29195		#N/A	#N/A		#N/A	#N/A
		AT5G10430		AT5G49820		AT1G29230		#N/A	#N/A		#N/A	#N/A
		AT4G21326		AT5G05580		AT1G29260		#N/A	#N/A		#N/A	#N/A
		AT3G16870		AT5G24170		AT1G29270		#N/A	#N/A		#N/A	#N/A
		AT3G04890		AT1G11210		AT1G29340		#N/A	#N/A		#N/A	#N/A
		AT2G19170		AT1G01720		AT1G29350		#N/A	#N/A		#N/A	#N/A
		AT2G47560		AT2G27310		AT1G29370		#N/A	#N/A		#N/A	#N/A
		AT3G24240		AT4G34730		AT1G29720		#N/A	#N/A		#N/A	#N/A
		AT3G23890		AT3G14090		AT1G29790		#N/A	#N/A		#N/A	#N/A
		AT1G33470		AT5G06370		AT1G29860		#N/A	#N/A		#N/A	#N/A
		AT1G78580		AT4G16190		AT1G29880		#N/A	#N/A		#N/A	#N/A
		AT4G36930		AT4G12420		AT1G29930		#N/A	#N/A		#N/A	#N/A
		AT2G28250		AT5G01730		AT1G29940		#N/A	#N/A		#N/A	#N/A
		AT3G25570		AT3G07780		AT1G29950		#N/A	#N/A		#N/A	#N/A
		AT2G39800		AT3G16857		AT1G30020		#N/A	#N/A		#N/A	#N/A
		AT1G77280		AT5G13090		AT1G30030		#N/A	#N/A		#N/A	#N/A
		AT5G40640		AT1G64720		AT1G30040		#N/A	#N/A		#N/A	#N/A
		AT4G35840		AT5G23210		AT1G30090		#N/A	#N/A		#N/A	#N/A
		AT2G46000		AT1G21000		AT1G30100		#N/A	#N/A		#N/A	#N/A
		AT3G23780		AT1G76890		AT1G30130		#N/A	#N/A		#N/A	#N/A
		AT2G19090		AT4G25050		AT1G30135		#N/A	#N/A		#N/A	#N/A
		AT5G16380		AT2G33340		AT1G30330		#N/A	#N/A		#N/A	#N/A
		AT3G15550		AT4G27520		AT1G30590		#N/A	#N/A		#N/A	#N/A
		AT1G70750		AT2G29060		AT1G30620		#N/A	#N/A		#N/A	#N/A
		AT2G16890		AT5G22890		AT1G30690		#N/A	#N/A		#N/A	#N/A
		AT5G54970		AT1G70530		AT1G30730		#N/A	#N/A		#N/A	#N/A
		AT1G52150		AT3G20410		AT1G30740		#N/A	#N/A		#N/A	#N/A
		AT5G25620		AT4G24972		AT1G30780		#N/A	#N/A		#N/A	#N/A
		AT1G53040		AT3G26510		AT1G30800		#N/A	#N/A		#N/A	#N/A
		AT1G16630		AT2G16365		AT1G30820		#N/A	#N/A		#N/A	#N/A
		AT1G66940		AT5G14570		AT1G30840		#N/A	#N/A		#N/A	#N/A
		AT5G56610		AT2G32540		AT1G30940		#N/A	#N/A		#N/A	#N/A
		AT4G36180		AT1G80830		AT1G31100		#N/A	#N/A		#N/A	#N/A
		AT1G20550		AT1G44350		AT1G31150		#N/A	#N/A		#N/A	#N/A
		AT3G15510		AT5G06220		AT1G31166		#N/A	#N/A		#N/A	#N/A
		AT3G63300		AT1G66150		AT1G31175		#N/A	#N/A		#N/A	#N/A
		AT5G03630		AT1G28190		AT1G31180		#N/A	#N/A		#N/A	#N/A
		AT3G07420		AT3G63010		AT1G31280		#N/A	#N/A		#N/A	#N/A
		AT4G27270		AT4G01660		AT1G31290		#N/A	#N/A		#N/A	#N/A
		AT3G21750		AT3G01540		AT1G31310		#N/A	#N/A		#N/A	#N/A
		AT5G07460		AT4G17230		AT1G31320		#N/A	#N/A		#N/A	#N/A
		AT2G37330		AT4G03110		AT1G31350		#N/A	#N/A		#N/A	#N/A
		AT2G46390		AT2G04030		AT1G31360		#N/A	#N/A		#N/A	#N/A
		AT5G15980		AT1G53090		AT1G31410		#N/A	#N/A		#N/A	#N/A
		AT3G01670		AT3G15820		AT1G31450		#N/A	#N/A		#N/A	#N/A
		AT5G50010		AT5G24030		AT1G31600		#N/A	#N/A		#N/A	#N/A
		AT3G59320		AT1G78140		AT1G31780		#N/A	#N/A		#N/A	#N/A
		AT5G01990		AT3G61260		AT1G31810		#N/A	#N/A		#N/A	#N/A
		AT1G16780		AT2G35660		AT1G31840		#N/A	#N/A		#N/A	#N/A
		AT3G03130		AT2G03640		AT1G31860		#N/A	#N/A		#N/A	#N/A
		AT5G48600		AT5G15330		AT1G31880		#N/A	#N/A		#N/A	#N/A
		AT3G42670		AT3G13460		AT1G31910		#N/A	#N/A		#N/A	#N/A
		AT5G16190		AT5G04980		AT1G31970		#N/A	#N/A		#N/A	#N/A
		AT1G80850		AT1G10060		AT1G32050		#N/A	#N/A		#N/A	#N/A
		AT2G46890		AT5G13650		AT1G32090		#N/A	#N/A		#N/A	#N/A
		AT2G05810		AT5G18630		AT1G32170		#N/A	#N/A		#N/A	#N/A
		AT2G38970		AT1G27950		AT1G32172		#N/A	#N/A		#N/A	#N/A
		AT4G36360		AT4G35470		AT1G32180		#N/A	#N/A		#N/A	#N/A
		AT2G32240		AT2G22980		AT1G32190		#N/A	#N/A		#N/A	#N/A
		AT4G32880		AT1G18200		AT1G32200		#N/A	#N/A		#N/A	#N/A
		AT1G78570		AT3G27170		AT1G32230		#N/A	#N/A		#N/A	#N/A
		AT4G33490		AT4G08290		AT1G32300		#N/A	#N/A		#N/A	#N/A
		AT2G33310		AT3G07195		AT1G32360		#N/A	#N/A		#N/A	#N/A
		AT4G02010		AT4G01330		AT1G32500		#N/A	#N/A		#N/A	#N/A
		AT5G23190		AT2G03340		AT1G32530		#N/A	#N/A		#N/A	#N/A
		AT3G48980		AT5G24420		AT1G32540		#N/A	#N/A		#N/A	#N/A
		AT4G29360		AT3G14990		AT1G32570		#N/A	#N/A		#N/A	#N/A
		AT2G36390		AT3G29160		AT1G32640		#N/A	#N/A		#N/A	#N/A
		AT5G09460		AT5G17280		AT1G32650		#N/A	#N/A		#N/A	#N/A
		AT3G15350		AT1G18390		AT1G32710		#N/A	#N/A		#N/A	#N/A
		AT4G32840		AT3G51440		AT1G32740		#N/A	#N/A		#N/A	#N/A
		AT1G20450		AT5G59440		AT1G32760		#N/A	#N/A		#N/A	#N/A
		AT4G13120		AT1G61900		AT1G32790		#N/A	#N/A		#N/A	#N/A
		AT3G54950		AT4G33420		AT1G32928		#N/A	#N/A		#N/A	#N/A
		AT1G67510		AT3G53720		AT1G33055		#N/A	#N/A		#N/A	#N/A
		AT3G24660		AT5G25770		AT1G33090		#N/A	#N/A		#N/A	#N/A
		AT2G22780		AT2G23290		AT1G33100		#N/A	#N/A		#N/A	#N/A
		AT4G13370		AT1G64810		AT1G33110		#N/A	#N/A		#N/A	#N/A
		AT4G15540		AT1G08460		AT1G33120		#N/A	#N/A		#N/A	#N/A
		AT2G48120		AT2G15080		AT1G33140		#N/A	#N/A		#N/A	#N/A
		AT1G09000		AT3G54400		AT1G33240		#N/A	#N/A		#N/A	#N/A
		AT3G18170		AT1G59590		AT1G33250		#N/A	#N/A		#N/A	#N/A
		AT5G51590		AT4G17250		AT1G33290		#N/A	#N/A		#N/A	#N/A
		AT1G35720		AT4G13340		AT1G33330		#N/A	#N/A		#N/A	#N/A
		AT2G38700		AT1G75170		AT1G33340		#N/A	#N/A		#N/A	#N/A
		AT1G76270		AT5G59090		AT1G33560		#N/A	#N/A		#N/A	#N/A
		AT4G02100		AT3G28200		AT1G33590		#N/A	#N/A		#N/A	#N/A
		AT3G16050		AT1G34370		AT1G33600		#N/A	#N/A		#N/A	#N/A
		AT2G01140		AT1G06180		AT1G33610		#N/A	#N/A		#N/A	#N/A
		AT1G08250		AT4G00950		AT1G33760		#N/A	#N/A		#N/A	#N/A
		AT5G65683		AT1G03400		AT1G34150		#N/A	#N/A		#N/A	#N/A
		AT5G45350		AT1G04310		AT1G34160		#N/A	#N/A		#N/A	#N/A
		AT2G28950		AT5G16120		AT1G34200		#N/A	#N/A		#N/A	#N/A
		AT5G63680		AT5G03120		AT1G34245		#N/A	#N/A		#N/A	#N/A
		AT1G50490		AT2G40780		AT1G34250		#N/A	#N/A		#N/A	#N/A
		AT2G46620		AT5G46780		AT1G34300		#N/A	#N/A		#N/A	#N/A
		AT1G16860		AT1G31310		AT1G34315		#N/A	#N/A		#N/A	#N/A
		AT4G02940		AT4G32300		AT1G34320		#N/A	#N/A		#N/A	#N/A
		AT2G25490		AT1G15800		AT1G34370		#N/A	#N/A		#N/A	#N/A
		AT4G00820		AT5G20050		AT1G34403		#N/A	#N/A		#N/A	#N/A
		AT5G55500		AT1G78600		AT1G34540		#N/A	#N/A		#N/A	#N/A
		AT3G50910		AT5G66490		AT1G34550		#N/A	#N/A		#N/A	#N/A
		AT3G14150		AT1G02860		AT1G34750		#N/A	#N/A		#N/A	#N/A
		AT3G49670		AT3G22800		AT1G35140		#N/A	#N/A		#N/A	#N/A
		AT1G08650		AT2G35930		AT1G35160		#N/A	#N/A		#N/A	#N/A
		AT4G29210		AT3G06500		AT1G35181		#N/A	#N/A		#N/A	#N/A
		AT5G38360		AT3G26520		AT1G35183		#N/A	#N/A		#N/A	#N/A
		AT1G66880		AT3G57410		AT1G35210		#N/A	#N/A		#N/A	#N/A
		AT5G22500		AT1G21450		AT1G35230		#N/A	#N/A		#N/A	#N/A
		AT1G27680		AT5G55700		AT1G35300		#N/A	#N/A		#N/A	#N/A
		AT2G33585		AT5G26200		AT1G35430		#N/A	#N/A		#N/A	#N/A
		AT3G57060		AT3G19290		AT1G35460		#N/A	#N/A		#N/A	#N/A
		AT3G49250		AT1G28580		AT1G35465		#N/A	#N/A		#N/A	#N/A
		AT5G15490		AT5G24280		AT1G35500		#N/A	#N/A		#N/A	#N/A
		AT1G72500		AT5G27420		AT1G35520		#N/A	#N/A		#N/A	#N/A
		AT3G52930		AT1G18460		AT1G35540		#N/A	#N/A		#N/A	#N/A
		AT3G19590		AT3G59350		AT1G35560		#N/A	#N/A		#N/A	#N/A
		AT3G08030		AT1G24160		AT1G35630		#N/A	#N/A		#N/A	#N/A
		AT4G19900		AT1G48840		AT1G35670		#N/A	#N/A		#N/A	#N/A
		AT1G64710		AT1G65870		AT1G35730		#N/A	#N/A		#N/A	#N/A
		AT2G01760		AT3G13080		AT1G35780		#N/A	#N/A		#N/A	#N/A
		AT1G06620		AT1G30700		AT1G35890		#N/A	#N/A		#N/A	#N/A
		AT5G15650		AT5G61560		AT1G35895		#N/A	#N/A		#N/A	#N/A
		AT4G36220		AT5G03670		AT1G36060		#N/A	#N/A		#N/A	#N/A
		AT2G47650		AT1G72680		AT1G36070		#N/A	#N/A		#N/A	#N/A
		AT2G46240		AT1G10020		AT1G36160		#N/A	#N/A		#N/A	#N/A
		AT2G22590		AT1G78450		AT1G36220		#N/A	#N/A		#N/A	#N/A
		AT5G58930		AT4G31000		AT1G36270		#N/A	#N/A		#N/A	#N/A
		AT5G56630		AT4G04850		AT1G36980		#N/A	#N/A		#N/A	#N/A
		AT5G40910		AT5G42250		AT1G37037		#N/A	#N/A		#N/A	#N/A
		AT1G53500		AT3G46670		AT1G37120		#N/A	#N/A		#N/A	#N/A
		AT1G30590		AT3G61430		AT1G37130		#N/A	#N/A		#N/A	#N/A
		AT3G08940		AT5G59030		AT1G37140		#N/A	#N/A		#N/A	#N/A
		AT4G28030		AT3G62150		AT1G37170		#N/A	#N/A		#N/A	#N/A
		AT5G13110		AT2G41705		AT1G38230		#N/A	#N/A		#N/A	#N/A
		AT2G01350		AT1G55280		AT1G38300		#N/A	#N/A		#N/A	#N/A
		AT2G26330		AT1G05575		AT1G38423		#N/A	#N/A		#N/A	#N/A
		AT2G45680		AT5G13790		AT1G38430		#N/A	#N/A		#N/A	#N/A
		AT2G31560		AT1G70520		AT1G38550		#N/A	#N/A		#N/A	#N/A
		AT1G04620		AT5G64570		AT1G39350		#N/A	#N/A		#N/A	#N/A
		AT1G19950		AT5G40890		AT1G39511		#N/A	#N/A		#N/A	#N/A
		AT2G35760		AT2G40330		AT1G39513		#N/A	#N/A		#N/A	#N/A
		AT5G08680		AT3G13062		AT1G40104		#N/A	#N/A		#N/A	#N/A
		AT3G20330		AT4G20260		AT1G40112		#N/A	#N/A		#N/A	#N/A
		AT2G22910		AT5G14920		AT1G40123		#N/A	#N/A		#N/A	#N/A
		AT2G25790		AT5G17640		AT1G40125		#N/A	#N/A		#N/A	#N/A
		AT4G18970		AT5G63190		AT1G40129		#N/A	#N/A		#N/A	#N/A
		AT5G63980		AT4G01540		AT1G40131		#N/A	#N/A		#N/A	#N/A
		AT5G48440		AT1G78820		AT1G40135		#N/A	#N/A		#N/A	#N/A
		AT4G37650		AT1G71890		AT1G40136		#N/A	#N/A		#N/A	#N/A
		AT5G62580		AT2G43610		AT1G40137		#N/A	#N/A		#N/A	#N/A
		AT5G22790		AT2G32800		AT1G40470		#N/A	#N/A		#N/A	#N/A
		AT5G26780		AT1G05010		AT1G41790		#N/A	#N/A		#N/A	#N/A
		AT2G33210		AT2G48020		AT1G41820		#N/A	#N/A		#N/A	#N/A
		AT3G58790		AT4G25110		AT1G41827		#N/A	#N/A		#N/A	#N/A
		AT4G01610		AT5G66790		AT1G41830		#N/A	#N/A		#N/A	#N/A
		AT5G62620		AT5G66650		AT1G41930		#N/A	#N/A		#N/A	#N/A
		AT5G46740		AT3G26230		AT1G42003		#N/A	#N/A		#N/A	#N/A
		AT1G58270		AT1G72150		AT1G42045		#N/A	#N/A		#N/A	#N/A
		AT1G62330		AT5G64260		AT1G42120		#N/A	#N/A		#N/A	#N/A
		AT1G51805		AT5G58090		AT1G42420		#N/A	#N/A		#N/A	#N/A
		AT2G17790		AT1G64380		AT1G42430		#N/A	#N/A		#N/A	#N/A
		AT1G26770		AT1G09430		AT1G42550		#N/A	#N/A		#N/A	#N/A
		AT4G16710		AT1G03457		AT1G42560		#N/A	#N/A		#N/A	#N/A
		AT5G63550		AT4G13250		AT1G42990		#N/A	#N/A		#N/A	#N/A
		AT3G19000		AT5G62540		AT1G43130		#N/A	#N/A		#N/A	#N/A
		AT1G54340		AT5G26340		AT1G43160		#N/A	#N/A		#N/A	#N/A
		AT5G23570		AT2G47180		AT1G43245		#N/A	#N/A		#N/A	#N/A
		AT3G21560		AT5G56750		AT1G43310		#N/A	#N/A		#N/A	#N/A
		AT5G14200		AT4G38690		AT1G43320		#N/A	#N/A		#N/A	#N/A
		AT3G45090		AT4G28410		AT1G43620		#N/A	#N/A		#N/A	#N/A
		AT4G19830		AT3G15850		AT1G43777		#N/A	#N/A		#N/A	#N/A
		AT1G27630		AT5G35777		AT1G43800		#N/A	#N/A		#N/A	#N/A
		AT5G55070		AT3G55090		AT1G43895		#N/A	#N/A		#N/A	#N/A
		AT1G07780		AT2G35170		AT1G43940		#N/A	#N/A		#N/A	#N/A
		AT4G31920		AT1G78830		AT1G43980		#N/A	#N/A		#N/A	#N/A
		AT1G04120		AT1G80380		AT1G44100		#N/A	#N/A		#N/A	#N/A
		AT4G11290		AT5G37710		AT1G44110		#N/A	#N/A		#N/A	#N/A
		AT5G05270		AT2G42280		AT1G44130		#N/A	#N/A		#N/A	#N/A
		AT1G51060		AT1G09530		AT1G44170		#N/A	#N/A		#N/A	#N/A
		AT5G01220		AT3G11930		AT1G44191		#N/A	#N/A		#N/A	#N/A
		AT3G18440		AT1G68670		AT1G44224		#N/A	#N/A		#N/A	#N/A
		AT3G61460		AT1G20390		AT1G44318		#N/A	#N/A		#N/A	#N/A
		AT3G12270		AT1G75730		AT1G44575		#N/A	#N/A		#N/A	#N/A
		AT1G17160		AT3G07350		AT1G44740		#N/A	#N/A		#N/A	#N/A
		AT1G79500		AT1G25400		AT1G44830		#N/A	#N/A		#N/A	#N/A
		AT2G29970		AT1G23760		AT1G44920		#N/A	#N/A		#N/A	#N/A
		AT2G38940		AT3G09220		AT1G45110		#N/A	#N/A		#N/A	#N/A
		AT3G63510		AT5G19850		AT1G45201		#N/A	#N/A		#N/A	#N/A
		AT1G31230		AT5G02840		AT1G45760		#N/A	#N/A		#N/A	#N/A
		AT1G27120		AT4G37760		AT1G46264		#N/A	#N/A		#N/A	#N/A
		AT3G44670		AT1G58180		AT1G46768		#N/A	#N/A		#N/A	#N/A
		AT1G12330		AT4G18950		AT1G47128		#N/A	#N/A		#N/A	#N/A
		AT2G20370		AT1G60960		AT1G47310		#N/A	#N/A		#N/A	#N/A
		AT3G20870		AT4G28270		AT1G47380		#N/A	#N/A		#N/A	#N/A
		AT2G17800		AT4G15233		AT1G47465		#N/A	#N/A		#N/A	#N/A
		AT1G03130		AT2G46810		AT1G47470		#N/A	#N/A		#N/A	#N/A
		AT5G65470		AT4G25170		AT1G47490		#N/A	#N/A		#N/A	#N/A
		AT1G24764		AT2G31380		AT1G47500		#N/A	#N/A		#N/A	#N/A
		AT1G47860		AT4G38540		AT1G47530		#N/A	#N/A		#N/A	#N/A
		AT5G24000		AT5G24230		AT1G47580		#N/A	#N/A		#N/A	#N/A
		AT5G08300		AT5G65925		AT1G47610		#N/A	#N/A		#N/A	#N/A
		AT5G08570		AT3G26500		AT1G47750		#N/A	#N/A		#N/A	#N/A
		AT1G10870		AT2G31810		AT1G47860		#N/A	#N/A		#N/A	#N/A
		AT1G67340		AT1G12240		AT1G47900		#N/A	#N/A		#N/A	#N/A
		AT5G59520		AT1G30820		AT1G47970		#N/A	#N/A		#N/A	#N/A
		AT1G17620		AT4G16563		AT1G48000		#N/A	#N/A		#N/A	#N/A
		AT5G20080		AT5G57660		AT1G48030		#N/A	#N/A		#N/A	#N/A
		AT1G06760		AT5G25250		AT1G48120		#N/A	#N/A		#N/A	#N/A
		AT5G06050		AT5G01100		AT1G48260		#N/A	#N/A		#N/A	#N/A
		AT1G69780		AT1G71040		AT1G48268		#N/A	#N/A		#N/A	#N/A
		AT5G02240		AT5G67480		AT1G48270		#N/A	#N/A		#N/A	#N/A
		AT3G46845		AT4G32430		AT1G48300		#N/A	#N/A		#N/A	#N/A
		AT5G56350		AT5G50915		AT1G48325		#N/A	#N/A		#N/A	#N/A
		AT4G39940		AT2G30140		AT1G48410		#N/A	#N/A		#N/A	#N/A
		AT1G53280		AT1G21540		AT1G48420		#N/A	#N/A		#N/A	#N/A
		AT5G39990		AT5G65110		AT1G48610		#N/A	#N/A		#N/A	#N/A
		AT2G33600		AT1G62480		AT1G48620		#N/A	#N/A		#N/A	#N/A
		AT1G48610		AT1G21910		AT1G48650		#N/A	#N/A		#N/A	#N/A
		AT3G54960		AT2G39980		AT1G48750		#N/A	#N/A		#N/A	#N/A
		AT1G10820		AT1G19900		AT1G48900		#N/A	#N/A		#N/A	#N/A
		AT3G66658		AT4G15260		AT1G48920		#N/A	#N/A		#N/A	#N/A
		AT4G27700		AT2G26560		AT1G48930		#N/A	#N/A		#N/A	#N/A
		AT5G66950		AT2G17440		AT1G49010		#N/A	#N/A		#N/A	#N/A
		AT2G34170		AT5G05190		AT1G49070		#N/A	#N/A		#N/A	#N/A
		AT2G22660		AT3G51840		AT1G49090		#N/A	#N/A		#N/A	#N/A
		AT5G47320		AT4G09420		AT1G49170		#N/A	#N/A		#N/A	#N/A
		AT3G62270		AT4G34138		AT1G49245		#N/A	#N/A		#N/A	#N/A
		AT4G24740		AT3G02150		AT1G49420		#N/A	#N/A		#N/A	#N/A
		AT2G30100		AT3G10720		AT1G49435		#N/A	#N/A		#N/A	#N/A
		AT4G34700		AT1G61380		AT1G49450		#N/A	#N/A		#N/A	#N/A
		AT2G44090		AT1G69850		AT1G49480		#N/A	#N/A		#N/A	#N/A
		AT3G49080		AT1G27980		AT1G49510		#N/A	#N/A		#N/A	#N/A
		AT5G46410		AT5G02810		AT1G49580		#N/A	#N/A		#N/A	#N/A
		AT3G61700		AT2G25080		AT1G49620		#N/A	#N/A		#N/A	#N/A
		AT4G35920		AT3G49120		AT1G49760		#N/A	#N/A		#N/A	#N/A
		AT5G55960		AT1G66540		AT1G49780		#N/A	#N/A		#N/A	#N/A
		AT4G37870		AT2G41230		AT1G49820		#N/A	#N/A		#N/A	#N/A
		AT4G29100		AT1G08930		AT1G49840		#N/A	#N/A		#N/A	#N/A
		AT4G05530		AT1G22570		AT1G49890		#N/A	#N/A		#N/A	#N/A
		AT2G26730		AT4G16940		AT1G49900		#N/A	#N/A		#N/A	#N/A
		AT3G26070		AT5G03720		AT1G49980		#N/A	#N/A		#N/A	#N/A
		AT3G15570		AT1G16130		AT1G50020		#N/A	#N/A		#N/A	#N/A
		AT2G44520		AT5G44020		AT1G50040		#N/A	#N/A		#N/A	#N/A
		AT4G31500		AT1G05300		AT1G50170		#N/A	#N/A		#N/A	#N/A
		AT3G52750		AT2G18280		AT1G50190		#N/A	#N/A		#N/A	#N/A
		AT3G07360		AT5G16970		AT1G50200		#N/A	#N/A		#N/A	#N/A
		AT3G58660		AT1G15670		AT1G50270		#N/A	#N/A		#N/A	#N/A
		AT1G15120		AT3G60290		AT1G50380		#N/A	#N/A		#N/A	#N/A
		AT4G35260		AT3G06080		AT1G50460		#N/A	#N/A		#N/A	#N/A
		AT3G02360		AT5G24530		AT1G50480		#N/A	#N/A		#N/A	#N/A
		AT5G56890		AT1G28010		AT1G50660		#N/A	#N/A		#N/A	#N/A
		AT5G08690		AT5G65690		AT1G50710		#N/A	#N/A		#N/A	#N/A
		AT4G11010		AT5G48485		AT1G51090		#N/A	#N/A		#N/A	#N/A
		AT2G01680		AT2G37820		AT1G51170		#N/A	#N/A		#N/A	#N/A
		AT1G49670		AT4G23190		AT1G51310		#N/A	#N/A		#N/A	#N/A
		AT3G14067		AT5G38710		AT1G51370		#N/A	#N/A		#N/A	#N/A
		AT5G48300		AT1G76930		AT1G51430		#N/A	#N/A		#N/A	#N/A
		AT4G33500		AT2G28110		AT1G51510		#N/A	#N/A		#N/A	#N/A
		AT4G17100		AT3G02140		AT1G51550		#N/A	#N/A		#N/A	#N/A
		AT2G38330		AT1G31290		AT1G51580		#N/A	#N/A		#N/A	#N/A
		AT1G44910		AT1G16150		AT1G51630		#N/A	#N/A		#N/A	#N/A
		AT1G79690		AT3G28945		AT1G51680		#N/A	#N/A		#N/A	#N/A
		AT1G70370		AT4G09830		AT1G51805		#N/A	#N/A		#N/A	#N/A
		AT5G50000		AT1G69480		AT1G51830		#N/A	#N/A		#N/A	#N/A
		AT4G38240		AT5G47560		AT1G51850		#N/A	#N/A		#N/A	#N/A
		AT5G17820		AT4G29950		AT1G51965		#N/A	#N/A		#N/A	#N/A
		AT4G12800		AT2G40000		AT1G52110		#N/A	#N/A		#N/A	#N/A
		AT1G32210		AT3G16240		AT1G52130		#N/A	#N/A		#N/A	#N/A
		AT5G56000		AT1G65730		AT1G52200		#N/A	#N/A		#N/A	#N/A
		AT3G52200		AT5G03355		AT1G52270		#N/A	#N/A		#N/A	#N/A
		AT3G45770		AT5G05600		AT1G52347		#N/A	#N/A		#N/A	#N/A
		AT3G23990		AT3G22060		AT1G52603		#N/A	#N/A		#N/A	#N/A
		AT3G47960		AT2G29740		AT1G52750		#N/A	#N/A		#N/A	#N/A
		AT3G02530		AT3G55646		AT1G52880		#N/A	#N/A		#N/A	#N/A
		AT5G62270		AT3G12977		AT1G52905		#N/A	#N/A		#N/A	#N/A
		AT1G79990		AT4G01250		AT1G53170		#N/A	#N/A		#N/A	#N/A
		AT2G01420		AT2G23100		AT1G53230		#N/A	#N/A		#N/A	#N/A
		AT2G39930		AT1G67710		AT1G53300		#N/A	#N/A		#N/A	#N/A
		AT2G44350		AT5G13370		AT1G53380		#N/A	#N/A		#N/A	#N/A
		AT4G28706		AT2G16586		AT1G53390		#N/A	#N/A		#N/A	#N/A
		AT2G17720		AT5G40100		AT1G53430		#N/A	#N/A		#N/A	#N/A
		AT2G47510		AT1G51790		AT1G53440		#N/A	#N/A		#N/A	#N/A
		AT5G03660		AT2G27660		AT1G53590		#N/A	#N/A		#N/A	#N/A
		AT1G51980		AT1G22400		AT1G53610		#N/A	#N/A		#N/A	#N/A
		AT2G20360		AT4G23810		AT1G53620		#N/A	#N/A		#N/A	#N/A
		AT3G23820		AT3G47580		AT1G53630		#N/A	#N/A		#N/A	#N/A
		AT4G02770		AT2G36690		AT1G53645		#N/A	#N/A		#N/A	#N/A
		AT2G47590		AT1G61820		AT1G53700		#N/A	#N/A		#N/A	#N/A
		AT3G54640		AT1G53490		AT1G53730		#N/A	#N/A		#N/A	#N/A
		AT4G32020		AT2G40420		AT1G53780		#N/A	#N/A		#N/A	#N/A
		AT1G43710		AT5G24070		AT1G53840		#N/A	#N/A		#N/A	#N/A
		AT4G38510		AT1G28260		AT1G53880		#N/A	#N/A		#N/A	#N/A
	prt6 > prt6erfVII 1000 promoter	AT2G17850		AT2G26980		AT1G53920		#N/A	#N/A		#N/A	#N/A
		AT1G63950		AT4G23210		AT1G53980		#N/A	#N/A		#N/A	#N/A
		AT3G54450		AT1G51800		AT1G54000		#N/A	#N/A		#N/A	#N/A
		AT2G39510		AT3G06390		AT1G54040		#N/A	#N/A		#N/A	#N/A
		AT4G10265		AT5G16370		AT1G54080		#N/A	#N/A		#N/A	#N/A
		AT3G45080		AT1G30730		AT1G54100		#N/A	#N/A		#N/A	#N/A
		AT4G10270		AT1G60140		AT1G54170		#N/A	#N/A		#N/A	#N/A
		AT3G02550		AT2G07698		AT1G54200		#N/A	#N/A		#N/A	#N/A
		AT3G54530		AT5G14110		AT1G54215		#N/A	#N/A		#N/A	#N/A
		AT5G22490		AT5G23700		AT1G54260		#N/A	#N/A		#N/A	#N/A
		AT1G48590		AT1G70290		AT1G54320		#N/A	#N/A		#N/A	#N/A
		AT2G14760		AT5G24160		AT1G54450		#N/A	#N/A		#N/A	#N/A
		AT2G46860		AT5G04770		AT1G54740		#N/A	#N/A		#N/A	#N/A
		AT2G42005		AT1G06570		AT1G54920		#N/A	#N/A		#N/A	#N/A
		AT4G25790		AT5G01600		AT1G55120		#N/A	#N/A		#N/A	#N/A
		AT5G42590		AT4G27730		AT1G55140		#N/A	#N/A		#N/A	#N/A
		AT1G33055		AT5G21170		AT1G55205		#N/A	#N/A		#N/A	#N/A
		AT4G13560		AT4G01870		AT1G55240		#N/A	#N/A		#N/A	#N/A
		AT1G09080		AT5G07010		AT1G55335		#N/A	#N/A		#N/A	#N/A
		AT5G54050		AT5G13210		AT1G55340		#N/A	#N/A		#N/A	#N/A
		AT5G19790		AT4G21680		AT1G55450		#N/A	#N/A		#N/A	#N/A
		AT4G32810		AT5G43520		AT1G55530		#N/A	#N/A		#N/A	#N/A
		AT5G37990		AT3G62930		AT1G55810		#N/A	#N/A		#N/A	#N/A
		AT4G24010		AT3G01290		AT1G55850		#N/A	#N/A		#N/A	#N/A
		AT2G42530		AT2G32740		AT1G55870		#N/A	#N/A		#N/A	#N/A
		AT1G24070		AT1G12010		AT1G55880		#N/A	#N/A		#N/A	#N/A
		AT5G64550		AT3G15500		AT1G55930		#N/A	#N/A		#N/A	#N/A
		AT1G29395		AT2G18690		AT1G55964		#N/A	#N/A		#N/A	#N/A
		AT1G52030		AT5G49700		AT1G55970		#N/A	#N/A		#N/A	#N/A
		AT4G39210		AT5G03020		AT1G56080		#N/A	#N/A		#N/A	#N/A
		AT1G24575		AT1G64660		AT1G56140		#N/A	#N/A		#N/A	#N/A
		AT1G45545		AT4G24050		AT1G56190		#N/A	#N/A		#N/A	#N/A
		AT2G02010		AT2G14060		AT1G56210		#N/A	#N/A		#N/A	#N/A
		AT4G24110		AT2G39200		AT1G56220		#N/A	#N/A		#N/A	#N/A
		AT1G09380		AT2G28190		AT1G56250		#N/A	#N/A		#N/A	#N/A
		AT4G02970		AT3G61390		AT1G56340		#N/A	#N/A		#N/A	#N/A
		AT5G52320		AT1G07160		AT1G56500		#N/A	#N/A		#N/A	#N/A
		AT1G79480		AT2G25090		AT1G56520		#N/A	#N/A		#N/A	#N/A
		AT5G59330		AT1G71280		AT1G56540		#N/A	#N/A		#N/A	#N/A
		AT5G15960		AT5G28145		AT1G56600		#N/A	#N/A		#N/A	#N/A
		AT2G25240		AT3G06850		AT1G56660		#N/A	#N/A		#N/A	#N/A
		AT1G48640		AT1G21326		AT1G57660		#N/A	#N/A		#N/A	#N/A
		AT5G47060		AT5G17165		AT1G57680		#N/A	#N/A		#N/A	#N/A
		AT1G01750		AT3G32925		AT1G57720		#N/A	#N/A		#N/A	#N/A
		AT4G02270		AT2G01008		AT1G57770		#N/A	#N/A		#N/A	#N/A
		AT5G66985		AT1G77380		AT1G57860		#N/A	#N/A		#N/A	#N/A
		AT4G08991		AT1G72070		AT1G57990		#N/A	#N/A		#N/A	#N/A
		AT3G21950		AT2G30615		AT1G58100		#N/A	#N/A		#N/A	#N/A
		AT3G58070		AT2G18050		AT1G58150		#N/A	#N/A		#N/A	#N/A
		AT3G61820		AT4G14140		AT1G58260		#N/A	#N/A		#N/A	#N/A
		AT3G47980		AT5G25260		AT1G58270		#N/A	#N/A		#N/A	#N/A
		AT1G64970		AT3G15620		AT1G58280		#N/A	#N/A		#N/A	#N/A
		AT3G15240		AT1G26410		AT1G58340		#N/A	#N/A		#N/A	#N/A
		AT1G12560		AT1G02650		AT1G58380		#N/A	#N/A		#N/A	#N/A
		AT2G39220		AT3G03776		AT1G58590		#N/A	#N/A		#N/A	#N/A
		AT4G01360		AT5G52170		AT1G58684		#N/A	#N/A		#N/A	#N/A
		AT5G65510		AT5G05340		AT1G58983		#N/A	#N/A		#N/A	#N/A
		AT4G24540		AT3G57520		AT1G59359		#N/A	#N/A		#N/A	#N/A
		AT4G03330		AT1G02640		AT1G59500		#N/A	#N/A		#N/A	#N/A
		AT2G39850		AT4G16690		AT1G59560		#N/A	#N/A		#N/A	#N/A
		AT2G31390		AT2G32550		AT1G59740		#N/A	#N/A		#N/A	#N/A
		AT3G09925		AT2G15880		AT1G59880		#N/A	#N/A		#N/A	#N/A
		AT4G03400		AT2G04040		AT1G59940		#N/A	#N/A		#N/A	#N/A
		AT5G50240		AT5G20250		AT1G59960		#N/A	#N/A		#N/A	#N/A
		AT4G01440		AT3G05770		AT1G59970		#N/A	#N/A		#N/A	#N/A
		AT5G66460		AT5G06570		AT1G60000		#N/A	#N/A		#N/A	#N/A
		AT3G63430		AT5G57240		AT1G60080		#N/A	#N/A		#N/A	#N/A
		AT3G15357		AT5G49690		AT1G60150		#N/A	#N/A		#N/A	#N/A
		AT1G02705		AT4G36700		AT1G60180		#N/A	#N/A		#N/A	#N/A
		AT4G14680		AT3G32920		AT1G60190		#N/A	#N/A		#N/A	#N/A
		AT1G49450		AT5G57550		AT1G60200		#N/A	#N/A		#N/A	#N/A
		AT4G30560		AT2G38240		AT1G60250		#N/A	#N/A		#N/A	#N/A
		AT4G21270		AT3G18550		AT1G60290		#N/A	#N/A		#N/A	#N/A
		AT4G30960		AT2G47780		AT1G60390		#N/A	#N/A		#N/A	#N/A
		AT2G22970		AT3G62950		AT1G60525		#N/A	#N/A		#N/A	#N/A
		AT5G11100		AT5G05965		AT1G60790		#N/A	#N/A		#N/A	#N/A
		AT3G04030		AT5G14180		AT1G60850		#N/A	#N/A		#N/A	#N/A
		AT1G20823		AT1G15330		AT1G60870		#N/A	#N/A		#N/A	#N/A
		AT5G40730		AT1G18280		AT1G60890		#N/A	#N/A		#N/A	#N/A
		AT1G22370		AT2G16190		AT1G60950		#N/A	#N/A		#N/A	#N/A
		AT4G01480		AT4G10020		AT1G61070		#N/A	#N/A		#N/A	#N/A
		AT2G04450		AT3G22640		AT1G61160		#N/A	#N/A		#N/A	#N/A
		AT4G19810	prt6 < prt6erfVII 1000 promoter	AT4G19840		AT1G61230		#N/A	#N/A		#N/A	#N/A
		AT1G15125		AT1G59900		AT1G61340		#N/A	#N/A		#N/A	#N/A
		AT4G34790		AT2G17200		AT1G61400		#N/A	#N/A		#N/A	#N/A
		AT4G34900		AT1G14320		AT1G61420		#N/A	#N/A		#N/A	#N/A
		AT1G59510		AT1G49970		AT1G61450		#N/A	#N/A		#N/A	#N/A
		AT2G35738		AT1G22360		AT1G61580		#N/A	#N/A		#N/A	#N/A
		AT4G15390		AT4G25370		AT1G61630		#N/A	#N/A		#N/A	#N/A
		AT2G22470		AT5G19940		AT1G61667		#N/A	#N/A		#N/A	#N/A
		AT1G73590		AT5G51400		AT1G61750		#N/A	#N/A		#N/A	#N/A
		AT5G41130		AT3G15360		AT1G61850		#N/A	#N/A		#N/A	#N/A
		AT1G75120		AT3G02690		AT1G61920		#N/A	#N/A		#N/A	#N/A
		AT4G26582		AT2G04390		AT1G61930		#N/A	#N/A		#N/A	#N/A
		AT1G12775		AT3G05560		AT1G62050		#N/A	#N/A		#N/A	#N/A
		AT3G13560		AT5G10480		AT1G62180		#N/A	#N/A		#N/A	#N/A
		AT1G03270		AT3G08730		AT1G62200		#N/A	#N/A		#N/A	#N/A
		AT5G40670		AT1G11890		AT1G62240		#N/A	#N/A		#N/A	#N/A
		AT5G66005		AT5G22330		AT1G62300		#N/A	#N/A		#N/A	#N/A
		AT3G01450		AT4G31530		AT1G62340		#N/A	#N/A		#N/A	#N/A
		AT5G01910		AT3G25470		AT1G62422		#N/A	#N/A		#N/A	#N/A
		AT5G60930		AT5G32440		AT1G62440		#N/A	#N/A		#N/A	#N/A
		AT3G21190		AT5G37850		AT1G62480		#N/A	#N/A		#N/A	#N/A
		AT2G23430		AT5G64250		AT1G62500		#N/A	#N/A		#N/A	#N/A
		AT4G30810		AT3G46530		AT1G62570		#N/A	#N/A		#N/A	#N/A
		AT1G75820		AT1G66670		AT1G62600		#N/A	#N/A		#N/A	#N/A
		AT3G15210		AT1G11650		AT1G62710		#N/A	#N/A		#N/A	#N/A
		AT5G46730		AT3G17410		AT1G62740		#N/A	#N/A		#N/A	#N/A
		AT3G09540		AT3G43230		AT1G62790		#N/A	#N/A		#N/A	#N/A
		AT2G25880		AT5G12860		AT1G62860		#N/A	#N/A		#N/A	#N/A
		AT5G11610		AT3G15354		AT1G63040		#N/A	#N/A		#N/A	#N/A
		AT4G15830		AT5G21920		AT1G63090		#N/A	#N/A		#N/A	#N/A
		AT5G17160		AT5G19480		AT1G63290		#N/A	#N/A		#N/A	#N/A
		AT3G03300		AT4G38250		AT1G63390		#N/A	#N/A		#N/A	#N/A
		AT3G23570		AT3G12110		AT1G63480		#N/A	#N/A		#N/A	#N/A
		AT5G67150		AT2G45620		AT1G63680		#N/A	#N/A		#N/A	#N/A
		AT1G72940		AT3G07430		AT1G63710		#N/A	#N/A		#N/A	#N/A
		AT4G36930		AT2G01600		AT1G63930		#N/A	#N/A		#N/A	#N/A
		AT3G14740		AT2G16930		AT1G63980		#N/A	#N/A		#N/A	#N/A
		AT1G61580		AT3G55830		AT1G64070		#N/A	#N/A		#N/A	#N/A
		AT4G14310		AT2G28605		AT1G64170		#N/A	#N/A		#N/A	#N/A
		AT5G09690		AT3G61440		AT1G64340		#N/A	#N/A		#N/A	#N/A
		AT5G65310		AT1G21600		AT1G64350		#N/A	#N/A		#N/A	#N/A
		AT3G07420		AT2G04360		AT1G64380		#N/A	#N/A		#N/A	#N/A
		AT3G16990		AT1G76920		AT1G64385		#N/A	#N/A		#N/A	#N/A
		AT5G15980		AT4G14110		AT1G64390		#N/A	#N/A		#N/A	#N/A
		AT3G17390		AT5G24690		AT1G64430		#N/A	#N/A		#N/A	#N/A
		AT1G16780		AT1G04985		AT1G64450		#N/A	#N/A		#N/A	#N/A
		AT3G03130		AT5G04800		AT1G64460		#N/A	#N/A		#N/A	#N/A
		AT1G63000		AT4G25620		AT1G64500		#N/A	#N/A		#N/A	#N/A
		AT3G61680		AT1G19140		AT1G64560		#N/A	#N/A		#N/A	#N/A
		AT3G17420		AT4G26710		AT1G64563		#N/A	#N/A		#N/A	#N/A
		AT5G08170		AT1G11870		AT1G64618		#N/A	#N/A		#N/A	#N/A
		AT5G15970		AT1G14900		AT1G64660		#N/A	#N/A		#N/A	#N/A
		AT1G16750		AT1G03220		AT1G64720		#N/A	#N/A		#N/A	#N/A
		AT3G27230		AT3G54690		AT1G64790		#N/A	#N/A		#N/A	#N/A
		AT1G35720		AT1G15180		AT1G64900		#N/A	#N/A		#N/A	#N/A
		AT2G38700		AT5G13710		AT1G64960		#N/A	#N/A		#N/A	#N/A
		AT3G10660		AT3G04650		AT1G65000		#N/A	#N/A		#N/A	#N/A
		AT1G23750		AT2G43235		AT1G65070		#N/A	#N/A		#N/A	#N/A
		AT4G34230		AT4G14210		AT1G65170		#N/A	#N/A		#N/A	#N/A
		AT5G54960		AT3G16310		AT1G65230		#N/A	#N/A		#N/A	#N/A
		AT5G13520		AT3G26570		AT1G65290		#N/A	#N/A		#N/A	#N/A
		AT2G40900		AT3G20680		AT1G65347		#N/A	#N/A		#N/A	#N/A
		AT3G05350		AT1G80210		AT1G65450		#N/A	#N/A		#N/A	#N/A
		AT5G13840		AT1G60990		AT1G65520		#N/A	#N/A		#N/A	#N/A
		AT4G33360		AT1G51540		AT1G65620		#N/A	#N/A		#N/A	#N/A
		AT3G08030		AT1G78660		AT1G65710		#N/A	#N/A		#N/A	#N/A
		AT5G03190		AT4G05070		AT1G65760		#N/A	#N/A		#N/A	#N/A
		AT1G15820		AT1G14290		AT1G65875		#N/A	#N/A		#N/A	#N/A
		AT2G38110		AT1G15350		AT1G65930		#N/A	#N/A		#N/A	#N/A
		AT2G22590		AT1G72300		AT1G65985		#N/A	#N/A		#N/A	#N/A
		AT3G08940		AT2G21960		AT1G66130		#N/A	#N/A		#N/A	#N/A
		AT2G26330		AT3G53420		AT1G66150		#N/A	#N/A		#N/A	#N/A
		AT2G35605		AT5G61410		AT1G66160		#N/A	#N/A		#N/A	#N/A
		AT1G73020		AT1G74960		AT1G66200		#N/A	#N/A		#N/A	#N/A
		AT3G18890		AT2G20120		AT1G66230		#N/A	#N/A		#N/A	#N/A
		AT5G04590		AT3G14415		AT1G66240		#N/A	#N/A		#N/A	#N/A
		AT3G23600		AT1G80080		AT1G66350		#N/A	#N/A		#N/A	#N/A
		AT3G56950		AT5G58760		AT1G66480		#N/A	#N/A		#N/A	#N/A
		AT1G57620		AT3G20820		AT1G66500		#N/A	#N/A		#N/A	#N/A
		AT1G74800		AT3G48070		AT1G66580		#N/A	#N/A		#N/A	#N/A
		AT5G63550		AT4G24510		AT1G66590		#N/A	#N/A		#N/A	#N/A
		AT1G79550		AT2G34460		AT1G66680		#N/A	#N/A		#N/A	#N/A
		AT4G19830		AT3G48380		AT1G66730		#N/A	#N/A		#N/A	#N/A
		AT1G27130		AT1G14345		AT1G66760		#N/A	#N/A		#N/A	#N/A
		AT3G18000		AT5G20570		AT1G66820		#N/A	#N/A		#N/A	#N/A
		AT1G53645		AT4G38550		AT1G66880		#N/A	#N/A		#N/A	#N/A
		AT3G63510		AT1G15430		AT1G67000		#N/A	#N/A		#N/A	#N/A
		AT3G50685		AT2G44410		AT1G67035		#N/A	#N/A		#N/A	#N/A
		AT3G11670		AT1G67470		AT1G67060		#N/A	#N/A		#N/A	#N/A
		AT2G18950		AT1G08490		AT1G67140		#N/A	#N/A		#N/A	#N/A
		AT5G20080		AT3G11210		AT1G67230		#N/A	#N/A		#N/A	#N/A
		AT4G35850		AT1G07110		AT1G67310		#N/A	#N/A		#N/A	#N/A
		AT2G28670		AT3G49060		AT1G67330		#N/A	#N/A		#N/A	#N/A
		AT5G46410		AT3G19480		AT1G67340		#N/A	#N/A		#N/A	#N/A
		AT5G55960		AT3G47650		AT1G67365		#N/A	#N/A		#N/A	#N/A
		AT1G50010		AT2G19180		AT1G67420		#N/A	#N/A		#N/A	#N/A
		AT4G23630		AT2G24820		AT1G67460		#N/A	#N/A		#N/A	#N/A
		AT5G48300		AT1G19680		AT1G67570		#N/A	#N/A		#N/A	#N/A
		AT5G58140		AT5G63450		AT1G67590		#N/A	#N/A		#N/A	#N/A
		AT3G23990		AT4G28025		AT1G67700		#N/A	#N/A		#N/A	#N/A
		AT1G79990		AT3G63520		AT1G67775		#N/A	#N/A		#N/A	#N/A
		AT3G48170		AT1G02280		AT1G67792		#N/A	#N/A		#N/A	#N/A
		AT1G51070		AT2G36990		AT1G67860		#N/A	#N/A		#N/A	#N/A
		AT1G08450		AT1G22550		AT1G67865		#N/A	#N/A		#N/A	#N/A
		AT4G23100		AT4G27000		AT1G67880		#N/A	#N/A		#N/A	#N/A
				AT1G60950		AT1G67900		#N/A	#N/A		#N/A	#N/A
				AT5G51150		AT1G68140		#N/A	#N/A		#N/A	#N/A
				AT3G60980		AT1G68238		#N/A	#N/A		#N/A	#N/A
				AT5G43760		AT1G68310		#N/A	#N/A		#N/A	#N/A
				AT4G26750		AT1G68330		#N/A	#N/A		#N/A	#N/A
				AT3G12345		AT1G68360		#N/A	#N/A		#N/A	#N/A
				AT5G17860		AT1G68440		#N/A	#N/A		#N/A	#N/A
				AT1G48450		AT1G68460		#N/A	#N/A		#N/A	#N/A
				AT5G17170		AT1G68500		#N/A	#N/A		#N/A	#N/A
				AT5G21930		AT1G68550		#N/A	#N/A		#N/A	#N/A
				AT3G11560		AT1G68690		#N/A	#N/A		#N/A	#N/A
				AT5G14740		AT1G68795		#N/A	#N/A		#N/A	#N/A
				AT1G43670		AT1G69000		#N/A	#N/A		#N/A	#N/A
				AT2G31800		AT1G69260		#N/A	#N/A		#N/A	#N/A
				AT3G09580		AT1G69295		#N/A	#N/A		#N/A	#N/A
				AT5G20220		AT1G69310		#N/A	#N/A		#N/A	#N/A
				AT4G34730		AT1G69320		#N/A	#N/A		#N/A	#N/A
				AT5G06370		AT1G69410		#N/A	#N/A		#N/A	#N/A
				AT1G15920		AT1G69430		#N/A	#N/A		#N/A	#N/A
				AT3G14160		AT1G69587		#N/A	#N/A		#N/A	#N/A
				AT5G19860		AT1G69600		#N/A	#N/A		#N/A	#N/A
				AT5G54940		AT1G69710		#N/A	#N/A		#N/A	#N/A
				AT4G21410		AT1G69750		#N/A	#N/A		#N/A	#N/A
				AT5G05100		AT1G69770		#N/A	#N/A		#N/A	#N/A
				AT4G16410		AT1G69780		#N/A	#N/A		#N/A	#N/A
				AT5G24470		AT1G69810		#N/A	#N/A		#N/A	#N/A
				AT1G53090		AT1G69870		#N/A	#N/A		#N/A	#N/A
				AT1G78850		AT1G69890		#N/A	#N/A		#N/A	#N/A
				AT2G30590		AT1G69935		#N/A	#N/A		#N/A	#N/A
				AT4G04770		AT1G69960		#N/A	#N/A		#N/A	#N/A
				AT1G19400		AT1G70000		#N/A	#N/A		#N/A	#N/A
				AT5G04720		AT1G70090		#N/A	#N/A		#N/A	#N/A
				AT5G54730		AT1G70185		#N/A	#N/A		#N/A	#N/A
				AT5G01470		AT1G70230		#N/A	#N/A		#N/A	#N/A
				AT2G34060		AT1G70250		#N/A	#N/A		#N/A	#N/A
				AT5G47550		AT1G70335		#N/A	#N/A		#N/A	#N/A
				AT3G14990		AT1G70370		#N/A	#N/A		#N/A	#N/A
				AT3G20300		AT1G70420		#N/A	#N/A		#N/A	#N/A
				AT3G14060		AT1G70460		#N/A	#N/A		#N/A	#N/A
				AT1G26800		AT1G70530		#N/A	#N/A		#N/A	#N/A
				AT3G58490		AT1G70560		#N/A	#N/A		#N/A	#N/A
				AT2G47420		AT1G70620		#N/A	#N/A		#N/A	#N/A
				AT1G12440		AT1G70650		#N/A	#N/A		#N/A	#N/A
				AT2G26080		AT1G70670		#N/A	#N/A		#N/A	#N/A
				AT1G14280		AT1G70700		#N/A	#N/A		#N/A	#N/A
				AT2G35930		AT1G70780		#N/A	#N/A		#N/A	#N/A
				AT3G45410		AT1G70980		#N/A	#N/A		#N/A	#N/A
				AT5G26200		AT1G71010		#N/A	#N/A		#N/A	#N/A
				AT3G59350		AT1G71100		#N/A	#N/A		#N/A	#N/A
				AT1G65870		AT1G71170		#N/A	#N/A		#N/A	#N/A
				AT4G10925		AT1G71240		#N/A	#N/A		#N/A	#N/A
				AT3G62150		AT1G71280		#N/A	#N/A		#N/A	#N/A
				AT5G13790		AT1G71340		#N/A	#N/A		#N/A	#N/A
				AT1G70520		AT1G71370		#N/A	#N/A		#N/A	#N/A
				AT4G20260		AT1G71400		#N/A	#N/A		#N/A	#N/A
				AT5G02160		AT1G71730		#N/A	#N/A		#N/A	#N/A
				AT3G26230		AT1G71860		#N/A	#N/A		#N/A	#N/A
				AT3G28740		AT1G71890		#N/A	#N/A		#N/A	#N/A
				AT5G04220		AT1G71910		#N/A	#N/A		#N/A	#N/A
				AT5G64260		AT1G72010		#N/A	#N/A		#N/A	#N/A
				AT1G52827		AT1G72100		#N/A	#N/A		#N/A	#N/A
				AT4G33980		AT1G72170		#N/A	#N/A		#N/A	#N/A
				AT5G47040		AT1G72300		#N/A	#N/A		#N/A	#N/A
				AT4G38690		AT1G72330		#N/A	#N/A		#N/A	#N/A
				AT3G41768		AT1G72340		#N/A	#N/A		#N/A	#N/A
				AT1G66180		AT1G72410		#N/A	#N/A		#N/A	#N/A
				AT1G61370		AT1G72430		#N/A	#N/A		#N/A	#N/A
				AT1G80380		AT1G72450		#N/A	#N/A		#N/A	#N/A
				AT1G07570		AT1G72500		#N/A	#N/A		#N/A	#N/A
				AT5G05860		AT1G72530		#N/A	#N/A		#N/A	#N/A
				AT2G31380		AT1G72790		#N/A	#N/A		#N/A	#N/A
				AT3G22840		AT1G72830		#N/A	#N/A		#N/A	#N/A
				AT1G65390		AT1G73060		#N/A	#N/A		#N/A	#N/A
				AT1G19050		AT1G73120		#N/A	#N/A		#N/A	#N/A
				AT4G32430		AT1G73165		#N/A	#N/A		#N/A	#N/A
				AT4G27030		AT1G73320		#N/A	#N/A		#N/A	#N/A
				AT2G39380		AT1G73480		#N/A	#N/A		#N/A	#N/A
				AT1G58070		AT1G73490		#N/A	#N/A		#N/A	#N/A
				AT2G29340		AT1G73590		#N/A	#N/A		#N/A	#N/A
				AT5G23330		AT1G73620		#N/A	#N/A		#N/A	#N/A
				AT2G25080		AT1G73810		#N/A	#N/A		#N/A	#N/A
				AT3G60300		AT1G73870		#N/A	#N/A		#N/A	#N/A
				AT3G60290		AT1G73880		#N/A	#N/A		#N/A	#N/A
				AT5G23360		AT1G73885		#N/A	#N/A		#N/A	#N/A
				AT5G02090		AT1G74000		#N/A	#N/A		#N/A	#N/A
				AT1G05273		AT1G74040		#N/A	#N/A		#N/A	#N/A
				AT1G16150		AT1G74060		#N/A	#N/A		#N/A	#N/A
				AT2G42360		AT1G74150		#N/A	#N/A		#N/A	#N/A
				AT2G23100		AT1G74205		#N/A	#N/A		#N/A	#N/A
				AT1G74790		AT1G74360		#N/A	#N/A		#N/A	#N/A
				AT2G27660		AT1G74370		#N/A	#N/A		#N/A	#N/A
				AT5G66480		AT1G74450		#N/A	#N/A		#N/A	#N/A
				AT3G26210		AT1G74470		#N/A	#N/A		#N/A	#N/A
				AT1G18270		AT1G74500		#N/A	#N/A		#N/A	#N/A
				AT2G44380		AT1G74660		#N/A	#N/A		#N/A	#N/A
				AT3G20660		AT1G74710		#N/A	#N/A		#N/A	#N/A
				AT3G06345		AT1G74720		#N/A	#N/A		#N/A	#N/A
				AT3G28220		AT1G74780		#N/A	#N/A		#N/A	#N/A
				AT1G24580		AT1G74900		#N/A	#N/A		#N/A	#N/A
				AT5G21170		AT1G74929		#N/A	#N/A		#N/A	#N/A
				AT4G01870		AT1G75000		#N/A	#N/A		#N/A	#N/A
				AT1G76590		AT1G75030		#N/A	#N/A		#N/A	#N/A
				AT5G53970		AT1G75050		#N/A	#N/A		#N/A	#N/A
				AT2G01010		AT1G75230		#N/A	#N/A		#N/A	#N/A
				AT4G22020		AT1G75240		#N/A	#N/A		#N/A	#N/A
				AT5G14070		AT1G75330		#N/A	#N/A		#N/A	#N/A
				AT1G71280		AT1G75400		#N/A	#N/A		#N/A	#N/A
				AT5G43840		AT1G75470		#N/A	#N/A		#N/A	#N/A
				AT5G17165		AT1G75500		#N/A	#N/A		#N/A	#N/A
				AT2G07717		AT1G75530		#N/A	#N/A		#N/A	#N/A
				AT2G03875		AT1G75550		#N/A	#N/A		#N/A	#N/A
				AT3G26220		AT1G75610		#N/A	#N/A		#N/A	#N/A
				AT3G54510		AT1G75710		#N/A	#N/A		#N/A	#N/A
				AT2G31945		AT1G75750		#N/A	#N/A		#N/A	#N/A
				AT2G00340		AT1G75760		#N/A	#N/A		#N/A	#N/A
				AT5G44575		AT1G75810		#N/A	#N/A		#N/A	#N/A
				AT4G30270		AT1G75840		#N/A	#N/A		#N/A	#N/A
				AT5G62240		AT1G75890		#N/A	#N/A		#N/A	#N/A
				AT3G06325		AT1G75960		#N/A	#N/A		#N/A	#N/A
				AT5G20250		AT1G76020		#N/A	#N/A		#N/A	#N/A
				AT1G03990		AT1G76140		#N/A	#N/A		#N/A	#N/A
				AT3G46400		AT1G76160		#N/A	#N/A		#N/A	#N/A
				AT5G05965		AT1G76220		#N/A	#N/A		#N/A	#N/A
				AT4G05380		AT1G76270		#N/A	#N/A		#N/A	#N/A
				AT4G35770		AT1G76410		#N/A	#N/A		#N/A	#N/A
				AT1G15040		AT1G76500		#N/A	#N/A		#N/A	#N/A
				AT3G59930		AT1G76600		#N/A	#N/A		#N/A	#N/A
				AT5G00430		AT1G76630		#N/A	#N/A		#N/A	#N/A
				AT3G27040		AT1G76650		#N/A	#N/A		#N/A	#N/A
				AT1G53480		AT1G76680		#N/A	#N/A		#N/A	#N/A
				AT1G17810		AT1G76720		#N/A	#N/A		#N/A	#N/A
						AT1G76890		#N/A	#N/A		#N/A	#N/A
						AT1G76920		#N/A	#N/A		#N/A	#N/A
						AT1G77060		#N/A	#N/A		#N/A	#N/A
						AT1G77120		#N/A	#N/A		#N/A	#N/A
						AT1G77140		#N/A	#N/A		#N/A	#N/A
						AT1G77200		#N/A	#N/A		#N/A	#N/A
						AT1G77240		#N/A	#N/A		#N/A	#N/A
						AT1G77280		#N/A	#N/A		#N/A	#N/A
						AT1G77320		#N/A	#N/A		#N/A	#N/A
						AT1G77410		#N/A	#N/A		#N/A	#N/A
						AT1G77450		#N/A	#N/A		#N/A	#N/A
						AT1G77490		#N/A	#N/A		#N/A	#N/A
						AT1G77540		#N/A	#N/A		#N/A	#N/A
						AT1G77670		#N/A	#N/A		#N/A	#N/A
						AT1G77730		#N/A	#N/A		#N/A	#N/A
						AT1G77740		#N/A	#N/A		#N/A	#N/A
						AT1G77760		#N/A	#N/A		#N/A	#N/A
						AT1G77790		#N/A	#N/A		#N/A	#N/A
						AT1G77855		#N/A	#N/A		#N/A	#N/A
						AT1G77890		#N/A	#N/A		#N/A	#N/A
						AT1G78040		#N/A	#N/A		#N/A	#N/A
						AT1G78070		#N/A	#N/A		#N/A	#N/A
						AT1G78080		#N/A	#N/A		#N/A	#N/A
						AT1G78100		#N/A	#N/A		#N/A	#N/A
						AT1G78210		#N/A	#N/A		#N/A	#N/A
						AT1G78230		#N/A	#N/A		#N/A	#N/A
						AT1G78265		#N/A	#N/A		#N/A	#N/A
						AT1G78270		#N/A	#N/A		#N/A	#N/A
						AT1G78310		#N/A	#N/A		#N/A	#N/A
						AT1G78390		#N/A	#N/A		#N/A	#N/A
						AT1G78410		#N/A	#N/A		#N/A	#N/A
						AT1G78450		#N/A	#N/A		#N/A	#N/A
						AT1G78610		#N/A	#N/A		#N/A	#N/A
						AT1G78700		#N/A	#N/A		#N/A	#N/A
						AT1G78770		#N/A	#N/A		#N/A	#N/A
						AT1G78830		#N/A	#N/A		#N/A	#N/A
						AT1G78890		#N/A	#N/A		#N/A	#N/A
						AT1G78895		#N/A	#N/A		#N/A	#N/A
						AT1G78910		#N/A	#N/A		#N/A	#N/A
						AT1G78980		#N/A	#N/A		#N/A	#N/A
						AT1G78995		#N/A	#N/A		#N/A	#N/A
						AT1G79110		#N/A	#N/A		#N/A	#N/A
						AT1G79120		#N/A	#N/A		#N/A	#N/A
						AT1G79150		#N/A	#N/A		#N/A	#N/A
						AT1G79160		#N/A	#N/A		#N/A	#N/A
						AT1G79245		#N/A	#N/A		#N/A	#N/A
						AT1G79350		#N/A	#N/A		#N/A	#N/A
						AT1G79420		#N/A	#N/A		#N/A	#N/A
						AT1G79430		#N/A	#N/A		#N/A	#N/A
						AT1G79485		#N/A	#N/A		#N/A	#N/A
						AT1G79630		#N/A	#N/A		#N/A	#N/A
						AT1G79690		#N/A	#N/A		#N/A	#N/A
						AT1G79730		#N/A	#N/A		#N/A	#N/A
						AT1G79750		#N/A	#N/A		#N/A	#N/A
						AT1G79790		#N/A	#N/A		#N/A	#N/A
						AT1G80030		#N/A	#N/A		#N/A	#N/A
						AT1G80070		#N/A	#N/A		#N/A	#N/A
						AT1G80080		#N/A	#N/A		#N/A	#N/A
						AT1G80130		#N/A	#N/A		#N/A	#N/A
						AT1G80300		#N/A	#N/A		#N/A	#N/A
						AT1G80380		#N/A	#N/A		#N/A	#N/A
						AT1G80480		#N/A	#N/A		#N/A	#N/A
						AT1G80490		#N/A	#N/A		#N/A	#N/A
						AT1G80560		#N/A	#N/A		#N/A	#N/A
						AT1G80580		#N/A	#N/A		#N/A	#N/A
						AT1G80610		#N/A	#N/A		#N/A	#N/A
						AT1G80630		#N/A	#N/A		#N/A	#N/A
						AT1G80670		#N/A	#N/A		#N/A	#N/A
						AT1G80710		#N/A	#N/A		#N/A	#N/A
						AT1G80750		#N/A	#N/A		#N/A	#N/A
						AT1G80840		#N/A	#N/A		#N/A	#N/A
						AT1G80880		#N/A	#N/A		#N/A	#N/A
						AT1G80960		#N/A	#N/A		#N/A	#N/A
						AT2G01008		#N/A	#N/A		#N/A	#N/A
						AT2G01021		#N/A	#N/A		#N/A	#N/A
						AT2G01035		#N/A	#N/A		#N/A	#N/A
						AT2G01080		#N/A	#N/A		#N/A	#N/A
						AT2G01190		#N/A	#N/A		#N/A	#N/A
						AT2G01240		#N/A	#N/A		#N/A	#N/A
						AT2G01410		#N/A	#N/A		#N/A	#N/A
						AT2G01420		#N/A	#N/A		#N/A	#N/A
						AT2G01430		#N/A	#N/A		#N/A	#N/A
						AT2G01450		#N/A	#N/A		#N/A	#N/A
						AT2G01480		#N/A	#N/A		#N/A	#N/A
						AT2G01570		#N/A	#N/A		#N/A	#N/A
						AT2G01650		#N/A	#N/A		#N/A	#N/A
						AT2G01660		#N/A	#N/A		#N/A	#N/A
						AT2G01670		#N/A	#N/A		#N/A	#N/A
						AT2G01735		#N/A	#N/A		#N/A	#N/A
						AT2G01810		#N/A	#N/A		#N/A	#N/A
						AT2G01850		#N/A	#N/A		#N/A	#N/A
						AT2G02000		#N/A	#N/A		#N/A	#N/A
						AT2G02010		#N/A	#N/A		#N/A	#N/A
						AT2G02061		#N/A	#N/A		#N/A	#N/A
						AT2G02160		#N/A	#N/A		#N/A	#N/A
						AT2G02230		#N/A	#N/A		#N/A	#N/A
						AT2G02330		#N/A	#N/A		#N/A	#N/A
						AT2G02370		#N/A	#N/A		#N/A	#N/A
						AT2G02570		#N/A	#N/A		#N/A	#N/A
						AT2G02695		#N/A	#N/A		#N/A	#N/A
						AT2G02710		#N/A	#N/A		#N/A	#N/A
						AT2G02860		#N/A	#N/A		#N/A	#N/A
						AT2G02955		#N/A	#N/A		#N/A	#N/A
						AT2G03020		#N/A	#N/A		#N/A	#N/A
						AT2G03080		#N/A	#N/A		#N/A	#N/A
						AT2G03090		#N/A	#N/A		#N/A	#N/A
						AT2G03240		#N/A	#N/A		#N/A	#N/A
						AT2G03360		#N/A	#N/A		#N/A	#N/A
						AT2G03450		#N/A	#N/A		#N/A	#N/A
						AT2G03470		#N/A	#N/A		#N/A	#N/A
						AT2G03505		#N/A	#N/A		#N/A	#N/A
						AT2G03730		#N/A	#N/A		#N/A	#N/A
						AT2G03800		#N/A	#N/A		#N/A	#N/A
						AT2G03860		#N/A	#N/A		#N/A	#N/A
						AT2G03955		#N/A	#N/A		#N/A	#N/A
						AT2G04015		#N/A	#N/A		#N/A	#N/A
						AT2G04030		#N/A	#N/A		#N/A	#N/A
						AT2G04063		#N/A	#N/A		#N/A	#N/A
						AT2G04090		#N/A	#N/A		#N/A	#N/A
						AT2G04175		#N/A	#N/A		#N/A	#N/A
						AT2G04190		#N/A	#N/A		#N/A	#N/A
						AT2G04378		#N/A	#N/A		#N/A	#N/A
						AT2G04550		#N/A	#N/A		#N/A	#N/A
						AT2G04621		#N/A	#N/A		#N/A	#N/A
						AT2G04650		#N/A	#N/A		#N/A	#N/A
						AT2G04680		#N/A	#N/A		#N/A	#N/A
						AT2G04725		#N/A	#N/A		#N/A	#N/A
						AT2G04790		#N/A	#N/A		#N/A	#N/A
						AT2G04880		#N/A	#N/A		#N/A	#N/A
						AT2G04970		#N/A	#N/A		#N/A	#N/A
						AT2G05025		#N/A	#N/A		#N/A	#N/A
						AT2G05040		#N/A	#N/A		#N/A	#N/A
						AT2G05300		#N/A	#N/A		#N/A	#N/A
						AT2G05485		#N/A	#N/A		#N/A	#N/A
						AT2G05510		#N/A	#N/A		#N/A	#N/A
						AT2G05545		#N/A	#N/A		#N/A	#N/A
						AT2G05580		#N/A	#N/A		#N/A	#N/A
						AT2G05690		#N/A	#N/A		#N/A	#N/A
						AT2G05730		#N/A	#N/A		#N/A	#N/A
						AT2G05800		#N/A	#N/A		#N/A	#N/A
						AT2G05812		#N/A	#N/A		#N/A	#N/A
						AT2G05840		#N/A	#N/A		#N/A	#N/A
						AT2G05895		#N/A	#N/A		#N/A	#N/A
						AT2G05940		#N/A	#N/A		#N/A	#N/A
						AT2G05970		#N/A	#N/A		#N/A	#N/A
						AT2G06000		#N/A	#N/A		#N/A	#N/A
						AT2G06050		#N/A	#N/A		#N/A	#N/A
						AT2G06145		#N/A	#N/A		#N/A	#N/A
						AT2G06615		#N/A	#N/A		#N/A	#N/A
						AT2G06715		#N/A	#N/A		#N/A	#N/A
						AT2G06850		#N/A	#N/A		#N/A	#N/A
						AT2G06935		#N/A	#N/A		#N/A	#N/A
						AT2G06990		#N/A	#N/A		#N/A	#N/A
						AT2G06995		#N/A	#N/A		#N/A	#N/A
						AT2G07080		#N/A	#N/A		#N/A	#N/A
						AT2G07180		#N/A	#N/A		#N/A	#N/A
						AT2G07390		#N/A	#N/A		#N/A	#N/A
						AT2G07486		#N/A	#N/A		#N/A	#N/A
						AT2G07600		#N/A	#N/A		#N/A	#N/A
						AT2G07623		#N/A	#N/A		#N/A	#N/A
						AT2G07635		#N/A	#N/A		#N/A	#N/A
						AT2G07731		#N/A	#N/A		#N/A	#N/A
						AT2G07763		#N/A	#N/A		#N/A	#N/A
						AT2G07791		#N/A	#N/A		#N/A	#N/A
						AT2G07840		#N/A	#N/A		#N/A	#N/A
						AT2G07880		#N/A	#N/A		#N/A	#N/A
						AT2G07981		#N/A	#N/A		#N/A	#N/A
						AT2G08105		#N/A	#N/A		#N/A	#N/A
						AT2G08290		#N/A	#N/A		#N/A	#N/A
						AT2G08310		#N/A	#N/A		#N/A	#N/A
						AT2G08360		#N/A	#N/A		#N/A	#N/A
						AT2G08505		#N/A	#N/A		#N/A	#N/A
						AT2G08650		#N/A	#N/A		#N/A	#N/A
						AT2G08685		#N/A	#N/A		#N/A	#N/A
						AT2G08775		#N/A	#N/A		#N/A	#N/A
						AT2G08780		#N/A	#N/A		#N/A	#N/A
						AT2G08885		#N/A	#N/A		#N/A	#N/A
						AT2G08930		#N/A	#N/A		#N/A	#N/A
						AT2G08986		#N/A	#N/A		#N/A	#N/A
						AT2G08990		#N/A	#N/A		#N/A	#N/A
						AT2G09070		#N/A	#N/A		#N/A	#N/A
						AT2G09105		#N/A	#N/A		#N/A	#N/A
						AT2G09130		#N/A	#N/A		#N/A	#N/A
						AT2G09160		#N/A	#N/A		#N/A	#N/A
						AT2G09220		#N/A	#N/A		#N/A	#N/A
						AT2G09250		#N/A	#N/A		#N/A	#N/A
						AT2G09350		#N/A	#N/A		#N/A	#N/A
						AT2G09370		#N/A	#N/A		#N/A	#N/A
						AT2G09405		#N/A	#N/A		#N/A	#N/A
						AT2G09410		#N/A	#N/A		#N/A	#N/A
						AT2G09585		#N/A	#N/A		#N/A	#N/A
						AT2G09760		#N/A	#N/A		#N/A	#N/A
						AT2G09800		#N/A	#N/A		#N/A	#N/A
						AT2G09850		#N/A	#N/A		#N/A	#N/A
						AT2G09860		#N/A	#N/A		#N/A	#N/A
						AT2G09890		#N/A	#N/A		#N/A	#N/A
						AT2G09925		#N/A	#N/A		#N/A	#N/A
						AT2G09990		#N/A	#N/A		#N/A	#N/A
						AT2G10025		#N/A	#N/A		#N/A	#N/A
						AT2G10050		#N/A	#N/A		#N/A	#N/A
						AT2G10410		#N/A	#N/A		#N/A	#N/A
						AT2G10537		#N/A	#N/A		#N/A	#N/A
						AT2G10600		#N/A	#N/A		#N/A	#N/A
						AT2G10931		#N/A	#N/A		#N/A	#N/A
						AT2G10940		#N/A	#N/A		#N/A	#N/A
						AT2G11005		#N/A	#N/A		#N/A	#N/A
						AT2G11165		#N/A	#N/A		#N/A	#N/A
						AT2G11870		#N/A	#N/A		#N/A	#N/A
						AT2G11890		#N/A	#N/A		#N/A	#N/A
						AT2G12020		#N/A	#N/A		#N/A	#N/A
						AT2G12462		#N/A	#N/A		#N/A	#N/A
						AT2G12646		#N/A	#N/A		#N/A	#N/A
						AT2G12935		#N/A	#N/A		#N/A	#N/A
						AT2G13150		#N/A	#N/A		#N/A	#N/A
						AT2G13390		#N/A	#N/A		#N/A	#N/A
						AT2G13440		#N/A	#N/A		#N/A	#N/A
						AT2G13542		#N/A	#N/A		#N/A	#N/A
						AT2G13555		#N/A	#N/A		#N/A	#N/A
						AT2G13590		#N/A	#N/A		#N/A	#N/A
						AT2G13790		#N/A	#N/A		#N/A	#N/A
						AT2G13810		#N/A	#N/A		#N/A	#N/A
						AT2G13851		#N/A	#N/A		#N/A	#N/A
						AT2G14190		#N/A	#N/A		#N/A	#N/A
						AT2G14210		#N/A	#N/A		#N/A	#N/A
						AT2G14247		#N/A	#N/A		#N/A	#N/A
						AT2G14370		#N/A	#N/A		#N/A	#N/A
						AT2G14460		#N/A	#N/A		#N/A	#N/A
						AT2G14510		#N/A	#N/A		#N/A	#N/A
						AT2G14520		#N/A	#N/A		#N/A	#N/A
						AT2G14550		#N/A	#N/A		#N/A	#N/A
						AT2G14570		#N/A	#N/A		#N/A	#N/A
						AT2G14600		#N/A	#N/A		#N/A	#N/A
						AT2G14620		#N/A	#N/A		#N/A	#N/A
						AT2G14670		#N/A	#N/A		#N/A	#N/A
						AT2G14850		#N/A	#N/A		#N/A	#N/A
						AT2G14920		#N/A	#N/A		#N/A	#N/A
						AT2G14945		#N/A	#N/A		#N/A	#N/A
						AT2G14960		#N/A	#N/A		#N/A	#N/A
						AT2G14970		#N/A	#N/A		#N/A	#N/A
						AT2G15050		#N/A	#N/A		#N/A	#N/A
						AT2G15080		#N/A	#N/A		#N/A	#N/A
						AT2G15240		#N/A	#N/A		#N/A	#N/A
						AT2G15290		#N/A	#N/A		#N/A	#N/A
						AT2G15300		#N/A	#N/A		#N/A	#N/A
						AT2G15440		#N/A	#N/A		#N/A	#N/A
						AT2G15480		#N/A	#N/A		#N/A	#N/A
						AT2G15580		#N/A	#N/A		#N/A	#N/A
						AT2G15620		#N/A	#N/A		#N/A	#N/A
						AT2G15690		#N/A	#N/A		#N/A	#N/A
						AT2G15880		#N/A	#N/A		#N/A	#N/A
						AT2G16060		#N/A	#N/A		#N/A	#N/A
						AT2G16120		#N/A	#N/A		#N/A	#N/A
						AT2G16280		#N/A	#N/A		#N/A	#N/A
						AT2G16370		#N/A	#N/A		#N/A	#N/A
						AT2G16380		#N/A	#N/A		#N/A	#N/A
						AT2G16440		#N/A	#N/A		#N/A	#N/A
						AT2G16485		#N/A	#N/A		#N/A	#N/A
						AT2G16500		#N/A	#N/A		#N/A	#N/A
						AT2G16586		#N/A	#N/A		#N/A	#N/A
						AT2G16650		#N/A	#N/A		#N/A	#N/A
						AT2G16690		#N/A	#N/A		#N/A	#N/A
						AT2G16700		#N/A	#N/A		#N/A	#N/A
						AT2G16710		#N/A	#N/A		#N/A	#N/A
						AT2G16920		#N/A	#N/A		#N/A	#N/A
						AT2G16950		#N/A	#N/A		#N/A	#N/A
						AT2G16970		#N/A	#N/A		#N/A	#N/A
						AT2G17000		#N/A	#N/A		#N/A	#N/A
						AT2G17033		#N/A	#N/A		#N/A	#N/A
						AT2G17110		#N/A	#N/A		#N/A	#N/A
						AT2G17230		#N/A	#N/A		#N/A	#N/A
						AT2G17420		#N/A	#N/A		#N/A	#N/A
						AT2G17450		#N/A	#N/A		#N/A	#N/A
						AT2G17520		#N/A	#N/A		#N/A	#N/A
						AT2G17570		#N/A	#N/A		#N/A	#N/A
						AT2G17580		#N/A	#N/A		#N/A	#N/A
						AT2G17670		#N/A	#N/A		#N/A	#N/A
						AT2G17850		#N/A	#N/A		#N/A	#N/A
						AT2G17890		#N/A	#N/A		#N/A	#N/A
						AT2G17950		#N/A	#N/A		#N/A	#N/A
						AT2G18030		#N/A	#N/A		#N/A	#N/A
						AT2G18090		#N/A	#N/A		#N/A	#N/A
						AT2G18115		#N/A	#N/A		#N/A	#N/A
						AT2G18160		#N/A	#N/A		#N/A	#N/A
						AT2G18170		#N/A	#N/A		#N/A	#N/A
						AT2G18210		#N/A	#N/A		#N/A	#N/A
						AT2G18245		#N/A	#N/A		#N/A	#N/A
						AT2G18250		#N/A	#N/A		#N/A	#N/A
						AT2G18323		#N/A	#N/A		#N/A	#N/A
						AT2G18480		#N/A	#N/A		#N/A	#N/A
						AT2G18500		#N/A	#N/A		#N/A	#N/A
						AT2G18510		#N/A	#N/A		#N/A	#N/A
						AT2G18620		#N/A	#N/A		#N/A	#N/A
						AT2G18640		#N/A	#N/A		#N/A	#N/A
						AT2G18700		#N/A	#N/A		#N/A	#N/A
						AT2G18750		#N/A	#N/A		#N/A	#N/A
						AT2G18820		#N/A	#N/A		#N/A	#N/A
						AT2G18876		#N/A	#N/A		#N/A	#N/A
						AT2G18900		#N/A	#N/A		#N/A	#N/A
						AT2G19090		#N/A	#N/A		#N/A	#N/A
						AT2G19300		#N/A	#N/A		#N/A	#N/A
						AT2G19410		#N/A	#N/A		#N/A	#N/A
						AT2G19450		#N/A	#N/A		#N/A	#N/A
						AT2G19500		#N/A	#N/A		#N/A	#N/A
						AT2G19572		#N/A	#N/A		#N/A	#N/A
						AT2G19590		#N/A	#N/A		#N/A	#N/A
						AT2G19620		#N/A	#N/A		#N/A	#N/A
						AT2G19760		#N/A	#N/A		#N/A	#N/A
						AT2G19770		#N/A	#N/A		#N/A	#N/A
						AT2G19800		#N/A	#N/A		#N/A	#N/A
						AT2G19810		#N/A	#N/A		#N/A	#N/A
						AT2G19880		#N/A	#N/A		#N/A	#N/A
						AT2G20050		#N/A	#N/A		#N/A	#N/A
						AT2G20100		#N/A	#N/A		#N/A	#N/A
						AT2G20180		#N/A	#N/A		#N/A	#N/A
						AT2G20230		#N/A	#N/A		#N/A	#N/A
						AT2G20260		#N/A	#N/A		#N/A	#N/A
						AT2G20300		#N/A	#N/A		#N/A	#N/A
						AT2G20560		#N/A	#N/A		#N/A	#N/A
						AT2G20635		#N/A	#N/A		#N/A	#N/A
						AT2G20670		#N/A	#N/A		#N/A	#N/A
						AT2G20750		#N/A	#N/A		#N/A	#N/A
						AT2G20900		#N/A	#N/A		#N/A	#N/A
						AT2G20920		#N/A	#N/A		#N/A	#N/A
						AT2G20950		#N/A	#N/A		#N/A	#N/A
						AT2G20960		#N/A	#N/A		#N/A	#N/A
						AT2G21060		#N/A	#N/A		#N/A	#N/A
						AT2G21150		#N/A	#N/A		#N/A	#N/A
						AT2G21170		#N/A	#N/A		#N/A	#N/A
						AT2G21290		#N/A	#N/A		#N/A	#N/A
						AT2G21410		#N/A	#N/A		#N/A	#N/A
						AT2G21550		#N/A	#N/A		#N/A	#N/A
						AT2G21610		#N/A	#N/A		#N/A	#N/A
						AT2G21660		#N/A	#N/A		#N/A	#N/A
						AT2G21730		#N/A	#N/A		#N/A	#N/A
						AT2G21960		#N/A	#N/A		#N/A	#N/A
						AT2G22010		#N/A	#N/A		#N/A	#N/A
						AT2G22080		#N/A	#N/A		#N/A	#N/A
						AT2G22125		#N/A	#N/A		#N/A	#N/A
						AT2G22140		#N/A	#N/A		#N/A	#N/A
						AT2G22250		#N/A	#N/A		#N/A	#N/A
						AT2G22270		#N/A	#N/A		#N/A	#N/A
						AT2G22335		#N/A	#N/A		#N/A	#N/A
						AT2G22426		#N/A	#N/A		#N/A	#N/A
						AT2G22430		#N/A	#N/A		#N/A	#N/A
						AT2G22482		#N/A	#N/A		#N/A	#N/A
						AT2G22490		#N/A	#N/A		#N/A	#N/A
						AT2G22590		#N/A	#N/A		#N/A	#N/A
						AT2G22600		#N/A	#N/A		#N/A	#N/A
						AT2G22680		#N/A	#N/A		#N/A	#N/A
						AT2G22760		#N/A	#N/A		#N/A	#N/A
						AT2G22790		#N/A	#N/A		#N/A	#N/A
						AT2G22800		#N/A	#N/A		#N/A	#N/A
						AT2G22805		#N/A	#N/A		#N/A	#N/A
						AT2G22830		#N/A	#N/A		#N/A	#N/A
						AT2G22840		#N/A	#N/A		#N/A	#N/A
						AT2G22880		#N/A	#N/A		#N/A	#N/A
						AT2G22990		#N/A	#N/A		#N/A	#N/A
						AT2G23020		#N/A	#N/A		#N/A	#N/A
						AT2G23060		#N/A	#N/A		#N/A	#N/A
						AT2G23070		#N/A	#N/A		#N/A	#N/A
						AT2G23100		#N/A	#N/A		#N/A	#N/A
						AT2G23118		#N/A	#N/A		#N/A	#N/A
						AT2G23290		#N/A	#N/A		#N/A	#N/A
						AT2G23310		#N/A	#N/A		#N/A	#N/A
						AT2G23320		#N/A	#N/A		#N/A	#N/A
						AT2G23340		#N/A	#N/A		#N/A	#N/A
						AT2G23390		#N/A	#N/A		#N/A	#N/A
						AT2G23430		#N/A	#N/A		#N/A	#N/A
						AT2G23650		#N/A	#N/A		#N/A	#N/A
						AT2G23672		#N/A	#N/A		#N/A	#N/A
						AT2G23760		#N/A	#N/A		#N/A	#N/A
						AT2G23840		#N/A	#N/A		#N/A	#N/A
						AT2G24100		#N/A	#N/A		#N/A	#N/A
						AT2G24120		#N/A	#N/A		#N/A	#N/A
						AT2G24180		#N/A	#N/A		#N/A	#N/A
						AT2G24260		#N/A	#N/A		#N/A	#N/A
						AT2G24360		#N/A	#N/A		#N/A	#N/A
						AT2G24490		#N/A	#N/A		#N/A	#N/A
						AT2G24545		#N/A	#N/A		#N/A	#N/A
						AT2G24550		#N/A	#N/A		#N/A	#N/A
						AT2G24580		#N/A	#N/A		#N/A	#N/A
						AT2G24615		#N/A	#N/A		#N/A	#N/A
						AT2G24660		#N/A	#N/A		#N/A	#N/A
						AT2G24755		#N/A	#N/A		#N/A	#N/A
						AT2G24762		#N/A	#N/A		#N/A	#N/A
						AT2G24765		#N/A	#N/A		#N/A	#N/A
						AT2G24790		#N/A	#N/A		#N/A	#N/A
						AT2G24820		#N/A	#N/A		#N/A	#N/A
						AT2G24910		#N/A	#N/A		#N/A	#N/A
						AT2G24960		#N/A	#N/A		#N/A	#N/A
						AT2G25130		#N/A	#N/A		#N/A	#N/A
						AT2G25250		#N/A	#N/A		#N/A	#N/A
						AT2G25297		#N/A	#N/A		#N/A	#N/A
						AT2G25560		#N/A	#N/A		#N/A	#N/A
						AT2G25570		#N/A	#N/A		#N/A	#N/A
						AT2G25680		#N/A	#N/A		#N/A	#N/A
						AT2G25760		#N/A	#N/A		#N/A	#N/A
						AT2G25800		#N/A	#N/A		#N/A	#N/A
						AT2G25870		#N/A	#N/A		#N/A	#N/A
						AT2G26000		#N/A	#N/A		#N/A	#N/A
						AT2G26040		#N/A	#N/A		#N/A	#N/A
						AT2G26080		#N/A	#N/A		#N/A	#N/A
						AT2G26140		#N/A	#N/A		#N/A	#N/A
						AT2G26170		#N/A	#N/A		#N/A	#N/A
						AT2G26240		#N/A	#N/A		#N/A	#N/A
						AT2G26290		#N/A	#N/A		#N/A	#N/A
						AT2G26530		#N/A	#N/A		#N/A	#N/A
						AT2G26560		#N/A	#N/A		#N/A	#N/A
						AT2G26690		#N/A	#N/A		#N/A	#N/A
						AT2G26710		#N/A	#N/A		#N/A	#N/A
						AT2G26750		#N/A	#N/A		#N/A	#N/A
						AT2G26780		#N/A	#N/A		#N/A	#N/A
						AT2G26910		#N/A	#N/A		#N/A	#N/A
						AT2G27080		#N/A	#N/A		#N/A	#N/A
						AT2G27100		#N/A	#N/A		#N/A	#N/A
						AT2G27130		#N/A	#N/A		#N/A	#N/A
						AT2G27180		#N/A	#N/A		#N/A	#N/A
						AT2G27200		#N/A	#N/A		#N/A	#N/A
						AT2G27260		#N/A	#N/A		#N/A	#N/A
						AT2G27310		#N/A	#N/A		#N/A	#N/A
						AT2G27315		#N/A	#N/A		#N/A	#N/A
						AT2G27380		#N/A	#N/A		#N/A	#N/A
						AT2G27400		#N/A	#N/A		#N/A	#N/A
						AT2G27470		#N/A	#N/A		#N/A	#N/A
						AT2G27500		#N/A	#N/A		#N/A	#N/A
						AT2G27580		#N/A	#N/A		#N/A	#N/A
						AT2G27960		#N/A	#N/A		#N/A	#N/A
						AT2G28040		#N/A	#N/A		#N/A	#N/A
						AT2G28060		#N/A	#N/A		#N/A	#N/A
						AT2G28080		#N/A	#N/A		#N/A	#N/A
						AT2G28105		#N/A	#N/A		#N/A	#N/A
						AT2G28110		#N/A	#N/A		#N/A	#N/A
						AT2G28305		#N/A	#N/A		#N/A	#N/A
						AT2G28340		#N/A	#N/A		#N/A	#N/A
						AT2G28350		#N/A	#N/A		#N/A	#N/A
						AT2G28405		#N/A	#N/A		#N/A	#N/A
						AT2G28450		#N/A	#N/A		#N/A	#N/A
						AT2G28470		#N/A	#N/A		#N/A	#N/A
						AT2G28500		#N/A	#N/A		#N/A	#N/A
						AT2G28510		#N/A	#N/A		#N/A	#N/A
						AT2G28600		#N/A	#N/A		#N/A	#N/A
						AT2G28690		#N/A	#N/A		#N/A	#N/A
						AT2G28780		#N/A	#N/A		#N/A	#N/A
						AT2G28800		#N/A	#N/A		#N/A	#N/A
						AT2G28810		#N/A	#N/A		#N/A	#N/A
						AT2G28840		#N/A	#N/A		#N/A	#N/A
						AT2G28880		#N/A	#N/A		#N/A	#N/A
						AT2G28920		#N/A	#N/A		#N/A	#N/A
						AT2G28930		#N/A	#N/A		#N/A	#N/A
						AT2G29050		#N/A	#N/A		#N/A	#N/A
						AT2G29070		#N/A	#N/A		#N/A	#N/A
						AT2G29210		#N/A	#N/A		#N/A	#N/A
						AT2G29390		#N/A	#N/A		#N/A	#N/A
						AT2G29510		#N/A	#N/A		#N/A	#N/A
						AT2G29550		#N/A	#N/A		#N/A	#N/A
						AT2G29940		#N/A	#N/A		#N/A	#N/A
						AT2G29970		#N/A	#N/A		#N/A	#N/A
						AT2G30010		#N/A	#N/A		#N/A	#N/A
						AT2G30100		#N/A	#N/A		#N/A	#N/A
						AT2G30240		#N/A	#N/A		#N/A	#N/A
						AT2G30300		#N/A	#N/A		#N/A	#N/A
						AT2G30360		#N/A	#N/A		#N/A	#N/A
						AT2G30385		#N/A	#N/A		#N/A	#N/A
						AT2G30440		#N/A	#N/A		#N/A	#N/A
						AT2G30490		#N/A	#N/A		#N/A	#N/A
						AT2G30740		#N/A	#N/A		#N/A	#N/A
						AT2G30766		#N/A	#N/A		#N/A	#N/A
						AT2G30790		#N/A	#N/A		#N/A	#N/A
						AT2G30870		#N/A	#N/A		#N/A	#N/A
						AT2G30980		#N/A	#N/A		#N/A	#N/A
						AT2G31018		#N/A	#N/A		#N/A	#N/A
						AT2G31083		#N/A	#N/A		#N/A	#N/A
						AT2G31170		#N/A	#N/A		#N/A	#N/A
						AT2G31180		#N/A	#N/A		#N/A	#N/A
						AT2G31200		#N/A	#N/A		#N/A	#N/A
						AT2G31230		#N/A	#N/A		#N/A	#N/A
						AT2G31240		#N/A	#N/A		#N/A	#N/A
						AT2G31300		#N/A	#N/A		#N/A	#N/A
						AT2G31380		#N/A	#N/A		#N/A	#N/A
						AT2G31410		#N/A	#N/A		#N/A	#N/A
						AT2G31470		#N/A	#N/A		#N/A	#N/A
						AT2G31500		#N/A	#N/A		#N/A	#N/A
						AT2G31750		#N/A	#N/A		#N/A	#N/A
						AT2G31810		#N/A	#N/A		#N/A	#N/A
						AT2G31870		#N/A	#N/A		#N/A	#N/A
						AT2G31990		#N/A	#N/A		#N/A	#N/A
						AT2G32020		#N/A	#N/A		#N/A	#N/A
						AT2G32100		#N/A	#N/A		#N/A	#N/A
						AT2G32150		#N/A	#N/A		#N/A	#N/A
						AT2G32250		#N/A	#N/A		#N/A	#N/A
						AT2G32270		#N/A	#N/A		#N/A	#N/A
						AT2G32315		#N/A	#N/A		#N/A	#N/A
						AT2G32350		#N/A	#N/A		#N/A	#N/A
						AT2G32370		#N/A	#N/A		#N/A	#N/A
						AT2G32415		#N/A	#N/A		#N/A	#N/A
						AT2G32510		#N/A	#N/A		#N/A	#N/A
						AT2G32600		#N/A	#N/A		#N/A	#N/A
						AT2G32690		#N/A	#N/A		#N/A	#N/A
						AT2G32720		#N/A	#N/A		#N/A	#N/A
						AT2G32830		#N/A	#N/A		#N/A	#N/A
						AT2G32900		#N/A	#N/A		#N/A	#N/A
						AT2G32930		#N/A	#N/A		#N/A	#N/A
						AT2G32960		#N/A	#N/A		#N/A	#N/A
						AT2G32970		#N/A	#N/A		#N/A	#N/A
						AT2G33180		#N/A	#N/A		#N/A	#N/A
						AT2G33230		#N/A	#N/A		#N/A	#N/A
						AT2G33290		#N/A	#N/A		#N/A	#N/A
						AT2G33320		#N/A	#N/A		#N/A	#N/A
						AT2G33340		#N/A	#N/A		#N/A	#N/A
						AT2G33470		#N/A	#N/A		#N/A	#N/A
						AT2G33550		#N/A	#N/A		#N/A	#N/A
						AT2G33585		#N/A	#N/A		#N/A	#N/A
						AT2G33700		#N/A	#N/A		#N/A	#N/A
						AT2G33775		#N/A	#N/A		#N/A	#N/A
						AT2G33793		#N/A	#N/A		#N/A	#N/A
						AT2G33830		#N/A	#N/A		#N/A	#N/A
						AT2G33880		#N/A	#N/A		#N/A	#N/A
						AT2G33980		#N/A	#N/A		#N/A	#N/A
						AT2G34355		#N/A	#N/A		#N/A	#N/A
						AT2G34540		#N/A	#N/A		#N/A	#N/A
						AT2G34610		#N/A	#N/A		#N/A	#N/A
						AT2G34650		#N/A	#N/A		#N/A	#N/A
						AT2G34655		#N/A	#N/A		#N/A	#N/A
						AT2G34690		#N/A	#N/A		#N/A	#N/A
						AT2G34720		#N/A	#N/A		#N/A	#N/A
						AT2G34740		#N/A	#N/A		#N/A	#N/A
						AT2G34810		#N/A	#N/A		#N/A	#N/A
						AT2G34830		#N/A	#N/A		#N/A	#N/A
						AT2G34970		#N/A	#N/A		#N/A	#N/A
						AT2G35040		#N/A	#N/A		#N/A	#N/A
						AT2G35240		#N/A	#N/A		#N/A	#N/A
						AT2G35270		#N/A	#N/A		#N/A	#N/A
						AT2G35300		#N/A	#N/A		#N/A	#N/A
						AT2G35350		#N/A	#N/A		#N/A	#N/A
						AT2G35470		#N/A	#N/A		#N/A	#N/A
						AT2G35570		#N/A	#N/A		#N/A	#N/A
						AT2G35580		#N/A	#N/A		#N/A	#N/A
						AT2G35600		#N/A	#N/A		#N/A	#N/A
						AT2G35637		#N/A	#N/A		#N/A	#N/A
						AT2G35700		#N/A	#N/A		#N/A	#N/A
						AT2G35710		#N/A	#N/A		#N/A	#N/A
						AT2G35900		#N/A	#N/A		#N/A	#N/A
						AT2G35920		#N/A	#N/A		#N/A	#N/A
						AT2G35935		#N/A	#N/A		#N/A	#N/A
						AT2G35940		#N/A	#N/A		#N/A	#N/A
						AT2G35945		#N/A	#N/A		#N/A	#N/A
						AT2G35950		#N/A	#N/A		#N/A	#N/A
						AT2G36010		#N/A	#N/A		#N/A	#N/A
						AT2G36026		#N/A	#N/A		#N/A	#N/A
						AT2G36040		#N/A	#N/A		#N/A	#N/A
						AT2G36080		#N/A	#N/A		#N/A	#N/A
						AT2G36120		#N/A	#N/A		#N/A	#N/A
						AT2G36270		#N/A	#N/A		#N/A	#N/A
						AT2G36320		#N/A	#N/A		#N/A	#N/A
						AT2G36450		#N/A	#N/A		#N/A	#N/A
						AT2G36580		#N/A	#N/A		#N/A	#N/A
						AT2G36640		#N/A	#N/A		#N/A	#N/A
						AT2G36670		#N/A	#N/A		#N/A	#N/A
						AT2G36690		#N/A	#N/A		#N/A	#N/A
						AT2G36740		#N/A	#N/A		#N/A	#N/A
						AT2G36830		#N/A	#N/A		#N/A	#N/A
						AT2G36900		#N/A	#N/A		#N/A	#N/A
						AT2G36950		#N/A	#N/A		#N/A	#N/A
						AT2G37000		#N/A	#N/A		#N/A	#N/A
						AT2G37025		#N/A	#N/A		#N/A	#N/A
						AT2G37050		#N/A	#N/A		#N/A	#N/A
						AT2G37110		#N/A	#N/A		#N/A	#N/A
						AT2G37140		#N/A	#N/A		#N/A	#N/A
						AT2G37280		#N/A	#N/A		#N/A	#N/A
						AT2G37430		#N/A	#N/A		#N/A	#N/A
						AT2G37435		#N/A	#N/A		#N/A	#N/A
						AT2G37480		#N/A	#N/A		#N/A	#N/A
						AT2G37530		#N/A	#N/A		#N/A	#N/A
						AT2G37630		#N/A	#N/A		#N/A	#N/A
						AT2G37640		#N/A	#N/A		#N/A	#N/A
						AT2G37920		#N/A	#N/A		#N/A	#N/A
						AT2G37980		#N/A	#N/A		#N/A	#N/A
						AT2G38060		#N/A	#N/A		#N/A	#N/A
						AT2G38070		#N/A	#N/A		#N/A	#N/A
						AT2G38100		#N/A	#N/A		#N/A	#N/A
						AT2G38110		#N/A	#N/A		#N/A	#N/A
						AT2G38185		#N/A	#N/A		#N/A	#N/A
						AT2G38230		#N/A	#N/A		#N/A	#N/A
						AT2G38270		#N/A	#N/A		#N/A	#N/A
						AT2G38280		#N/A	#N/A		#N/A	#N/A
						AT2G38290		#N/A	#N/A		#N/A	#N/A
						AT2G38310		#N/A	#N/A		#N/A	#N/A
						AT2G38330		#N/A	#N/A		#N/A	#N/A
						AT2G38350		#N/A	#N/A		#N/A	#N/A
						AT2G38400		#N/A	#N/A		#N/A	#N/A
						AT2G38450		#N/A	#N/A		#N/A	#N/A
						AT2G38470		#N/A	#N/A		#N/A	#N/A
						AT2G38490		#N/A	#N/A		#N/A	#N/A
						AT2G38510		#N/A	#N/A		#N/A	#N/A
						AT2G38610		#N/A	#N/A		#N/A	#N/A
						AT2G38730		#N/A	#N/A		#N/A	#N/A
						AT2G38800		#N/A	#N/A		#N/A	#N/A
						AT2G38820		#N/A	#N/A		#N/A	#N/A
						AT2G38940		#N/A	#N/A		#N/A	#N/A
						AT2G38970		#N/A	#N/A		#N/A	#N/A
						AT2G39140		#N/A	#N/A		#N/A	#N/A
						AT2G39200		#N/A	#N/A		#N/A	#N/A
						AT2G39260		#N/A	#N/A		#N/A	#N/A
						AT2G39290		#N/A	#N/A		#N/A	#N/A
						AT2G39540		#N/A	#N/A		#N/A	#N/A
						AT2G39630		#N/A	#N/A		#N/A	#N/A
						AT2G39670		#N/A	#N/A		#N/A	#N/A
						AT2G39700		#N/A	#N/A		#N/A	#N/A
						AT2G39730		#N/A	#N/A		#N/A	#N/A
						AT2G39770		#N/A	#N/A		#N/A	#N/A
						AT2G39800		#N/A	#N/A		#N/A	#N/A
						AT2G39860		#N/A	#N/A		#N/A	#N/A
						AT2G39990		#N/A	#N/A		#N/A	#N/A
						AT2G40060		#N/A	#N/A		#N/A	#N/A
						AT2G40090		#N/A	#N/A		#N/A	#N/A
						AT2G40140		#N/A	#N/A		#N/A	#N/A
						AT2G40180		#N/A	#N/A		#N/A	#N/A
						AT2G40220		#N/A	#N/A		#N/A	#N/A
						AT2G40240		#N/A	#N/A		#N/A	#N/A
						AT2G40340		#N/A	#N/A		#N/A	#N/A
						AT2G40400		#N/A	#N/A		#N/A	#N/A
						AT2G40480		#N/A	#N/A		#N/A	#N/A
						AT2G40610		#N/A	#N/A		#N/A	#N/A
						AT2G40690		#N/A	#N/A		#N/A	#N/A
						AT2G40700		#N/A	#N/A		#N/A	#N/A
						AT2G40760		#N/A	#N/A		#N/A	#N/A
						AT2G40765		#N/A	#N/A		#N/A	#N/A
						AT2G40860		#N/A	#N/A		#N/A	#N/A
						AT2G40890		#N/A	#N/A		#N/A	#N/A
						AT2G41010		#N/A	#N/A		#N/A	#N/A
						AT2G41100		#N/A	#N/A		#N/A	#N/A
						AT2G41130		#N/A	#N/A		#N/A	#N/A
						AT2G41225		#N/A	#N/A		#N/A	#N/A
						AT2G41260		#N/A	#N/A		#N/A	#N/A
						AT2G41342		#N/A	#N/A		#N/A	#N/A
						AT2G41370		#N/A	#N/A		#N/A	#N/A
						AT2G41430		#N/A	#N/A		#N/A	#N/A
						AT2G41660		#N/A	#N/A		#N/A	#N/A
						AT2G41680		#N/A	#N/A		#N/A	#N/A
						AT2G41700		#N/A	#N/A		#N/A	#N/A
						AT2G41730		#N/A	#N/A		#N/A	#N/A
						AT2G41750		#N/A	#N/A		#N/A	#N/A
						AT2G41810		#N/A	#N/A		#N/A	#N/A
						AT2G41840		#N/A	#N/A		#N/A	#N/A
						AT2G41900		#N/A	#N/A		#N/A	#N/A
						AT2G41905		#N/A	#N/A		#N/A	#N/A
						AT2G41970		#N/A	#N/A		#N/A	#N/A
						AT2G41990		#N/A	#N/A		#N/A	#N/A
						AT2G42150		#N/A	#N/A		#N/A	#N/A
						AT2G42240		#N/A	#N/A		#N/A	#N/A
						AT2G42320		#N/A	#N/A		#N/A	#N/A
						AT2G42350		#N/A	#N/A		#N/A	#N/A
						AT2G42380		#N/A	#N/A		#N/A	#N/A
						AT2G42580		#N/A	#N/A		#N/A	#N/A
						AT2G42620		#N/A	#N/A		#N/A	#N/A
						AT2G42720		#N/A	#N/A		#N/A	#N/A
						AT2G43060		#N/A	#N/A		#N/A	#N/A
						AT2G43090		#N/A	#N/A		#N/A	#N/A
						AT2G43120		#N/A	#N/A		#N/A	#N/A
						AT2G43150		#N/A	#N/A		#N/A	#N/A
						AT2G43260		#N/A	#N/A		#N/A	#N/A
						AT2G43370		#N/A	#N/A		#N/A	#N/A
						AT2G43400		#N/A	#N/A		#N/A	#N/A
						AT2G43470		#N/A	#N/A		#N/A	#N/A
						AT2G43590		#N/A	#N/A		#N/A	#N/A
						AT2G43800		#N/A	#N/A		#N/A	#N/A
						AT2G43830		#N/A	#N/A		#N/A	#N/A
						AT2G44130		#N/A	#N/A		#N/A	#N/A
						AT2G44170		#N/A	#N/A		#N/A	#N/A
						AT2G44210		#N/A	#N/A		#N/A	#N/A
						AT2G44255		#N/A	#N/A		#N/A	#N/A
						AT2G44500		#N/A	#N/A		#N/A	#N/A
						AT2G44550		#N/A	#N/A		#N/A	#N/A
						AT2G44578		#N/A	#N/A		#N/A	#N/A
						AT2G44600		#N/A	#N/A		#N/A	#N/A
						AT2G44660		#N/A	#N/A		#N/A	#N/A
						AT2G44735		#N/A	#N/A		#N/A	#N/A
						AT2G44798		#N/A	#N/A		#N/A	#N/A
						AT2G44810		#N/A	#N/A		#N/A	#N/A
						AT2G44820		#N/A	#N/A		#N/A	#N/A
						AT2G44840		#N/A	#N/A		#N/A	#N/A
						AT2G44870		#N/A	#N/A		#N/A	#N/A
						AT2G44930		#N/A	#N/A		#N/A	#N/A
						AT2G44940		#N/A	#N/A		#N/A	#N/A
						AT2G45030		#N/A	#N/A		#N/A	#N/A
						AT2G45040		#N/A	#N/A		#N/A	#N/A
						AT2G45050		#N/A	#N/A		#N/A	#N/A
						AT2G45160		#N/A	#N/A		#N/A	#N/A
						AT2G45190		#N/A	#N/A		#N/A	#N/A
						AT2G45220		#N/A	#N/A		#N/A	#N/A
						AT2G45250		#N/A	#N/A		#N/A	#N/A
						AT2G45315		#N/A	#N/A		#N/A	#N/A
						AT2G45400		#N/A	#N/A		#N/A	#N/A
						AT2G45420		#N/A	#N/A		#N/A	#N/A
						AT2G45560		#N/A	#N/A		#N/A	#N/A
						AT2G45590		#N/A	#N/A		#N/A	#N/A
						AT2G45630		#N/A	#N/A		#N/A	#N/A
						AT2G45680		#N/A	#N/A		#N/A	#N/A
						AT2G45685		#N/A	#N/A		#N/A	#N/A
						AT2G45750		#N/A	#N/A		#N/A	#N/A
						AT2G45780		#N/A	#N/A		#N/A	#N/A
						AT2G45820		#N/A	#N/A		#N/A	#N/A
						AT2G45830		#N/A	#N/A		#N/A	#N/A
						AT2G45880		#N/A	#N/A		#N/A	#N/A
						AT2G45950		#N/A	#N/A		#N/A	#N/A
						AT2G46090		#N/A	#N/A		#N/A	#N/A
						AT2G46160		#N/A	#N/A		#N/A	#N/A
						AT2G46210		#N/A	#N/A		#N/A	#N/A
						AT2G46250		#N/A	#N/A		#N/A	#N/A
						AT2G46270		#N/A	#N/A		#N/A	#N/A
						AT2G46310		#N/A	#N/A		#N/A	#N/A
						AT2G46330		#N/A	#N/A		#N/A	#N/A
						AT2G46340		#N/A	#N/A		#N/A	#N/A
						AT2G46360		#N/A	#N/A		#N/A	#N/A
						AT2G46370		#N/A	#N/A		#N/A	#N/A
						AT2G46420		#N/A	#N/A		#N/A	#N/A
						AT2G46490		#N/A	#N/A		#N/A	#N/A
						AT2G46505		#N/A	#N/A		#N/A	#N/A
						AT2G46550		#N/A	#N/A		#N/A	#N/A
						AT2G46580		#N/A	#N/A		#N/A	#N/A
						AT2G46660		#N/A	#N/A		#N/A	#N/A
						AT2G46730		#N/A	#N/A		#N/A	#N/A
						AT2G46765		#N/A	#N/A		#N/A	#N/A
						AT2G46790		#N/A	#N/A		#N/A	#N/A
						AT2G46820		#N/A	#N/A		#N/A	#N/A
						AT2G46900		#N/A	#N/A		#N/A	#N/A
						AT2G46915		#N/A	#N/A		#N/A	#N/A
						AT2G46940		#N/A	#N/A		#N/A	#N/A
						AT2G46995		#N/A	#N/A		#N/A	#N/A
						AT2G47060		#N/A	#N/A		#N/A	#N/A
						AT2G47130		#N/A	#N/A		#N/A	#N/A
						AT2G47160		#N/A	#N/A		#N/A	#N/A
						AT2G47210		#N/A	#N/A		#N/A	#N/A
						AT2G47260		#N/A	#N/A		#N/A	#N/A
						AT2G47310		#N/A	#N/A		#N/A	#N/A
						AT2G47370		#N/A	#N/A		#N/A	#N/A
						AT2G47450		#N/A	#N/A		#N/A	#N/A
						AT2G47520		#N/A	#N/A		#N/A	#N/A
						AT2G47560		#N/A	#N/A		#N/A	#N/A
						AT2G47680		#N/A	#N/A		#N/A	#N/A
						AT2G47760		#N/A	#N/A		#N/A	#N/A
						AT2G47844		#N/A	#N/A		#N/A	#N/A
						AT2G47940		#N/A	#N/A		#N/A	#N/A
						AT2G47970		#N/A	#N/A		#N/A	#N/A
						AT2G48030		#N/A	#N/A		#N/A	#N/A
						AT2G48080		#N/A	#N/A		#N/A	#N/A
						AT2G48130		#N/A	#N/A		#N/A	#N/A
						AT2G48160		#N/A	#N/A		#N/A	#N/A
						AT3G00980		#N/A	#N/A		#N/A	#N/A
						AT3G01060		#N/A	#N/A		#N/A	#N/A
						AT3G01075		#N/A	#N/A		#N/A	#N/A
						AT3G01085		#N/A	#N/A		#N/A	#N/A
						AT3G01120		#N/A	#N/A		#N/A	#N/A
						AT3G01150		#N/A	#N/A		#N/A	#N/A
						AT3G01202		#N/A	#N/A		#N/A	#N/A
						AT3G01290		#N/A	#N/A		#N/A	#N/A
						AT3G01310		#N/A	#N/A		#N/A	#N/A
						AT3G01331		#N/A	#N/A		#N/A	#N/A
						AT3G01360		#N/A	#N/A		#N/A	#N/A
						AT3G01430		#N/A	#N/A		#N/A	#N/A
						AT3G01460		#N/A	#N/A		#N/A	#N/A
						AT3G01510		#N/A	#N/A		#N/A	#N/A
						AT3G01513		#N/A	#N/A		#N/A	#N/A
						AT3G01540		#N/A	#N/A		#N/A	#N/A
						AT3G01610		#N/A	#N/A		#N/A	#N/A
						AT3G01630		#N/A	#N/A		#N/A	#N/A
						AT3G01665		#N/A	#N/A		#N/A	#N/A
						AT3G01700		#N/A	#N/A		#N/A	#N/A
						AT3G01750		#N/A	#N/A		#N/A	#N/A
						AT3G01820		#N/A	#N/A		#N/A	#N/A
						AT3G01850		#N/A	#N/A		#N/A	#N/A
						AT3G01860		#N/A	#N/A		#N/A	#N/A
						AT3G01865		#N/A	#N/A		#N/A	#N/A
						AT3G01895		#N/A	#N/A		#N/A	#N/A
						AT3G01910		#N/A	#N/A		#N/A	#N/A
						AT3G01935		#N/A	#N/A		#N/A	#N/A
						AT3G02200		#N/A	#N/A		#N/A	#N/A
						AT3G02220		#N/A	#N/A		#N/A	#N/A
						AT3G02280		#N/A	#N/A		#N/A	#N/A
						AT3G02305		#N/A	#N/A		#N/A	#N/A
						AT3G02420		#N/A	#N/A		#N/A	#N/A
						AT3G02445		#N/A	#N/A		#N/A	#N/A
						AT3G02470		#N/A	#N/A		#N/A	#N/A
						AT3G02475		#N/A	#N/A		#N/A	#N/A
						AT3G02493		#N/A	#N/A		#N/A	#N/A
						AT3G02550		#N/A	#N/A		#N/A	#N/A
						AT3G02580		#N/A	#N/A		#N/A	#N/A
						AT3G02610		#N/A	#N/A		#N/A	#N/A
						AT3G02650		#N/A	#N/A		#N/A	#N/A
						AT3G02760		#N/A	#N/A		#N/A	#N/A
						AT3G02775		#N/A	#N/A		#N/A	#N/A
						AT3G02780		#N/A	#N/A		#N/A	#N/A
						AT3G02895		#N/A	#N/A		#N/A	#N/A
						AT3G02910		#N/A	#N/A		#N/A	#N/A
						AT3G03005		#N/A	#N/A		#N/A	#N/A
						AT3G03035		#N/A	#N/A		#N/A	#N/A
						AT3G03150		#N/A	#N/A		#N/A	#N/A
						AT3G03240		#N/A	#N/A		#N/A	#N/A
						AT3G03270		#N/A	#N/A		#N/A	#N/A
						AT3G03325		#N/A	#N/A		#N/A	#N/A
						AT3G03375		#N/A	#N/A		#N/A	#N/A
						AT3G03380		#N/A	#N/A		#N/A	#N/A
						AT3G03465		#N/A	#N/A		#N/A	#N/A
						AT3G03550		#N/A	#N/A		#N/A	#N/A
						AT3G03595		#N/A	#N/A		#N/A	#N/A
						AT3G03600		#N/A	#N/A		#N/A	#N/A
						AT3G03620		#N/A	#N/A		#N/A	#N/A
						AT3G03660		#N/A	#N/A		#N/A	#N/A
						AT3G03675		#N/A	#N/A		#N/A	#N/A
						AT3G03680		#N/A	#N/A		#N/A	#N/A
						AT3G03705		#N/A	#N/A		#N/A	#N/A
						AT3G03726		#N/A	#N/A		#N/A	#N/A
						AT3G03745		#N/A	#N/A		#N/A	#N/A
						AT3G03760		#N/A	#N/A		#N/A	#N/A
						AT3G03890		#N/A	#N/A		#N/A	#N/A
						AT3G03905		#N/A	#N/A		#N/A	#N/A
						AT3G03920		#N/A	#N/A		#N/A	#N/A
						AT3G03940		#N/A	#N/A		#N/A	#N/A
						AT3G04040		#N/A	#N/A		#N/A	#N/A
						AT3G04050		#N/A	#N/A		#N/A	#N/A
						AT3G04070		#N/A	#N/A		#N/A	#N/A
						AT3G04115		#N/A	#N/A		#N/A	#N/A
						AT3G04120		#N/A	#N/A		#N/A	#N/A
						AT3G04125		#N/A	#N/A		#N/A	#N/A
						AT3G04140		#N/A	#N/A		#N/A	#N/A
						AT3G04160		#N/A	#N/A		#N/A	#N/A
						AT3G04365		#N/A	#N/A		#N/A	#N/A
						AT3G04380		#N/A	#N/A		#N/A	#N/A
						AT3G04430		#N/A	#N/A		#N/A	#N/A
						AT3G04490		#N/A	#N/A		#N/A	#N/A
						AT3G04500		#N/A	#N/A		#N/A	#N/A
						AT3G04520		#N/A	#N/A		#N/A	#N/A
						AT3G04570		#N/A	#N/A		#N/A	#N/A
						AT3G04590		#N/A	#N/A		#N/A	#N/A
						AT3G04640		#N/A	#N/A		#N/A	#N/A
						AT3G04720		#N/A	#N/A		#N/A	#N/A
						AT3G04730		#N/A	#N/A		#N/A	#N/A
						AT3G04770		#N/A	#N/A		#N/A	#N/A
						AT3G04890		#N/A	#N/A		#N/A	#N/A
						AT3G04930		#N/A	#N/A		#N/A	#N/A
						AT3G05030		#N/A	#N/A		#N/A	#N/A
						AT3G05035		#N/A	#N/A		#N/A	#N/A
						AT3G05060		#N/A	#N/A		#N/A	#N/A
						AT3G05120		#N/A	#N/A		#N/A	#N/A
						AT3G05210		#N/A	#N/A		#N/A	#N/A
						AT3G05230		#N/A	#N/A		#N/A	#N/A
						AT3G05250		#N/A	#N/A		#N/A	#N/A
						AT3G05320		#N/A	#N/A		#N/A	#N/A
						AT3G05340		#N/A	#N/A		#N/A	#N/A
						AT3G05490		#N/A	#N/A		#N/A	#N/A
						AT3G05495		#N/A	#N/A		#N/A	#N/A
						AT3G05545		#N/A	#N/A		#N/A	#N/A
						AT3G05570		#N/A	#N/A		#N/A	#N/A
						AT3G05585		#N/A	#N/A		#N/A	#N/A
						AT3G05605		#N/A	#N/A		#N/A	#N/A
						AT3G05630		#N/A	#N/A		#N/A	#N/A
						AT3G05695		#N/A	#N/A		#N/A	#N/A
						AT3G05715		#N/A	#N/A		#N/A	#N/A
						AT3G05780		#N/A	#N/A		#N/A	#N/A
						AT3G05800		#N/A	#N/A		#N/A	#N/A
						AT3G05815		#N/A	#N/A		#N/A	#N/A
						AT3G05858		#N/A	#N/A		#N/A	#N/A
						AT3G05937		#N/A	#N/A		#N/A	#N/A
						AT3G05970		#N/A	#N/A		#N/A	#N/A
						AT3G05990		#N/A	#N/A		#N/A	#N/A
						AT3G06010		#N/A	#N/A		#N/A	#N/A
						AT3G06100		#N/A	#N/A		#N/A	#N/A
						AT3G06130		#N/A	#N/A		#N/A	#N/A
						AT3G06140		#N/A	#N/A		#N/A	#N/A
						AT3G06350		#N/A	#N/A		#N/A	#N/A
						AT3G06380		#N/A	#N/A		#N/A	#N/A
						AT3G06433		#N/A	#N/A		#N/A	#N/A
						AT3G06435		#N/A	#N/A		#N/A	#N/A
						AT3G06470		#N/A	#N/A		#N/A	#N/A
						AT3G06500		#N/A	#N/A		#N/A	#N/A
						AT3G06520		#N/A	#N/A		#N/A	#N/A
						AT3G06570		#N/A	#N/A		#N/A	#N/A
						AT3G06770		#N/A	#N/A		#N/A	#N/A
						AT3G06780		#N/A	#N/A		#N/A	#N/A
						AT3G06850		#N/A	#N/A		#N/A	#N/A
						AT3G06855		#N/A	#N/A		#N/A	#N/A
						AT3G06870		#N/A	#N/A		#N/A	#N/A
						AT3G06890		#N/A	#N/A		#N/A	#N/A
						AT3G06930		#N/A	#N/A		#N/A	#N/A
						AT3G06960		#N/A	#N/A		#N/A	#N/A
						AT3G07060		#N/A	#N/A		#N/A	#N/A
						AT3G07155		#N/A	#N/A		#N/A	#N/A
						AT3G07255		#N/A	#N/A		#N/A	#N/A
						AT3G07310		#N/A	#N/A		#N/A	#N/A
						AT3G07350		#N/A	#N/A		#N/A	#N/A
						AT3G07360		#N/A	#N/A		#N/A	#N/A
						AT3G07390		#N/A	#N/A		#N/A	#N/A
						AT3G07420		#N/A	#N/A		#N/A	#N/A
						AT3G07430		#N/A	#N/A		#N/A	#N/A
						AT3G07470		#N/A	#N/A		#N/A	#N/A
						AT3G07540		#N/A	#N/A		#N/A	#N/A
						AT3G07565		#N/A	#N/A		#N/A	#N/A
						AT3G07745		#N/A	#N/A		#N/A	#N/A
						AT3G07845		#N/A	#N/A		#N/A	#N/A
						AT3G08085		#N/A	#N/A		#N/A	#N/A
						AT3G08230		#N/A	#N/A		#N/A	#N/A
						AT3G08260		#N/A	#N/A		#N/A	#N/A
						AT3G08315		#N/A	#N/A		#N/A	#N/A
						AT3G08330		#N/A	#N/A		#N/A	#N/A
						AT3G08345		#N/A	#N/A		#N/A	#N/A
						AT3G08360		#N/A	#N/A		#N/A	#N/A
						AT3G08370		#N/A	#N/A		#N/A	#N/A
						AT3G08480		#N/A	#N/A		#N/A	#N/A
						AT3G08500		#N/A	#N/A		#N/A	#N/A
						AT3G08530		#N/A	#N/A		#N/A	#N/A
						AT3G08545		#N/A	#N/A		#N/A	#N/A
						AT3G08590		#N/A	#N/A		#N/A	#N/A
						AT3G08640		#N/A	#N/A		#N/A	#N/A
						AT3G08710		#N/A	#N/A		#N/A	#N/A
						AT3G08730		#N/A	#N/A		#N/A	#N/A
						AT3G08850		#N/A	#N/A		#N/A	#N/A
						AT3G08905		#N/A	#N/A		#N/A	#N/A
						AT3G08920		#N/A	#N/A		#N/A	#N/A
						AT3G08960		#N/A	#N/A		#N/A	#N/A
						AT3G09000		#N/A	#N/A		#N/A	#N/A
						AT3G09030		#N/A	#N/A		#N/A	#N/A
						AT3G09060		#N/A	#N/A		#N/A	#N/A
						AT3G09105		#N/A	#N/A		#N/A	#N/A
						AT3G09160		#N/A	#N/A		#N/A	#N/A
						AT3G09180		#N/A	#N/A		#N/A	#N/A
						AT3G09210		#N/A	#N/A		#N/A	#N/A
						AT3G09275		#N/A	#N/A		#N/A	#N/A
						AT3G09300		#N/A	#N/A		#N/A	#N/A
[truncated: 2,428 more rows]
