# Supplementary material for: ERFVII action and modulation through oxygen-sensing in Arabidopsis thaliana
Source: Nat Commun. 2023 Aug 3;14:4665. doi: 10.1038/s41467-023-40366-y (PMC10400637; doi:10.1038/s41467-023-40366-y)
Supplement: Supplementary file 16 — Supplementary Data 13 [file 41467_2023_40366_MOESM16_ESM.xlsx]

## Sheet: Supplementary Data 13
	Supplementary Data 13	Primers	list of oligonucleotide primers used for QrtPCR
	GENE	FORWARD PRIMER	REVERSE PRIMER
	ADH1 (AT1G77120)	TTGAATGTGTCCACGATGGC	AGCTCCAGCTCCTTGTTCAT
	SUS4 (AT3G43190)	ACAAGGCAGCTGAGAGTCTT	AAAGCCGTAGACACCAGTCA
	PCO1 (AT5G15120)	GGTTTAACTCCGACCATGCC	AACACCAGAAGGTGGCAAAC
	ACT2 AT3G18780	TGATGCACTTGTGTGTGACAA	GGGACTAAAACGCAAAACGA
