# Supplementary material for: ERFVII action and modulation through oxygen-sensing in Arabidopsis thaliana
Source: Nat Commun. 2023 Aug 3;14:4665. doi: 10.1038/s41467-023-40366-y (PMC10400637; doi:10.1038/s41467-023-40366-y)
Supplement: Supplementary file 20 — Source Data [file 41467_2023_40366_MOESM20_ESM.zip › Source Data.xlsx]

## Sheet: Figure 1b
	Fig 1b. Root tip survival of wild-type (Col-0) and mutant seedlings subjected to 4h hypoxia and 3 days recovery. MA-ERFVIIs indicates individual promERFVII:C2A-ERFVII transgene in Col-0 background.
	Individual wild type ERFVIIs in prt6 erfVII background
	Col-0	prt6-1	erfVII	prt6 erfVII	HRE1	HRE2	RAP2.2	RAP2.3	RAP2.12
	20	73.3333	6.66667	26.6667	6.66667	13.3333	13.3333	26.6667	40
	13.3333	66.6667	13.3333	26.6667	20	6.66667	26.6667	13.3333	40
	20	73.3333	13.3333	33.3333	26.6667	13.3333	26.6667	26.6667	26.6667
	20	66.6667	13.3333	26.6667	6.66667	26.6667	20	20	33.3333
	13.3333	80	20	33.3333	26.6667	13.3333	13.3333	20	26.6667
	20	73.3333	13.3333	33.3333	6.66667	26.6667	26.6667	26.6667	40
	20	60	6.66667	26.6667	13.3333	20	13.3333	20	46.6667
	26.6667	66.6667	13.3333	33.3333	20	20	13.3333	13.3333	40
	20	73.3333	13.3333	26.6667	6.66667	13.3333	26.6667	26.6667	46.6667
	MA-ERFVIIs in WT backgound
	Col-0	prt6-1	erfVII	prt6 erfVII	promHRE1:MAHRE1	promHRE2:MAHRE2	promRAP2.2:MARAP2.2	promRAP2.3:MARAP2.3	promRAP2.12:MARAP2.12
	13.3333	73.3333	13.3333	33.3333	53.3333	60	53.3333	40	53.3333
	26.6667	66.6667	13.3333	26.6667	53.3333	66.6667	66.6667	60	53.3333
	20	73.3333	20	26.6667	53.3333	73.3333	53.3333	46.6667	66.6667
	20	80	13.3333	26.6667	66.6667	73.3333	53.3333	53.3333	53.3333
	20	73.3333	13.3333	33.3333	53.3333	40	53.3333	46.6667	66.6667
	26.6667	66.6667	13.3333	26.6667	60	46.6667	66.6667	53.3333	53.3333
	26.6667	66.6667	20	26.6667	60	53.3333	60	46.6667	60
	20	60	6.66667	33.3333	66.6667	60	60	53.3333	60
	40	73.3333	20	33.3333	53.3333	60	53.3333	60	66.6667

## Sheet: Figure 1c
	Figure 1c: Germination under different levels of ambient oxygen for wild-type (Col-0) and mutant seeds.
		1% oxygen		3% oxygen		5% oxygen		10% oxygen		21% oxygen
		Mean	SD	Mean	SD	Mean	SD	Mean	SD	Mean	SD
	Col	0	0	54.3	2.7	99.6	0.3	99.5	0.7	98.5	0.6
	prt6	0	0	69.7	3.1	99.4	0.2	99.5	0.3	99.7	0.2
	prt6/rap2.2/rap2.3/rap 2.12/hre1/hre2	0	0	0	0	65.8	9.2	99.5	0.4	100	0
	prt6/rap2.3/rap2.12/hre1/hre2	0	0	52.8	2.7	99	1	100	0	100	0

## Sheet: Figure 1e
	Figure 1e. Weights of rosettes and roots of four-week-old wild-type (Col-0) and erfVII mutant with or without waterlogging treatment of the duration of 7 days.
	Fresh weight roots
		Col-0 roots								erfVII roots
	Air	79.2	79	67.5	122.2	56.2	35.2	56.8	111.9	103.1	94.8	51.1	63	47.4	24.9	28.6
	Waterlogging	21	19.2	23.7	23.4	12.6	7.4	7.5	15.7	0	0	0	0	0	0	0
	Dry weight roots
		erfVII roots								Col-0 roots
	Air	11.5	8.6	4.2	3.7	3.6	2.2	1.6		19.7	6.3	4.8	15.3	4.7	2.8	4.8	7.8
	Waterlogging		0	0	0	0	0	0	0	2.4	1.9	2.3	1.6	1.2	1.1	0.8	1.6
	Fresh weight rosettes
		erfVII rosette								Col-0 rosette
	Air	289.6	258.1	139.1	149.6	149.1	68.5	60.4		198.1	197.8	204.4	288.1	157.2	104.8	168	264.7
	Waterlogging	46.5	33.6	20.6	40.3	5.1	31.7	17.2		102.4	68.5	105.3	97.6	54.1	48.7	60.7	85.4
	Dry weight rosettes
		erfVII rosette								Col-0 rosette
	Air	34.9	30.7	21.2	19	18.8	8	9		32.6	24.7	27.3	38.9	20.2	14.4	22	30.3
	Waterlogging	18.5	13.7	10.9	18.5	1.8	17.7	7.5		19.8	12.6	17.7	17.6	13.4	13	14	17.9

## Sheet: Figure 2b
	Figure 2b. Root total volume (mm3), root region of interest (ROI) surface area (mm2) and maximum root depth calculated from X-ray computed micro-tomography images of wild type (Col-0) and erfVII mutant roots with or without waterlogging treatment
	Total volume
		Col-0				erfVII
	Air	48.94	76.38	51.58	56.04	64.37	69.2	42.55
	Waterlogging	18.47	13.23	13.92		0.22	0.98	0.5	0.63
	ROI surface
		Col-0				erfVII
	Air	3522.83	5560.48	3739.85	4151.48	4467.93	4758.04	3107.63
	Waterlogging	1346.83	942.95	1007.73		14.47	67.19	25.7	44.52
	Maximum root depth
		Col-0				erfVII
	Air	5.26875	5.80128	6.74318	7.22845	5.78289	6.12987	5.92979
	Waterlogging	5.3375	5.03125	5.04656		0.783673	2.59787	2.30247	2.90664

## Sheet: Figure 4d
	Figure 4d. Time-course of expression of ADH1 in WT seedlings in response to submergence or hypoxia treatment.
	Also Figure S4d
	Hypoxia:
		ADH1			PCO1			SUS-4
	t (mins)	Rep1	Rep2	Rep3	Rep1	Rep2	Rep3	Rep1	Rep2	Rep3
	0	1	0.895	1.0792	1	0.933	0.9593	1	0.8706	0.9075
	30	14.3204	18.2522	18.2522	6.8685	7.7275	7.6211	5.3147	6.774	7.7275
	60	65.7993	62.2499	67.1819	20.8215	18.507	19.9733	14.723	13.5479	14.8254
	120	141.044	145.009	156.498	13.1775	10.1261	10.8528	21.8566	21.1121	18.3792
	Submergence:
		ADH1			PCO1			SUS-4
	t (mins)	Rep1	Rep2	Rep3	Rep1	Rep2	Rep3	Rep1	Rep2	Rep3
	0	1	0.8123	0.9461	1	1.0497	1.057	1	1.0644	0.933
	30	1.4044	1.6133	1.5052	2.0279	1.8277	2.2346	1.7901	1.6935	1.5801
	60	2.3295	2.7702	3.3404	3.2944	3.1821	3.2266	2.5847	3.7064	3.4581
	120	22.9433	26.1729	24.761	25.4572	27.0958	27.6652	13.2691	15.455	14.1232

## Sheet: Figure S1b
	Figure S1b: Germination under 3% ambient oxygen for wild-type and mutant seeds.
		3% oxygen
		Mean	SD
	Col	54.3	2.7
	prt6-1	69.7	3.1
	hre1	45.3	6.3
	hre2	43.9	5.7
	hre1 hre2	34	7.6
	prt6/hre1/hre2	81.5	3.2
	rap2.2	5.2	2.5
	rap2.12	44.7	2.3
	rap2.3	38.4	3.5
	rap2.3 rap2.2	3.4	0.2
	rap2.12/rap2.2	2.4	0.5
	rap2.3 rap2.12	54	7.5
	rap2.12 rap2.2 rap2.3	6	0.6
	prt6 rap2.12 rap2.2	0	0
	prt6 rap2.12 rap2.3	15.6	6.5
	prt6 rap2.2 rap2.3	0.6	0.5
	prt6 rap2.12 rap2.2 rap2.3	0	0
	prt6 hre1 hre2	81.5	3.2
	rap2.3 rap2.12 hre1 hre2	62.2	5.3
	prt6 rap2.2 rap2.3 rap 2.12 hre1 hre2	0	0
	prt6 rap2.3 rap2.12 hre1 hre2	52.8	2.7

## Sheet: Figure S1c
	Figure S1c: Expression of hypoxia-related genes ADH1, PCO1 and SUS4 in WT and mutant or transgenic seedlings in normoxia
	Individual wild type ERFVIIs in prt6 erfVII background										MA-ERFVIIs in WT backgound
	ADH1										ADH1
	Relative expression to Col-0											Relative expression to Col-0
	Col-0	prt6-1	prt6erfVII	WT HRE1	WT HRE2	WT RAP2.2	WT RAP2.3	WT RAP2.12			Col-0	1	1	1
	1	13.8326	1.7777	0.9931	1.007	2.7702	1.6935	3.8106			prt6-1	14.4789	7.16226	6.25699
	1.0497	15.5625	1.7777	1.0281	1.0943	3.0314	1.815	3.2043			MA-HRE2	0.596916	0.85627	0.537383
	1.0718	14.6213	1.9453	1.6702	1.1728	2.9485	1.4845	3.1602			MA-RAP2.3	0.226889	0.500416	0.45132
											MA-HRE1	1.17692	0.645043	1.37966
	PCO1										MA-RAP2.2	0.413332	0.601492	2.28092
	Relative expression to Col-0										MA-RAP2.12	1.57541	2.89635	2.6501
	Col-0	prt6-1	prt6erfVII	WT RAP2.2	WT RAP2.3	WT RAP2.12	WT HRE1	WT HRE2
	1	35.7532	2.0139	15.7797	4.8568	21.7057	3.2716	3.0314
	0.9075	36.0019	2.042	13.8326	5.0982	20.5348	2.5315	2.4967
	1.0867	38.8542	1.5369	10.4831	5.063	21.5557	2.3457	2.114			PCO1
												Relative expression to Col-0
	SUS4										Col-0	1	1	1
	Relative expression to Col-0										prt6-1	24.7793	33.7456	22.0951
	Col-0	prt6-1	prt6erfVII	WT RAP2.2	WT RAP2.3	WT RAP2.12	WT HRE1	WT HRE2			MA-HRE2	1.40851	1.56186	0.78574
	1	9.0631	0.8888	1.1487	0.933	4.8568	1.014	0.8123			MA-RAP2.3	0.798426	3.54882	2.34967
	0.8888	10.4831	0.79	0.8011	0.8706	4.2575	0.9138	0.9593			MA-HRE1	1.99745	0.87749	1.37036
	1.0644	10.1965	0.7474	0.9013	1.1329	4.5631	0.8706	0.9202			MA-RAP2.2	0.525038	1.04182	1.03403
											MA-RAP2.12	2.85096	11.3439	12.8279
											SUS4
												Relative expression to Col-0
											Col-0	1	1	1
											prt6-1	5.72835	5.14834	4.61697
											MA-HRE2	0.70918	1.13182	1.00093
											MA-RAP2.3	0.991629	0.909748	0.419766
											MA-HRE1	1.10193	0.955371	0.997079
											MA-RAP2.2	0.980336	0.822095	1.35327
											MA-RAP2.12	2.60905	1.34256	1.59102
